# Supplementary material for: Integrated Transcriptome and Metabolome Analysis of Color Change and Low-Temperature Response during Flowering of Prunus mume
Source: Int J Mol Sci. 2022 Oct 24;23(21):12831. doi: 10.3390/ijms232112831 (PMC9658476; doi:10.3390/ijms232112831)
Supplement: Supplementary file 1 [file ijms-23-12831-s001.zip]

Archive with 9 entries (9 files):
- Supplementary Figures S1 and S2.pdf
- Table S1 Primers of qRT-PCR and gene annotation.xlsx
- Table S2 The expression level and annotation of annotated genes in the study.xls
- Table S3 Differentially expressed genes and annotation.xls
- Table S4 Statistical results of biomarkers to be identified.xlsx
- Table S5 All identified metabolites.xlsx
- Table S6 All secondary metabolites.xlsx
- Table S7 Differentially accumulated metabolites.xlsx
- Table S8 KEGG pathways of differentially accumulated metabolites.xlsx
