# Supplementary material for: Integrated Transcriptome and Metabolome Analysis of Color Change and Low-Temperature Response during Flowering of Prunus mume
Source: Int J Mol Sci. 2022 Oct 24;23(21):12831. doi: 10.3390/ijms232112831 (PMC9658476; doi:10.3390/ijms232112831)
Supplement: Supplementary file 1 [file ijms-23-12831-s001.zip › Table S1 Primers of qRT-PCR and gene annotation.xlsx]

## Sheet: Sheet1
Gene ID	Forward primer	Reverse primer	Uniprot annotation
LOC103337660	TGTCGGACGTGAAGTAGCAC	GACTTGTGCTCCCAGCTCTT	WRK53_ARATH`Probable WRKY transcription factor 53
LOC103337527	TGAAGGCGAGCACAATCACT	CTAGCACTGCTCTGCTACCC	WRKY7_ARATH`Probable WRKY transcription factor 7
LOC103320378	GCAAAATCGAGTAGCGGCAG	AGCCCCATCATAATCCGCAG	MYB73_ARATH`Transcription factor MYB73
LOC103326064	CAAAAACCATGGCTCCGACG	GGATCTCTGATCTCGGCTGC	ERF78_ARATH`Ethylene-responsive transcription factor 4
LOC103319795	GACAAGGGAAAGGGAAGGGG	CTCCCAAATCACCCAGCCTT	NAC2_ARATH`NAC domain-containing protein 2
LOC103324961	CCCCAATGTGGTTCAGCTCT	TTCCCCTTGGCAACCTTGTT	CIPK5_ORYSJ`CBL-interacting protein kinase 5
LOC103322234	GACAACCTCGTTCTCTGCCA	CGGAAGGTTCTTGTCGTGGA	COL15_ARATH`Zinc finger protein CONSTANS-LIKE 15
LOC103342117	TTCAGGGCCTCGTTGATTCC	ATCTGAACCCAGCAGGAAGC	NAC56_ARATH`NAC transcription factor 56
LOC103325164	GGCATTGGGGTCACACCATA	AGGATCCACTGCCCTCATCT	ARFF_ARATH`Auxin response factor 6
