# Supplementary material for: Integrated Transcriptome and Metabolome Analysis of Color Change and Low-Temperature Response during Flowering of Prunus mume
Source: Int J Mol Sci. 2022 Oct 24;23(21):12831. doi: 10.3390/ijms232112831 (PMC9658476; doi:10.3390/ijms232112831)
Supplement: Supplementary file 1 [file ijms-23-12831-s001.zip › Table S2 The expression level and annotation of annotated genes in the study.xls]

	CK-1	CK-2	CK-3	Treat-1	Treat-2	Treat-3	Uniprot	KEGG	Pathway	GO
LOC103336826	4.05	1.63	1.95	14.92	0.11	0.2	GT6_ARATH`Glycosyltransferase 6	-	-	GO:0016757`transferase activity, transferring glycosyl groups`molecular_function;GO:0005575`cellular_component`cellular_component;GO:0005768`endosome`cellular_component;GO:0005794`Golgi apparatus`cellular_component
LOC103336843	3.42	5.13	3.69	1.41	2.54	2.06	-	-	-	-
LOC103328831	0	0	0	0	0	0	-	-	-	-
LOC103335585	0.31	0.4	1.75	1.08	0.56	0.46	ARG7_VIGRR`Indole-3-acetic acid-induced protein ARG7	K14488`SAUR	Plant hormone signal transduction`ko04075	GO:0008150`biological_process`biological_process
LOC103324854	10.89	11.5	9.86	6.46	12.58	14.27	DEAH9_ARATH`Probable pre-mRNA-splicing factor ATP-dependent RNA helicase DEAH9	K13117`DHX35	-	GO:0003723`RNA binding`molecular_function;GO:0004386`helicase activity`molecular_function;GO:0043167`ion binding`molecular_function;GO:0006397`mRNA processing`biological_process;GO:0005634`nucleus`cellular_component;GO:0005829`cytosol`cellular_component;GO:0034641`cellular nitrogen compound metabolic process`biological_process;GO:0005575`cellular_component`cellular_component
LOC103320847	10.97	8.74	13.19	11.81	31.93	34.33	Y2165_ARATH`Probable LRR receptor-like serine/threonine-protein kinase At2g16250	-	-	GO:0016301`kinase activity`molecular_function;GO:0005886`plasma membrane`cellular_component;GO:0005575`cellular_component`cellular_component;GO:0005618`cell wall`cellular_component;GO:0043167`ion binding`molecular_function
LOC103328141	10.29	13.54	23.46	8.65	22.96	19.63	RS15_PSELT`30S ribosomal protein S15	-	-	GO:0006412`translation`biological_process;GO:0019843`rRNA binding`molecular_function;GO:0003735`structural constituent of ribosome`molecular_function;GO:0005840`ribosome`cellular_component
LOC103343493	0	0	0	0	0	0	-	-	-	-
LOC103339966	0.88	1.07	0.58	0.24	0.5	0.79	PP353_ARATH`Pentatricopeptide repeat-containing protein At4g37170	-	-	GO:0034641`cellular nitrogen compound metabolic process`biological_process;GO:0043167`ion binding`molecular_function
LOC103325732	39.93	38.18	25.38	23.06	24.93	24.56	DECR2_ARATH`Peroxisomal 2,4-dienoyl-CoA reductase	K13237`DECR2	Peroxisome`ko04146	GO:0005777`peroxisome`cellular_component;GO:0005773`vacuole`cellular_component;GO:0044281`small molecule metabolic process`biological_process;GO:0006629`lipid metabolic process`biological_process;GO:0016491`oxidoreductase activity`molecular_function
LOC103327819	227.95	131.03	153.73	203.37	175.41	165.3	PROF_PYRCO`Profilin	K05759`PFN	Regulation of actin cytoskeleton`ko04810;Rap1 signaling pathway`ko04015;Salmonella infection`ko05132;Shigellosis`ko05131	GO:0005856`cytoskeleton`cellular_component;GO:0005737`cytoplasm`cellular_component;GO:0008092`cytoskeletal protein binding`molecular_function
LOC103333049	0.31	0.31	0.27	0.17	0.12	0.1	L2GL_DROPS`Protein lethal(2) giant larvae	K08518`STXBP5, SRO7_77	-	GO:0005576`extracellular region`cellular_component;GO:0016192`vesicle-mediated transport`biological_process;GO:0005886`plasma membrane`cellular_component;GO:0007049`cell cycle`biological_process
LOC103337896	40.01	34.65	51	84.3	30.92	35.52	TGT2_ARATH`Trihelix transcription factor GT-2	-	-	GO:0001071`nucleic acid binding transcription factor activity`molecular_function;GO:0003677`DNA binding`molecular_function;GO:0005634`nucleus`cellular_component
LOC103334900	0.84	1.82	2.19	9.41	6.06	5.19	NAC22_ORYSJ`NAC domain-containing protein 22	-	-	GO:0003677`DNA binding`molecular_function;GO:0034641`cellular nitrogen compound metabolic process`biological_process;GO:0005634`nucleus`cellular_component;GO:0006950`response to stress`biological_process;GO:0009058`biosynthetic process`biological_process
LOC103340056	28.8	24.62	28.73	54.24	27.02	23.59	P2C55_ARATH`Probable protein phosphatase 2C 55	K17508`PTC7, PPTC7	-	GO:0043167`ion binding`molecular_function;GO:0016791`phosphatase activity`molecular_function
LOC103321320	0.13	0.57	0.13	0.08	0.12	1.43	JAL3_ARATH`Jacalin-related lectin 3	-	-	GO:0003674`molecular_function`molecular_function
LOC103331041	0	0.17	0	0.15	0	0	SUVH5_ARATH`Histone-lysine N-methyltransferase, H3 lysine-9 specific SUVH5	K11420`EHMT	Lysine degradation`ko00310	GO:0008150`biological_process`biological_process;GO:0009058`biosynthetic process`biological_process;GO:0034641`cellular nitrogen compound metabolic process`biological_process;GO:0005634`nucleus`cellular_component;GO:0005694`chromosome`cellular_component;GO:0008168`methyltransferase activity`molecular_function;GO:0043167`ion binding`molecular_function;GO:0051276`chromosome organization`biological_…
LOC103318814	11.84	15.26	11.17	3.07	4.3	4.78	DCL2_ARATH`Endoribonuclease Dicer homolog 2	K11592`DICER1, DCR1	MicroRNAs in cancer`ko05206	GO:0004386`helicase activity`molecular_function;GO:0003723`RNA binding`molecular_function;GO:0034641`cellular nitrogen compound metabolic process`biological_process;GO:0006950`response to stress`biological_process;GO:0002376`immune system process`biological_process;GO:0005634`nucleus`cellular_component;GO:0006259`DNA metabolic process`biological_process;GO:0043167`ion binding`molecular_function;G…
LOC103325662	356.79	325.48	277.65	480.79	185.4	124.81	SALAT_PAPSO`Salutaridinol 7-O-acetyltransferase	-	-	GO:0008150`biological_process`biological_process;GO:0016746`transferase activity, transferring acyl groups`molecular_function
LOC103326669	29.56	11.28	21.68	878.02	65.6	18.84	FBK50_ARATH`F-box/kelch-repeat protein At3g06240	-	-	-
LOC103328258	25.83	26.76	24.52	30.85	31.65	34.58	PT106_ARATH`Probable sugar phosphate/phosphate translocator At1g06470	K15280`SLC35C2	-	GO:0022857`transmembrane transporter activity`molecular_function;GO:0005575`cellular_component`cellular_component;GO:0005794`Golgi apparatus`cellular_component;GO:0005737`cytoplasm`cellular_component;GO:0005622`intracellular`cellular_component;GO:0006810`transport`biological_process;GO:0043226`organelle`cellular_component
LOC103338779	183.9	187.2	330.3	239.49	440.35	359.48	RS7_ORYSJ`40S ribosomal protein S7	K02993`RP-S7e, RPS7	Ribosome`ko03010	GO:0005840`ribosome`cellular_component;GO:0005622`intracellular`cellular_component;GO:0003735`structural constituent of ribosome`molecular_function;GO:0005829`cytosol`cellular_component;GO:0006412`translation`biological_process;GO:0034641`cellular nitrogen compound metabolic process`biological_process;GO:0042254`ribosome biogenesis`biological_process
LOC103325923	0	0	0	0.02	0	0	-	-	-	-
LOC103326309	1.36	0.11	0.92	2.9	0.56	0.71	Y1816_ARATH`Uncharacterized protein At1g08160	-	-	GO:0005575`cellular_component`cellular_component
LOC103323035	15.72	18.32	17.56	8.54	16.7	14.59	DYL2_BOVIN`Dynein light chain 2, cytoplasmic	K10418`DYNLL	Vasopressin-regulated water reabsorption`ko04962	GO:0003674`molecular_function`molecular_function;GO:0005856`cytoskeleton`cellular_component;GO:0043234`protein complex`cellular_component;GO:0005815`microtubule organizing center`cellular_component;GO:0005737`cytoplasm`cellular_component;GO:0008150`biological_process`biological_process
LOC103337725	0	0	0	0	0	0.03	Y3589_ARATH`PTI1-like tyrosine-protein kinase At3g15890	-	-	GO:0005886`plasma membrane`cellular_component;GO:0016301`kinase activity`molecular_function;GO:0043167`ion binding`molecular_function;GO:0006464`cellular protein modification process`biological_process;GO:0004871`signal transducer activity`molecular_function
LOC103325239	0.28	0.01	0.61	0.3	0.19	0.64	3HIDH_ARATH`Probable 3-hydroxyisobutyrate dehydrogenase, mitochondrial	K00020`mmsB, HIBADH	Valine, leucine and isoleucine degradation`ko00280	GO:0009056`catabolic process`biological_process;GO:0006520`cellular amino acid metabolic process`biological_process;GO:0003674`molecular_function`molecular_function;GO:0005739`mitochondrion`cellular_component;GO:0016491`oxidoreductase activity`molecular_function
LOC103321944	0.38	0.42	0.12	0.31	1.24	1.37	SAT_CATRO`Stemmadenine O-acetyltransferase	K13065`E2.3.1.133, HCT	Flavonoid biosynthesis`ko00941;Phenylpropanoid biosynthesis`ko00940;Stilbenoid, diarylheptanoid and gingerol biosynthesis`ko00945	GO:0008150`biological_process`biological_process;GO:0016491`oxidoreductase activity`molecular_function;GO:0016746`transferase activity, transferring acyl groups`molecular_function
LOC103344027	1.63	1.78	2.39	0.19	2.29	3.29	-	-	-	-
LOC103342171	0.23	0	0.27	0.14	0.44	0.31	-	-	-	-
LOC103334318	4.73	4.18	4.43	4.41	5.75	6.95	KRP3_ARATH`Cyclin-dependent kinase inhibitor 3	-	-	GO:0007049`cell cycle`biological_process;GO:0030234`enzyme regulator activity`molecular_function;GO:0005654`nucleoplasm`cellular_component
LOC103341961	99.83	107.04	103.73	115.33	119.86	124.41	PLDA1_RICCO`Phospholipase D alpha 1	K01115`PLD1_2	Phospholipase D signaling pathway`ko04072;cAMP signaling pathway`ko04024;Sphingolipid signaling pathway`ko04071;Glutamatergic synapse`ko04724;Endocytosis`ko04144;Ether lipid metabolism`ko00565;GnRH signaling pathway`ko04912;Ras signaling pathway`ko04014;Glycerophospholipid metabolism`ko00564;Fc gamma R-mediated phagocytosis`ko04666;Choline metabolism in cancer`ko05231	GO:0043167`ion binding`molecular_function;GO:0009536`plastid`cellular_component;GO:0009056`catabolic process`biological_process;GO:0003674`molecular_function`molecular_function;GO:0005783`endoplasmic reticulum`cellular_component;GO:0034641`cellular nitrogen compound metabolic process`biological_process;GO:0005886`plasma membrane`cellular_component;GO:0006629`lipid metabolic process`biological_pro…
LOC103324452	62.21	92.56	57.45	43.36	35.14	40.68	COP1_ARATH`E3 ubiquitin-protein ligase COP1	K10143`RFWD2, COP1	p53 signaling pathway`ko04115;Ubiquitin mediated proteolysis`ko04120;Circadian rhythm - plant`ko04712	GO:0048856`anatomical structure development`biological_process;GO:0008150`biological_process`biological_process;GO:0007165`signal transduction`biological_process;GO:0043234`protein complex`cellular_component;GO:0043167`ion binding`molecular_function;GO:0006259`DNA metabolic process`biological_process;GO:0003674`molecular_function`molecular_function;GO:0005737`cytoplasm`cellular_component;GO:00056…
LOC103329346	0.01	0.06	0	0	0	0.1	TILS_WOLTR`tRNA(Ile)-lysidine synthase	-	-	GO:0043167`ion binding`molecular_function;GO:0006399`tRNA metabolic process`biological_process;GO:0005737`cytoplasm`cellular_component;GO:0016874`ligase activity`molecular_function
LOC103318621	5.97	7.97	13.83	8.94	6.03	5.12	-	-	-	-
LOC103340227	0	0	0	0.03	0.43	0.04	PLP1_ARATH`Patatin-like protein 1	-	-	GO:0005737`cytoplasm`cellular_component;GO:0009056`catabolic process`biological_process;GO:0003674`molecular_function`molecular_function;GO:0006950`response to stress`biological_process;GO:0048646`anatomical structure formation involved in morphogenesis`biological_process;GO:0006629`lipid metabolic process`biological_process
LOC103338440	0.03	3.58	2.92	0.04	0.47	1.04	-	-	-	-
LOC103331691	1.97	1.74	1.76	0.95	0.53	0.65	TMVRN_NICGU`TMV resistance protein N	-	-	GO:0005737`cytoplasm`cellular_component;GO:0043167`ion binding`molecular_function;GO:0006950`response to stress`biological_process;GO:0002376`immune system process`biological_process;GO:0007165`signal transduction`biological_process;GO:0008219`cell death`biological_process
LOC103324648	2.61	3.33	4.25	1.56	2.34	3.53	TIR1_ARATH`Protein TRANSPORT INHIBITOR RESPONSE 1	K14485`TIR1	Plant hormone signal transduction`ko04075	GO:0043234`protein complex`cellular_component;GO:0021700`developmental maturation`biological_process;GO:0043167`ion binding`molecular_function;GO:0009056`catabolic process`biological_process;GO:0003674`molecular_function`molecular_function;GO:0005622`intracellular`cellular_component;GO:0005634`nucleus`cellular_component;GO:0006950`response to stress`biological_process;GO:0048856`anatomical struct…
LOC103340939	0	0	0	0	0	0	ATL9_ARATH`E3 ubiquitin-protein ligase ATL9	-	-	GO:0006464`cellular protein modification process`biological_process;GO:0043167`ion binding`molecular_function;GO:0003674`molecular_function`molecular_function;GO:0008150`biological_process`biological_process;GO:0006950`response to stress`biological_process;GO:0005575`cellular_component`cellular_component
LOC103328602	16.01	19.42	20.27	7.66	18.06	19.8	DEGP7_ARATH`Protease Do-like 7	-	-	GO:0009536`plastid`cellular_component;GO:0008233`peptidase activity`molecular_function;GO:0006091`generation of precursor metabolites and energy`biological_process;GO:0015979`photosynthesis`biological_process;GO:0005829`cytosol`cellular_component
LOC103341348	13.66	11.11	11.72	12.4	13.58	13.05	PARG1_ARATH`Poly(ADP-ribose) glycohydrolase 1	K07759`PARG	-	GO:0034641`cellular nitrogen compound metabolic process`biological_process;GO:0006950`response to stress`biological_process;GO:0005634`nucleus`cellular_component;GO:0006259`DNA metabolic process`biological_process;GO:0016798`hydrolase activity, acting on glycosyl bonds`molecular_function;GO:0005737`cytoplasm`cellular_component;GO:0008150`biological_process`biological_process;GO:0044281`small mole…
LOC103336685	14.21	9.79	13.91	6.52	7.91	7.82	-	-	-	-
LOC107880408	0	0	0	0	0	0	CNGC1_ARATH`Cyclic nucleotide-gated ion channel 1	-	-	GO:0005886`plasma membrane`cellular_component;GO:0005575`cellular_component`cellular_component;GO:0022857`transmembrane transporter activity`molecular_function;GO:0043167`ion binding`molecular_function;GO:0003674`molecular_function`molecular_function
LOC103334762	39.14	24.39	39.05	34.56	36.38	32.13	SORCN_SCHJA`Sorcin	-	-	GO:0043167`ion binding`molecular_function;GO:0005737`cytoplasm`cellular_component
LOC103334740	0	0	0	0	0	0	PER1_ARAHY`Cationic peroxidase 1	K00430`E1.11.1.7	Phenylpropanoid biosynthesis`ko00940	GO:0043167`ion binding`molecular_function;GO:0009056`catabolic process`biological_process;GO:0003674`molecular_function`molecular_function;GO:0016491`oxidoreductase activity`molecular_function;GO:0006950`response to stress`biological_process;GO:0005576`extracellular region`cellular_component
LOC103328852	0	0	0	0	0	0	YJ41B_YEAST`Transposon Ty4-J Gag-Pol polyprotein	-	-	GO:0016779`nucleotidyltransferase activity`molecular_function;GO:0003723`RNA binding`molecular_function;GO:0003677`DNA binding`molecular_function;GO:0032196`transposition`biological_process;GO:0004518`nuclease activity`molecular_function;GO:0008233`peptidase activity`molecular_function;GO:0006259`DNA metabolic process`biological_process;GO:0043167`ion binding`molecular_function;GO:0005739`mitocho…
LOC103334159	19.08	17.05	14.36	14.05	11.99	13.31	DRIP2_ARATH`E3 ubiquitin protein ligase DRIP2	K16277`DRIP	-	GO:0006950`response to stress`biological_process;GO:0003674`molecular_function`molecular_function;GO:0006464`cellular protein modification process`biological_process;GO:0043167`ion binding`molecular_function
LOC103331612	0	0	0	0	0	0	EF100_ARATH`Ethylene-responsive transcription factor 1A	-	-	GO:0051301`cell division`biological_process;GO:0003677`DNA binding`molecular_function;GO:0007165`signal transduction`biological_process;GO:0008150`biological_process`biological_process;GO:0001071`nucleic acid binding transcription factor activity`molecular_function;GO:0048856`anatomical structure development`biological_process;GO:0005634`nucleus`cellular_component;GO:0006950`response to stress`bi…
LOC103319839	0	0	0.03	0	0.34	0.03	-	-	-	-
LOC107881462	0	0.11	0.11	0.15	0.13	0	.
LOC103323324	9.17	7.56	10.37	25.78	6.12	0.94	GDU3_ARATH`Protein GLUTAMINE DUMPER 3	-	-	GO:0005575`cellular_component`cellular_component;GO:0008150`biological_process`biological_process;GO:0006810`transport`biological_process;GO:0044403`symbiosis, encompassing mutualism through parasitism`biological_process
LOC107881023	11.58	11.96	10.94	4.28	10.49	11.12	.
LOC103337696	57.11	32.93	54.96	114.7	58.54	55.06	.
LOC103326282	1.29	0.41	1.34	1.2	2.19	2	CNGC4_ARATH`Cyclic nucleotide-gated ion channel 4	-	-	GO:0005886`plasma membrane`cellular_component;GO:0008219`cell death`biological_process;GO:0005575`cellular_component`cellular_component;GO:0022857`transmembrane transporter activity`molecular_function;GO:0002376`immune system process`biological_process;GO:0006950`response to stress`biological_process;GO:0003674`molecular_function`molecular_function;GO:0043167`ion binding`molecular_function
LOC103323934	7.61	7.57	12.21	23.81	22.29	15.67	PRA1D_ARATH`PRA1 family protein D	K20359`RABAC1, PRAF1	-	GO:0005575`cellular_component`cellular_component;GO:0005783`endoplasmic reticulum`cellular_component;GO:0005737`cytoplasm`cellular_component;GO:0044403`symbiosis, encompassing mutualism through parasitism`biological_process;GO:0040011`locomotion`biological_process;GO:0016192`vesicle-mediated transport`biological_process;GO:0005768`endosome`cellular_component;GO:0006810`transport`biological_process
LOC103330079	2.81	2.82	2.94	0.65	2.45	2.77	-	-	-	-
LOC103321369	0	0	0	0	0.12	0	-	-	-	-
LOC103344687	2.05	12.31	3.18	0.06	0.52	0.31	-	-	-	-
LOC103318935	0	0	0	0	0	0	NAC35_ARATH`NAC domain-containing protein 35	-	-	GO:0001071`nucleic acid binding transcription factor activity`molecular_function;GO:0048856`anatomical structure development`biological_process;GO:0005634`nucleus`cellular_component;GO:0003677`DNA binding`molecular_function
LOC103331783	0	0	0	0.18	1.09	0.81	VESTR_MEDSA`Vestitone reductase	-	-	GO:0006950`response to stress`biological_process;GO:0016491`oxidoreductase activity`molecular_function;GO:0009058`biosynthetic process`biological_process;GO:0003674`molecular_function`molecular_function
LOC103335110	0	0.11	0	0	0.08	0	ZED1_ARATH`Non-functional pseudokinase ZED1	-	-	GO:0006950`response to stress`biological_process;GO:0005886`plasma membrane`cellular_component;GO:0016301`kinase activity`molecular_function;GO:0043167`ion binding`molecular_function
LOC103322661	8.16	15.38	9.6	2.65	4.67	5.06	RAD50_ARATH`DNA repair protein RAD50	K10866`RAD50	Homologous recombination`ko03440;Non-homologous end-joining`ko03450	GO:0006259`DNA metabolic process`biological_process;GO:0043167`ion binding`molecular_function;GO:0051276`chromosome organization`biological_process;GO:0006950`response to stress`biological_process;GO:0000228`nuclear chromosome`cellular_component;GO:0009058`biosynthetic process`biological_process;GO:0007049`cell cycle`biological_process;GO:0005694`chromosome`cellular_component;GO:0005737`cytoplasm…
LOC103333736	55.89	26.59	85.91	122.67	124.47	226.7	SCL8_ARATH`Scarecrow-like protein 8	-	-	GO:0009058`biosynthetic process`biological_process;GO:0005737`cytoplasm`cellular_component;GO:0001071`nucleic acid binding transcription factor activity`molecular_function;GO:0005634`nucleus`cellular_component;GO:0003677`DNA binding`molecular_function;GO:0034641`cellular nitrogen compound metabolic process`biological_process
LOC103332746	41.65	46.98	36.02	29.06	23.07	19.65	SPCS2_ARATH`Probable signal peptidase complex subunit 2	K12947`SPCS2, SPC2	Protein export`ko03060	GO:0043234`protein complex`cellular_component;GO:0008233`peptidase activity`molecular_function;GO:0006605`protein targeting`biological_process;GO:0005783`endoplasmic reticulum`cellular_component;GO:0034641`cellular nitrogen compound metabolic process`biological_process;GO:0005575`cellular_component`cellular_component
LOC103342646	0	0	0	0.07	0	0	SAG39_ORYSI`Senescence-specific cysteine protease SAG39	-	-	GO:0008219`cell death`biological_process;GO:0008150`biological_process`biological_process;GO:0008233`peptidase activity`molecular_function;GO:0005773`vacuole`cellular_component;GO:0030154`cell differentiation`biological_process;GO:0007568`aging`biological_process;GO:0048856`anatomical structure development`biological_process
LOC103339992	7.2	6.47	9.27	4.93	7.18	5.88	NUP58_ARATH`Nuclear pore complex protein NUP58	K14307`NUPL1, NUP49	RNA transport`ko03013	GO:0006810`transport`biological_process;GO:0003674`molecular_function`molecular_function;GO:0043234`protein complex`cellular_component;GO:0005198`structural molecule activity`molecular_function;GO:0005635`nuclear envelope`cellular_component
LOC103343722	0	0	0	0	0.09	0	DIS1_ORYSJ`E3 ubiquitin-protein ligase DIS1	K04506`SIAH1	p53 signaling pathway`ko04115;Wnt signaling pathway`ko04310;Ubiquitin mediated proteolysis`ko04120	GO:0043167`ion binding`molecular_function;GO:0003674`molecular_function`molecular_function;GO:0009056`catabolic process`biological_process;GO:0005737`cytoplasm`cellular_component;GO:0008150`biological_process`biological_process;GO:0006950`response to stress`biological_process;GO:0005634`nucleus`cellular_component
LOC103319809	85.12	46.98	91.06	172.27	131.4	193.94	ILL6_ARATH`IAA-amino acid hydrolase ILR1-like 6	K14664`ILR1	-	GO:0044281`small molecule metabolic process`biological_process;GO:0008150`biological_process`biological_process;GO:0016810`hydrolase activity, acting on carbon-nitrogen (but not peptide) bonds`molecular_function;GO:0043167`ion binding`molecular_function;GO:0003674`molecular_function`molecular_function;GO:0006950`response to stress`biological_process;GO:0002376`immune system process`biological_pro…
LOC103328689	0	0	0	0.08	0.02	0.02	DTX8_ARATH`Protein DETOXIFICATION 8	K03327`TC.MATE, SLC47A, norM, mdtK, dinF	-	GO:0055085`transmembrane transport`biological_process;GO:0022857`transmembrane transporter activity`molecular_function;GO:0005575`cellular_component`cellular_component;GO:0003674`molecular_function`molecular_function
CP95_t009	0	0	0	0	0	0	.
LOC103325280	14.57	18.71	18.18	29.44	49.35	43.43	BBE26_ARATH`Berberine bridge enzyme-like 26	-	-	GO:0016491`oxidoreductase activity`molecular_function;GO:0005575`cellular_component`cellular_component;GO:0005576`extracellular region`cellular_component;GO:0005618`cell wall`cellular_component;GO:0043167`ion binding`molecular_function
LOC103334661	0	0	0	0	0.02	0	-	-	-	-
LOC103330934	0.66	0.35	0.26	1.94	1.54	1.81	TMVRN_NICGU`TMV resistance protein N	-	-	GO:0007165`signal transduction`biological_process;GO:0006950`response to stress`biological_process;GO:0002376`immune system process`biological_process;GO:0008219`cell death`biological_process;GO:0005737`cytoplasm`cellular_component;GO:0043167`ion binding`molecular_function
LOC103321004	0	0	0.02	0	0	0.14	DCE4_ARATH`Glutamate decarboxylase 4	K01580`E4.1.1.15, gadB, gadA, GAD	beta-Alanine metabolism`ko00410;Alanine, aspartate and glutamate metabolism`ko00250;GABAergic synapse`ko04727;Taurine and hypotaurine metabolism`ko00430;Type I diabetes mellitus`ko04940;Butanoate metabolism`ko00650	GO:0016829`lyase activity`molecular_function;GO:0006520`cellular amino acid metabolic process`biological_process;GO:0009056`catabolic process`biological_process;GO:0003674`molecular_function`molecular_function;GO:0043167`ion binding`molecular_function;GO:0005829`cytosol`cellular_component;GO:0005634`nucleus`cellular_component
LOC103318589	24.85	29.17	31	22.86	8.65	8.1	-	-	-	-
LOC103342093	0.02	0	0.03	0.02	0.14	0.39	RRT1_ARATH`Rhamnogalacturonan I rhamnosyltransferase 1	-	-	GO:0048856`anatomical structure development`biological_process;GO:0009058`biosynthetic process`biological_process;GO:0005975`carbohydrate metabolic process`biological_process;GO:0071554`cell wall organization or biogenesis`biological_process;GO:0005794`Golgi apparatus`cellular_component;GO:0005737`cytoplasm`cellular_component;GO:0016757`transferase activity, transferring glycosyl groups`molecular…
LOC103327085	49.95	64.3	69.84	52.35	80.39	63.73	RUXE_BOVIN`Small nuclear ribonucleoprotein E	K11097`SNRPE, SME	Spliceosome`ko03040	GO:0043234`protein complex`cellular_component;GO:0006397`mRNA processing`biological_process;GO:0005737`cytoplasm`cellular_component;GO:0005829`cytosol`cellular_component;GO:0005634`nucleus`cellular_component;GO:0003723`RNA binding`molecular_function;GO:0008150`biological_process`biological_process;GO:0022618`ribonucleoprotein complex assembly`biological_process
LOC103337453	42.4	57.71	63.36	28.4	60.73	55.72	SYYC1_ARATH`Tyrosine--tRNA ligase 1, cytoplasmic	K01866`YARS, tyrS	Aminoacyl-tRNA biosynthesis`ko00970	GO:0043167`ion binding`molecular_function;GO:0006520`cellular amino acid metabolic process`biological_process;GO:0006399`tRNA metabolic process`biological_process;GO:0005829`cytosol`cellular_component;GO:0006412`translation`biological_process;GO:0016874`ligase activity`molecular_function
LOC103323381	0.17	0.06	0.53	0.12	0.1	0.27	ASHR3_ARATH`Histone-lysine N-methyltransferase ASHR3	K11423`SETD2, SET2	Lysine degradation`ko00310	GO:0009058`biosynthetic process`biological_process;GO:0005694`chromosome`cellular_component;GO:0043167`ion binding`molecular_function;GO:0008168`methyltransferase activity`molecular_function;GO:0005634`nucleus`cellular_component;GO:0034641`cellular nitrogen compound metabolic process`biological_process;GO:0008150`biological_process`biological_process
LOC107881441	0.61	1.5	0.91	0.85	1.14	0.72	.
LOC103318577	3.48	3.84	6.58	2.27	3.04	1.97	YC54L_SYNY3`Ycf54-like protein	-	-	-
LOC103334198	61.58	52.81	51.57	43.37	31.45	32.12	ETOL1_ARATH`ETO1-like protein 1	-	-	GO:0007165`signal transduction`biological_process;GO:0034641`cellular nitrogen compound metabolic process`biological_process;GO:0006464`cellular protein modification process`biological_process;GO:0006520`cellular amino acid metabolic process`biological_process;GO:0009058`biosynthetic process`biological_process;GO:0006790`sulfur compound metabolic process`biological_process
LOC107881938	0.11	0.47	0.16	0.11	0.18	0.24	-	-	-	-
LOC103319370	149.1	157.58	157.74	174.01	187.46	190.01	.
LOC103318863	0.09	0.04	0.28	0.26	1.7	2.41	LRK10_WHEAT`Rust resistance kinase Lr10	-	-	GO:0043167`ion binding`molecular_function;GO:0005886`plasma membrane`cellular_component;GO:0016301`kinase activity`molecular_function;GO:0005575`cellular_component`cellular_component
LOC103318940	1.44	1.06	2.15	0.85	0.76	0.94	ISPD_ARATH`2-C-methyl-D-erythritol 4-phosphate cytidylyltransferase, chloroplastic	K00991`ispD	Terpenoid backbone biosynthesis`ko00900	GO:0006629`lipid metabolic process`biological_process;GO:0044281`small molecule metabolic process`biological_process;GO:0009536`plastid`cellular_component;GO:0016779`nucleotidyltransferase activity`molecular_function;GO:0009058`biosynthetic process`biological_process
LOC107880415	0	0	0.19	0	0	0.27	.
LOC103339570	0.29	0.38	0.29	1.07	0.35	0.49	-	-	-	-
LOC103321553	4.18	2.57	7.64	6.35	4.21	3.6	-	-	-	-
LOC103331894	3.41	2.61	2.8	0.65	0.99	0.87	TAD1_ARATH`tRNA-specific adenosine deaminase TAD1	K15440`TAD1, ADAT1	-	GO:0005634`nucleus`cellular_component;GO:0016810`hydrolase activity, acting on carbon-nitrogen (but not peptide) bonds`molecular_function;GO:0003674`molecular_function`molecular_function;GO:0006399`tRNA metabolic process`biological_process;GO:0003723`RNA binding`molecular_function;GO:0043167`ion binding`molecular_function
LOC103326237	5.13	1.38	1.83	1.22	0.32	0.41	.
LOC103322321	3.79	7.77	11.26	3.73	8.02	6.61	SWA1_ARATH`Protein SLOW WALKER 1	K14549`UTP15	Ribosome biogenesis in eukaryotes`ko03008	GO:0034641`cellular nitrogen compound metabolic process`biological_process;GO:0043234`protein complex`cellular_component;GO:0005622`intracellular`cellular_component;GO:0005730`nucleolus`cellular_component;GO:0051301`cell division`biological_process;GO:0042254`ribosome biogenesis`biological_process;GO:0007049`cell cycle`biological_process;GO:0048856`anatomical structure development`biological_proc…
LOC103323503	1.22	1.64	3.99	0.88	3.4	3.82	BIODA_ARATH`Bifunctional dethiobiotin synthetase/7,8-diamino-pelargonic acid aminotransferase, mitochondrial	K19562`BIO3-BIO1	Biotin metabolism`ko00780	GO:0006790`sulfur compound metabolic process`biological_process;GO:0043167`ion binding`molecular_function;GO:0051186`cofactor metabolic process`biological_process;GO:0003674`molecular_function`molecular_function;GO:0005739`mitochondrion`cellular_component;GO:0034641`cellular nitrogen compound metabolic process`biological_process;GO:0016874`ligase activity`molecular_function;GO:0009058`biosyntheti…
LOC103329414	0	0	0	0	0	0.03	IBR5_ARATH`Protein-tyrosine-phosphatase IBR5	K04459`DUSP, MKP	MAPK signaling pathway`ko04010	GO:0007165`signal transduction`biological_process;GO:0005634`nucleus`cellular_component;GO:0008150`biological_process`biological_process;GO:0040007`growth`biological_process;GO:0016791`phosphatase activity`molecular_function;GO:0006464`cellular protein modification process`biological_process
LOC103329233	35.41	121.73	77.54	9.89	38.37	48.71	HS906_ARATH`Heat shock protein 90-6, mitochondrial	K09487`HSP90B, TRA1	Prostate cancer`ko05215;Thyroid hormone synthesis`ko04918;NOD-like receptor signaling pathway`ko04621;PI3K-Akt signaling pathway`ko04151;Plant-pathogen interaction`ko04626;Estrogen signaling pathway`ko04915;Pathways in cancer`ko05200;Protein processing in endoplasmic reticulum`ko04141	GO:0005783`endoplasmic reticulum`cellular_component;GO:0005739`mitochondrion`cellular_component;GO:0005737`cytoplasm`cellular_component;GO:0006457`protein folding`biological_process;GO:0009536`plastid`cellular_component;GO:0043167`ion binding`molecular_function;GO:0051082`unfolded protein binding`molecular_function;GO:0005618`cell wall`cellular_component
LOC103326918	0	0	0	0	0	0	-	-	-	-
LOC103327352	2.7	4.22	3.58	0.77	3.16	3.7	TMVRN_NICGU`TMV resistance protein N	-	-	GO:0043167`ion binding`molecular_function;GO:0005737`cytoplasm`cellular_component;GO:0008219`cell death`biological_process;GO:0007165`signal transduction`biological_process;GO:0006950`response to stress`biological_process;GO:0002376`immune system process`biological_process
LOC103318557	25.8	28.16	23.24	24.81	29.51	32.97	EDR1_ARATH`Serine/threonine-protein kinase EDR1	-	-	GO:0016301`kinase activity`molecular_function;GO:0008150`biological_process`biological_process;GO:0007165`signal transduction`biological_process;GO:0005768`endosome`cellular_component;GO:0004871`signal transducer activity`molecular_function;GO:0008219`cell death`biological_process;GO:0005886`plasma membrane`cellular_component;GO:0005634`nucleus`cellular_component;GO:0006950`response to stress`bio…
LOC103319421	0.35	0	0.06	0.03	0	0.09	BH093_ARATH`Transcription factor bHLH93	-	-	GO:0001071`nucleic acid binding transcription factor activity`molecular_function;GO:0009058`biosynthetic process`biological_process;GO:0044281`small molecule metabolic process`biological_process;GO:0008150`biological_process`biological_process;GO:0003677`DNA binding`molecular_function;GO:0003674`molecular_function`molecular_function;GO:0009056`catabolic process`biological_process;GO:0019748`secon…
LOC103331900	0	0	0	0	0	0	-	-	-	-
LOC107881001	0	0	0	0	0	0	.
LOC103318934	17.27	18.59	14.37	20.44	12.97	16.8	STIP1_ARATH`Septin and tuftelin-interacting protein 1 homolog 1	K13103`TFIP11	-	GO:0008150`biological_process`biological_process;GO:0005634`nucleus`cellular_component;GO:0003677`DNA binding`molecular_function;GO:0003674`molecular_function`molecular_function;GO:0006397`mRNA processing`biological_process
LOC103340821	0.1	0	0	0.19	0.25	0.64	SRG1_ARATH`Protein SRG1	-	-	GO:0043167`ion binding`molecular_function;GO:0007568`aging`biological_process;GO:0048856`anatomical structure development`biological_process;GO:0016491`oxidoreductase activity`molecular_function
LOC103335558	0.9	2.92	0.72	0.31	0.8	0.44	.
LOC103341762	11.86	12.67	9.18	37.77	7.76	7.16	Y495_SYNY3`Putative 4'-phosphopantetheinyl transferase slr0495	K06133`LYS5, acpT	Pantothenate and CoA biosynthesis`ko00770	GO:0003674`molecular_function`molecular_function;GO:0006520`cellular amino acid metabolic process`biological_process;GO:0043167`ion binding`molecular_function;GO:0009058`biosynthetic process`biological_process;GO:0044281`small molecule metabolic process`biological_process;GO:0006629`lipid metabolic process`biological_process
LOC103342602	0	0	0	0	0	0	-	-	-	-
LOC107881085	8.1	8.32	3.59	3.49	4.41	3.35	-	-	-	-
LOC103340198	109.42	109.01	88.18	118.14	57.77	43.8	-	-	-	-
LOC103336750	9.19	12.93	9.63	5.27	4.82	4.29	-	-	-	-
LOC103340066	51.4	53.31	77.8	85.45	65.27	63.93	UXS1_ARATH`UDP-glucuronic acid decarboxylase 1	K08678`UXS1, uxs	Amino sugar and nucleotide sugar metabolism`ko00520;Starch and sucrose metabolism`ko00500	GO:0016829`lyase activity`molecular_function;GO:0005737`cytoplasm`cellular_component;GO:0005794`Golgi apparatus`cellular_component;GO:0043167`ion binding`molecular_function;GO:0005575`cellular_component`cellular_component;GO:0034641`cellular nitrogen compound metabolic process`biological_process;GO:0005975`carbohydrate metabolic process`biological_process;GO:0009058`biosynthetic process`biologica…
LOC103340122	0	0.25	0.16	0.06	0.58	0.61	-	-	-	-
LOC103326400	0	0	0	0	0	0	FBL33_ARATH`Putative F-box/LRR-repeat protein At1g56400	-	-	-
LOC103324160	86.09	83.86	53.21	35.44	32.84	36.85	-	-	-	-
LOC103330051	30.98	28.9	24.18	23.27	9.19	11.24	-	-	-	-
LOC103335553	16.08	7.38	7.13	14.28	12.55	7.06	.
LOC103328923	47.84	48.24	49.68	36.3	40.97	35.04	HIBC8_ARATH`3-hydroxyisobutyryl-CoA hydrolase-like protein 5	K05605`HIBCH	Carbon metabolism`ko01200;beta-Alanine metabolism`ko00410;Valine, leucine and isoleucine degradation`ko00280;Propanoate metabolism`ko00640	GO:0044281`small molecule metabolic process`biological_process;GO:0006629`lipid metabolic process`biological_process;GO:0008150`biological_process`biological_process;GO:0003674`molecular_function`molecular_function;GO:0009056`catabolic process`biological_process
LOC103323736	0	0	0	0	0	0	-	-	-	-
LOC103319201	0	0	0	0	0	0	-	-	-	-
LOC103332813	0	0	0	0	0	0.02	MYBF_ARATH`Putative Myb family transcription factor At1g14600	-	-	GO:0034641`cellular nitrogen compound metabolic process`biological_process;GO:0003677`DNA binding`molecular_function;GO:0005634`nucleus`cellular_component;GO:0001071`nucleic acid binding transcription factor activity`molecular_function;GO:0009058`biosynthetic process`biological_process
LOC103320136	0	0	0	0	0	0.06	NAC98_ARATH`Protein CUP-SHAPED COTYLEDON 2	-	-	GO:0003677`DNA binding`molecular_function;GO:0005634`nucleus`cellular_component;GO:0048646`anatomical structure formation involved in morphogenesis`biological_process;GO:0009790`embryo development`biological_process;GO:0048856`anatomical structure development`biological_process;GO:0001071`nucleic acid binding transcription factor activity`molecular_function
LOC103342932	17.64	14.79	28.22	27.4	17.88	14.42	-	-	-	-
LOC103318530	22.4	22.58	16.07	14.39	16	13.87	TLC4B_DICDI`TLC domain-containing protein 4 B	-	-	GO:0005575`cellular_component`cellular_component
LOC103326094	0.04	0.02	0.39	0.15	0.33	0.69	DJ1B_ARATH`Protein DJ-1 homolog B	K03152`thiJ	-	GO:0005829`cytosol`cellular_component;GO:0005634`nucleus`cellular_component;GO:0016829`lyase activity`molecular_function;GO:0009536`plastid`cellular_component
LOC103336309	6.23	2.49	4.57	5.81	2.63	3.13	UREF_ARATH`Urease accessory protein F	K03188`ureF	-	GO:0043167`ion binding`molecular_function;GO:0008150`biological_process`biological_process
LOC103324534	163.17	72.24	164.59	148.86	117.35	108.53	-	-	-	-
LOC103336923	24.68	23.22	28.34	27.43	18.03	17.69	MIP1_ARATH`MND1-interacting protein 1	-	-	GO:0043167`ion binding`molecular_function
LOC103343038	0	0	0	0	0	0	-	-	-	-
LOC103329934	15.37	15.5	17.69	21.04	21.3	31.21	-	-	-	-
LOC103337114	0	0	0	0	0	0.02	ACD6_ARATH`Protein ACCELERATED CELL DEATH 6	-	-	GO:0008150`biological_process`biological_process;GO:0007165`signal transduction`biological_process;GO:0006464`cellular protein modification process`biological_process;GO:0008219`cell death`biological_process;GO:0005886`plasma membrane`cellular_component;GO:0006950`response to stress`biological_process;GO:0002376`immune system process`biological_process;GO:0005575`cellular_component`cellular_compo…
LOC103321397	24.23	32.42	20.67	31.99	18.01	18.24	PP176_ARATH`Pentatricopeptide repeat-containing protein At2g30100, chloroplastic	-	-	GO:0009536`plastid`cellular_component
LOC103335448	0	0	0	0	0	0.04	TMVRN_NICGU`TMV resistance protein N	-	-	GO:0007165`signal transduction`biological_process;GO:0002376`immune system process`biological_process;GO:0006950`response to stress`biological_process;GO:0008219`cell death`biological_process;GO:0005737`cytoplasm`cellular_component;GO:0043167`ion binding`molecular_function
LOC103325721	0.59	1.51	1.55	0.22	1.23	1.45	PP244_ARATH`Pentatricopeptide repeat-containing protein At3g20730	-	-	-
LOC103333370	1.41	1.34	2.38	1.23	2.59	2.63	-	-	-	-
LOC103319018	1.25	1.37	1.32	0.38	0.06	0.4	BAME1_ARATH`Leucine-rich repeat receptor-like serine/threonine-protein kinase BAM1	-	-	GO:0005575`cellular_component`cellular_component;GO:0005886`plasma membrane`cellular_component;GO:0040007`growth`biological_process;GO:0003674`molecular_function`molecular_function;GO:0043167`ion binding`molecular_function;GO:0008150`biological_process`biological_process;GO:0016301`kinase activity`molecular_function;GO:0048856`anatomical structure development`biological_process;GO:0030154`cell di…
LOC103331479	7.44	5.37	3.22	10.64	6.58	7.99	-	-	-	-
LOC103337870	1.92	1.4	2.31	1.78	0.57	0.29	BLT_ARATH`Protein BRANCHLESS TRICHOME	-	-	GO:0030154`cell differentiation`biological_process;GO:0000902`cell morphogenesis`biological_process
LOC103319800	4.67	3.45	3.13	3.97	2.95	3.26	-	K15208`SNAPC1	-	-
LOC103329275	0.78	0.57	0.67	2.58	1.43	0.58	Y5162_ARATH`Uncharacterized protein At5g41620	-	-	GO:0005886`plasma membrane`cellular_component;GO:0009536`plastid`cellular_component
LOC103343471	0	0	0	0	0	0.01	DRL4_ARATH`Putative disease resistance protein At1g50180	-	-	GO:0005575`cellular_component`cellular_component;GO:0006950`response to stress`biological_process;GO:0043167`ion binding`molecular_function
LOC103321624	22.42	10.97	22.36	60.71	28.29	18.82	UTR3_ARATH`UDP-galactose/UDP-glucose transporter 3	K15275`SLC35B1	-	GO:0005794`Golgi apparatus`cellular_component;GO:0022857`transmembrane transporter activity`molecular_function;GO:0005783`endoplasmic reticulum`cellular_component;GO:0055085`transmembrane transport`biological_process;GO:0006950`response to stress`biological_process;GO:0048856`anatomical structure development`biological_process;GO:0006810`transport`biological_process;GO:0007165`signal transduction…
LOC103340400	46.02	31.91	28.83	70.32	40.48	31.99	SKP1A_ARATH`SKP1-like protein 1A	K03094`SKP1, CBF3D	Circadian rhythm`ko04710;Cell cycle`ko04110;Herpes simplex infection`ko05168;TGF-beta signaling pathway`ko04350;Oocyte meiosis`ko04114;Ubiquitin mediated proteolysis`ko04120;Cell cycle - yeast`ko04111;Wnt signaling pathway`ko04310;Protein processing in endoplasmic reticulum`ko04141	GO:0007165`signal transduction`biological_process;GO:0008150`biological_process`biological_process;GO:0005856`cytoskeleton`cellular_component;GO:0005829`cytosol`cellular_component;GO:0005634`nucleus`cellular_component;GO:0007010`cytoskeleton organization`biological_process;GO:0005886`plasma membrane`cellular_component;GO:0044403`symbiosis, encompassing mutualism through parasitism`biological_proc…
LOC103329461	0	0	0	0	0.02	0.02	CRK8_ARATH`Cysteine-rich receptor-like protein kinase 8	-	-	GO:0006464`cellular protein modification process`biological_process;GO:0043167`ion binding`molecular_function;GO:0005886`plasma membrane`cellular_component;GO:0016301`kinase activity`molecular_function;GO:0005575`cellular_component`cellular_component;GO:0006950`response to stress`biological_process
LOC103322797	0	0.08	0.25	0.13	0.97	1.17	HIDM_GLYEC`2-hydroxyisoflavanone dehydratase	-	-	GO:0003674`molecular_function`molecular_function;GO:0016829`lyase activity`molecular_function;GO:0009058`biosynthetic process`biological_process;GO:0019748`secondary metabolic process`biological_process
LOC103343577	20.07	11.77	22.89	7.93	11.38	16.71	RTOR1_ARATH`Regulatory-associated protein of TOR 1	K07204`RAPTOR	AMPK signaling pathway`ko04152;MicroRNAs in cancer`ko05206;mTOR signaling pathway`ko04150;PI3K-Akt signaling pathway`ko04151;Insulin signaling pathway`ko04910	GO:0008150`biological_process`biological_process;GO:0019899`enzyme binding`molecular_function;GO:0030674`protein binding, bridging`molecular_function;GO:0007165`signal transduction`biological_process;GO:0030154`cell differentiation`biological_process;GO:0006914`autophagy`biological_process;GO:0048856`anatomical structure development`biological_process;GO:0009790`embryo development`biological_proc…
LOC103325861	0	0	0	0.54	0.18	0.92	WAG1_ARATH`Serine/threonine-protein kinase WAG1	-	-	GO:0006810`transport`biological_process;GO:0016301`kinase activity`molecular_function;GO:0007165`signal transduction`biological_process;GO:0043167`ion binding`molecular_function;GO:0006464`cellular protein modification process`biological_process;GO:0005737`cytoplasm`cellular_component;GO:0040007`growth`biological_process;GO:0005886`plasma membrane`cellular_component;GO:0009790`embryo development`…
LOC103326409	82.88	89.07	68.46	7.95	22.84	34.13	PCP_MOUSE`Lysosomal Pro-X carboxypeptidase	K01285`PRCP	Renin-angiotensin system`ko04614;Protein digestion and absorption`ko04974	GO:0008150`biological_process`biological_process;GO:0003013`circulatory system process`biological_process;GO:0048646`anatomical structure formation involved in morphogenesis`biological_process;GO:0007165`signal transduction`biological_process;GO:0005764`lysosome`cellular_component;GO:0006950`response to stress`biological_process;GO:0042592`homeostatic process`biological_process;GO:0005623`cell`ce…
LOC103323490	0.33	0	0	0.05	0.71	0	ZFP2_ARATH`Zinc finger protein 2	-	-	GO:0034641`cellular nitrogen compound metabolic process`biological_process;GO:0005634`nucleus`cellular_component;GO:0048856`anatomical structure development`biological_process;GO:0003674`molecular_function`molecular_function;GO:0043167`ion binding`molecular_function;GO:0001071`nucleic acid binding transcription factor activity`molecular_function;GO:0009058`biosynthetic process`biological_process
LOC103327264	9.35	9.45	14.38	5.37	9.69	9.53	-	-	-	-
LOC103343798	3.81	5.1	2.71	1.55	6.15	7.56	.
LOC103322929	20.26	30.31	25.82	11.9	20.4	18.98	-	-	-	-
LOC103319494	0.69	1.55	0.49	10.98	0.9	0.92	KN4C_ARATH`Kinesin-like protein KIN-4C	K10395`KIF4_21_27	-	GO:0008150`biological_process`biological_process;GO:0071554`cell wall organization or biogenesis`biological_process;GO:0007049`cell cycle`biological_process;GO:0005856`cytoskeleton`cellular_component;GO:0008092`cytoskeletal protein binding`molecular_function;GO:0005575`cellular_component`cellular_component;GO:0016887`ATPase activity`molecular_function;GO:0007010`cytoskeleton organization`biologic…
LOC107881809	0	0	0	1.27	0.03	0.34	-	-	-	-
LOC103339610	12.33	10.99	11.23	10.43	13.11	12.85	VAL1_ARATH`B3 domain-containing transcription repressor VAL1	-	-	GO:0003677`DNA binding`molecular_function;GO:0008150`biological_process`biological_process;GO:0009058`biosynthetic process`biological_process;GO:0001071`nucleic acid binding transcription factor activity`molecular_function;GO:0005634`nucleus`cellular_component;GO:0034641`cellular nitrogen compound metabolic process`biological_process;GO:0005739`mitochondrion`cellular_component;GO:0043167`ion bind…
LOC103338081	8.37	3.34	12.11	179.49	25.69	26.69	GPAT6_ARATH`Glycerol-3-phosphate 2-O-acyltransferase 6	K13508`GPAT	Glycerophospholipid metabolism`ko00564;Glycerolipid metabolism`ko00561	GO:0009058`biosynthetic process`biological_process;GO:0016791`phosphatase activity`molecular_function;GO:0048856`anatomical structure development`biological_process;GO:0005575`cellular_component`cellular_component;GO:0016746`transferase activity, transferring acyl groups`molecular_function;GO:0006629`lipid metabolic process`biological_process
LOC103335671	39.87	39.47	28.7	29.65	30.5	50.22	FB348_ARATH`F-box protein At2g16365	-	-	GO:0008150`biological_process`biological_process;GO:0034641`cellular nitrogen compound metabolic process`biological_process;GO:0005634`nucleus`cellular_component;GO:0009058`biosynthetic process`biological_process
LOC103325289	0	0	0	0	0.08	0.2	BBE17_ARATH`Berberine bridge enzyme-like 17	-	-	GO:0043167`ion binding`molecular_function;GO:0005618`cell wall`cellular_component;GO:0005576`extracellular region`cellular_component;GO:0016491`oxidoreductase activity`molecular_function
LOC103343328	8.71	4.98	8.34	6.21	2.44	4.11	NAT6_ARATH`Nucleobase-ascorbate transporter 6	-	-	GO:0005618`cell wall`cellular_component;GO:0005575`cellular_component`cellular_component;GO:0022857`transmembrane transporter activity`molecular_function;GO:0005783`endoplasmic reticulum`cellular_component;GO:0005773`vacuole`cellular_component
LOC103336147	28.08	21.18	30.82	31.78	28.99	27.3	CTF64_ARATH`Cleavage stimulating factor 64	K14407`CSTF2, RNA15	mRNA surveillance pathway`ko03015	GO:0005654`nucleoplasm`cellular_component;GO:0034641`cellular nitrogen compound metabolic process`biological_process;GO:0008150`biological_process`biological_process;GO:0003729`mRNA binding`molecular_function;GO:0040007`growth`biological_process;GO:0009058`biosynthetic process`biological_process;GO:0043234`protein complex`cellular_component
LOC103335305	2.28	2.22	1.77	1.72	4.93	5.86	LAG12_ARATH`LAG1 longevity assurance homolog 2	K04710`CERS	Sphingolipid metabolism`ko00600;Sphingolipid signaling pathway`ko04071	GO:0044281`small molecule metabolic process`biological_process;GO:0008150`biological_process`biological_process;GO:0016746`transferase activity, transferring acyl groups`molecular_function;GO:0009058`biosynthetic process`biological_process;GO:0006629`lipid metabolic process`biological_process;GO:0005886`plasma membrane`cellular_component;GO:0005783`endoplasmic reticulum`cellular_component;GO:0005…
LOC103335659	0.25	0.16	0.21	4.51	13.92	13.83	-	-	-	-
LOC103330929	31.28	37.7	22.91	19.62	17.66	17.5	AI5L2_ARATH`ABSCISIC ACID-INSENSITIVE 5-like protein 2	K14432`ABF	Plant hormone signal transduction`ko04075	GO:0008150`biological_process`biological_process;GO:0003677`DNA binding`molecular_function;GO:0007165`signal transduction`biological_process;GO:0005634`nucleus`cellular_component;GO:0001071`nucleic acid binding transcription factor activity`molecular_function
LOC103324225	0	0	0	0	0	0	SEOB_ARATH`Protein SIEVE ELEMENT OCCLUSION B	-	-	GO:0003674`molecular_function`molecular_function;GO:0048856`anatomical structure development`biological_process
LOC103329488	15.91	9.03	14.23	17.43	15.7	14.86	FRDA_ARATH`Frataxin, mitochondrial	K19054`FXN	Porphyrin and chlorophyll metabolism`ko00860	GO:0003674`molecular_function`molecular_function;GO:0051186`cofactor metabolic process`biological_process;GO:0009536`plastid`cellular_component;GO:0043167`ion binding`molecular_function;GO:0006464`cellular protein modification process`biological_process;GO:0016491`oxidoreductase activity`molecular_function;GO:0006091`generation of precursor metabolites and energy`biological_process;GO:0007005`mit…
LOC103328514	1.46	0.31	2.59	6.06	2.55	3.28	-	-	-	-
LOC103337181	5.66	6.81	6.96	11.64	10.6	13.45	-	-	-	-
LOC103335565	0	0	0	0	0	0	U496A_ARATH`UPF0496 protein At4g34320	-	-	GO:0005575`cellular_component`cellular_component
LOC103327853	0.26	0.03	0	0.74	0.04	0.07	CSPLF_RICCO`CASP-like protein 3A1	-	-	GO:0005886`plasma membrane`cellular_component;GO:0005575`cellular_component`cellular_component
LOC103337832	18.79	14.59	16.06	36.47	12.36	11.58	WNK8_ARATH`Serine/threonine-protein kinase WNK8	K08867`WNK, PRKWNK	-	GO:0005634`nucleus`cellular_component;GO:0005737`cytoplasm`cellular_component;GO:0003674`molecular_function`molecular_function;GO:0043167`ion binding`molecular_function;GO:0006464`cellular protein modification process`biological_process;GO:0007165`signal transduction`biological_process;GO:0016301`kinase activity`molecular_function;GO:0048856`anatomical structure development`biological_process
LOC103322700	0	0	0	0	0	0	RIBA3_ARATH`Monofunctional riboflavin biosynthesis protein RIBA 3, chloroplastic	K14652`ribBA	Riboflavin metabolism`ko00740	GO:0016829`lyase activity`molecular_function;GO:0009058`biosynthetic process`biological_process;GO:0016810`hydrolase activity, acting on carbon-nitrogen (but not peptide) bonds`molecular_function;GO:0043167`ion binding`molecular_function;GO:0009536`plastid`cellular_component;GO:0034641`cellular nitrogen compound metabolic process`biological_process;GO:0044281`small molecule metabolic process`biol…
LOC103320071	7.62	5.16	5.13	4.17	5.35	4.63	.
LOC103339075	0.96	0.66	0.77	1.65	0.75	1.3	LRK41_ARATH`L-type lectin-domain containing receptor kinase IV.1	-	-	GO:0004871`signal transducer activity`molecular_function;GO:0008150`biological_process`biological_process;GO:0016301`kinase activity`molecular_function;GO:0003674`molecular_function`molecular_function;GO:0043167`ion binding`molecular_function;GO:0005575`cellular_component`cellular_component;GO:0006950`response to stress`biological_process;GO:0005886`plasma membrane`cellular_component
LOC103338809	1	1.44	1.98	1.39	8.33	35.54	DNJA6_ARATH`Chaperone protein dnaJ A6, chloroplastic	K03686`dnaJ	-	GO:0006950`response to stress`biological_process;GO:0005737`cytoplasm`cellular_component;GO:0009536`plastid`cellular_component;GO:0006457`protein folding`biological_process;GO:0043167`ion binding`molecular_function;GO:0051082`unfolded protein binding`molecular_function;GO:0003674`molecular_function`molecular_function;GO:0009579`thylakoid`cellular_component
LOC103321704	0	0	0.06	0.08	0	0	PTR21_ARATH`Protein NRT1/ PTR FAMILY 2.13	K14638`SLC15A3_4, PHT	-	GO:0071941`nitrogen cycle metabolic process`biological_process;GO:0006810`transport`biological_process;GO:0005886`plasma membrane`cellular_component;GO:0044281`small molecule metabolic process`biological_process;GO:0005575`cellular_component`cellular_component;GO:0022857`transmembrane transporter activity`molecular_function
LOC103329589	0.3	0.1	0.46	0.58	0.65	0.79	RRT1_ARATH`Rhamnogalacturonan I rhamnosyltransferase 1	-	-	GO:0005575`cellular_component`cellular_component;GO:0016757`transferase activity, transferring glycosyl groups`molecular_function;GO:0005794`Golgi apparatus`cellular_component;GO:0005737`cytoplasm`cellular_component;GO:0071554`cell wall organization or biogenesis`biological_process;GO:0009058`biosynthetic process`biological_process;GO:0005975`carbohydrate metabolic process`biological_process;GO:0…
LOC103330386	15.85	17.6	17.99	13.68	18.26	19.63	NBP35_ARATH`Cytosolic Fe-S cluster assembly factor NBP35	-	-	GO:0022607`cellular component assembly`biological_process;GO:0005829`cytosol`cellular_component;GO:0043167`ion binding`molecular_function;GO:0003674`molecular_function`molecular_function;GO:0009058`biosynthetic process`biological_process
LOC107881568	0	0	0.04	0.48	21.06	5.73	-	-	-	-
LOC103324414	4.02	8.1	10.01	2.22	11.41	24.08	E131_ARATH`Glucan endo-1,3-beta-glucosidase 1	K19891`GN1_2_3	-	GO:0005975`carbohydrate metabolic process`biological_process;GO:0016798`hydrolase activity, acting on glycosyl bonds`molecular_function;GO:0005886`plasma membrane`cellular_component;GO:0006950`response to stress`biological_process
LOC103332506	1.65	1.84	1.6	0.03	0.42	0.39	CIA2_ARATH`Protein CHLOROPLAST IMPORT APPARATUS 2	-	-	GO:0009058`biosynthetic process`biological_process;GO:0009536`plastid`cellular_component;GO:0034641`cellular nitrogen compound metabolic process`biological_process;GO:0005634`nucleus`cellular_component;GO:0006605`protein targeting`biological_process
LOC103326025	0.4	0.43	0.14	4.12	2.45	1.59	NCL1_ORYSJ`Sodium/calcium exchanger NCL1	-	-	GO:0043167`ion binding`molecular_function;GO:0006810`transport`biological_process;GO:0005886`plasma membrane`cellular_component;GO:0005575`cellular_component`cellular_component;GO:0055085`transmembrane transport`biological_process;GO:0022857`transmembrane transporter activity`molecular_function;GO:0042592`homeostatic process`biological_process
LOC103342221	0.03	0	0.32	3.28	0.15	0.37	MAVI_CUCPE`Mavicyanin	-	-	GO:0003674`molecular_function`molecular_function;GO:0043167`ion binding`molecular_function
LOC103325705	0.03	0	0	0	0	0.52	-	-	-	-
LOC103338111	37.59	30.65	39.06	19.42	32.18	32	GSA_BRANA`Glutamate-1-semialdehyde 2,1-aminomutase, chloroplastic	K01845`hemL	Porphyrin and chlorophyll metabolism`ko00860	GO:0009058`biosynthetic process`biological_process;GO:0009536`plastid`cellular_component;GO:0043167`ion binding`molecular_function;GO:0016853`isomerase activity`molecular_function;GO:0003674`molecular_function`molecular_function;GO:0051186`cofactor metabolic process`biological_process;GO:0034641`cellular nitrogen compound metabolic process`biological_process
LOC103333445	10.17	11.13	6.97	4.67	5.38	6.21	NOA1_ARATH`NO-associated protein 1, chloroplastic/mitochondrial	K13427`NOA1	Plant-pathogen interaction`ko04626;Arginine and proline metabolism`ko00330;Arginine biosynthesis`ko00220	GO:0048856`anatomical structure development`biological_process;GO:0009058`biosynthetic process`biological_process;GO:0005975`carbohydrate metabolic process`biological_process;GO:0003924`GTPase activity`molecular_function;GO:0008150`biological_process`biological_process;GO:0044281`small molecule metabolic process`biological_process;GO:0043167`ion binding`molecular_function;GO:0009536`plastid`cellu…
LOC103326155	0	0	0	0	0	0	P2C55_ARATH`Probable protein phosphatase 2C 55	K17508`PTC7, PPTC7	-	GO:0043167`ion binding`molecular_function;GO:0016791`phosphatase activity`molecular_function
LOC103341432	4.79	6.14	5.21	4.63	6.32	5.79	NAC8_ARATH`SUPPRESSOR OF GAMMA RESPONSE 1	-	-	GO:0005634`nucleus`cellular_component;GO:0006950`response to stress`biological_process;GO:0007049`cell cycle`biological_process;GO:0000003`reproduction`biological_process;GO:0001071`nucleic acid binding transcription factor activity`molecular_function;GO:0008150`biological_process`biological_process;GO:0003677`DNA binding`molecular_function;GO:0051301`cell division`biological_process
LOC103337249	41.18	81.35	73.57	18.75	69.78	72.07	TDX_ARATH`TPR repeat-containing thioredoxin TDX	K09560`ST13	-	GO:0006457`protein folding`biological_process;GO:0003674`molecular_function`molecular_function;GO:0005623`cell`cellular_component;GO:0016491`oxidoreductase activity`molecular_function;GO:0006950`response to stress`biological_process;GO:0042592`homeostatic process`biological_process;GO:0006461`protein complex assembly`biological_process
LOC103328098	10.29	9.58	8.16	3.93	4.28	3.29	-	-	-	-
LOC103326122	0	0	0	0	0	0	DTX18_ARATH`Protein DETOXIFICATION 18	K03327`TC.MATE, SLC47A, norM, mdtK, dinF	-	GO:0003674`molecular_function`molecular_function;GO:0006950`response to stress`biological_process;GO:0005575`cellular_component`cellular_component;GO:0055085`transmembrane transport`biological_process;GO:0022857`transmembrane transporter activity`molecular_function
LOC103320629	0.95	1.57	0.32	1.67	1.56	3.44	NDHU_ARATH`NAD(P)H-quinone oxidoreductase subunit U, chloroplastic	-	-	GO:0009579`thylakoid`cellular_component;GO:0005575`cellular_component`cellular_component;GO:0003674`molecular_function`molecular_function;GO:0043234`protein complex`cellular_component;GO:0009536`plastid`cellular_component;GO:0005622`intracellular`cellular_component
LOC103328056	3.22	5.94	4.51	8.38	8.12	6.51	NC2B_SCHPO`Negative cofactor 2 complex subunit beta	K02326`POLE3	Base excision repair`ko03410;DNA replication`ko03030;Purine metabolism`ko00230;HTLV-I infection`ko05166;Nucleotide excision repair`ko03420;Pyrimidine metabolism`ko00240	GO:0005634`nucleus`cellular_component;GO:0005829`cytosol`cellular_component;GO:0034641`cellular nitrogen compound metabolic process`biological_process;GO:0005654`nucleoplasm`cellular_component;GO:0043234`protein complex`cellular_component;GO:0051276`chromosome organization`biological_process;GO:0003674`molecular_function`molecular_function;GO:0008134`transcription factor binding`molecular_functio…
LOC103330432	85.83	72.44	102.57	130.68	108.19	83.72	UCRI2_TOBAC`Cytochrome b-c1 complex subunit Rieske-2, mitochondrial	K00411`UQCRFS1, RIP1, petA	Cardiac muscle contraction`ko04260;Huntington's disease`ko05016;Parkinson's disease`ko05012;Non-alcoholic fatty liver disease (NAFLD)`ko04932;Two-component system`ko02020;Alzheimer's disease`ko05010;Oxidative phosphorylation`ko00190	GO:0043167`ion binding`molecular_function;GO:0003674`molecular_function`molecular_function;GO:0005575`cellular_component`cellular_component;GO:0022857`transmembrane transporter activity`molecular_function;GO:0005739`mitochondrion`cellular_component;GO:0016491`oxidoreductase activity`molecular_function
LOC103332856	35.16	16.52	28.91	52.38	40.33	68.6	AVT6C_ARATH`Amino acid transporter AVT6C	-	-	GO:0055085`transmembrane transport`biological_process;GO:0005575`cellular_component`cellular_component;GO:0022857`transmembrane transporter activity`molecular_function
LOC103327379	0	0	0	0	0	0	MAVI_CUCPE`Mavicyanin	-	-	GO:0043167`ion binding`molecular_function;GO:0003674`molecular_function`molecular_function
LOC103344504	10.7	10.06	10.75	5.48	6.37	4.93	-	K17604`ZSWIM3	-	-
LOC103336049	7.32	9.13	8.29	3.87	4.9	6.29	PP113_ARATH`Pentatricopeptide repeat-containing protein At1g71210, mitochondrial	-	-	GO:0005739`mitochondrion`cellular_component
LOC103326924	0	0	0	0.07	0	0.2	-	-	-	-
LOC103329518	3.31	6.22	4.28	6.4	5.33	5.14	-	-	-	-
LOC103340224	0	0	0.04	0.76	0.04	0.04	-	K13448`CML	Plant-pathogen interaction`ko04626	-
LOC103328045	2.77	1.64	3.7	17.1	24.93	18.88	CML48_ARATH`Probable calcium-binding protein CML48	K13448`CML	Plant-pathogen interaction`ko04626	GO:0043167`ion binding`molecular_function
LOC103335336	0.05	0	1.2	0.33	0.1	0.72	CCD33_ARATH`Cyclin-D3-3	K14505`CYCD3	Plant hormone signal transduction`ko04075	GO:0005634`nucleus`cellular_component;GO:0030234`enzyme regulator activity`molecular_function;GO:0005737`cytoplasm`cellular_component;GO:0005622`intracellular`cellular_component;GO:0006464`cellular protein modification process`biological_process;GO:0043234`protein complex`cellular_component;GO:0051301`cell division`biological_process;GO:0019899`enzyme binding`molecular_function;GO:0030154`cell di…
TRNAR-CCG_1	0	0	0	0	0	0	.
LOC103337654	0.67	2.3	1.75	0.7	1.18	2.19	PRI1_HUMAN`DNA primase small subunit	K02684`PRI1	DNA replication`ko03030;Purine metabolism`ko00230;Pyrimidine metabolism`ko00240	GO:0000228`nuclear chromosome`cellular_component;GO:0005654`nucleoplasm`cellular_component;GO:0005575`cellular_component`cellular_component;GO:0042592`homeostatic process`biological_process;GO:0006259`DNA metabolic process`biological_process;GO:0043234`protein complex`cellular_component;GO:0051276`chromosome organization`biological_process;GO:0043167`ion binding`molecular_function;GO:0003677`DNA …
LOC103336335	0	0	0	0	0	0.06	MNR1_CAPAN`(+)-neomenthol dehydrogenase	K15095`E1.1.1.208	Monoterpenoid biosynthesis`ko00902	GO:0006950`response to stress`biological_process;GO:0016491`oxidoreductase activity`molecular_function
LOC103328878	11.34	35.88	39.09	8.56	35.14	30.85	CBF5_ARATH`H/ACA ribonucleoprotein complex subunit 4	K11131`DKC1, NOLA4, CBF5	Ribosome biogenesis in eukaryotes`ko03008	GO:0042254`ribosome biogenesis`biological_process;GO:0034641`cellular nitrogen compound metabolic process`biological_process;GO:0005575`cellular_component`cellular_component;GO:0005829`cytosol`cellular_component;GO:0005730`nucleolus`cellular_component;GO:0016853`isomerase activity`molecular_function;GO:0003723`RNA binding`molecular_function
TRNAD-GUC_3	0	0	0	0	0	0	.
LOC103337264	0.62	1.15	2.08	0.35	1.42	1.98	PERK9_ARATH`Proline-rich receptor-like protein kinase PERK9	-	-	GO:0006464`cellular protein modification process`biological_process;GO:0043167`ion binding`molecular_function;GO:0004871`signal transducer activity`molecular_function;GO:0005886`plasma membrane`cellular_component;GO:0016301`kinase activity`molecular_function;GO:0005575`cellular_component`cellular_component;GO:0019899`enzyme binding`molecular_function
LOC103325984	2.28	4.51	3	0.5	0.94	0.86	.
LOC103319035	8.74	6	15.27	12.1	7.58	8.49	TCP8_ARATH`Transcription factor TCP8	-	-	GO:0009058`biosynthetic process`biological_process;GO:0001071`nucleic acid binding transcription factor activity`molecular_function;GO:0034641`cellular nitrogen compound metabolic process`biological_process;GO:0003677`DNA binding`molecular_function;GO:0005634`nucleus`cellular_component
LOC103322038	7.33	8.64	9.02	7.03	7.83	7.41	STL2_ARATH`Probable glycosyltransferase STELLO2	-	-	GO:0005575`cellular_component`cellular_component;GO:0016757`transferase activity, transferring glycosyl groups`molecular_function;GO:0005794`Golgi apparatus`cellular_component;GO:0003674`molecular_function`molecular_function;GO:0005618`cell wall`cellular_component;GO:0009058`biosynthetic process`biological_process;GO:0005975`carbohydrate metabolic process`biological_process;GO:0071554`cell wall o…
LOC103323718	0.8	0.53	0.28	0.45	0.82	0.55	C7A10_PANGI`Cytochrome P450 CYP73A100	K00487`CYP73A	Ubiquinone and other terpenoid-quinone biosynthesis`ko00130;Degradation of aromatic compounds`ko01220;Stilbenoid, diarylheptanoid and gingerol biosynthesis`ko00945;Phenylalanine metabolism`ko00360;Flavonoid biosynthesis`ko00941;Phenylpropanoid biosynthesis`ko00940	GO:0003674`molecular_function`molecular_function;GO:0043167`ion binding`molecular_function;GO:0005575`cellular_component`cellular_component;GO:0016491`oxidoreductase activity`molecular_function
LOC103334090	72.18	79.22	56.72	82.55	68.82	88.86	-	-	-	-
LOC103339550	12.35	15.97	14.54	9.29	11.89	11.45	.
LOC103333903	0.25	0	0.27	0.41	1.11	0.72	GH39_ARATH`Putative indole-3-acetic acid-amido synthetase GH3.9	K14487`GH3	Plant hormone signal transduction`ko04075	GO:0005737`cytoplasm`cellular_component;GO:0009536`plastid`cellular_component;GO:0016874`ligase activity`molecular_function
LOC103339760	5.44	5.03	4.96	4.25	2.42	4.47	-	-	-	-
LOC103325738	22.77	21.22	17.84	12.18	17.27	20.24	CTR1_ARATH`Serine/threonine-protein kinase CTR1	-	-	GO:0005783`endoplasmic reticulum`cellular_component;GO:0006950`response to stress`biological_process;GO:0006629`lipid metabolic process`biological_process;GO:0006464`cellular protein modification process`biological_process;GO:0043167`ion binding`molecular_function;GO:0007165`signal transduction`biological_process;GO:0051301`cell division`biological_process;GO:0008150`biological_process`biological…
LOC103330440	35.09	33.14	32.72	41.89	51.29	53.37	ACS_ARATH`Acetyl-coenzyme A synthetase, chloroplastic/glyoxysomal	K01895`ACSS, acs	Carbon fixation pathways in prokaryotes`ko00720;Pyruvate metabolism`ko00620;Carbon metabolism`ko01200;Propanoate metabolism`ko00640;Glycolysis / Gluconeogenesis`ko00010;Methane metabolism`ko00680	GO:0005829`cytosol`cellular_component;GO:0006629`lipid metabolic process`biological_process;GO:0016874`ligase activity`molecular_function;GO:0006790`sulfur compound metabolic process`biological_process;GO:0051186`cofactor metabolic process`biological_process;GO:0043167`ion binding`molecular_function;GO:0009536`plastid`cellular_component;GO:0044281`small molecule metabolic process`biological_proce…
LOC103337056	60.18	36.62	49.49	29.91	31.84	28.44	PPT1_CAEEL`Palmitoyl-protein thioesterase 1	K01074`PPT	Fatty acid elongation`ko00062;Fatty acid metabolism`ko01212;Lysosome`ko04142	GO:0008150`biological_process`biological_process;GO:0016192`vesicle-mediated transport`biological_process;GO:0000003`reproduction`biological_process;GO:0005764`lysosome`cellular_component;GO:0007005`mitochondrion organization`biological_process;GO:0003674`molecular_function`molecular_function;GO:0009056`catabolic process`biological_process;GO:0006464`cellular protein modification process`biologic…
LOC103331505	0.83	0	0.61	0.43	0.9	0.59	RRT1_ARATH`Rhamnogalacturonan I rhamnosyltransferase 1	-	-	GO:0009058`biosynthetic process`biological_process;GO:0005975`carbohydrate metabolic process`biological_process;GO:0071554`cell wall organization or biogenesis`biological_process;GO:0048856`anatomical structure development`biological_process;GO:0005794`Golgi apparatus`cellular_component;GO:0005737`cytoplasm`cellular_component;GO:0005575`cellular_component`cellular_component;GO:0016757`transferase…
LOC103340083	71.05	125.47	85.62	30.97	42.36	44.98	.
LOC103336330	26.12	46.34	31.32	14.93	20.71	23	IF2P_SCHPO`Eukaryotic translation initiation factor 5B;IF2P_CHATD`Eukaryotic translation initiation factor 5B	K03243`EIF5B	RNA transport`ko03013	GO:0006412`translation`biological_process;GO:0005829`cytosol`cellular_component;GO:0043167`ion binding`molecular_function;GO:0008135`translation factor activity, RNA binding`molecular_function;GO:0005737`cytoplasm`cellular_component;GO:0003924`GTPase activity`molecular_function
LOC103324012	1.38	0.14	3.35	4.72	2.44	1.83	OLP1_SOLLC`Osmotin-like protein	-	-	GO:0006950`response to stress`biological_process;GO:0005618`cell wall`cellular_component;GO:0005576`extracellular region`cellular_component
LOC103329322	1.68	3.06	2.94	1.93	3.25	4.35	-	-	-	-
LOC103328818	0	0.15	0	0.2	0.22	0.81	TBL43_ARATH`Protein trichome birefringence-like 43	-	-	GO:0005794`Golgi apparatus`cellular_component;GO:0005575`cellular_component`cellular_component;GO:0016746`transferase activity, transferring acyl groups`molecular_function
LOC103330008	0.16	0.13	0.21	1.04	0.9	1.26	AVT1I_ARATH`Amino acid transporter AVT1I	K15015`SLC32A, VGAT	GABAergic synapse`ko04727;Nicotine addiction`ko05033;Synaptic vesicle cycle`ko04721;Retrograde endocannabinoid signaling`ko04723;Morphine addiction`ko05032	GO:0005886`plasma membrane`cellular_component;GO:0022857`transmembrane transporter activity`molecular_function;GO:0055085`transmembrane transport`biological_process;GO:0005575`cellular_component`cellular_component;GO:0005773`vacuole`cellular_component
LOC103319935	76.21	70.18	77.53	48.24	72.93	64.81	PUR_ARATH`Transcription factor Pur-alpha 1	-	-	GO:0001071`nucleic acid binding transcription factor activity`molecular_function;GO:0005737`cytoplasm`cellular_component;GO:0008150`biological_process`biological_process;GO:0003729`mRNA binding`molecular_function;GO:0005634`nucleus`cellular_component;GO:0003677`DNA binding`molecular_function
LOC103322511	1.75	1.63	1.06	2.03	1.13	0.77	DGLB_HUMAN`Sn1-specific diacylglycerol lipase beta	-	-	GO:0007165`signal transduction`biological_process;GO:0008283`cell proliferation`biological_process;GO:0044281`small molecule metabolic process`biological_process;GO:0009058`biosynthetic process`biological_process;GO:0005764`lysosome`cellular_component;GO:0030154`cell differentiation`biological_process;GO:0048856`anatomical structure development`biological_process;GO:0005634`nucleus`cellular_compo…
LOC103324085	0	0	0	0	0.02	0	LSH4_ARATH`Protein LIGHT-DEPENDENT SHORT HYPOCOTYLS 4	-	-	GO:0034641`cellular nitrogen compound metabolic process`biological_process;GO:0003677`DNA binding`molecular_function;GO:0005634`nucleus`cellular_component;GO:0008150`biological_process`biological_process;GO:0009058`biosynthetic process`biological_process
LOC103341458	1.62	1.27	1.04	0.22	4.05	4.67	ALMT9_ARATH`Aluminum-activated malate transporter 9	-	-	GO:0006810`transport`biological_process;GO:0005773`vacuole`cellular_component;GO:0005575`cellular_component`cellular_component;GO:0022857`transmembrane transporter activity`molecular_function
LOC103338134	41.32	30.7	55.38	57.7	133.15	152.39	MPCP2_ARATH`Mitochondrial phosphate carrier protein 2, mitochondrial	K15102`SLC25A3, PHC, PIC	-	GO:0006950`response to stress`biological_process;GO:0055085`transmembrane transport`biological_process;GO:0022857`transmembrane transporter activity`molecular_function;GO:0005739`mitochondrion`cellular_component
LOC107881977	0	0	0	0	0	0.17	-	-	-	-
LOC107880499	0	0	0	0	0	0	POLR1_ARATH`Retrovirus-related Pol polyprotein from transposon RE1	-	-	GO:0005634`nucleus`cellular_component;GO:0004518`nuclease activity`molecular_function;GO:0016779`nucleotidyltransferase activity`molecular_function;GO:0008233`peptidase activity`molecular_function;GO:0006259`DNA metabolic process`biological_process;GO:0003674`molecular_function`molecular_function;GO:0043167`ion binding`molecular_function
LOC103342539	23.33	23.51	20.3	28.23	22.64	26.68	FH5_ARATH`Formin-like protein 5	-	-	GO:0048856`anatomical structure development`biological_process;GO:0005737`cytoplasm`cellular_component;GO:0007010`cytoskeleton organization`biological_process;GO:0006461`protein complex assembly`biological_process;GO:0005575`cellular_component`cellular_component;GO:0005618`cell wall`cellular_component;GO:0008092`cytoskeletal protein binding`molecular_function
LOC103318866	11.15	10.19	7.4	9.51	9.61	8.48	CCD22_RAT`Coiled-coil domain-containing protein 22	-	-	GO:0006913`nucleocytoplasmic transport`biological_process;GO:0006810`transport`biological_process;GO:0005768`endosome`cellular_component;GO:0007165`signal transduction`biological_process;GO:0016192`vesicle-mediated transport`biological_process;GO:0006464`cellular protein modification process`biological_process;GO:0003674`molecular_function`molecular_function;GO:0009056`catabolic process`biologica…
LOC103330642	2.67	2.03	2.35	55.58	4.63	2.73	PAO1_ARATH`Polyamine oxidase 1	K13366`MPAO, PAO1	Arginine and proline metabolism`ko00330;beta-Alanine metabolism`ko00410	GO:0034641`cellular nitrogen compound metabolic process`biological_process;GO:0016491`oxidoreductase activity`molecular_function;GO:0005737`cytoplasm`cellular_component;GO:0043167`ion binding`molecular_function;GO:0009056`catabolic process`biological_process
LOC103329879	7.77	4.52	5.65	11.71	3.77	5.59	HAT5_ARATH`Homeobox-leucine zipper protein HAT5	K09338`HD-ZIP	-	GO:0003674`molecular_function`molecular_function;GO:0005634`nucleus`cellular_component;GO:0006412`translation`biological_process;GO:0006950`response to stress`biological_process;GO:0034641`cellular nitrogen compound metabolic process`biological_process;GO:0009058`biosynthetic process`biological_process;GO:0001071`nucleic acid binding transcription factor activity`molecular_function;GO:0048856`ana…
LOC103325059	5.78	8.8	7.47	24.69	66.5	56.48	CAD1_ARATH`MACPF domain-containing protein CAD1	-	-	GO:0002376`immune system process`biological_process;GO:0006950`response to stress`biological_process;GO:0005886`plasma membrane`cellular_component;GO:0008219`cell death`biological_process;GO:0044281`small molecule metabolic process`biological_process
LOC103319031	47.14	54.18	25.71	42.74	32.4	28.32	NIFU2_ARATH`NifU-like protein 2, chloroplastic	-	-	GO:0008150`biological_process`biological_process;GO:0022607`cellular component assembly`biological_process;GO:0009058`biosynthetic process`biological_process;GO:0005198`structural molecule activity`molecular_function;GO:0003674`molecular_function`molecular_function;GO:0009536`plastid`cellular_component;GO:0043167`ion binding`molecular_function;GO:0051604`protein maturation`biological_process
LOC107881235	0	0	0	0	0.06	0	-	-	-	-
LOC103333127	10.86	9.05	14.59	9.94	22.62	15.55	ATP1_ARATH`Probable pterin-4-alpha-carbinolamine dehydratase, chloroplastic	-	-	GO:0008150`biological_process`biological_process;GO:0009058`biosynthetic process`biological_process;GO:0005886`plasma membrane`cellular_component;GO:0005634`nucleus`cellular_component;GO:0006950`response to stress`biological_process;GO:0034641`cellular nitrogen compound metabolic process`biological_process;GO:0009536`plastid`cellular_component;GO:0051186`cofactor metabolic process`biological_proc…
LOC103329071	0.32	0.21	0.02	0.2	0.06	0.01	WAKLG_ARATH`Wall-associated receptor kinase-like 8	-	-	GO:0005575`cellular_component`cellular_component;GO:0005886`plasma membrane`cellular_component;GO:0016301`kinase activity`molecular_function;GO:0003674`molecular_function`molecular_function;GO:0043167`ion binding`molecular_function
LOC103329681	18.64	22.73	22.38	12.22	14.47	14.23	Y4837_ARATH`KH domain-containing protein At4g18375	K13162`PCBP2_3_4	Ferroptosis`ko04216	GO:0005634`nucleus`cellular_component;GO:0003723`RNA binding`molecular_function
LOC103321362	0	0	0	0	0	0.04	RUBP1_ARATH`NEDD8-specific protease 1	K08597`SENP8, NEDP1, DEN1	-	GO:0008233`peptidase activity`molecular_function
LOC103318709	0	0.34	0.03	3.07	0.3	0.33	PXG_SESIN`Peroxygenase	K17991`PXG	Cutin, suberine and wax biosynthesis`ko00073	GO:0016491`oxidoreductase activity`molecular_function;GO:0005783`endoplasmic reticulum`cellular_component;GO:0043167`ion binding`molecular_function;GO:0005811`lipid particle`cellular_component;GO:0043226`organelle`cellular_component
LOC103331547	27.98	19.77	32.37	57.96	20.64	24.05	-	-	-	-
LOC103340662	17.3	15.1	16.59	46.33	29.18	31.43	TBL16_ARATH`Protein trichome birefringence-like 16	-	-	GO:0005794`Golgi apparatus`cellular_component;GO:0005768`endosome`cellular_component;GO:0005575`cellular_component`cellular_component;GO:0016746`transferase activity, transferring acyl groups`molecular_function
LOC107880690	0	0	0.06	0	0	0.07	DTX19_ARATH`Protein DETOXIFICATION 19	K03327`TC.MATE, SLC47A, norM, mdtK, dinF	-	GO:0003674`molecular_function`molecular_function;GO:0005575`cellular_component`cellular_component;GO:0055085`transmembrane transport`biological_process;GO:0022857`transmembrane transporter activity`molecular_function;GO:0008150`biological_process`biological_process
LOC103338139	1.29	0.26	1.83	1.34	0.28	1.1	SCP45_ARATH`Serine carboxypeptidase-like 45	K16297`SCPL-II	-	GO:0005773`vacuole`cellular_component;GO:0008233`peptidase activity`molecular_function;GO:0009056`catabolic process`biological_process;GO:0005618`cell wall`cellular_component;GO:0005576`extracellular region`cellular_component;GO:0005575`cellular_component`cellular_component
LOC103335733	10.52	14.55	9.87	27.55	12.03	8.88	SH3P2_ARATH`SH3 domain-containing protein 2	-	-	GO:0005886`plasma membrane`cellular_component;GO:0005829`cytosol`cellular_component;GO:0005634`nucleus`cellular_component;GO:0005737`cytoplasm`cellular_component;GO:0016023`cytoplasmic, membrane-bounded vesicle`cellular_component;GO:0022607`cellular component assembly`biological_process;GO:0007067`mitotic nuclear division`biological_process;GO:0051301`cell division`biological_process;GO:0032182`u…
LOC103324479	0	0	0	0.02	0.12	0.28	.
LOC103334727	0	0	0	0	0	0	-	-	-	-
LOC103334353	0	0	0.07	18.15	0.37	0.04	-	-	-	-
LOC103333910	8.9	8.14	9.51	7.82	7.51	7.07	ALG3_ARATH`Dol-P-Man:Man(5)GlcNAc(2)-PP-Dol alpha-1,3-mannosyltransferase	K03845`ALG3	N-Glycan biosynthesis`ko00510;Various types of N-glycan biosynthesis`ko00513	GO:0006464`cellular protein modification process`biological_process;GO:0005975`carbohydrate metabolic process`biological_process;GO:0009058`biosynthetic process`biological_process;GO:0016757`transferase activity, transferring glycosyl groups`molecular_function;GO:0005783`endoplasmic reticulum`cellular_component
LOC103339039	0	0	0	0	0	0	SAT_CATRO`Stemmadenine O-acetyltransferase	K13065`E2.3.1.133, HCT	Flavonoid biosynthesis`ko00941;Phenylpropanoid biosynthesis`ko00940;Stilbenoid, diarylheptanoid and gingerol biosynthesis`ko00945	GO:0008150`biological_process`biological_process;GO:0016491`oxidoreductase activity`molecular_function;GO:0016746`transferase activity, transferring acyl groups`molecular_function
LOC103319364	1.39	1.02	1.04	0.51	0.77	0.39	PPP7_ARATH`Serine/threonine-protein phosphatase 7	K04460`PPP5C	MAPK signaling pathway`ko04010	GO:0043167`ion binding`molecular_function;GO:0016791`phosphatase activity`molecular_function;GO:0006950`response to stress`biological_process;GO:0005634`nucleus`cellular_component;GO:0005829`cytosol`cellular_component;GO:0005654`nucleoplasm`cellular_component;GO:0007165`signal transduction`biological_process
LOC103322359	8.43	9.89	6.57	1.45	4.15	3.47	-	-	-	-
LOC103318582	0.26	1.01	0.71	1.81	0.88	1.27	AT74_ARATH`Phosphoglycerate mutase-like protein AT74	-	-	GO:0005975`carbohydrate metabolic process`biological_process;GO:0003674`molecular_function`molecular_function
LOC103331821	2.75	1.32	1.86	3.26	1.57	1.36	-	-	-	-
LOC103331936	33.6	35.39	25.61	39.34	24.51	23.78	SAP18_ARATH`Histone deacetylase complex subunit SAP18	K14324`SAP18	RNA transport`ko03013;mRNA surveillance pathway`ko03015	GO:0006950`response to stress`biological_process;GO:0005730`nucleolus`cellular_component;GO:0008150`biological_process`biological_process
LOC107880421	1.94	2.94	1.95	0.16	0.8	0.46	UBP24_ARATH`Ubiquitin carboxyl-terminal hydrolase 24	K11841`USP10, UBP3	Regulation of mitophagy - yeast`ko04139	GO:0009056`catabolic process`biological_process;GO:0006464`cellular protein modification process`biological_process;GO:0008233`peptidase activity`molecular_function;GO:0005634`nucleus`cellular_component
LOC103327453	0.77	0.61	0.86	31.23	2.88	0.46	PUB34_ARATH`U-box domain-containing protein 34	-	-	GO:0016301`kinase activity`molecular_function;GO:0003674`molecular_function`molecular_function;GO:0043167`ion binding`molecular_function
LOC103321036	3.13	2.16	2.74	68.63	29.3	28.91	-	-	-	-
LOC103328720	30.05	18.47	26.94	54.51	69.35	63.09	MGST3_MOUSE`Microsomal glutathione S-transferase 3	K00799`GST, gst	Glutathione metabolism`ko00480;Metabolism of xenobiotics by cytochrome P450`ko00980;Drug metabolism - cytochrome P450`ko00982;Chemical carcinogenesis`ko05204	GO:0044281`small molecule metabolic process`biological_process;GO:0008150`biological_process`biological_process;GO:0043226`organelle`cellular_component;GO:0009058`biosynthetic process`biological_process;GO:0005783`endoplasmic reticulum`cellular_component;GO:0005575`cellular_component`cellular_component;GO:0016765`transferase activity, transferring alkyl or aryl (other than methyl) groups`molecula…
LOC103321385	0	0	0	0	0	0	INVB_ARATH`Probable alkaline/neutral invertase B	-	-	GO:0005829`cytosol`cellular_component;GO:0009056`catabolic process`biological_process;GO:0005975`carbohydrate metabolic process`biological_process;GO:0016798`hydrolase activity, acting on glycosyl bonds`molecular_function
LOC103339742	411.54	662.41	557.06	256.1	449.69	520.17	ENO_RICCO`Enolase	K01689`ENO, eno	Glycolysis / Gluconeogenesis`ko00010;Methane metabolism`ko00680;RNA degradation`ko03018;HIF-1 signaling pathway`ko04066;Carbon metabolism`ko01200;Biosynthesis of amino acids`ko01230	GO:0044281`small molecule metabolic process`biological_process;GO:0005975`carbohydrate metabolic process`biological_process;GO:0006091`generation of precursor metabolites and energy`biological_process;GO:0005829`cytosol`cellular_component;GO:0043234`protein complex`cellular_component;GO:0043167`ion binding`molecular_function;GO:0009056`catabolic process`biological_process;GO:0016829`lyase activit…
LOC103335676	4.3	6.25	5.44	2.93	1.62	2.91	GLGL1_SOLTU`Glucose-1-phosphate adenylyltransferase large subunit 1 (Fragment)	K00975`glgC	Amino sugar and nucleotide sugar metabolism`ko00520;Starch and sucrose metabolism`ko00500	GO:0006091`generation of precursor metabolites and energy`biological_process;GO:0016779`nucleotidyltransferase activity`molecular_function;GO:0009058`biosynthetic process`biological_process;GO:0005975`carbohydrate metabolic process`biological_process;GO:0009536`plastid`cellular_component;GO:0043167`ion binding`molecular_function
LOC103330582	13.58	15.56	22.25	5.38	6.46	15.25	.
LOC103330075	0	0	0	0	0	0	GLUA_DICDI`Lysosomal beta glucosidase	-	-	GO:0009056`catabolic process`biological_process;GO:0005764`lysosome`cellular_component;GO:0005975`carbohydrate metabolic process`biological_process;GO:0016798`hydrolase activity, acting on glycosyl bonds`molecular_function
LOC103342617	16.22	7.44	11.84	18.13	6.28	5.88	ABA4_ARATH`Protein ABA DEFICIENT 4, chloroplastic	-	-	GO:0005575`cellular_component`cellular_component;GO:0006629`lipid metabolic process`biological_process;GO:0044281`small molecule metabolic process`biological_process;GO:0008150`biological_process`biological_process;GO:0009058`biosynthetic process`biological_process;GO:0009536`plastid`cellular_component
LOC103335817	2.51	2.53	1.66	0.56	0.53	0.63	RGA1_SOLBU`Putative disease resistance protein RGA1	-	-	GO:0043167`ion binding`molecular_function;GO:0006950`response to stress`biological_process
LOC103326102	95.93	86.94	116.01	146.7	213.15	239.88	CAPP1_SOYBN`Phosphoenolpyruvate carboxylase, housekeeping isozyme	K01595`ppc	Carbon fixation in photosynthetic organisms`ko00710;Pyruvate metabolism`ko00620;Carbon fixation pathways in prokaryotes`ko00720;Carbon metabolism`ko01200;Methane metabolism`ko00680	GO:0006091`generation of precursor metabolites and energy`biological_process;GO:0005829`cytosol`cellular_component;GO:0009536`plastid`cellular_component;GO:0016829`lyase activity`molecular_function;GO:0008150`biological_process`biological_process;GO:0044281`small molecule metabolic process`biological_process;GO:0005576`extracellular region`cellular_component;GO:0015979`photosynthesis`biological_p…
LOC103321045	24.25	20.51	18.59	17.54	20.39	17.98	AGD2_ARATH`ADP-ribosylation factor GTPase-activating protein AGD2	K12489`ACAP	Endocytosis`ko04144	GO:0005737`cytoplasm`cellular_component;GO:0043167`ion binding`molecular_function;GO:0030234`enzyme regulator activity`molecular_function
LOC103324890	54.34	35.5	46.7	78.56	46.13	46.38	RIC2_ORYSJ`Ras-related protein RIC2	K07904`RAB11A	Vasopressin-regulated water reabsorption`ko04962;Endocrine and other factor-regulated calcium reabsorption`ko04961;Endocytosis`ko04144;Pancreatic secretion`ko04972	GO:0007165`signal transduction`biological_process;GO:0005886`plasma membrane`cellular_component;GO:0006810`transport`biological_process;GO:0003924`GTPase activity`molecular_function;GO:0005768`endosome`cellular_component;GO:0043167`ion binding`molecular_function
TRNAA-CGC_1	0	0	0	0	0	0	.
LOC103334964	0	0	0	0	0	0	.
LOC103327371	0.22	0.58	0.9	0.33	0.38	1.03	EXP13_ARATH`Expansin-A13	-	-	GO:0005618`cell wall`cellular_component;GO:0005575`cellular_component`cellular_component;GO:0005576`extracellular region`cellular_component;GO:0071554`cell wall organization or biogenesis`biological_process
LOC103344356	0	0	0	0	0	0	PLT5_ARATH`Polyol transporter 5	-	-	GO:0005886`plasma membrane`cellular_component;GO:0048646`anatomical structure formation involved in morphogenesis`biological_process;GO:0022857`transmembrane transporter activity`molecular_function
LOC107881879	0.38	0.24	0.47	0.08	0.07	0	UBP5_ARATH`Ubiquitin carboxyl-terminal hydrolase 5	-	-	GO:0008233`peptidase activity`molecular_function;GO:0006464`cellular protein modification process`biological_process;GO:0009056`catabolic process`biological_process;GO:0005634`nucleus`cellular_component
LOC103325669	6.38	3.63	11.6	28.96	26.08	26.13	LYK3_ARATH`LysM domain receptor-like kinase 3	-	-	GO:0016301`kinase activity`molecular_function;GO:0008150`biological_process`biological_process;GO:0007165`signal transduction`biological_process;GO:0043167`ion binding`molecular_function;GO:0005886`plasma membrane`cellular_component;GO:0002376`immune system process`biological_process;GO:0006950`response to stress`biological_process;GO:0005575`cellular_component`cellular_component
LOC103337182	0.24	0	0.38	1.82	0.7	0.33	.
LOC103323663	28.8	39.68	14.13	4.2	6.37	8.05	ORP4B_ARATH`Oxysterol-binding protein-related protein 4B	K20464`OSBPL5_8, ORP5_8	-	GO:0005622`intracellular`cellular_component;GO:0043226`organelle`cellular_component;GO:0003674`molecular_function`molecular_function;GO:0005829`cytosol`cellular_component;GO:0005575`cellular_component`cellular_component;GO:0008289`lipid binding`molecular_function
LOC103337450	11.82	26.34	35.69	8.72	32.92	33.83	GUAA_AQUAE`GMP synthase [glutamine-hydrolyzing]	K01951`guaA, GMPS	Drug metabolism - other enzymes`ko00983;Purine metabolism`ko00230	GO:0005829`cytosol`cellular_component;GO:0034641`cellular nitrogen compound metabolic process`biological_process;GO:0016874`ligase activity`molecular_function;GO:0043167`ion binding`molecular_function;GO:0006520`cellular amino acid metabolic process`biological_process;GO:0003674`molecular_function`molecular_function;GO:0044281`small molecule metabolic process`biological_process;GO:0009058`biosynt…
LOC103321350	2.11	4.42	2.82	0.62	1.11	1.55	ARC3_ARATH`Protein ACCUMULATION AND REPLICATION OF CHLOROPLASTS 3	-	-	GO:0003924`GTPase activity`molecular_function;GO:0009536`plastid`cellular_component;GO:0003674`molecular_function`molecular_function;GO:0008150`biological_process`biological_process
LOC103319779	0	0	0	0.55	0.02	0	AAP3_ARATH`Amino acid permease 3	-	-	GO:0006810`transport`biological_process;GO:0022857`transmembrane transporter activity`molecular_function;GO:0055085`transmembrane transport`biological_process;GO:0005575`cellular_component`cellular_component;GO:0005635`nuclear envelope`cellular_component;GO:0005886`plasma membrane`cellular_component
LOC103339018	0.37	2.75	3.2	1.32	2.7	2.83	NIP7_XENTR`60S ribosome subunit biogenesis protein NIP7 homolog	K07565`NIP7	-	GO:0022618`ribonucleoprotein complex assembly`biological_process;GO:0042254`ribosome biogenesis`biological_process;GO:0005730`nucleolus`cellular_component;GO:0005622`intracellular`cellular_component;GO:0003723`RNA binding`molecular_function
LOC103338258	0.28	1.73	0.73	1.41	1.4	1.03	TF2B_SOYBN`Transcription initiation factor IIB	K03124`TFIIB, GTF2B, SUA7, tfb	Basal transcription factors`ko03022;Epstein-Barr virus infection`ko05169;Viral carcinogenesis`ko05203	GO:0005575`cellular_component`cellular_component;GO:0034641`cellular nitrogen compound metabolic process`biological_process;GO:0005634`nucleus`cellular_component;GO:0008134`transcription factor binding`molecular_function;GO:0043167`ion binding`molecular_function;GO:0003677`DNA binding`molecular_function;GO:0000988`transcription factor activity, protein binding`molecular_function;GO:0009058`biosyn…
LOC103325420	0	0	0	0	0.01	0	CNGC1_ARATH`Cyclic nucleotide-gated ion channel 1	-	-	GO:0005886`plasma membrane`cellular_component;GO:0022857`transmembrane transporter activity`molecular_function;GO:0005575`cellular_component`cellular_component;GO:0043167`ion binding`molecular_function;GO:0003674`molecular_function`molecular_function
LOC103344131	4.79	0.09	3.96	4.18	3.56	2.95	NAS_SOLLC`Nicotianamine synthase	K05953`E2.5.1.43	-	GO:0009058`biosynthetic process`biological_process;GO:0016765`transferase activity, transferring alkyl or aryl (other than methyl) groups`molecular_function;GO:0044281`small molecule metabolic process`biological_process;GO:0034641`cellular nitrogen compound metabolic process`biological_process
LOC103333297	0.48	0.82	0.76	0.3	0.92	0.53	PP449_ARATH`Pentatricopeptide repeat-containing protein At5g66520	-	-	GO:0009536`plastid`cellular_component;GO:0043167`ion binding`molecular_function;GO:0034641`cellular nitrogen compound metabolic process`biological_process
LOC103337759	0.2	0	0	1.34	0.33	1.53	-	-	-	-
LOC103326955	12.85	14.78	11.18	6.97	9.17	8.59	TAD2B_ARATH`Transcriptional adapter ADA2b	K11314`TADA2A, ADA2	-	GO:0034641`cellular nitrogen compound metabolic process`biological_process;GO:0006950`response to stress`biological_process;GO:0005634`nucleus`cellular_component;GO:0003674`molecular_function`molecular_function;GO:0006520`cellular amino acid metabolic process`biological_process;GO:0006464`cellular protein modification process`biological_process;GO:0051276`chromosome organization`biological_proces…
LOC103326317	16.69	18.29	18.37	26.35	15.75	18.8	-	-	-	-
LOC107880235	0.03	0	0.16	0.39	0.57	0.22	-	-	-	-
LOC103329326	0	0	0	0	0	0	HSBH1_SOYBN`Homeobox protein SBH1	-	-	GO:0034641`cellular nitrogen compound metabolic process`biological_process;GO:0003677`DNA binding`molecular_function;GO:0005634`nucleus`cellular_component;GO:0009058`biosynthetic process`biological_process
LOC103322015	0	0	0	0	0	0	TF211_SCHPO`Transposon Tf2-11 polyprotein	-	-	GO:0005634`nucleus`cellular_component;GO:0004518`nuclease activity`molecular_function;GO:0008233`peptidase activity`molecular_function;GO:0006259`DNA metabolic process`biological_process;GO:0043167`ion binding`molecular_function;GO:0003677`DNA binding`molecular_function;GO:0016779`nucleotidyltransferase activity`molecular_function;GO:0003723`RNA binding`molecular_function
LOC107880484	3.17	3.32	3.23	0.2	1.04	0.73	.
LOC103325908	0	0	0.09	2.24	4.67	1.81	PGLR2_PLAAC`Exopolygalacturonase (Fragment)	-	-	GO:0071554`cell wall organization or biogenesis`biological_process;GO:0005975`carbohydrate metabolic process`biological_process;GO:0016798`hydrolase activity, acting on glycosyl bonds`molecular_function;GO:0003674`molecular_function`molecular_function;GO:0009056`catabolic process`biological_process;GO:0005576`extracellular region`cellular_component;GO:0005618`cell wall`cellular_component
LOC107880701	0	0	0	0	0	0	SD17_ARATH`Receptor-like serine/threonine-protein kinase SD1-7	-	-	GO:0005886`plasma membrane`cellular_component;GO:0005634`nucleus`cellular_component;GO:0005575`cellular_component`cellular_component;GO:0043167`ion binding`molecular_function;GO:0006464`cellular protein modification process`biological_process;GO:0003674`molecular_function`molecular_function;GO:0016301`kinase activity`molecular_function;GO:0008150`biological_process`biological_process;GO:0019899`e…
LOC107880881	0	0	0	0	0	0	-	-	-	-
LOC103319510	2.78	1.73	11.34	13.75	37.22	41.43	AHL17_ARATH`AT-hook motif nuclear-localized protein 17	-	-	GO:0003677`DNA binding`molecular_function;GO:0005634`nucleus`cellular_component;GO:0001071`nucleic acid binding transcription factor activity`molecular_function
LOC103337239	2.57	0.93	1.54	2.1	2.66	2.5	VPE_SOYBN`Vacuolar-processing enzyme	K01369`LGMN	Lysosome`ko04142;Antigen processing and presentation`ko04612	GO:0009056`catabolic process`biological_process;GO:0008233`peptidase activity`molecular_function;GO:0005773`vacuole`cellular_component;GO:0008150`biological_process`biological_process
LOC103325674	41.86	42.2	58.75	35.52	53.11	51.26	SR45_ARATH`Serine/arginine-rich splicing factor SR45	K14325`RNPS1	RNA transport`ko03013;mRNA surveillance pathway`ko03015	GO:0005737`cytoplasm`cellular_component;GO:0006397`mRNA processing`biological_process;GO:0043234`protein complex`cellular_component;GO:0005634`nucleus`cellular_component;GO:0005654`nucleoplasm`cellular_component;GO:0034641`cellular nitrogen compound metabolic process`biological_process;GO:0003723`RNA binding`molecular_function;GO:0005730`nucleolus`cellular_component;GO:0007165`signal transduction…
LOC103332836	11.69	15.62	9.68	6.71	7.24	19.8	CLSY2_ARATH`SNF2 domain-containing protein CLASSY 2	K10875`RAD54L, RAD54	Homologous recombination`ko03440	GO:0005634`nucleus`cellular_component;GO:0004386`helicase activity`molecular_function;GO:0043167`ion binding`molecular_function
LOC103319758	0.04	0	0.39	1.45	0.55	0.41	CML44_ARATH`Probable calcium-binding protein CML44	K13448`CML	Plant-pathogen interaction`ko04626	GO:0043167`ion binding`molecular_function
LOC103331188	0	0	0	0	0	0	GDL71_ARATH`GDSL esterase/lipase At5g03610	-	-	GO:0003674`molecular_function`molecular_function;GO:0009056`catabolic process`biological_process;GO:0006629`lipid metabolic process`biological_process;GO:0005576`extracellular region`cellular_component
LOC103335317	0	0	0	0	0	0	-	-	-	-
LOC103341248	14.21	10.57	25.92	29.28	19.86	25.6	RTF2_DICDI`Replication termination factor 2	-	-	GO:0005634`nucleus`cellular_component;GO:0009058`biosynthetic process`biological_process;GO:0005694`chromosome`cellular_component;GO:0030154`cell differentiation`biological_process;GO:0006259`DNA metabolic process`biological_process;GO:0007049`cell cycle`biological_process;GO:0000003`reproduction`biological_process
LOC103318567	51.82	37.05	41.32	82.59	97.32	63.46	GSDA_ARATH`Guanosine deaminase	-	-	GO:0034655`nucleobase-containing compound catabolic process`biological_process;GO:0016810`hydrolase activity, acting on carbon-nitrogen (but not peptide) bonds`molecular_function;GO:0005737`cytoplasm`cellular_component;GO:0043167`ion binding`molecular_function;GO:0005634`nucleus`cellular_component;GO:0044281`small molecule metabolic process`biological_process
LOC103334150	1.12	1.42	1.19	1.41	0.64	0.28	-	-	-	-
LOC103343855	3.93	2.13	3.73	2.85	3.6	1.49	-	-	-	-
LOC103322481	19.36	9.96	14.5	10.05	10.32	11.21	INT1_ARATH`Inositol transporter 1	K08150`SLC2A13, ITR	-	GO:0005773`vacuole`cellular_component;GO:0006810`transport`biological_process;GO:0005575`cellular_component`cellular_component;GO:0022857`transmembrane transporter activity`molecular_function
LOC103339427	32.78	30.34	29.48	14.91	18.09	21.84	PRT6_ARATH`E3 ubiquitin-protein ligase PRT6	-	-	GO:0005737`cytoplasm`cellular_component;GO:0005622`intracellular`cellular_component;GO:0009056`catabolic process`biological_process;GO:0003674`molecular_function`molecular_function;GO:0006464`cellular protein modification process`biological_process;GO:0043234`protein complex`cellular_component;GO:0043167`ion binding`molecular_function;GO:0006950`response to stress`biological_process;GO:0006629`li…
LOC103320461	0	0	0.01	0.16	0.66	0.53	.
LOC103344013	0.03	0	0.12	0.16	0	0	FBL33_ARATH`Putative F-box/LRR-repeat protein At1g56400	-	-	-
LOC103333000	43.94	49.92	40.26	36.94	35.72	60.58	SEN1_SCHPO`Helicase sen1	K10706`SETX, ALS4	-	GO:0042254`ribosome biogenesis`biological_process;GO:0009058`biosynthetic process`biological_process;GO:0003723`RNA binding`molecular_function;GO:0004386`helicase activity`molecular_function;GO:0006399`tRNA metabolic process`biological_process;GO:0005634`nucleus`cellular_component;GO:0006950`response to stress`biological_process;GO:0034641`cellular nitrogen compound metabolic process`biological_p…
LOC103326095	10.23	14.14	10.93	8.14	6.95	7.76	IDM1_ARATH`Increased DNA methylation 1	-	-	GO:0005575`cellular_component`cellular_component;GO:0005634`nucleus`cellular_component;GO:0006259`DNA metabolic process`biological_process;GO:0006464`cellular protein modification process`biological_process;GO:0051276`chromosome organization`biological_process;GO:0042393`histone binding`molecular_function;GO:0043167`ion binding`molecular_function;GO:0003677`DNA binding`molecular_function;GO:00167…
LOC107881672	0	0	0	0	0	0.29	-	-	-	-
LOC103344386	0.63	0	2.17	22.15	431.35	573.97	DRE1D_ARATH`Dehydration-responsive element-binding protein 1D	-	-	GO:0044281`small molecule metabolic process`biological_process;GO:0019748`secondary metabolic process`biological_process;GO:0003677`DNA binding`molecular_function;GO:0007165`signal transduction`biological_process;GO:0005634`nucleus`cellular_component;GO:0001071`nucleic acid binding transcription factor activity`molecular_function;GO:0006790`sulfur compound metabolic process`biological_process
LOC103333593	43.83	58.3	47.48	40.25	54.69	54.35	ATD1A_DANRE`ATPase family AAA domain-containing protein 1-A	-	-	GO:0005886`plasma membrane`cellular_component;GO:0016887`ATPase activity`molecular_function;GO:0005575`cellular_component`cellular_component;GO:0043167`ion binding`molecular_function;GO:0005777`peroxisome`cellular_component
LOC103334493	0	0	0	0	0	0	ERF95_ARATH`Ethylene-responsive transcription factor ERF095	-	-	GO:0005634`nucleus`cellular_component;GO:0003677`DNA binding`molecular_function;GO:0007165`signal transduction`biological_process;GO:0001071`nucleic acid binding transcription factor activity`molecular_function
LOC103323439	7.51	11.29	10.63	219.62	56.28	53.84	XTH23_ARATH`Probable xyloglucan endotransglucosylase/hydrolase protein 23	K08235`E2.4.1.207	-	GO:0005576`extracellular region`cellular_component;GO:0005618`cell wall`cellular_component;GO:0016757`transferase activity, transferring glycosyl groups`molecular_function;GO:0071554`cell wall organization or biogenesis`biological_process;GO:0005794`Golgi apparatus`cellular_component;GO:0016798`hydrolase activity, acting on glycosyl bonds`molecular_function;GO:0005975`carbohydrate metabolic proce…
LOC103327246	9.27	9.67	9.05	7.95	11.9	9.93	-	K15053`CHMP7	Endocytosis`ko04144	-
LOC103322645	13.37	10.66	16.07	17.82	12.56	14.06	.
LOC103337688	0.61	0.86	1.72	1.02	1.21	1.02	Y4374_ARATH`Probable inactive receptor kinase At4g23740	-	-	GO:0043167`ion binding`molecular_function;GO:0016301`kinase activity`molecular_function;GO:0005886`plasma membrane`cellular_component;GO:0005575`cellular_component`cellular_component
LOC103340335	45.13	43.68	45.83	31.64	26.55	26.13	DSK2A_ARATH`Ubiquitin domain-containing protein DSK2a	K04523`UBQLN, DSK2	Protein processing in endoplasmic reticulum`ko04141	GO:0005634`nucleus`cellular_component;GO:0032182`ubiquitin-like protein binding`molecular_function;GO:0005829`cytosol`cellular_component;GO:0009056`catabolic process`biological_process
LOC103320508	5.4	6.74	5.22	4.24	3.98	3.52	-	-	-	-
LOC103321546	82.81	88.56	71.32	53.23	64.09	42.31	PRSA_EXIS2`Foldase protein PrsA	K09579`PIN4	-	GO:0005886`plasma membrane`cellular_component;GO:0006457`protein folding`biological_process;GO:0016853`isomerase activity`molecular_function
LOC103323131	10.83	12.66	14.06	13.1	14.97	9.53	RPB9A_ARATH`DNA-directed RNA polymerases II, IV and V subunit 9A	K03017`RPB9, POLR2I	Pyrimidine metabolism`ko00240;RNA polymerase`ko03020;Epstein-Barr virus infection`ko05169;Purine metabolism`ko00230;Huntington's disease`ko05016	GO:0043234`protein complex`cellular_component;GO:0043167`ion binding`molecular_function;GO:0003674`molecular_function`molecular_function;GO:0006259`DNA metabolic process`biological_process;GO:0006397`mRNA processing`biological_process;GO:0005634`nucleus`cellular_component;GO:0006950`response to stress`biological_process;GO:0034641`cellular nitrogen compound metabolic process`biological_process;GO…
LOC103342209	0.12	0.22	0.05	1.09	0.1	0.09	-	-	-	-
LOC103334739	3.92	7.13	3.25	5.32	3.82	2.5	Y3544_ARATH`Uncharacterized CRM domain-containing protein At3g25440, chloroplastic	-	-	GO:0003723`RNA binding`molecular_function;GO:0009536`plastid`cellular_component
LOC103328156	0	0	0	0.31	0.18	0.26	MAIL1_ARATH`Protein MAIN-LIKE 1	-	-	GO:0048856`anatomical structure development`biological_process;GO:0003674`molecular_function`molecular_function;GO:0040007`growth`biological_process;GO:0008150`biological_process`biological_process;GO:0005634`nucleus`cellular_component
LOC103327451	4.99	4.28	6.36	1.58	3.07	3.74	MTEF2_ARATH`Transcription termination factor MTERF2, chloroplastic	K15032`MTERFD	-	GO:0009536`plastid`cellular_component;GO:0009058`biosynthetic process`biological_process;GO:0008150`biological_process`biological_process;GO:0034641`cellular nitrogen compound metabolic process`biological_process;GO:0005575`cellular_component`cellular_component;GO:0003677`DNA binding`molecular_function
LOC107881584	3.06	4.57	3.07	0.01	0.96	5.7	-	-	-	-
LOC103324637	6.99	4.5	5.42	8.36	9.56	9.48	SPHK1_ARATH`Sphingosine kinase 1;SPHK2_ARATH`Sphingosine kinase 2	K04718`SPHK	VEGF signaling pathway`ko04370;Tuberculosis`ko05152;Fc gamma R-mediated phagocytosis`ko04666;Calcium signaling pathway`ko04020;Sphingolipid metabolism`ko00600;Sphingolipid signaling pathway`ko04071	GO:0043167`ion binding`molecular_function;GO:0005773`vacuole`cellular_component;GO:0008150`biological_process`biological_process;GO:0008289`lipid binding`molecular_function;GO:0006629`lipid metabolic process`biological_process;GO:0016301`kinase activity`molecular_function
LOC103327844	10.64	18.34	8.67	3.02	9.6	9.44	SHH1_ARATH`Protein SAWADEE HOMEODOMAIN HOMOLOG 1	-	-	GO:0008150`biological_process`biological_process;GO:0009058`biosynthetic process`biological_process;GO:0005634`nucleus`cellular_component;GO:0034641`cellular nitrogen compound metabolic process`biological_process;GO:0043167`ion binding`molecular_function;GO:0051276`chromosome organization`biological_process;GO:0003674`molecular_function`molecular_function;GO:0006259`DNA metabolic process`biologic…
LOC103337609	77.83	82.05	54.72	23.26	9.12	5.75	DR206_PEA`Disease resistance response protein 206	-	-	GO:0005576`extracellular region`cellular_component;GO:0006950`response to stress`biological_process;GO:0008150`biological_process`biological_process
LOC103336811	3.71	3.72	3.89	3.48	7.85	7.32	RPM1_ARATH`Disease resistance protein RPM1	K13457`RPM1, RPS3	Plant-pathogen interaction`ko04626	GO:0008219`cell death`biological_process;GO:0005886`plasma membrane`cellular_component;GO:0002376`immune system process`biological_process;GO:0006950`response to stress`biological_process;GO:0043167`ion binding`molecular_function;GO:0003674`molecular_function`molecular_function;GO:0005623`cell`cellular_component
LOC103320724	0.04	0.67	0.11	1.4	2.28	2.26	PWD_ARATH`Phosphoglucan, water dikinase, chloroplastic	-	-	GO:0016301`kinase activity`molecular_function;GO:0005975`carbohydrate metabolic process`biological_process;GO:0009056`catabolic process`biological_process;GO:0003674`molecular_function`molecular_function;GO:0043167`ion binding`molecular_function;GO:0006464`cellular protein modification process`biological_process;GO:0009536`plastid`cellular_component
LOC103336929	17.87	21.94	22.38	11.87	15.21	15.97	SYFB_ARATH`Phenylalanine--tRNA ligase beta subunit, cytoplasmic	K01890`FARSB, pheT	Aminoacyl-tRNA biosynthesis`ko00970	GO:0005737`cytoplasm`cellular_component;GO:0043167`ion binding`molecular_function;GO:0043234`protein complex`cellular_component;GO:0006520`cellular amino acid metabolic process`biological_process;GO:0005829`cytosol`cellular_component;GO:0006412`translation`biological_process;GO:0016874`ligase activity`molecular_function;GO:0003723`RNA binding`molecular_function;GO:0006399`tRNA metabolic process`b…
LOC103322916	1.87	1.63	1.13	0.96	1.39	1.57	RUK_ARATH`Serine/threonine-protein kinase RUNKEL	K17545`ULK4	-	GO:0000003`reproduction`biological_process;GO:0048856`anatomical structure development`biological_process;GO:0007049`cell cycle`biological_process;GO:0005856`cytoskeleton`cellular_component;GO:0051301`cell division`biological_process;GO:0048646`anatomical structure formation involved in morphogenesis`biological_process;GO:0022607`cellular component assembly`biological_process;GO:0005737`cytoplasm…
LOC103335551	1.85	1.26	1.55	2.21	1.94	1.74	PPDEX_ARATH`DeSI-like protein At4g17486	-	-	GO:0008233`peptidase activity`molecular_function
LOC103332478	0	0	0	0	0	0.29	-	-	-	-
LOC103328591	30.69	21.01	19.72	200.31	156.35	153.57	CML27_ARATH`Probable calcium-binding protein CML27	K13448`CML	Plant-pathogen interaction`ko04626	GO:0005773`vacuole`cellular_component;GO:0043167`ion binding`molecular_function;GO:0005886`plasma membrane`cellular_component
LOC103323811	57.8	36.29	49.04	61.88	46.92	52.12	EIF3I_ASPFC`Eukaryotic translation initiation factor 3 subunit I	K17985`AMBRA1	-	GO:0043234`protein complex`cellular_component;GO:0008135`translation factor activity, RNA binding`molecular_function;GO:0005737`cytoplasm`cellular_component;GO:0006412`translation`biological_process;GO:0022618`ribonucleoprotein complex assembly`biological_process
LOC103328774	0	0	0	0	0	0	FAR_SIMCH`Alcohol-forming fatty acyl-CoA reductase	K13356`FAR	Peroxisome`ko04146;Cutin, suberine and wax biosynthesis`ko00073	GO:0006629`lipid metabolic process`biological_process;GO:0016491`oxidoreductase activity`molecular_function
LOC103338836	0.05	0.24	0.76	1.1	1.79	2.06	LRL27_ARATH`LEAF RUST 10 DISEASE-RESISTANCE LOCUS RECEPTOR-LIKE PROTEIN KINASE-like 2.7	-	-	GO:0043167`ion binding`molecular_function;GO:0005575`cellular_component`cellular_component;GO:0016301`kinase activity`molecular_function
LOC103343050	0	0	0	0	0	0	-	-	-	-
LOC103338056	37.49	28.06	29.94	33.37	135.19	179.18	KING1_ARATH`SNF1-related protein kinase regulatory subunit gamma-1	-	-	GO:0044281`small molecule metabolic process`biological_process;GO:0005618`cell wall`cellular_component;GO:0009058`biosynthetic process`biological_process;GO:0005975`carbohydrate metabolic process`biological_process;GO:0006629`lipid metabolic process`biological_process;GO:0030234`enzyme regulator activity`molecular_function;GO:0043167`ion binding`molecular_function;GO:0071941`nitrogen cycle metabo…
LOC103343586	0.11	0.04	0.28	0	0.2	0.49	-	-	-	-
LOC107882125	28.04	27.58	23.39	58.39	45.42	32.14	Y5977_ARATH`Probable leucine-rich repeat receptor-like protein kinase At5g49770	-	-	GO:0005575`cellular_component`cellular_component;GO:0016301`kinase activity`molecular_function;GO:0043167`ion binding`molecular_function
LOC103342164	14.21	10.55	12.45	12.28	9.82	10.61	TKI1_ARATH`TSL-kinase interacting protein 1	-	-	GO:0003674`molecular_function`molecular_function;GO:0003677`DNA binding`molecular_function;GO:0005634`nucleus`cellular_component
LOC103344052	0.3	0.81	1.61	17.7	3.1	2.68	CER1_ARATH`Very-long-chain aldehyde decarbonylase CER1	K15404`K15404, CER1	Cutin, suberine and wax biosynthesis`ko00073	GO:0009058`biosynthetic process`biological_process;GO:0016829`lyase activity`molecular_function;GO:0043167`ion binding`molecular_function;GO:0006950`response to stress`biological_process;GO:0005783`endoplasmic reticulum`cellular_component;GO:0005575`cellular_component`cellular_component;GO:0006629`lipid metabolic process`biological_process;GO:0016491`oxidoreductase activity`molecular_function
LOC103321020	0	0	0	0.96	15.17	29.69	PERX_NICSY`Lignin-forming anionic peroxidase	K00430`E1.11.1.7	Phenylpropanoid biosynthesis`ko00940	GO:0016491`oxidoreductase activity`molecular_function;GO:0006950`response to stress`biological_process;GO:0005576`extracellular region`cellular_component;GO:0043167`ion binding`molecular_function;GO:0009056`catabolic process`biological_process;GO:0003674`molecular_function`molecular_function
LOC103336883	1.91	1.46	2.45	1.84	0.83	0.81	TRN2_ARATH`Protein TORNADO 2	-	-	GO:0007049`cell cycle`biological_process;GO:0048856`anatomical structure development`biological_process;GO:0000003`reproduction`biological_process;GO:0005886`plasma membrane`cellular_component;GO:0008150`biological_process`biological_process;GO:0007165`signal transduction`biological_process;GO:0005575`cellular_component`cellular_component
LOC103335503	0	0	0	0	0	0.04	-	-	-	-
LOC103319135	0.86	1.16	1.41	0.34	0.46	1.54	SCP45_ARATH`Serine carboxypeptidase-like 45	K16297`SCPL-II	-	GO:0008233`peptidase activity`molecular_function;GO:0005773`vacuole`cellular_component;GO:0009056`catabolic process`biological_process;GO:0005618`cell wall`cellular_component;GO:0005576`extracellular region`cellular_component;GO:0005575`cellular_component`cellular_component
LOC103333927	0.11	0	0.12	0	0	0.44	NAT4_ARATH`Nucleobase-ascorbate transporter 4	K14611`SLC23A1_2, SVCT1_2	-	GO:0005575`cellular_component`cellular_component;GO:0022857`transmembrane transporter activity`molecular_function
LOC103332628	68.67	40.44	90.99	160.08	118.98	99.39	ATPY_SOLTU`ATP synthase 6 kDa subunit, mitochondrial (Fragment)	-	-	GO:0006810`transport`biological_process;GO:0005622`intracellular`cellular_component;GO:0043234`protein complex`cellular_component;GO:0005739`mitochondrion`cellular_component
LOC103337670	5.58	6.9	9.76	7.36	5.39	6.43	TBL23_ARATH`Protein trichome birefringence-like 23	-	-	GO:0016746`transferase activity, transferring acyl groups`molecular_function;GO:0005575`cellular_component`cellular_component;GO:0005794`Golgi apparatus`cellular_component
LOC103337152	7.44	5.19	5.45	1.75	5.15	3.2	.
LOC103327583	6.11	4.92	4.65	8.83	6.2	4.14	CDPK_SOYBN`Calcium-dependent protein kinase SK5	K13412`CPK	Toxoplasmosis`ko05145;Plant-pathogen interaction`ko04626	GO:0006464`cellular protein modification process`biological_process;GO:0043167`ion binding`molecular_function;GO:0003674`molecular_function`molecular_function;GO:0005737`cytoplasm`cellular_component;GO:0016301`kinase activity`molecular_function;GO:0005634`nucleus`cellular_component;GO:0007165`signal transduction`biological_process
LOC103324631	0.12	0.87	0.99	40.44	90.35	172.26	-	-	-	-
LOC107881406	0	0	0	0.88	0.11	0	.
LOC103342731	329.42	228.74	505.36	372.1	197.27	181.06	ZIP11_ARATH`Zinc transporter 11	K14709`SLC39A1_2_3, ZIP1_2_3	-	GO:0005886`plasma membrane`cellular_component;GO:0022857`transmembrane transporter activity`molecular_function;GO:0055085`transmembrane transport`biological_process;GO:0005575`cellular_component`cellular_component
LOC103337668	27.07	10.02	17.64	31.3	44.05	38.77	GAT2_ARATH`Probable GABA transporter 2	-	-	GO:0055085`transmembrane transport`biological_process;GO:0005575`cellular_component`cellular_component;GO:0022857`transmembrane transporter activity`molecular_function;GO:0005886`plasma membrane`cellular_component
LOC103339238	2.67	1.39	2.86	7.93	4.69	4.42	NOOT1_MEDTR`BTB/POZ domain and ankyrin repeat-containing protein NOOT1	K14508`NPR1	Plant hormone signal transduction`ko04075	GO:0048856`anatomical structure development`biological_process;GO:0044403`symbiosis, encompassing mutualism through parasitism`biological_process
LOC103332474	0	0	0	0	0	0	HIBC1_ARATH`3-hydroxyisobutyryl-CoA hydrolase 1	K05605`HIBCH	Propanoate metabolism`ko00640;Valine, leucine and isoleucine degradation`ko00280;beta-Alanine metabolism`ko00410;Carbon metabolism`ko01200	GO:0006950`response to stress`biological_process;GO:0044281`small molecule metabolic process`biological_process;GO:0006629`lipid metabolic process`biological_process;GO:0006520`cellular amino acid metabolic process`biological_process;GO:0009056`catabolic process`biological_process;GO:0003674`molecular_function`molecular_function;GO:0005777`peroxisome`cellular_component
LOC103334949	3.36	1.27	1.65	6.99	1.15	1.88	BCAT2_ARATH`Branched-chain-amino-acid aminotransferase 2, chloroplastic	K00826`E2.6.1.42, ilvE	Cysteine and methionine metabolism`ko00270;Biosynthesis of amino acids`ko01230;2-Oxocarboxylic acid metabolism`ko01210;Pantothenate and CoA biosynthesis`ko00770;Valine, leucine and isoleucine biosynthesis`ko00290;Valine, leucine and isoleucine degradation`ko00280	GO:0003674`molecular_function`molecular_function;GO:0006520`cellular amino acid metabolic process`biological_process;GO:0009536`plastid`cellular_component;GO:0071554`cell wall organization or biogenesis`biological_process;GO:0009058`biosynthetic process`biological_process
LOC103329909	0	0	0	0	0	0	-	-	-	-
LOC103327580	31.31	13.12	19.05	67.98	23.04	17.91	SAU78_ARATH`Auxin-responsive protein SAUR78	-	-	GO:0005886`plasma membrane`cellular_component;GO:0008150`biological_process`biological_process;GO:0005634`nucleus`cellular_component;GO:0007165`signal transduction`biological_process;GO:0005737`cytoplasm`cellular_component;GO:0040007`growth`biological_process
LOC103323341	12.46	12.04	12.88	22.42	13.02	12.08	OEP16_PEA`Outer envelope pore protein 16, chloroplastic	-	-	GO:0006810`transport`biological_process;GO:0043234`protein complex`cellular_component;GO:0009536`plastid`cellular_component;GO:0003674`molecular_function`molecular_function;GO:0006605`protein targeting`biological_process;GO:0022857`transmembrane transporter activity`molecular_function;GO:0055085`transmembrane transport`biological_process
LOC103342362	0.51	0.2	0.22	0.62	0	0.5	.
LOC103344113	0	0	0	0	0	0	SD18_ARATH`Receptor-like serine/threonine-protein kinase SD1-8	-	-	GO:0019899`enzyme binding`molecular_function;GO:0016301`kinase activity`molecular_function;GO:0008150`biological_process`biological_process;GO:0005773`vacuole`cellular_component;GO:0004871`signal transducer activity`molecular_function;GO:0005575`cellular_component`cellular_component;GO:0005886`plasma membrane`cellular_component;GO:0006464`cellular protein modification process`biological_process;G…
LOC103338303	84.46	52.92	56.75	96.17	61.37	43.81	Y5010_ARATH`Uncharacterized protein At5g50100, chloroplastic	-	-	GO:0040007`growth`biological_process;GO:0048856`anatomical structure development`biological_process;GO:0009536`plastid`cellular_component;GO:0005739`mitochondrion`cellular_component;GO:0006950`response to stress`biological_process;GO:0016491`oxidoreductase activity`molecular_function
LOC103333488	99.24	79.42	59.69	81.66	38.24	35.52	MCC1_ARATH`Histone acetyltransferase MCC1	-	-	GO:0016746`transferase activity, transferring acyl groups`molecular_function;GO:0007059`chromosome segregation`biological_process;GO:0000003`reproduction`biological_process;GO:0007049`cell cycle`biological_process;GO:0051276`chromosome organization`biological_process;GO:0006464`cellular protein modification process`biological_process;GO:0005794`Golgi apparatus`cellular_component
LOC103333043	42.7	49.1	25.08	76.11	143.34	139.07	FAD3C_RICCO`Omega-3 fatty acid desaturase, chloroplastic	K10257`FAD3, FAD7, FAD8, desB	Fatty acid metabolism`ko01212;Biosynthesis of unsaturated fatty acids`ko01040	GO:0009058`biosynthetic process`biological_process;GO:0009536`plastid`cellular_component;GO:0044281`small molecule metabolic process`biological_process;GO:0006629`lipid metabolic process`biological_process;GO:0016491`oxidoreductase activity`molecular_function
LOC107880416	1.86	2.1	0.55	2.59	1.66	1.22	.
LOC103323506	0	0	0	0	0	0	-	-	-	-
LOC103323781	0	0	0	0	0	0	-	-	-	-
LOC103325572	0	2.03	0.67	0.04	1.04	1.65	HSP12_SOLPE`17.6 kDa class I heat shock protein	K13993`HSP20	Protein processing in endoplasmic reticulum`ko04141	GO:0005737`cytoplasm`cellular_component
LOC103321691	0.24	0.08	0.08	0	0.02	0	-	-	-	-
LOC103341000	0.64	1.3	1.03	0.54	0.46	0.38	PP431_ARATH`Pentatricopeptide repeat-containing protein At5g55740, chloroplastic	-	-	GO:0009536`plastid`cellular_component;GO:0034641`cellular nitrogen compound metabolic process`biological_process
LOC103341842	3.42	5.3	3.97	4.94	4.5	3.13	NSE4A_ARATH`Non-structural maintenance of chromosomes element 4 homolog A	-	-	GO:0043234`protein complex`cellular_component;GO:0006259`DNA metabolic process`biological_process;GO:0005694`chromosome`cellular_component;GO:0006950`response to stress`biological_process;GO:0005634`nucleus`cellular_component
LOC103320708	0.04	0	0.08	1.73	5.19	7.67	-	-	-	-
LOC103322528	376.04	280.43	364.45	839.89	321.19	261.46	CTL1_ARATH`Chitinase-like protein 1	-	-	GO:0006950`response to stress`biological_process;GO:0003674`molecular_function`molecular_function;GO:0009056`catabolic process`biological_process;GO:0040007`growth`biological_process;GO:0005794`Golgi apparatus`cellular_component;GO:0008150`biological_process`biological_process;GO:0044281`small molecule metabolic process`biological_process;GO:0007165`signal transduction`biological_process;GO:00055…
LOC103329234	5.98	5.03	4.82	2.56	2.56	3.04	-	-	-	-
LOC103336386	11.99	4.12	6.58	23.09	141.78	138.19	PRPX_HORVU`Pathogen-related protein	-	-	GO:0006950`response to stress`biological_process;GO:0008150`biological_process`biological_process
LOC103327130	1.33	1.44	1.61	0.17	0.15	0.15	MOM1_ARATH`Helicase protein MOM1	-	-	GO:0034641`cellular nitrogen compound metabolic process`biological_process;GO:0005634`nucleus`cellular_component;GO:0006950`response to stress`biological_process;GO:0003674`molecular_function`molecular_function;GO:0043167`ion binding`molecular_function;GO:0051276`chromosome organization`biological_process;GO:0008150`biological_process`biological_process;GO:0004386`helicase activity`molecular_func…
LOC103341006	8.28	8.37	10.21	84.69	42.85	63.75	KCS11_ARATH`3-ketoacyl-CoA synthase 11	K15397`KCS	Fatty acid elongation`ko00062	GO:0044281`small molecule metabolic process`biological_process;GO:0008150`biological_process`biological_process;GO:0006629`lipid metabolic process`biological_process;GO:0005575`cellular_component`cellular_component;GO:0006950`response to stress`biological_process;GO:0009058`biosynthetic process`biological_process
LOC103336797	0	0	0	0	0.03	0	IFRH_LUPAL`Isoflavone reductase homolog	-	-	GO:0016491`oxidoreductase activity`molecular_function
LOC103329752	0.09	0	0.01	0.13	0.03	0.24	NOI4_ARATH`Protein NOI4	-	-	GO:0008150`biological_process`biological_process
LOC103320631	0.31	0.87	1.79	7.64	6.79	8.67	MYBC_MAIZE`Anthocyanin regulatory C1 protein	K09422`MYBP	-	GO:0003677`DNA binding`molecular_function;GO:0005634`nucleus`cellular_component;GO:0030154`cell differentiation`biological_process;GO:0001071`nucleic acid binding transcription factor activity`molecular_function
LOC103344057	0	0	0	0.2	0	0	-	-	-	-
LOC103321478	0.81	1.67	2.32	0.44	2.64	1.39	5FCL_ARATH`5-formyltetrahydrofolate cyclo-ligase, mitochondrial	K01934`MTHFS	One carbon pool by folate`ko00670	GO:0016874`ligase activity`molecular_function;GO:0034641`cellular nitrogen compound metabolic process`biological_process;GO:0005739`mitochondrion`cellular_component;GO:0051186`cofactor metabolic process`biological_process;GO:0006520`cellular amino acid metabolic process`biological_process;GO:0043167`ion binding`molecular_function;GO:0009058`biosynthetic process`biological_process
LOC103337981	112.04	102.57	103.77	132.47	74.5	68.6	-	-	-	-
LOC103334256	0.77	1.18	0.66	0.1	1.58	1.85	PP218_ARATH`Pentatricopeptide repeat-containing protein At3g07290, mitochondrial	-	-	GO:0005739`mitochondrion`cellular_component
LOC103338854	0.77	1.42	1.38	1.86	1.36	0.54	CDT1A_ARATH`CDT1-like protein a, chloroplastic	K10727`CDT1	-	GO:0005634`nucleus`cellular_component;GO:0007010`cytoskeleton organization`biological_process;GO:0007059`chromosome segregation`biological_process;GO:0006259`DNA metabolic process`biological_process;GO:0009536`plastid`cellular_component;GO:0051276`chromosome organization`biological_process;GO:0003677`DNA binding`molecular_function;GO:0065003`macromolecular complex assembly`biological_process;GO:0…
LOC103334168	81.37	48.53	34.73	455.17	35.68	134.22	AX22E_VIGRR`Auxin-induced protein 22E	K14484`IAA	Plant hormone signal transduction`ko04075	GO:0009058`biosynthetic process`biological_process;GO:0034641`cellular nitrogen compound metabolic process`biological_process;GO:0007165`signal transduction`biological_process;GO:0005634`nucleus`cellular_component
LOC107880314	0	0	0	0	0	0.02	-	-	-	-
LOC103333894	6.53	8.35	6.4	4.15	4.35	3.26	FOLD2_ARATH`Bifunctional protein FolD 2	-	-	GO:0016810`hydrolase activity, acting on carbon-nitrogen (but not peptide) bonds`molecular_function;GO:0005737`cytoplasm`cellular_component;GO:0009536`plastid`cellular_component;GO:0051186`cofactor metabolic process`biological_process;GO:0006259`DNA metabolic process`biological_process;GO:0006520`cellular amino acid metabolic process`biological_process;GO:0005829`cytosol`cellular_component;GO:003…
LOC103333678	71.45	84.56	55.13	121.38	82.35	81.73	MYOD_DICDI`Myosin ID heavy chain	-	-	GO:0005886`plasma membrane`cellular_component;GO:0007010`cytoskeleton organization`biological_process;GO:0008092`cytoskeletal protein binding`molecular_function;GO:0040011`locomotion`biological_process;GO:0043167`ion binding`molecular_function;GO:0003674`molecular_function`molecular_function;GO:0005623`cell`cellular_component;GO:0016192`vesicle-mediated transport`biological_process;GO:0005856`cyt…
LOC103341053	0.35	1.76	2.15	0.53	1.11	1.64	RH52_ARATH`DEAD-box ATP-dependent RNA helicase 52	K11594`DDX3X, bel	Hepatitis B`ko05161;Viral carcinogenesis`ko05203;RIG-I-like receptor signaling pathway`ko04622	GO:0005634`nucleus`cellular_component;GO:0003729`mRNA binding`molecular_function;GO:0005737`cytoplasm`cellular_component;GO:0043226`organelle`cellular_component;GO:0003723`RNA binding`molecular_function;GO:0043167`ion binding`molecular_function;GO:0004386`helicase activity`molecular_function
LOC103344566	1.35	0.98	1.77	2.71	1.8	1.99	IQM2_ARATH`IQ domain-containing protein IQM2	-	-	GO:0005634`nucleus`cellular_component;GO:0005737`cytoplasm`cellular_component
LOC103320611	0.3	1.59	1.68	11.54	2.95	9.01	-	-	-	-
LOC103322299	47.42	96.63	55.58	29.2	67.32	67.89	CALR3_ARATH`Calreticulin-3	K08057`CALR	Phagosome`ko04145;Protein processing in endoplasmic reticulum`ko04141;Antigen processing and presentation`ko04612;Chagas disease (American trypanosomiasis)`ko05142;HTLV-I infection`ko05166	GO:0007165`signal transduction`biological_process;GO:0008150`biological_process`biological_process;GO:0003674`molecular_function`molecular_function;GO:0051082`unfolded protein binding`molecular_function;GO:0043167`ion binding`molecular_function;GO:0006457`protein folding`biological_process;GO:0005783`endoplasmic reticulum`cellular_component;GO:0002376`immune system process`biological_process;GO:0…
LOC103344568	0	0	0	0	0	0	.
LOC103326469	8.28	11.04	12.01	6.35	9.7	11.27	CID3_ARATH`Polyadenylate-binding protein-interacting protein 3	-	-	GO:0043226`organelle`cellular_component;GO:0005737`cytoplasm`cellular_component;GO:0022618`ribonucleoprotein complex assembly`biological_process
LOC103321892	0	0.63	0.16	23.83	6.27	5.62	.
LOC103336384	0	0	0	0	0	0	GLTP3_ARATH`Glycolipid transfer protein 3	-	-	GO:0006810`transport`biological_process;GO:0043167`ion binding`molecular_function;GO:0003674`molecular_function`molecular_function;GO:0005829`cytosol`cellular_component;GO:0008289`lipid binding`molecular_function
LOC103343782	1.04	0.79	0.18	14.25	10.83	7.3	E13B_PRUPE`Glucan endo-1,3-beta-glucosidase, basic isoform	-	-	GO:0016798`hydrolase activity, acting on glycosyl bonds`molecular_function;GO:0005975`carbohydrate metabolic process`biological_process;GO:0006950`response to stress`biological_process;GO:0008150`biological_process`biological_process
LOC103335930	45.21	26.66	45.7	88.9	72.95	55.82	PEX13_ARATH`Peroxisomal membrane protein 13	K13344`PEX13	Peroxisome`ko04146	GO:0044281`small molecule metabolic process`biological_process;GO:0005777`peroxisome`cellular_component;GO:0006605`protein targeting`biological_process;GO:0055085`transmembrane transport`biological_process;GO:0005575`cellular_component`cellular_component;GO:0006629`lipid metabolic process`biological_process;GO:0043234`protein complex`cellular_component;GO:0009056`catabolic process`biological_proc…
TRNAF-GAA_15	0	0	0	0	0	0	.
LOC103326040	0	0	0.02	0.16	0	0.03	-	-	-	-
LOC103330101	15.11	29.39	29.62	11.2	27.33	23.35	WDR12_ARATH`Ribosome biogenesis protein WDR12 homolog	K14863`YTM1, WDR12	-	GO:0005730`nucleolus`cellular_component;GO:0042254`ribosome biogenesis`biological_process;GO:0005654`nucleoplasm`cellular_component;GO:0005575`cellular_component`cellular_component;GO:0034641`cellular nitrogen compound metabolic process`biological_process;GO:0043234`protein complex`cellular_component;GO:0003674`molecular_function`molecular_function;GO:0005622`intracellular`cellular_component
LOC103338770	3	1.82	2.34	1.21	0.79	1	-	-	-	-
LOC103321381	0.16	0.34	0.33	2.79	1.98	3.72	AB14B_ARATH`ABC transporter B family member 14	K05658`ABCB1	MicroRNAs in cancer`ko05206;ABC transporters`ko02010;Bile secretion`ko04976	GO:0043167`ion binding`molecular_function;GO:0022857`transmembrane transporter activity`molecular_function;GO:0005575`cellular_component`cellular_component;GO:0016887`ATPase activity`molecular_function
LOC103336608	45.74	28.03	54.97	94.65	53.28	37.31	CP123_ARATH`Calvin cycle protein CP12-3, chloroplastic	-	-	GO:0043167`ion binding`molecular_function;GO:0009536`plastid`cellular_component;GO:0005975`carbohydrate metabolic process`biological_process;GO:0009058`biosynthetic process`biological_process;GO:0015979`photosynthesis`biological_process;GO:0006950`response to stress`biological_process;GO:0005575`cellular_component`cellular_component
LOC103336348	0.93	1.16	0.83	0.47	0.62	0.63	PP247_ARATH`Pentatricopeptide repeat-containing protein At3g22470, mitochondrial	-	-	GO:0005739`mitochondrion`cellular_component
LOC107881756	0	0.05	0.36	0.69	0	0	.
LOC103342389	0.33	1.06	0.87	0.12	0.61	1.05	NAC74_ORYSJ`NAC domain-containing protein 74	-	-	GO:0034641`cellular nitrogen compound metabolic process`biological_process;GO:0003677`DNA binding`molecular_function;GO:0005634`nucleus`cellular_component;GO:0009058`biosynthetic process`biological_process
LOC103334506	0	0	0	0	0.02	0	ACCH3_ARATH`1-aminocyclopropane-1-carboxylate oxidase homolog 3	-	-	GO:0016491`oxidoreductase activity`molecular_function;GO:0043167`ion binding`molecular_function
LOC103342175	496.71	355.51	401.57	513.85	364.48	342.5	HIP5_ARATH`Heavy metal-associated isoprenylated plant protein 5	-	-	GO:0006810`transport`biological_process;GO:0043167`ion binding`molecular_function
LOC103333394	0.3	0.46	0.03	0	2.72	5.87	ERF2_TOBAC`Ethylene-responsive transcription factor 2	K09286`EREBP	-	GO:0001071`nucleic acid binding transcription factor activity`molecular_function;GO:0006950`response to stress`biological_process;GO:0005634`nucleus`cellular_component;GO:0003677`DNA binding`molecular_function;GO:0007165`signal transduction`biological_process
LOC103343359	0	0	0	0.41	0	0	MIZ1_ARATH`Protein MIZU-KUSSEI 1	-	-	GO:0005783`endoplasmic reticulum`cellular_component;GO:0005575`cellular_component`cellular_component;GO:0008150`biological_process`biological_process;GO:0005737`cytoplasm`cellular_component
LOC103343561	0	0	0.04	0	0	0	U80A2_ARATH`Sterol 3-beta-glucosyltransferase UGT80A2	-	-	GO:0048856`anatomical structure development`biological_process;GO:0043226`organelle`cellular_component;GO:0009058`biosynthetic process`biological_process;GO:0005975`carbohydrate metabolic process`biological_process;GO:0044281`small molecule metabolic process`biological_process;GO:0005622`intracellular`cellular_component;GO:0006629`lipid metabolic process`biological_process;GO:0005886`plasma membr…
LOC103327314	0	0	0	0	0.65	1.27	E137_ARATH`Glucan endo-1,3-beta-glucosidase 7	-	-	GO:0071554`cell wall organization or biogenesis`biological_process;GO:0005975`carbohydrate metabolic process`biological_process;GO:0016798`hydrolase activity, acting on glycosyl bonds`molecular_function;GO:0005576`extracellular region`cellular_component;GO:0005618`cell wall`cellular_component;GO:0005886`plasma membrane`cellular_component
LOC103340559	6.7	5.74	5.49	2.67	4.32	4.35	RFA1A_ARATH`Replication protein A 70 kDa DNA-binding subunit A	K07466`RFA1, RPA1, rpa	Homologous recombination`ko03440;Nucleotide excision repair`ko03420;Fanconi anemia pathway`ko03460;Mismatch repair`ko03430;DNA replication`ko03030	GO:0009058`biosynthetic process`biological_process;GO:0000003`reproduction`biological_process;GO:0048856`anatomical structure development`biological_process;GO:0007049`cell cycle`biological_process;GO:0003677`DNA binding`molecular_function;GO:0022607`cellular component assembly`biological_process;GO:0007059`chromosome segregation`biological_process;GO:0006259`DNA metabolic process`biological_proc…
LOC103330359	14.94	26.72	24.94	16.22	31.4	32.18	KAD7_ORYSJ`Probable adenylate kinase 7, mitochondrial	K00939`adk, AK	Purine metabolism`ko00230	GO:0043167`ion binding`molecular_function;GO:0005739`mitochondrion`cellular_component;GO:0016301`kinase activity`molecular_function
LOC103341259	25.28	22.28	32.08	44.21	42.47	41.05	FAD6C_BRANA`Omega-6 fatty acid desaturase, chloroplastic	K10255`FAD6, desA	Biosynthesis of unsaturated fatty acids`ko01040;Two-component system`ko02020;Fatty acid metabolism`ko01212	GO:0009536`plastid`cellular_component;GO:0009058`biosynthetic process`biological_process;GO:0044281`small molecule metabolic process`biological_process;GO:0016491`oxidoreductase activity`molecular_function;GO:0006629`lipid metabolic process`biological_process
LOC103324724	0	0	0	0.23	0.07	0	-	-	-	-
LOC103335135	0	0	0	0	0.29	0	BH084_ARATH`Transcription factor bHLH84	-	-	GO:0005634`nucleus`cellular_component;GO:0003677`DNA binding`molecular_function;GO:0001071`nucleic acid binding transcription factor activity`molecular_function;GO:0003674`molecular_function`molecular_function
LOC103338235	13.71	16.07	14.41	17.31	25.19	24.24	BON1_ARATH`Protein BONZAI 1	-	-	GO:0043167`ion binding`molecular_function;GO:0005575`cellular_component`cellular_component;GO:0006950`response to stress`biological_process;GO:0008289`lipid binding`molecular_function;GO:0008150`biological_process`biological_process;GO:0008219`cell death`biological_process;GO:0005886`plasma membrane`cellular_component
LOC103337979	237.02	178.7	174.3	221.51	228.19	226.51	MSRA_FRAAN`Peptide methionine sulfoxide reductase	K07304`msrA	-	GO:0016491`oxidoreductase activity`molecular_function
LOC103337468	69.76	92.05	84.79	34.44	97.05	113.02	GPX4_MESCR`Probable phospholipid hydroperoxide glutathione peroxidase;GPX4_NICSY`Probable phospholipid hydroperoxide glutathione peroxidase	K00432`gpx	Arachidonic acid metabolism`ko00590;Glutathione metabolism`ko00480;Thyroid hormone synthesis`ko04918	GO:0006950`response to stress`biological_process;GO:0016491`oxidoreductase activity`molecular_function;GO:0005737`cytoplasm`cellular_component
LOC103342909	0.27	0.59	0.39	0.05	0.01	0.07	-	-	-	-
LOC103344590	0.58	0.93	0.39	1.96	0.23	0.49	BIP4_TOBAC`Luminal-binding protein 4	K09490`HSPA5, BIP	Protein export`ko03060;Thyroid hormone synthesis`ko04918;Prion diseases`ko05020;Protein processing in endoplasmic reticulum`ko04141	GO:0005783`endoplasmic reticulum`cellular_component;GO:0043167`ion binding`molecular_function
LOC103342965	20.29	32.94	25.56	10.8	29.63	28.18	TYPA_HELPY`GTP-binding protein TypA/BipA homolog	K06207`typA, bipA	-	GO:0006412`translation`biological_process;GO:0005829`cytosol`cellular_component;GO:0003924`GTPase activity`molecular_function;GO:0043167`ion binding`molecular_function
LOC103343810	0	0	0	3.15	0.94	0.5	UBL5_ARATH`Ubiquitin-like protein 5	K13113`UBL5, HUB1	-	GO:0005737`cytoplasm`cellular_component;GO:0006397`mRNA processing`biological_process;GO:0006464`cellular protein modification process`biological_process;GO:0003674`molecular_function`molecular_function;GO:0005634`nucleus`cellular_component
LOC103327125	16.64	9.94	9.38	6.82	8.38	7.42	HDA14_ARATH`Histone deacetylase 14	-	-	GO:0019899`enzyme binding`molecular_function;GO:0003674`molecular_function`molecular_function;GO:0006464`cellular protein modification process`biological_process;GO:0009536`plastid`cellular_component;GO:0016810`hydrolase activity, acting on carbon-nitrogen (but not peptide) bonds`molecular_function;GO:0005829`cytosol`cellular_component;GO:0008092`cytoskeletal protein binding`molecular_function;GO…
LOC103321495	6.26	5.55	4.94	7.05	2.99	2.89	ARID2_ARATH`AT-rich interactive domain-containing protein 2	-	-	GO:0005773`vacuole`cellular_component;GO:0003677`DNA binding`molecular_function;GO:0005634`nucleus`cellular_component
LOC103335510	45.23	45.03	53.12	54.94	74.12	53.65	NRPBB_ARATH`DNA-directed RNA polymerases II, IV and V subunit 11	K03008`RPB11, POLR2J	Huntington's disease`ko05016;Purine metabolism`ko00230;Epstein-Barr virus infection`ko05169;RNA polymerase`ko03020;Pyrimidine metabolism`ko00240	GO:0016779`nucleotidyltransferase activity`molecular_function;GO:0003674`molecular_function`molecular_function;GO:0043234`protein complex`cellular_component;GO:0003677`DNA binding`molecular_function;GO:0005654`nucleoplasm`cellular_component;GO:0005634`nucleus`cellular_component
LOC103342116	67.14	80.22	57.27	69.78	39.41	39.76	SYP71_ARATH`Syntaxin-71	K08506`SYP7	SNARE interactions in vesicular transport`ko04130	GO:0005783`endoplasmic reticulum`cellular_component;GO:0005575`cellular_component`cellular_component;GO:0006605`protein targeting`biological_process;GO:0061024`membrane organization`biological_process;GO:0005886`plasma membrane`cellular_component;GO:0005623`cell`cellular_component;GO:0005737`cytoplasm`cellular_component;GO:0003674`molecular_function`molecular_function;GO:0043234`protein complex`c…
LOC103326927	0	0	0	1.14	0	0	ADS3_ARATH`Palmitoyl-monogalactosyldiacylglycerol delta-7 desaturase, chloroplastic	K20416`FAD5	-	GO:0009536`plastid`cellular_component;GO:0005783`endoplasmic reticulum`cellular_component;GO:0005575`cellular_component`cellular_component;GO:0016491`oxidoreductase activity`molecular_function;GO:0006629`lipid metabolic process`biological_process;GO:0006091`generation of precursor metabolites and energy`biological_process;GO:0009058`biosynthetic process`biological_process;GO:0015979`photosynthesi…
LOC103327688	11.62	5.77	13.03	11.84	5.7	4.07	SURE_FLAPJ`5'-nucleotidase SurE	K03787`surE	Purine metabolism`ko00230;Pyrimidine metabolism`ko00240;Nicotinate and nicotinamide metabolism`ko00760	GO:0003674`molecular_function`molecular_function;GO:0043167`ion binding`molecular_function;GO:0005737`cytoplasm`cellular_component;GO:0016791`phosphatase activity`molecular_function
LOC103324323	2.78	1.53	1.25	3.09	0.97	0.79	PP2B2_ARATH`Putative F-box protein PP2-B2	-	-	GO:0003674`molecular_function`molecular_function
LOC103328657	11.01	14.84	15.8	6.32	14.76	13.47	EFTS_RICCO`Elongation factor Ts, mitochondrial	-	-	GO:0008135`translation factor activity, RNA binding`molecular_function;GO:0005739`mitochondrion`cellular_component
LOC103326748	19.67	13.85	19.52	6.72	5.6	7.16	-	-	-	-
LOC107880234	0	0	0	1.17	0.05	0	.
LOC103324600	6.58	11.57	11.44	23.9	6.44	3.24	Y5957_ARATH`Uncharacterized protein At5g39570	-	-	GO:0005634`nucleus`cellular_component;GO:0005829`cytosol`cellular_component;GO:0003729`mRNA binding`molecular_function;GO:0008289`lipid binding`molecular_function;GO:0043167`ion binding`molecular_function
LOC103333891	38.03	18.42	37.25	35.04	22.69	28.73	AT18A_ARATH`Autophagy-related protein 18a	-	-	GO:0008289`lipid binding`molecular_function;GO:0005634`nucleus`cellular_component;GO:0005829`cytosol`cellular_component;GO:0005575`cellular_component`cellular_component;GO:0006464`cellular protein modification process`biological_process;GO:0007568`aging`biological_process;GO:0005737`cytoplasm`cellular_component;GO:0022607`cellular component assembly`biological_process;GO:0048856`anatomical struct…
LOC107880343	11.66	12	13.19	10.47	7.54	9.39	MORC6_ARATH`Protein MICRORCHIDIA 6	-	-	GO:0009058`biosynthetic process`biological_process;GO:0003723`RNA binding`molecular_function;GO:0003677`DNA binding`molecular_function;GO:0004518`nuclease activity`molecular_function;GO:0003674`molecular_function`molecular_function;GO:0006259`DNA metabolic process`biological_process;GO:0043167`ion binding`molecular_function;GO:0051276`chromosome organization`biological_process;GO:0009536`plastid`…
LOC107880871	0	0	0.11	0	0	0	ADCK1_MOUSE`Uncharacterized aarF domain-containing protein kinase 1	K08869`ADCK, ABC1	-	GO:0005739`mitochondrion`cellular_component;GO:0005576`extracellular region`cellular_component;GO:0016301`kinase activity`molecular_function;GO:0043167`ion binding`molecular_function
LOC103344218	14.17	11.11	19.78	12.05	16.65	13.59	EI2BB_DICDI`Translation initiation factor eIF-2B subunit beta	K03754`EIF2B2	RNA transport`ko03013	GO:0005737`cytoplasm`cellular_component;GO:0043234`protein complex`cellular_component;GO:0043167`ion binding`molecular_function;GO:0008135`translation factor activity, RNA binding`molecular_function;GO:0006412`translation`biological_process
LOC103340927	15.69	14.38	12.97	35.73	16.77	21.9	-	-	-	-
LOC103341896	0	0	0	0	0	0	-	-	-	-
LOC103322782	0	0	0	0	0	0	-	-	-	-
LOC103319955	0.09	0	0	0.15	0	0	-	-	-	-
LOC103327168	0	0	0	1.37	2.81	0.68	-	-	-	-
LOC103324347	0.22	0.91	0.75	1.29	0	0.29	-	K15032`MTERFD	-	-
LOC103338694	0.42	0.78	0.77	0.73	1.08	2.15	-	-	-	-
LOC103327110	0	0	0	0	0	0	AHL17_ARATH`AT-hook motif nuclear-localized protein 17	-	-	GO:0001071`nucleic acid binding transcription factor activity`molecular_function;GO:0003677`DNA binding`molecular_function;GO:0005634`nucleus`cellular_component
LOC103319359	246.94	391.61	309.3	555.42	493.18	408.51	CYC_ABUTH`Cytochrome c;CYC2_ARATH`Cytochrome c-2	K08738`CYC	Pathways in cancer`ko05200;Parkinson's disease`ko05012;Apoptosis - fly`ko04214;Hepatitis B`ko05161;Herpes simplex infection`ko05168;Apoptosis - multiple species`ko04215;Sulfur metabolism`ko00920;Tuberculosis`ko05152;Viral myocarditis`ko05416;Non-alcoholic fatty liver disease (NAFLD)`ko04932;Huntington's disease`ko05016;Colorectal cancer`ko05210;Influenza A`ko05164;Legionellosis`ko05134;Toxoplasmo…	GO:0044281`small molecule metabolic process`biological_process;GO:0043167`ion binding`molecular_function;GO:0003674`molecular_function`molecular_function;GO:0006091`generation of precursor metabolites and energy`biological_process;GO:0042592`homeostatic process`biological_process;GO:0005739`mitochondrion`cellular_component;GO:0005575`cellular_component`cellular_component;GO:0034641`cellular nitro…
LOC103331785	23.35	17.54	19.69	25.86	21.99	21.9	SMO11_ARATH`Methylsterol monooxygenase 1-1	K20028`ZDHHC2_15_20	-	GO:0005575`cellular_component`cellular_component;GO:0005783`endoplasmic reticulum`cellular_component;GO:0044281`small molecule metabolic process`biological_process;GO:0016491`oxidoreductase activity`molecular_function;GO:0006629`lipid metabolic process`biological_process;GO:0009058`biosynthetic process`biological_process;GO:0043167`ion binding`molecular_function
LOC103328703	0	0	0	0	0	0.05	HIP21_ARATH`Heavy metal-associated isoprenylated plant protein 21	-	-	GO:0043167`ion binding`molecular_function;GO:0006810`transport`biological_process;GO:0005575`cellular_component`cellular_component;GO:0006950`response to stress`biological_process;GO:0042592`homeostatic process`biological_process
LOC103342156	0	0	0	0.03	0.2	0.25	NUD15_ARATH`Nudix hydrolase 15, mitochondrial	-	-	GO:0034641`cellular nitrogen compound metabolic process`biological_process;GO:0005739`mitochondrion`cellular_component;GO:0003674`molecular_function`molecular_function;GO:0051186`cofactor metabolic process`biological_process;GO:0043167`ion binding`molecular_function;GO:0006790`sulfur compound metabolic process`biological_process;GO:0034655`nucleobase-containing compound catabolic process`biologic…
LOC103337777	28.39	27.19	36.93	21.97	23.48	30.53	IMB1_ARATH`Importin subunit beta-1	K14293`KPNB1, IPO1	RNA transport`ko03013	GO:0008565`protein transporter activity`molecular_function;GO:0019899`enzyme binding`molecular_function;GO:0006913`nucleocytoplasmic transport`biological_process;GO:0006605`protein targeting`biological_process;GO:0005634`nucleus`cellular_component;GO:0009536`plastid`cellular_component;GO:0003674`molecular_function`molecular_function;GO:0005737`cytoplasm`cellular_component
LOC103336525	0	0	0.08	0.13	0.13	0	RGA3_SOLBU`Putative disease resistance protein RGA3	-	-	GO:0006950`response to stress`biological_process;GO:0043167`ion binding`molecular_function
LOC103342356	0	0	0.08	0.16	0.02	0.21	DLO2_ARATH`Protein DMR6-LIKE OXYGENASE 2	-	-	GO:0016491`oxidoreductase activity`molecular_function;GO:0044281`small molecule metabolic process`biological_process;GO:0006950`response to stress`biological_process;GO:0043167`ion binding`molecular_function;GO:0009056`catabolic process`biological_process
LOC103332801	112.03	127.25	134.25	82.06	85.24	115.94	CLAH1_ARATH`Clathrin heavy chain 1	K04646`CLTC	Bacterial invasion of epithelial cells`ko05100;Huntington's disease`ko05016;Lysosome`ko04142;Synaptic vesicle cycle`ko04721;Endocrine and other factor-regulated calcium reabsorption`ko04961;Endocytosis`ko04144	GO:0005737`cytoplasm`cellular_component;GO:0005794`Golgi apparatus`cellular_component;GO:0016023`cytoplasmic, membrane-bounded vesicle`cellular_component;GO:0043234`protein complex`cellular_component;GO:0009536`plastid`cellular_component;GO:0003674`molecular_function`molecular_function;GO:0005829`cytosol`cellular_component;GO:0005575`cellular_component`cellular_component;GO:0005886`plasma membran…
LOC107880739	0.45	0.21	0.15	0.03	0.93	1.01	LBD4_ARATH`LOB domain-containing protein 4	-	-	-
LOC103320192	82.44	74.14	55.57	60.96	69.71	68.59	PEX4_ARATH`Protein PEROXIN-4	K10689`PEX4	-	GO:0003674`molecular_function`molecular_function;GO:0009056`catabolic process`biological_process;GO:0006464`cellular protein modification process`biological_process;GO:0043167`ion binding`molecular_function;GO:0055085`transmembrane transport`biological_process;GO:0006605`protein targeting`biological_process;GO:0006629`lipid metabolic process`biological_process;GO:0005777`peroxisome`cellular_compo…
TRNAT-AGU_11	12.88	0	5.42	0.98	0.42	6.66	.
LOC103321785	20.42	16.13	19.13	12.75	62.51	68.8	PCP_VIBCB`Pyrrolidone-carboxylate peptidase	K01304`pcp	-	GO:0008233`peptidase activity`molecular_function;GO:0005829`cytosol`cellular_component
LOC103335299	0.14	0	0.21	0.09	0.22	0.12	CXE12_ARATH`Probable carboxylesterase 12	-	-	GO:0005737`cytoplasm`cellular_component;GO:0003674`molecular_function`molecular_function;GO:0005829`cytosol`cellular_component
LOC103330408	26.7	22.44	25.8	15.32	18.1	19.62	-	K15436`TRPO3, MTR10	-	-
LOC103325368	0	0	0	0	0.16	0.33	BBE15_ARATH`Berberine bridge enzyme-like 15	-	-	GO:0043167`ion binding`molecular_function;GO:0009790`embryo development`biological_process;GO:0016491`oxidoreductase activity`molecular_function;GO:0005575`cellular_component`cellular_component;GO:0048856`anatomical structure development`biological_process;GO:0030154`cell differentiation`biological_process;GO:0005576`extracellular region`cellular_component;GO:0005618`cell wall`cellular_component
LOC103336373	0	0.06	0	0.49	0.07	0	AB22G_ARATH`ABC transporter G family member 22	-	-	GO:0043167`ion binding`molecular_function;GO:0006950`response to stress`biological_process;GO:0022857`transmembrane transporter activity`molecular_function;GO:0005575`cellular_component`cellular_component;GO:0055085`transmembrane transport`biological_process;GO:0016887`ATPase activity`molecular_function;GO:0005886`plasma membrane`cellular_component;GO:0006810`transport`biological_process
LOC103323008	3.37	10.78	7.38	1.05	7.93	7.31	SYIM_ARATH`Isoleucine--tRNA ligase, chloroplastic/mitochondrial	K01870`IARS, ileS	Aminoacyl-tRNA biosynthesis`ko00970	GO:0048856`anatomical structure development`biological_process;GO:0006399`tRNA metabolic process`biological_process;GO:0003723`RNA binding`molecular_function;GO:0006520`cellular amino acid metabolic process`biological_process;GO:0003674`molecular_function`molecular_function;GO:0009536`plastid`cellular_component;GO:0043167`ion binding`molecular_function;GO:0016874`ligase activity`molecular_functio…
LOC103342793	7.43	12.17	7.18	3.96	3.05	4.14	-	K15032`MTERFD	-	-
LOC103331159	0	0	0.46	36.4	60.64	24.89	-	-	-	-
LOC103324552	0	0	0.04	0	0	0	-	-	-	-
LOC103319927	0	0	0	0	0	0.01	MIK2_ARATH`MDIS1-interacting receptor like kinase 2	-	-	GO:0005623`cell`cellular_component;GO:0048856`anatomical structure development`biological_process;GO:0040011`locomotion`biological_process;GO:0043167`ion binding`molecular_function;GO:0005575`cellular_component`cellular_component;GO:0005886`plasma membrane`cellular_component;GO:0016301`kinase activity`molecular_function
LOC107880160	0	0	0	0	0	0	-	-	-	-
LOC103325495	0	0	0	0.04	0	0.47	ATL76_ARATH`E3 ubiquitin-protein ligase ATL76	-	-	GO:0006464`cellular protein modification process`biological_process;GO:0043167`ion binding`molecular_function;GO:0003674`molecular_function`molecular_function;GO:0005575`cellular_component`cellular_component
LOC103344196	0.57	1.7	0.79	1.65	0.85	1.14	-	K17808`ZIM17, DNLZ, Tim15	-	-
LOC103325142	0.11	0	0.03	0.04	0.03	0.12	DUS19_HUMAN`Dual specificity protein phosphatase 19	K14819`DUSP12, YVH1	-	GO:0005737`cytoplasm`cellular_component;GO:0016791`phosphatase activity`molecular_function;GO:0006464`cellular protein modification process`biological_process;GO:0006950`response to stress`biological_process;GO:0005198`structural molecule activity`molecular_function;GO:0030234`enzyme regulator activity`molecular_function;GO:0007165`signal transduction`biological_process;GO:0019899`enzyme binding`…
LOC103335889	0	0	0	0	0	0	PGLR_PRUPE`Polygalacturonase	K01184`E3.2.1.15	Pentose and glucuronate interconversions`ko00040;Starch and sucrose metabolism`ko00500	GO:0016798`hydrolase activity, acting on glycosyl bonds`molecular_function;GO:0007568`aging`biological_process;GO:0021700`developmental maturation`biological_process;GO:0071554`cell wall organization or biogenesis`biological_process;GO:0005975`carbohydrate metabolic process`biological_process;GO:0048856`anatomical structure development`biological_process;GO:0005576`extracellular region`cellular_c…
LOC107882083	0	0	0	0	0	0	-	-	-	-
LOC103331199	24.75	16.82	19.81	19.82	18.99	18.15	MYTM1_ARATH`Phosphatidylinositol-3-phosphatase myotubularin-1	K18081`MTMR1_2	Phosphatidylinositol signaling system`ko04070;Inositol phosphate metabolism`ko00562	GO:0006629`lipid metabolic process`biological_process;GO:0006950`response to stress`biological_process;GO:0007165`signal transduction`biological_process;GO:0016791`phosphatase activity`molecular_function;GO:0005737`cytoplasm`cellular_component;GO:0043226`organelle`cellular_component;GO:0005768`endosome`cellular_component
LOC103320065	13.9	20.44	32.49	52.8	44.26	35.79	CX5B2_ARATH`Cytochrome c oxidase subunit 5b-2, mitochondrial	K02265`COX5B	Alzheimer's disease`ko05010;Oxidative phosphorylation`ko00190;Cardiac muscle contraction`ko04260;Huntington's disease`ko05016;Parkinson's disease`ko05012;Non-alcoholic fatty liver disease (NAFLD)`ko04932	GO:0044281`small molecule metabolic process`biological_process;GO:0009058`biosynthetic process`biological_process;GO:0005739`mitochondrion`cellular_component;GO:0055085`transmembrane transport`biological_process;GO:0034641`cellular nitrogen compound metabolic process`biological_process;GO:0022857`transmembrane transporter activity`molecular_function;GO:0006091`generation of precursor metabolites …
LOC103331643	0.02	0	0	0.07	0.08	0.07	RLP6_ARATH`Receptor-like protein 6	-	-	GO:0005886`plasma membrane`cellular_component;GO:0005575`cellular_component`cellular_component
LOC103322005	0	0	0	0	0	0	AB5C_ARATH`ABC transporter C family member 5	-	-	GO:0007165`signal transduction`biological_process;GO:0005773`vacuole`cellular_component;GO:0004871`signal transducer activity`molecular_function;GO:0006950`response to stress`biological_process;GO:0042592`homeostatic process`biological_process;GO:0022857`transmembrane transporter activity`molecular_function;GO:0055085`transmembrane transport`biological_process;GO:0005575`cellular_component`cellul…
LOC103336139	23.6	26.66	20.23	5.44	15.86	15.2	FHYRK_ARATH`Bifunctional riboflavin kinase/FMN phosphatase	K00861`RFK, FMN1	Riboflavin metabolism`ko00740	GO:0016779`nucleotidyltransferase activity`molecular_function;GO:0009058`biosynthetic process`biological_process;GO:0044281`small molecule metabolic process`biological_process;GO:0016301`kinase activity`molecular_function;GO:0003674`molecular_function`molecular_function;GO:0051186`cofactor metabolic process`biological_process;GO:0043167`ion binding`molecular_function;GO:0034641`cellular nitrogen …
LOC103339821	2.53	4.25	4.09	9.39	16.71	14.56	-	-	-	-
LOC103338920	37.15	32	38.82	49.25	102.08	99.51	AKRC9_ARATH`NADPH-dependent aldo-keto reductase, chloroplastic	-	-	GO:0016491`oxidoreductase activity`molecular_function;GO:0008150`biological_process`biological_process;GO:0006950`response to stress`biological_process;GO:0005829`cytosol`cellular_component;GO:0043167`ion binding`molecular_function;GO:0009536`plastid`cellular_component
LOC103334379	0	0	0	0	0	0	.
LOC103327010	0.55	0.45	0.3	0.02	0.14	0.1	HT1_ARATH`Serine/threonine/tyrosine-protein kinase HT1	-	-	GO:0008150`biological_process`biological_process;GO:0005886`plasma membrane`cellular_component;GO:0016301`kinase activity`molecular_function;GO:0043167`ion binding`molecular_function;GO:0006464`cellular protein modification process`biological_process;GO:0004871`signal transducer activity`molecular_function
LOC103329737	0	0	0.03	2.67	14.36	8.92	CTNS_ARATH`Cystinosin homolog	K12386`CTNS	Lysosome`ko04142	GO:0005575`cellular_component`cellular_component;GO:0022857`transmembrane transporter activity`molecular_function;GO:0005773`vacuole`cellular_component;GO:0005764`lysosome`cellular_component;GO:0006810`transport`biological_process
LOC103325026	9.26	8.69	9.16	5.74	7.58	11.05	CRIM2_ARATH`Cold-regulated 413 inner membrane protein 2, chloroplastic	-	-	GO:0006950`response to stress`biological_process;GO:0009579`thylakoid`cellular_component;GO:0009536`plastid`cellular_component
TRNAV-CAC	0	0	0	0	0	0	.
LOC103332357	5.93	5.22	8.26	4.07	27.85	35.38	WAV3_ARATH`E3 ubiquitin-protein ligase WAV3	-	-	GO:0003674`molecular_function`molecular_function;GO:0048856`anatomical structure development`biological_process;GO:0043167`ion binding`molecular_function;GO:0006464`cellular protein modification process`biological_process;GO:0008150`biological_process`biological_process;GO:0005886`plasma membrane`cellular_component
LOC103332866	1.02	0	1.56	4.19	69.11	69.7	PER4_VITVI`Peroxidase 4	K00430`E1.11.1.7	Phenylpropanoid biosynthesis`ko00940	GO:0006950`response to stress`biological_process;GO:0005576`extracellular region`cellular_component;GO:0016491`oxidoreductase activity`molecular_function;GO:0043167`ion binding`molecular_function;GO:0003674`molecular_function`molecular_function;GO:0009056`catabolic process`biological_process
TRNAG-GCC_19	0	0	0	0	0	0	.
LOC103337452	13.09	12.33	12.56	11.66	14.06	9.91	-	-	-	-
LOC103344631	0.67	0.91	0.33	0.45	1	1.64	EBM_LILLO`Mannosylglycoprotein endo-beta-mannosidase	K18577`EBM	-	GO:0016798`hydrolase activity, acting on glycosyl bonds`molecular_function;GO:0005975`carbohydrate metabolic process`biological_process
LOC103332623	1.33	1.22	8.42	33.24	54.69	32.3	ECI1_ARATH`Enoyl-CoA delta isomerase 1, peroxisomal	-	-	GO:0006629`lipid metabolic process`biological_process;GO:0044281`small molecule metabolic process`biological_process;GO:0009056`catabolic process`biological_process;GO:0005777`peroxisome`cellular_component;GO:0016853`isomerase activity`molecular_function;GO:0016829`lyase activity`molecular_function
LOC103321447	12.57	7.61	8.55	9.66	10.56	9.97	-	-	-	-
LOC103339764	22.21	24.21	17.38	19.12	14.72	14.87	DSK1_SCHPO`Protein kinase dsk1	K08832`SRPK3, STK23	-	GO:0043167`ion binding`molecular_function;GO:0005737`cytoplasm`cellular_component;GO:0005623`cell`cellular_component;GO:0006397`mRNA processing`biological_process;GO:0005634`nucleus`cellular_component;GO:0005829`cytosol`cellular_component;GO:0006913`nucleocytoplasmic transport`biological_process;GO:0007049`cell cycle`biological_process;GO:0005815`microtubule organizing center`cellular_component;G…
LOC103327927	5.88	9.81	13.37	4.73	8.23	8.18	-	-	-	-
LOC103319716	16.18	14.42	16.03	11.88	8.87	10.49	-	-	-	-
LOC103332309	0	0	0	2.5	10.63	8.43	-	-	-	-
LOC103319550	6.16	11.72	24.98	166.88	233.15	293.1	EXO_ARATH`Protein EXORDIUM	-	-	GO:0005615`extracellular space`cellular_component;GO:0008150`biological_process`biological_process;GO:0005618`cell wall`cellular_component;GO:0005576`extracellular region`cellular_component;GO:0005794`Golgi apparatus`cellular_component
LOC107882078	0.29	2.27	0.26	0.09	0	0	.
LOC103335031	29.28	23.73	26.97	16.24	16.1	21.13	TOR_ARATH`Serine/threonine-protein kinase TOR	K07203`MTOR, FRAP, TOR	Glioma`ko05214;Prostate cancer`ko05215;HIF-1 signaling pathway`ko04066;Acute myeloid leukemia`ko05221;Phospholipase D signaling pathway`ko04072;Regulation of mitophagy - yeast`ko04139;Jak-STAT signaling pathway`ko04630;Pathways in cancer`ko05200;Choline metabolism in cancer`ko05231;Insulin signaling pathway`ko04910;AMPK signaling pathway`ko04152;Proteoglycans in cancer`ko05205;mTOR signaling path…	GO:0040007`growth`biological_process;GO:0005622`intracellular`cellular_component;GO:0003674`molecular_function`molecular_function;GO:0043167`ion binding`molecular_function;GO:0006950`response to stress`biological_process;GO:0002376`immune system process`biological_process;GO:0009790`embryo development`biological_process;GO:0006629`lipid metabolic process`biological_process;GO:0019748`secondary me…
LOC103327510	0.19	0	0.11	0.82	0.03	0.99	M3K17_ARATH`Mitogen-activated protein kinase kinase kinase 17	-	-	GO:0006464`cellular protein modification process`biological_process;GO:0043167`ion binding`molecular_function;GO:0005737`cytoplasm`cellular_component;GO:0005634`nucleus`cellular_component;GO:0006950`response to stress`biological_process;GO:0004871`signal transducer activity`molecular_function;GO:0008150`biological_process`biological_process;GO:0016301`kinase activity`molecular_function;GO:0007165…
LOC107881583	6.07	5.73	6.62	10.09	5.91	5.96	IDM3_ARATH`Increased DNA methylation 3	-	-	GO:0005634`nucleus`cellular_component;GO:0006259`DNA metabolic process`biological_process
LOC103333729	4.35	4.84	6.2	2.99	2.46	2.98	Y5241_ARATH`Probable receptor-like protein kinase At5g24010	-	-	GO:0005886`plasma membrane`cellular_component;GO:0016301`kinase activity`molecular_function;GO:0005575`cellular_component`cellular_component;GO:0006464`cellular protein modification process`biological_process;GO:0043167`ion binding`molecular_function
LOC103323237	0.48	0.17	0.06	0.04	0.03	0.1	Y3795_ARATH`Uncharacterized protein At3g17950	-	-	-
LOC103334952	38.11	36.59	53.57	43.45	36.13	36.9	CGR2_ARATH`Probable pectin methylesterase CGR2	-	-	GO:0040007`growth`biological_process;GO:0005794`Golgi apparatus`cellular_component;GO:0008168`methyltransferase activity`molecular_function;GO:0009536`plastid`cellular_component;GO:0005575`cellular_component`cellular_component;GO:0005886`plasma membrane`cellular_component;GO:0005768`endosome`cellular_component;GO:0071554`cell wall organization or biogenesis`biological_process;GO:0000902`cell morp…
LOC103340347	3.76	3.75	2.53	0.88	4.62	4.72	AAE2_ARATH`Probable acyl-activating enzyme 2	-	-	GO:0044281`small molecule metabolic process`biological_process;GO:0016874`ligase activity`molecular_function;GO:0006629`lipid metabolic process`biological_process
LOC103325941	0	0	0	0.42	33.36	39.76	IAAS_ORYSJ`Alpha-amylase/subtilisin inhibitor	-	-	GO:0030234`enzyme regulator activity`molecular_function
LOC107881409	0	0	0	0	0	0	HIP16_ARATH`Heavy metal-associated isoprenylated plant protein 16	-	-	GO:0043167`ion binding`molecular_function
LOC103337098	0.76	0.14	0.46	0.04	0.57	0.59	-	-	-	-
LOC103318793	0	0	0.12	0.72	4.05	10.27	SEI1_ARATH`Seipin-1	K19365`BSCL2	-	GO:0006629`lipid metabolic process`biological_process;GO:0008150`biological_process`biological_process;GO:0005783`endoplasmic reticulum`cellular_component;GO:0048856`anatomical structure development`biological_process;GO:0000003`reproduction`biological_process
LOC103323962	13.64	8.71	10.3	16.76	8.84	8.86	GG2_ARATH`Guanine nucleotide-binding protein subunit gamma 2	-	-	GO:0048856`anatomical structure development`biological_process;GO:0006810`transport`biological_process;GO:0009058`biosynthetic process`biological_process;GO:0008150`biological_process`biological_process;GO:0007165`signal transduction`biological_process;GO:0006464`cellular protein modification process`biological_process;GO:0043234`protein complex`cellular_component;GO:0005622`intracellular`cellula…
LOC103329183	27.73	22.74	22.7	20.32	17.62	17.04	-	-	-	-
LOC103323061	0	0	0	0.03	0.66	0.37	SUS2_ARATH`Sucrose synthase 2	K00695`E2.4.1.13	Starch and sucrose metabolism`ko00500	GO:0005575`cellular_component`cellular_component;GO:0006950`response to stress`biological_process;GO:0005829`cytosol`cellular_component;GO:0016757`transferase activity, transferring glycosyl groups`molecular_function;GO:0009536`plastid`cellular_component;GO:0005618`cell wall`cellular_component;GO:0005975`carbohydrate metabolic process`biological_process;GO:0000003`reproduction`biological_process;…
LOC103333988	0	0	0	1.07	0.23	0.71	GUN17_ARATH`Endoglucanase 17	-	-	GO:0009056`catabolic process`biological_process;GO:0016798`hydrolase activity, acting on glycosyl bonds`molecular_function;GO:0005975`carbohydrate metabolic process`biological_process;GO:0071554`cell wall organization or biogenesis`biological_process;GO:0005576`extracellular region`cellular_component
LOC103338337	10.33	14.31	10.42	7.06	11.42	12.36	NCER2_ARATH`Neutral ceramidase 2	K12349`ASAH2	Sphingolipid metabolism`ko00600;Sphingolipid signaling pathway`ko04071	GO:0009056`catabolic process`biological_process;GO:0005794`Golgi apparatus`cellular_component;GO:0016810`hydrolase activity, acting on carbon-nitrogen (but not peptide) bonds`molecular_function;GO:0006629`lipid metabolic process`biological_process;GO:0005575`cellular_component`cellular_component;GO:0034641`cellular nitrogen compound metabolic process`biological_process;GO:0005783`endoplasmic reti…
LOC103341711	123.78	117.17	66.54	54.28	45.6	45.72	SAC8_ARATH`Phosphoinositide phosphatase SAC8	-	-	GO:0006629`lipid metabolic process`biological_process;GO:0005575`cellular_component`cellular_component;GO:0005783`endoplasmic reticulum`cellular_component;GO:0016791`phosphatase activity`molecular_function
LOC103331595	10.1	10.19	11.7	4.43	8.22	5.75	ARC5A_ARATH`Actin-related protein 2/3 complex subunit 5A	K05754`ARPC5	Endocytosis`ko04144;Pathogenic Escherichia coli infection`ko05130;Regulation of actin cytoskeleton`ko04810;Salmonella infection`ko05132;Fc gamma R-mediated phagocytosis`ko04666;Shigellosis`ko05131;Bacterial invasion of epithelial cells`ko05100	GO:0005737`cytoplasm`cellular_component;GO:0005623`cell`cellular_component;GO:0040007`growth`biological_process;GO:0043234`protein complex`cellular_component;GO:0008092`cytoskeletal protein binding`molecular_function;GO:0007010`cytoskeleton organization`biological_process;GO:0000902`cell morphogenesis`biological_process;GO:0030154`cell differentiation`biological_process;GO:0005856`cytoskeleton`ce…
LOC103325237	58.24	88.35	74.31	43.54	62.41	62.87	OLA1_ARATH`Obg-like ATPase 1	K19788`OLA1	-	GO:0008150`biological_process`biological_process;GO:0003924`GTPase activity`molecular_function;GO:0005829`cytosol`cellular_component;GO:0006950`response to stress`biological_process;GO:0005575`cellular_component`cellular_component;GO:0016887`ATPase activity`molecular_function;GO:0043167`ion binding`molecular_function;GO:0003674`molecular_function`molecular_function;GO:0005737`cytoplasm`cellular_c…
LOC103344032	0	0.64	0.28	10.72	1.26	0.23	CPD_ARATH`Cyclic phosphodiesterase	-	-	GO:0044281`small molecule metabolic process`biological_process;GO:0034641`cellular nitrogen compound metabolic process`biological_process;GO:0003674`molecular_function`molecular_function;GO:0006399`tRNA metabolic process`biological_process;GO:0005737`cytoplasm`cellular_component
LOC103336678	1.05	0.42	0.68	0	0.83	0.99	-	-	-	-
LOC103337946	1.11	1.2	1.04	4.26	0.66	0.77	-	-	-	-
LOC103324617	0	0	0	0	0	0	CCD61_ARATH`Putative cyclin-D6-1	K18812`CYCD6	-	GO:0030234`enzyme regulator activity`molecular_function;GO:0005634`nucleus`cellular_component;GO:0006464`cellular protein modification process`biological_process;GO:0043234`protein complex`cellular_component;GO:0005737`cytoplasm`cellular_component;GO:0005622`intracellular`cellular_component;GO:0051301`cell division`biological_process;GO:0019899`enzyme binding`molecular_function;GO:0007049`cell cy…
LOC103318819	2.77	3.73	2.91	1.32	1.17	1.15	FRS5_ARATH`Protein FAR1-RELATED SEQUENCE 5	-	-	GO:0009058`biosynthetic process`biological_process;GO:0043167`ion binding`molecular_function;GO:0005634`nucleus`cellular_component;GO:0034641`cellular nitrogen compound metabolic process`biological_process
LOC103320719	0.36	0.32	0.02	0.86	1.11	1.74	FBT6_ARATH`Probable folate-biopterin transporter 6	-	-	GO:0005575`cellular_component`cellular_component
LOC103324040	0.36	0	0.29	0.58	0.11	1.86	-	-	-	-
LOC103319729	0	0	0	0	0	0	TPR4_ARATH`Topless-related protein 4	-	-	GO:0009058`biosynthetic process`biological_process;GO:0009790`embryo development`biological_process;GO:0000988`transcription factor activity, protein binding`molecular_function;GO:0007165`signal transduction`biological_process;GO:0034641`cellular nitrogen compound metabolic process`biological_process;GO:0005634`nucleus`cellular_component;GO:0042592`homeostatic process`biological_process
LOC103320932	40.83	29.21	49.31	39.95	69.9	106.32	IDD1_ARATH`Zinc finger protein ENHYDROUS	-	-	GO:0043167`ion binding`molecular_function;GO:0034641`cellular nitrogen compound metabolic process`biological_process;GO:0005634`nucleus`cellular_component;GO:0009058`biosynthetic process`biological_process;GO:0000003`reproduction`biological_process;GO:0048856`anatomical structure development`biological_process;GO:0001071`nucleic acid binding transcription factor activity`molecular_function;GO:000…
LOC103343007	117.24	99.16	85.05	128.12	35.37	28.73	ATL72_ARATH`RING-H2 finger protein ATL72	K19040`ATL76S	-	GO:0005575`cellular_component`cellular_component;GO:0006464`cellular protein modification process`biological_process;GO:0043167`ion binding`molecular_function;GO:0003674`molecular_function`molecular_function
LOC103344143	0	0	0	0	0	0	FH5_ARATH`Formin-like protein 5	-	-	GO:0005575`cellular_component`cellular_component;GO:0006461`protein complex assembly`biological_process;GO:0008092`cytoskeletal protein binding`molecular_function;GO:0005618`cell wall`cellular_component;GO:0007010`cytoskeleton organization`biological_process;GO:0005737`cytoplasm`cellular_component;GO:0048856`anatomical structure development`biological_process
LOC103331794	3.98	4.96	3.13	0.99	2.89	3.11	KU80_ARATH`ATP-dependent DNA helicase 2 subunit KU80	K10885`XRCC5, KU80, G22P2	Non-homologous end-joining`ko03450	GO:0005737`cytoplasm`cellular_component;GO:0051276`chromosome organization`biological_process;GO:0043234`protein complex`cellular_component;GO:0043167`ion binding`molecular_function;GO:0006259`DNA metabolic process`biological_process;GO:0005634`nucleus`cellular_component;GO:0042592`homeostatic process`biological_process;GO:0006950`response to stress`biological_process;GO:0000228`nuclear chromosom…
LOC103338727	16.4	32.12	18.37	5.28	12.43	15.47	SPF27_ARATH`Pre-mRNA-splicing factor SPF27 homolog	K12861`BCAS2	Spliceosome`ko03040	GO:0034641`cellular nitrogen compound metabolic process`biological_process;GO:0005634`nucleus`cellular_component;GO:0006950`response to stress`biological_process;GO:0002376`immune system process`biological_process;GO:0006397`mRNA processing`biological_process;GO:0043234`protein complex`cellular_component;GO:0007165`signal transduction`biological_process;GO:0005730`nucleolus`cellular_component
LOC103332972	0.21	0	0.14	9.33	0.93	0.23	RJ39_FRAAN`Uncharacterized protein RJ39 (Fragment)	-	-	-
LOC103333588	0.57	2.7	0.91	0.46	6.01	20.72	PLR1_ARATH`Pyridoxal reductase, chloroplastic	K05275`E1.1.1.65	Vitamin B6 metabolism`ko00750	GO:0044281`small molecule metabolic process`biological_process;GO:0009058`biosynthetic process`biological_process;GO:0016491`oxidoreductase activity`molecular_function;GO:0034641`cellular nitrogen compound metabolic process`biological_process;GO:0043167`ion binding`molecular_function;GO:0009536`plastid`cellular_component;GO:0051186`cofactor metabolic process`biological_process;GO:0009056`cataboli…
LOC103330069	46.7	42.04	42.29	38.32	39.14	40.59	UBE4_ARATH`Probable ubiquitin conjugation factor E4	K10597`UBE4B, UFD2	Ubiquitin mediated proteolysis`ko04120;Protein processing in endoplasmic reticulum`ko04141	GO:0043234`protein complex`cellular_component;GO:0006464`cellular protein modification process`biological_process;GO:0009056`catabolic process`biological_process;GO:0003674`molecular_function`molecular_function;GO:0005737`cytoplasm`cellular_component;GO:0005622`intracellular`cellular_component;GO:0005829`cytosol`cellular_component;GO:0005634`nucleus`cellular_component
LOC103327078	4.8	2.48	2.48	4.51	2.24	1.48	-	K14490`AHP	Plant hormone signal transduction`ko04075	-
LOC103344165	8.3	5.75	4.79	21.62	2.55	1.77	CDPKA_ARATH`Calcium-dependent protein kinase 10	-	-	GO:0005634`nucleus`cellular_component;GO:0005886`plasma membrane`cellular_component;GO:0005737`cytoplasm`cellular_component;GO:0003674`molecular_function`molecular_function;GO:0006464`cellular protein modification process`biological_process;GO:0043167`ion binding`molecular_function;GO:0007165`signal transduction`biological_process;GO:0016301`kinase activity`molecular_function
LOC103318724	17.12	20.03	15.48	16.8	19.56	20.15	Y5586_ARATH`WEB family protein At5g55860	-	-	GO:0005829`cytosol`cellular_component;GO:0008150`biological_process`biological_process;GO:0005886`plasma membrane`cellular_component
LOC103327735	13.66	12.3	10.5	5.44	6.48	9.36	Y1745_ARATH`Uncharacterized protein At1g51745	-	-	-
LOC103325315	0	0	0	0	0.05	0.52	CSPLB_POPTR`CASP-like protein 1B1	-	-	GO:0005886`plasma membrane`cellular_component;GO:0005575`cellular_component`cellular_component;GO:0003674`molecular_function`molecular_function
LOC103331023	1.39	2.42	1.43	0.65	0.55	1.28	PP160_ARATH`Pentatricopeptide repeat-containing protein At2g17525, mitochondrial	-	-	GO:0005739`mitochondrion`cellular_component
LOC103341662	0.14	1.06	0.33	36.34	90.83	57.42	-	-	-	-
LOC103337123	0	0	0	0.69	0.09	0.13	ALL1_OLEEU`Major pollen allergen Ole e 1	-	-	GO:0005615`extracellular space`cellular_component;GO:0005783`endoplasmic reticulum`cellular_component
LOC103332923	92.61	92.54	65.91	164.51	50.99	39.81	PROF_PYRCO`Profilin	K05759`PFN	Regulation of actin cytoskeleton`ko04810;Salmonella infection`ko05132;Rap1 signaling pathway`ko04015;Shigellosis`ko05131	GO:0008092`cytoskeletal protein binding`molecular_function;GO:0005856`cytoskeleton`cellular_component;GO:0005737`cytoplasm`cellular_component
LOC103337897	0.19	0.39	0.73	0.14	0	0.01	-	-	-	-
LOC103335844	0.01	0.04	0.01	0.16	0.08	0.12	DRL4_ARATH`Putative disease resistance protein At1g50180	-	-	GO:0006950`response to stress`biological_process;GO:0005575`cellular_component`cellular_component;GO:0043167`ion binding`molecular_function
LOC103323948	42.49	42.86	48.09	17.34	40.42	39.36	AARE_ARATH`Acylamino-acid-releasing enzyme	K01303`APEH	-	GO:0009536`plastid`cellular_component;GO:0008233`peptidase activity`molecular_function;GO:0005737`cytoplasm`cellular_component;GO:0005773`vacuole`cellular_component;GO:0008150`biological_process`biological_process;GO:0006461`protein complex assembly`biological_process;GO:0005634`nucleus`cellular_component
LOC103342278	0	0	0	0	0	0.04	IF2G_DROME`Eukaryotic translation initiation factor 2 subunit 3	K03242`EIF2S3	RNA transport`ko03013	GO:0005829`cytosol`cellular_component;GO:0006412`translation`biological_process;GO:0043234`protein complex`cellular_component;GO:0043167`ion binding`molecular_function;GO:0008135`translation factor activity, RNA binding`molecular_function;GO:0005737`cytoplasm`cellular_component;GO:0022618`ribonucleoprotein complex assembly`biological_process;GO:0003924`GTPase activity`molecular_function
LOC103333399	1.04	0	0.09	9.28	0.47	0.1	-	-	-	-
LOC103342698	5.33	7.14	7.17	2.21	5.85	5.05	MTEF9_ARATH`Transcription termination factor MTERF9, chloroplastic	K15032`MTERFD	-	GO:0008150`biological_process`biological_process;GO:0006950`response to stress`biological_process;GO:0003677`DNA binding`molecular_function;GO:0034641`cellular nitrogen compound metabolic process`biological_process;GO:0009536`plastid`cellular_component;GO:0048856`anatomical structure development`biological_process;GO:0009058`biosynthetic process`biological_process
LOC107881479	0.87	0.47	0.69	0.34	0.83	1.28	DSC1_ARATH`Disease resistance-like protein DSC1	-	-	GO:0007165`signal transduction`biological_process;GO:0006950`response to stress`biological_process;GO:0002376`immune system process`biological_process;GO:0008219`cell death`biological_process;GO:0043167`ion binding`molecular_function
LOC103324840	0	0	0	0	0	0.05	BH162_ARATH`Transcription factor bHLH162	-	-	GO:0034641`cellular nitrogen compound metabolic process`biological_process;GO:0005634`nucleus`cellular_component;GO:0006950`response to stress`biological_process;GO:0003674`molecular_function`molecular_function;GO:0043234`protein complex`cellular_component;GO:0008134`transcription factor binding`molecular_function;GO:0003677`DNA binding`molecular_function;GO:0001071`nucleic acid binding transcrip…
LOC107880109	6.29	1.23	4.22	73.91	5.5	1.25	AMT31_ORYSJ`Ammonium transporter 3 member 1	K03320`amt, AMT, MEP	-	GO:0022857`transmembrane transporter activity`molecular_function;GO:0008150`biological_process`biological_process;GO:0005886`plasma membrane`cellular_component
LOC103340781	233.23	269.8	203.84	232.19	191.54	167.13	VP321_ARATH`Vacuolar protein sorting-associated protein 32 homolog 1	K12194`CHMP4, SNF7, VPS32	Endocytosis`ko04144	GO:0007034`vacuolar transport`biological_process;GO:0005886`plasma membrane`cellular_component;GO:0043234`protein complex`cellular_component;GO:0005768`endosome`cellular_component;GO:0006810`transport`biological_process
LOC103340933	1.55	0.35	0.95	4.47	16.28	15.59	HSFC1_ARATH`Heat stress transcription factor C-1	K09419`HSFF	-	GO:0034641`cellular nitrogen compound metabolic process`biological_process;GO:0003677`DNA binding`molecular_function;GO:0006950`response to stress`biological_process;GO:0005634`nucleus`cellular_component;GO:0001071`nucleic acid binding transcription factor activity`molecular_function;GO:0009058`biosynthetic process`biological_process
LOC107881817	0.81	1.43	0.99	0.32	0.33	0.76	C7A22_PANGI`Cytochrome P450 CYP749A22	K15639`CYP734A1, BAS1	Brassinosteroid biosynthesis`ko00905	GO:0005575`cellular_component`cellular_component;GO:0016491`oxidoreductase activity`molecular_function;GO:0003674`molecular_function`molecular_function;GO:0043167`ion binding`molecular_function
LOC103323303	97.96	108.42	165.32	160.27	197.95	179.21	DTC_ARATH`Mitochondrial dicarboxylate/tricarboxylate transporter DTC	K15104`SLC25A11, OGC	-	GO:0005618`cell wall`cellular_component;GO:0006810`transport`biological_process;GO:0005773`vacuole`cellular_component;GO:0005575`cellular_component`cellular_component;GO:0005739`mitochondrion`cellular_component;GO:0022857`transmembrane transporter activity`molecular_function;GO:0055085`transmembrane transport`biological_process;GO:0009536`plastid`cellular_component
LOC103329658	37.8	49.47	32.09	29.39	43	60.96	CRWN1_ARATH`Protein CROWDED NUCLEI 1	-	-	GO:0005635`nuclear envelope`cellular_component;GO:0000229`cytoplasmic chromosome`cellular_component;GO:0008150`biological_process`biological_process;GO:0005634`nucleus`cellular_component;GO:0005829`cytosol`cellular_component;GO:0005654`nucleoplasm`cellular_component
LOC107882105	0	0	0	0	0	0	NES1_FRAVE`(3S,6E)-nerolidol synthase 1, chloroplastic	K15086`TPS14	Monoterpenoid biosynthesis`ko00902	GO:0006629`lipid metabolic process`biological_process;GO:0009058`biosynthetic process`biological_process;GO:0016829`lyase activity`molecular_function;GO:0043167`ion binding`molecular_function;GO:0009536`plastid`cellular_component
LOC103330720	0	0	0	0	0	0	CBPR_HEVBR`Citrate-binding protein	-	-	GO:0005773`vacuole`cellular_component
LOC103340168	12.9	13.21	15.23	41.57	10.8	9.92	-	-	-	-
LOC103341699	233.28	118.86	367.69	951.3	299.81	263.73	NHL1_ARATH`NDR1/HIN1-like protein 1	-	-	GO:0005886`plasma membrane`cellular_component;GO:0005575`cellular_component`cellular_component;GO:0002376`immune system process`biological_process;GO:0006950`response to stress`biological_process
LOC103335658	0.31	0.42	1.75	1.5	3.11	2.84	KCS4_ARATH`3-ketoacyl-CoA synthase 4	K15397`KCS	Fatty acid elongation`ko00062	GO:0009058`biosynthetic process`biological_process;GO:0005575`cellular_component`cellular_component;GO:0006629`lipid metabolic process`biological_process;GO:0044281`small molecule metabolic process`biological_process
LOC103336712	34.39	25.77	23.39	59.37	31.75	29.5	.
LOC103327194	5.32	5.85	6.91	2.2	5.6	4.1	Y5843_ARATH`Uncharacterized protein At5g08430	-	-	GO:0003677`DNA binding`molecular_function
LOC103340681	215.92	102.66	89.14	11.22	67.19	97.02	BGAL_MALDO`Beta-galactosidase	-	-	GO:0005576`extracellular region`cellular_component;GO:0005975`carbohydrate metabolic process`biological_process;GO:0016798`hydrolase activity, acting on glycosyl bonds`molecular_function
LOC103322105	24.31	14.32	15.51	13.61	18.19	15.85	TCP20_ARATH`Transcription factor TCP20	-	-	GO:0007568`aging`biological_process;GO:0001071`nucleic acid binding transcription factor activity`molecular_function;GO:0048856`anatomical structure development`biological_process;GO:0008150`biological_process`biological_process;GO:0005634`nucleus`cellular_component;GO:0003677`DNA binding`molecular_function
LOC103324362	42.42	39.36	35.84	39.21	31.4	28.09	NUDT2_ARATH`Nudix hydrolase 2	-	-	GO:0006950`response to stress`biological_process;GO:0005829`cytosol`cellular_component;GO:0043167`ion binding`molecular_function;GO:0003674`molecular_function`molecular_function
LOC103325903	0	0	0	0	0	0	RPM1_ARATH`Disease resistance protein RPM1	-	-	GO:0006950`response to stress`biological_process;GO:0002376`immune system process`biological_process;GO:0005886`plasma membrane`cellular_component;GO:0008219`cell death`biological_process;GO:0005623`cell`cellular_component;GO:0043167`ion binding`molecular_function;GO:0003674`molecular_function`molecular_function
LOC103324853	1.96	3.06	3.64	7.41	51.33	34.2	GLR27_ARATH`Glutamate receptor 2.7	-	-	GO:0005886`plasma membrane`cellular_component;GO:0005575`cellular_component`cellular_component;GO:0022857`transmembrane transporter activity`molecular_function;GO:0004871`signal transducer activity`molecular_function;GO:0006810`transport`biological_process;GO:0005773`vacuole`cellular_component;GO:0008150`biological_process`biological_process;GO:0007165`signal transduction`biological_process
LOC103344058	8.61	3.25	3.63	4.57	2.45	1.06	.
LOC103337212	22.11	14.55	22.15	35.21	20.68	14.73	FABH_ARATH`3-oxoacyl-[acyl-carrier-protein] synthase III, chloroplastic	K00648`fabH	Fatty acid metabolism`ko01212;Fatty acid biosynthesis`ko00061	GO:0009536`plastid`cellular_component;GO:0009058`biosynthetic process`biological_process;GO:0016746`transferase activity, transferring acyl groups`molecular_function;GO:0006629`lipid metabolic process`biological_process;GO:0044281`small molecule metabolic process`biological_process
LOC103332258	26.17	26.7	25.96	13.87	23.07	17.04	CHID1_XENTR`Chitinase domain-containing protein 1	K17525`CHID1	-	GO:0005576`extracellular region`cellular_component;GO:0005975`carbohydrate metabolic process`biological_process;GO:0005764`lysosome`cellular_component;GO:0003674`molecular_function`molecular_function
LOC103341992	0	0	0.15	0.7	0.14	0.06	IRT2_ORYSJ`Fe(2+) transport protein 2	K14709`SLC39A1_2_3, ZIP1_2_3	-	GO:0055085`transmembrane transport`biological_process;GO:0005575`cellular_component`cellular_component;GO:0022857`transmembrane transporter activity`molecular_function;GO:0042592`homeostatic process`biological_process;GO:0005886`plasma membrane`cellular_component;GO:0006810`transport`biological_process
LOC103334056	2.02	4.53	3.53	1.16	2.06	2.19	MCM7_ORYSI`DNA replication licensing factor MCM7	K02210`MCM7, CDC47	Meiosis - yeast`ko04113;Cell cycle`ko04110;DNA replication`ko03030;Cell cycle - yeast`ko04111	GO:0007049`cell cycle`biological_process;GO:0048856`anatomical structure development`biological_process;GO:0004386`helicase activity`molecular_function;GO:0009058`biosynthetic process`biological_process;GO:0003677`DNA binding`molecular_function;GO:0006259`DNA metabolic process`biological_process;GO:0043234`protein complex`cellular_component;GO:0043167`ion binding`molecular_function;GO:0005737`cyt…
LOC103339519	21.83	19.1	19.63	14.91	12.23	10.07	CK5P3_ARATH`CDK5RAP3-like protein	-	-	GO:0007049`cell cycle`biological_process;GO:0006464`cellular protein modification process`biological_process
LOC103343796	0	0	0	0	0	0	-	-	-	-
LOC103320844	4.6	4.36	6.17	1.12	3.89	3.13	-	-	-	-
LOC103324857	22.11	39.41	15.99	26.08	32.86	31.86	IQD1_ARATH`Protein IQ-DOMAIN 1	-	-	GO:0005634`nucleus`cellular_component;GO:0008092`cytoskeletal protein binding`molecular_function;GO:0005737`cytoplasm`cellular_component;GO:0043234`protein complex`cellular_component;GO:0005856`cytoskeleton`cellular_component;GO:0003674`molecular_function`molecular_function
LOC103323301	10.03	11.26	10.22	7.72	9	11.23	-	-	-	-
LOC107880242	0.02	0.5	0.02	0.85	0	0.02	-	-	-	-
LOC103339252	431.19	306.93	320.76	1224.54	1077.37	814.47	ERD15_ARATH`Protein EARLY RESPONSIVE TO DEHYDRATION 15	-	-	GO:0006950`response to stress`biological_process;GO:0008150`biological_process`biological_process;GO:0005737`cytoplasm`cellular_component
LOC103327544	0	0	0	0	0	0	PSYR1_ARATH`Tyrosine-sulfated glycopeptide receptor 1	-	-	GO:0005886`plasma membrane`cellular_component;GO:0005575`cellular_component`cellular_component;GO:0042592`homeostatic process`biological_process;GO:0006950`response to stress`biological_process;GO:0003674`molecular_function`molecular_function;GO:0043167`ion binding`molecular_function;GO:0040007`growth`biological_process;GO:0016301`kinase activity`molecular_function;GO:0004871`signal transducer ac…
LOC103330808	22.2	21.58	19.42	33.44	23.76	21.05	CFA20_DROME`Cilia- and flagella-associated protein 20	-	-	GO:0005929`cilium`cellular_component;GO:0007010`cytoskeleton organization`biological_process;GO:0040011`locomotion`biological_process;GO:0048870`cell motility`biological_process;GO:0008150`biological_process`biological_process;GO:0005730`nucleolus`cellular_component;GO:0030154`cell differentiation`biological_process;GO:0005856`cytoskeleton`cellular_component;GO:0000902`cell morphogenesis`biologic…
LOC103337576	0	0	0	0	0.09	0.2	TIC32_PEA`Short-chain dehydrogenase TIC 32, chloroplastic	-	-	GO:0016491`oxidoreductase activity`molecular_function;GO:0003674`molecular_function`molecular_function;GO:0009536`plastid`cellular_component;GO:0006810`transport`biological_process
LOC103342466	0.21	2.63	3.01	0.4	1.61	2.06	TCD_SCHPO`tRNA threonylcarbamoyladenosine dehydratase	-	-	GO:0005739`mitochondrion`cellular_component;GO:0005575`cellular_component`cellular_component;GO:0016874`ligase activity`molecular_function;GO:0016829`lyase activity`molecular_function;GO:0006399`tRNA metabolic process`biological_process;GO:0043167`ion binding`molecular_function
LOC103330998	0.19	0.06	0.14	0.37	0.06	0.11	SMXL3_ARATH`Protein SMAX1-LIKE 3	-	-	GO:0008150`biological_process`biological_process
LOC103327414	23.59	22.68	27.1	18.6	24.52	19.58	-	-	-	-
LOC103320309	0	0	0	0.34	0.16	0.22	PLP2_ARATH`Patatin-like protein 2	-	-	GO:0005737`cytoplasm`cellular_component;GO:0003674`molecular_function`molecular_function;GO:0009056`catabolic process`biological_process;GO:0005575`cellular_component`cellular_component;GO:0002376`immune system process`biological_process;GO:0006950`response to stress`biological_process;GO:0006629`lipid metabolic process`biological_process;GO:0008219`cell death`biological_process;GO:0009058`biosyn…
LOC103323393	0	0	0.02	0.1	0.11	0	SDR1_ARATH`(+)-neomenthol dehydrogenase	-	-	GO:0008150`biological_process`biological_process;GO:0016491`oxidoreductase activity`molecular_function;GO:0006950`response to stress`biological_process;GO:0005737`cytoplasm`cellular_component
LOC103325885	0	0	0	0	0	0	NAC66_ARATH`NAC domain-containing protein 66	-	-	GO:0005634`nucleus`cellular_component;GO:0034641`cellular nitrogen compound metabolic process`biological_process;GO:0003677`DNA binding`molecular_function;GO:0005575`cellular_component`cellular_component;GO:0009058`biosynthetic process`biological_process;GO:0071554`cell wall organization or biogenesis`biological_process;GO:0001071`nucleic acid binding transcription factor activity`molecular_funct…
LOC103325436	38.51	22.34	25.57	21.42	13.24	14.83	NAL1_ORYSJ`Protein NARROW LEAF 1	-	-	GO:0005654`nucleoplasm`cellular_component;GO:0008150`biological_process`biological_process;GO:0005737`cytoplasm`cellular_component;GO:0048856`anatomical structure development`biological_process
LOC103333179	15.27	25.42	24.22	40.9	35.48	28.49	DCR_ARATH`BAHD acyltransferase DCR	K19747`DCR	-	GO:0005829`cytosol`cellular_component;GO:0016746`transferase activity, transferring acyl groups`molecular_function;GO:0008150`biological_process`biological_process;GO:0005737`cytoplasm`cellular_component;GO:0009058`biosynthetic process`biological_process;GO:0000902`cell morphogenesis`biological_process;GO:0030154`cell differentiation`biological_process
LOC103328355	0	0	0	0	0.15	0	SAG39_ORYSI`Senescence-specific cysteine protease SAG39	-	-	GO:0008150`biological_process`biological_process;GO:0008219`cell death`biological_process;GO:0008233`peptidase activity`molecular_function;GO:0005773`vacuole`cellular_component;GO:0048856`anatomical structure development`biological_process;GO:0030154`cell differentiation`biological_process;GO:0007568`aging`biological_process
LOC103340012	87.64	65.87	91.04	15.56	74.29	68.18	PSBO_TOBAC`Oxygen-evolving enhancer protein 1, chloroplastic	K02716`psbO	Photosynthesis`ko00195	GO:0043234`protein complex`cellular_component;GO:0009536`plastid`cellular_component;GO:0015979`photosynthesis`biological_process;GO:0006461`protein complex assembly`biological_process;GO:0006091`generation of precursor metabolites and energy`biological_process;GO:0009579`thylakoid`cellular_component;GO:0016491`oxidoreductase activity`molecular_function
LOC103342494	22.7	23.62	21.71	16.17	15.47	16.96	-	-	-	-
LOC103320125	2.47	6.07	2.14	2.14	2.49	4.29	AIGLD_ARATH`AIG2-like protein D	-	-	GO:0016746`transferase activity, transferring acyl groups`molecular_function
LOC103323500	0	0	0.03	0	0.04	0.52	MO2_ARATH`Monooxygenase 2	-	-	GO:0043167`ion binding`molecular_function;GO:0008150`biological_process`biological_process;GO:0016491`oxidoreductase activity`molecular_function
LOC103341953	0	0	0	0	0	0.42	.
LOC103335341	0	0	0	0.03	0	0	UFOG7_FRAAN`UDP-glucose flavonoid 3-O-glucosyltransferase 7	-	-	GO:0016757`transferase activity, transferring glycosyl groups`molecular_function
LOC103328922	22.67	17.44	19.43	17.67	17.24	16.14	VCL1_ARATH`Protein VACUOLELESS1	K20180`VPS16	-	GO:0005575`cellular_component`cellular_component;GO:0008092`cytoskeletal protein binding`molecular_function;GO:0009790`embryo development`biological_process;GO:0061024`membrane organization`biological_process;GO:0043234`protein complex`cellular_component;GO:0016192`vesicle-mediated transport`biological_process;GO:0006461`protein complex assembly`biological_process;GO:0008150`biological_process`bi…
LOC103323703	3.47	3.37	2.48	0.89	1.38	1.85	-	-	-	-
LOC103334188	8.51	10.68	9.54	18.33	31.49	29.76	ACA12_ARATH`Calcium-transporting ATPase 12, plasma membrane-type	K01537`E3.6.3.8	-	GO:0043167`ion binding`molecular_function;GO:0003674`molecular_function`molecular_function;GO:0022857`transmembrane transporter activity`molecular_function;GO:0005575`cellular_component`cellular_component;GO:0016887`ATPase activity`molecular_function
LOC103338110	0	0	0	0	0	0	.
LOC103333276	3.43	3.46	1.4	4.43	7.37	4.32	-	-	-	-
LOC103335904	0.02	0.14	0.16	4.71	0.35	0.03	CHX15_ARATH`Cation/H(+) antiporter 15	-	-	GO:0005623`cell`cellular_component;GO:0006810`transport`biological_process;GO:0042592`homeostatic process`biological_process;GO:0022857`transmembrane transporter activity`molecular_function;GO:0005575`cellular_component`cellular_component
LOC103335355	0.21	0.16	0.7	0.07	0.35	1.05	PP358_ARATH`Pentatricopeptide repeat-containing protein At4g39620, chloroplastic	-	-	GO:0009790`embryo development`biological_process;GO:0009536`plastid`cellular_component
LOC103326804	1.15	1.23	1.51	1.09	1.3	1.74	DPYS_ARATH`Dihydropyrimidinase	K01464`DPYS, dht, hydA	Pantothenate and CoA biosynthesis`ko00770;beta-Alanine metabolism`ko00410;Drug metabolism - other enzymes`ko00983;Pyrimidine metabolism`ko00240	GO:0034641`cellular nitrogen compound metabolic process`biological_process;GO:0005783`endoplasmic reticulum`cellular_component;GO:0005829`cytosol`cellular_component;GO:0016810`hydrolase activity, acting on carbon-nitrogen (but not peptide) bonds`molecular_function;GO:0005623`cell`cellular_component;GO:0005794`Golgi apparatus`cellular_component;GO:0006520`cellular amino acid metabolic process`biol…
LOC107880782	0	0	0	0	0	0	.
LOC103319694	13.83	13.3	16.05	14.32	13.83	8.8	-	-	-	-
LOC103343163	0	0	0	0	0	0	LAC9_ORYSJ`Putative laccase-9	K05909`E1.10.3.2	-	GO:0019748`secondary metabolic process`biological_process;GO:0016491`oxidoreductase activity`molecular_function;GO:0005576`extracellular region`cellular_component;GO:0043167`ion binding`molecular_function;GO:0009056`catabolic process`biological_process
LOC103334667	0.07	0.2	0.22	0.66	1.57	1.67	-	-	-	-
LOC103331066	9.57	30.98	19.94	3	18.37	18.05	GYRA_NICBE`DNA gyrase subunit A, chloroplastic/mitochondrial	K02469`gyrA	-	GO:0003677`DNA binding`molecular_function;GO:0016853`isomerase activity`molecular_function;GO:0005739`mitochondrion`cellular_component;GO:0016887`ATPase activity`molecular_function;GO:0005694`chromosome`cellular_component;GO:0006259`DNA metabolic process`biological_process;GO:0051276`chromosome organization`biological_process;GO:0043167`ion binding`molecular_function;GO:0009536`plastid`cellular_c…
LOC103322806	0	0	0.08	0.13	0.09	0.09	FAF3_ARATH`Protein FANTASTIC FOUR 3	-	-	-
LOC103334180	18.83	11.36	10.37	129.94	27.03	18.89	D27_ORYSJ`Beta-carotene isomerase D27, chloroplastic	K17911`DWARF27	Carotenoid biosynthesis`ko00906	GO:0009536`plastid`cellular_component;GO:0043167`ion binding`molecular_function;GO:0016853`isomerase activity`molecular_function;GO:0009058`biosynthetic process`biological_process;GO:0006629`lipid metabolic process`biological_process;GO:0048646`anatomical structure formation involved in morphogenesis`biological_process
LOC103334774	15.84	12.53	17.06	29.48	30.03	44.61	BRPF3_HUMAN`Bromodomain and PHD finger-containing protein 3	K11723`BRD7_9	-	GO:0005829`cytosol`cellular_component;GO:0005654`nucleoplasm`cellular_component;GO:0051276`chromosome organization`biological_process;GO:0006464`cellular protein modification process`biological_process;GO:0043234`protein complex`cellular_component;GO:0043167`ion binding`molecular_function;GO:0016192`vesicle-mediated transport`biological_process;GO:0005576`extracellular region`cellular_component
LOC103333652	17.86	21.71	23.1	34.9	13.54	13.34	PHL22_ARATH`Phytolongin Phyl2.2	-	-	GO:0006810`transport`biological_process;GO:0005575`cellular_component`cellular_component
LOC103339897	1.27	3.27	12.54	53.77	11.69	18.01	RLF34_ARATH`Protein RALF-like 34	-	-	GO:0007267`cell-cell signaling`biological_process;GO:0005575`cellular_component`cellular_component;GO:0007165`signal transduction`biological_process;GO:0005576`extracellular region`cellular_component;GO:0003674`molecular_function`molecular_function
LOC103340295	7.4	2.7	2.79	0.85	0	0.17	Y1572_ARATH`WEB family protein At1g75720	-	-	GO:0005829`cytosol`cellular_component;GO:0008150`biological_process`biological_process
LOC103340634	0.31	0	0.85	2.55	0.38	0.12	COPT3_ARATH`Copper transporter 3	K14686`SLC31A1, CTR1	Mineral absorption`ko04978	GO:0005886`plasma membrane`cellular_component;GO:0042592`homeostatic process`biological_process;GO:0005575`cellular_component`cellular_component;GO:0022857`transmembrane transporter activity`molecular_function
LOC103324022	0	0	0	0	0	0	-	-	-	-
LOC103329782	27.4	36.15	23.99	23.12	19.19	17.27	GOGC6_ARATH`Golgin candidate 6	-	-	GO:0005794`Golgi apparatus`cellular_component;GO:0016023`cytoplasmic, membrane-bounded vesicle`cellular_component;GO:0061024`membrane organization`biological_process;GO:0005829`cytosol`cellular_component;GO:0005783`endoplasmic reticulum`cellular_component;GO:0006810`transport`biological_process;GO:0008150`biological_process`biological_process;GO:0016192`vesicle-mediated transport`biological_proce…
LOC103320717	3.91	6.4	8.07	2.59	6.4	5.66	-	-	-	-
LOC103341175	0.03	0.26	0.05	0.13	0.03	0.57	DIOX3_PAPSO`Codeine O-demethylase	-	-	GO:0034641`cellular nitrogen compound metabolic process`biological_process;GO:0009058`biosynthetic process`biological_process;GO:0008168`methyltransferase activity`molecular_function;GO:0043167`ion binding`molecular_function
LOC103339312	0.08	0.08	0.12	0.17	0.13	0.23	CND1_XENLA`Condensin complex subunit 1	K06677`YCS4, CNAP1, CAPD2	Cell cycle - yeast`ko04111	GO:0005829`cytosol`cellular_component;GO:0005634`nucleus`cellular_component;GO:0005694`chromosome`cellular_component;GO:0006259`DNA metabolic process`biological_process;GO:0007059`chromosome segregation`biological_process;GO:0051276`chromosome organization`biological_process;GO:0051301`cell division`biological_process;GO:0007067`mitotic nuclear division`biological_process
LOC103320693	13.14	6.6	11.29	4.03	12.73	19.38	ASPA_ARATH`Aspartyl protease family protein At5g10770	-	-	GO:0005886`plasma membrane`cellular_component;GO:0008150`biological_process`biological_process;GO:0005575`cellular_component`cellular_component;GO:0009056`catabolic process`biological_process;GO:0008233`peptidase activity`molecular_function
LOC103321582	58.87	72.95	97.7	102.29	148.82	107.2	RL34_PEA`60S ribosomal protein L34	K02915`RP-L34e, RPL34	Ribosome`ko03010	GO:0006412`translation`biological_process;GO:0003735`structural constituent of ribosome`molecular_function;GO:0005840`ribosome`cellular_component
LOC103320027	3.1	4.84	3.24	1.11	1.67	1.83	PP375_ARATH`Pentatricopeptide repeat-containing protein At5g11310, mitochondrial	-	-	GO:0008150`biological_process`biological_process;GO:0005634`nucleus`cellular_component;GO:0005829`cytosol`cellular_component;GO:0007165`signal transduction`biological_process;GO:0005739`mitochondrion`cellular_component
LOC107880107	1.21	2.52	0.77	0	0.04	0.48	-	-	-	-
LOC103321970	32.85	27.59	20.88	15.12	26.21	14.99	Y5285_ARATH`TLC domain-containing protein At5g14285	-	-	GO:0005575`cellular_component`cellular_component
LOC103321544	0.04	0.04	0	0.39	0.43	0.66	PHO1A_ARATH`Phosphate transporter PHO1 homolog 10	-	-	GO:0005886`plasma membrane`cellular_component;GO:0006950`response to stress`biological_process;GO:0005575`cellular_component`cellular_component;GO:0022857`transmembrane transporter activity`molecular_function;GO:0043167`ion binding`molecular_function;GO:0005794`Golgi apparatus`cellular_component;GO:0006810`transport`biological_process
LOC103344050	0.25	0	0.06	0	0	0.07	AB4B_ARATH`ABC transporter B family member 4	K05658`ABCB1	ABC transporters`ko02010;Bile secretion`ko04976;MicroRNAs in cancer`ko05206	GO:0030154`cell differentiation`biological_process;GO:0048856`anatomical structure development`biological_process;GO:0006810`transport`biological_process;GO:0008150`biological_process`biological_process;GO:0007165`signal transduction`biological_process;GO:0043167`ion binding`molecular_function;GO:0021700`developmental maturation`biological_process;GO:0040007`growth`biological_process;GO:0005886`p…
LOC103339880	76.96	87.65	58.16	80.48	48.32	35.74	CML13_ORYSJ`Probable calcium-binding protein CML13	K13448`CML	Plant-pathogen interaction`ko04626	GO:0043167`ion binding`molecular_function
LOC103340794	0.16	1.06	0.21	0.69	0.38	0.17	NAC75_ARATH`NAC domain-containing protein 75	-	-	GO:0034641`cellular nitrogen compound metabolic process`biological_process;GO:0003677`DNA binding`molecular_function;GO:0005634`nucleus`cellular_component;GO:0008150`biological_process`biological_process;GO:0071554`cell wall organization or biogenesis`biological_process;GO:0009058`biosynthetic process`biological_process;GO:0001071`nucleic acid binding transcription factor activity`molecular_funct…
LOC103341519	4.12	6.44	8	1.89	8.35	10.73	-	-	-	-
LOC107880099	0	0	0	2.16	0	0	Y1869_ARATH`Uncharacterized protein At1g28695	-	-	-
LOC103324506	0.28	0.38	1.48	21.66	2.31	1.49	GPT2_ARATH`Glucose-6-phosphate/phosphate translocator 2, chloroplastic	K15283`SLC35E1	-	GO:0015979`photosynthesis`biological_process;GO:0008150`biological_process`biological_process;GO:0006810`transport`biological_process;GO:0005773`vacuole`cellular_component;GO:0005575`cellular_component`cellular_component;GO:0055085`transmembrane transport`biological_process;GO:0022857`transmembrane transporter activity`molecular_function;GO:0005794`Golgi apparatus`cellular_component;GO:0009536`pl…
LOC103329525	0.53	0.52	0.27	1.35	0.14	0	TI204_ARATH`Protein TIC 20-IV, chloroplastic	-	-	GO:0009536`plastid`cellular_component;GO:0006605`protein targeting`biological_process;GO:0055085`transmembrane transport`biological_process;GO:0005575`cellular_component`cellular_component;GO:0005739`mitochondrion`cellular_component
LOC103331678	3.66	1.45	3.05	5.93	4.79	5.05	TKI1_ARATH`TSL-kinase interacting protein 1	-	-	GO:0003674`molecular_function`molecular_function;GO:0005634`nucleus`cellular_component;GO:0003677`DNA binding`molecular_function
LOC103334934	0	0	0	0	0	0	-	-	-	-
LOC103332155	14.68	5.45	10.99	14.7	2.5	2.31	SAU32_ARATH`Auxin-responsive protein SAUR32	K14488`SAUR	Plant hormone signal transduction`ko04075	GO:0040007`growth`biological_process;GO:0005737`cytoplasm`cellular_component;GO:0007165`signal transduction`biological_process;GO:0005634`nucleus`cellular_component;GO:0008150`biological_process`biological_process
LOC103340707	2.77	3.4	5.26	44.15	77.73	64.13	IQM4_ARATH`IQ domain-containing protein IQM4	-	-	GO:0006950`response to stress`biological_process;GO:0005634`nucleus`cellular_component;GO:0008150`biological_process`biological_process;GO:0009536`plastid`cellular_component;GO:0003674`molecular_function`molecular_function
LOC103335437	0	0.32	0	0.36	0.04	0.06	-	-	-	-
LOC107880813	6.96	4.24	3.94	2.4	2.6	3.56	.
LOC103335210	184.92	115.25	107.92	69.88	59.23	51.21	NPY2_ARATH`BTB/POZ domain-containing protein NPY2	-	-	GO:0006464`cellular protein modification process`biological_process;GO:0005623`cell`cellular_component;GO:0008150`biological_process`biological_process
LOC103321683	18.43	13.82	13.46	4.32	9.15	5.65	RNS1_ARATH`Ribonuclease 1	K01166`E3.1.27.1	-	GO:0009058`biosynthetic process`biological_process;GO:0003723`RNA binding`molecular_function;GO:0005618`cell wall`cellular_component;GO:0005576`extracellular region`cellular_component;GO:0034655`nucleobase-containing compound catabolic process`biological_process;GO:0004518`nuclease activity`molecular_function;GO:0016829`lyase activity`molecular_function;GO:0006950`response to stress`biological_pr…
LOC103339770	22.47	38.15	28.69	28.45	32.75	37.94	THD1_ARATH`Threonine dehydratase biosynthetic, chloroplastic	K01754`E4.3.1.19, ilvA, tdcB	Carbon metabolism`ko01200;Biosynthesis of amino acids`ko01230;Valine, leucine and isoleucine biosynthesis`ko00290;Glycine, serine and threonine metabolism`ko00260	GO:0009536`plastid`cellular_component;GO:0043167`ion binding`molecular_function;GO:0006520`cellular amino acid metabolic process`biological_process;GO:0009056`catabolic process`biological_process;GO:0009058`biosynthetic process`biological_process;GO:0016829`lyase activity`molecular_function
LOC103343663	34.77	54.43	36.72	32.32	33.78	25.74	CLPP3_ARATH`ATP-dependent Clp protease proteolytic subunit 3, chloroplastic	K01358`clpP, CLPP	Cell cycle - Caulobacter`ko04112	GO:0009579`thylakoid`cellular_component;GO:0019899`enzyme binding`molecular_function;GO:0016887`ATPase activity`molecular_function;GO:0009536`plastid`cellular_component;GO:0043234`protein complex`cellular_component;GO:0009056`catabolic process`biological_process;GO:0008233`peptidase activity`molecular_function;GO:0005622`intracellular`cellular_component
LOC103331026	0.76	1.81	0.99	0.6	0.66	0.96	RTM2B_ARATH`Inactive protein RESTRICTED TEV MOVEMENT 2	-	-	GO:0005886`plasma membrane`cellular_component;GO:0006950`response to stress`biological_process;GO:0005575`cellular_component`cellular_component
LOC103336365	1.59	0.27	4.15	0.66	2.49	1.57	LSH6_ARATH`Protein LIGHT-DEPENDENT SHORT HYPOCOTYLS 6	-	-	GO:0009058`biosynthetic process`biological_process;GO:0005634`nucleus`cellular_component;GO:0034641`cellular nitrogen compound metabolic process`biological_process;GO:0003677`DNA binding`molecular_function;GO:0008150`biological_process`biological_process
LOC103335282	9.44	15.32	14.8	7.22	9.66	10.88	PP153_ARATH`Pentatricopeptide repeat-containing protein At2g15690, mitochondrial	-	-	GO:0009790`embryo development`biological_process;GO:0034641`cellular nitrogen compound metabolic process`biological_process;GO:0005739`mitochondrion`cellular_component;GO:0009536`plastid`cellular_component;GO:0043167`ion binding`molecular_function
LOC103320390	71.42	75.83	61.37	52.4	26.97	22.54	-	-	-	-
LOC103332777	50.15	41.7	35.81	33.87	23.32	24.02	CPR49_ARATH`GDSL esterase/lipase CPRD49	-	-	GO:0005576`extracellular region`cellular_component;GO:0006629`lipid metabolic process`biological_process;GO:0009056`catabolic process`biological_process;GO:0003674`molecular_function`molecular_function
LOC103335085	86.8	56.28	61.17	232.46	66.73	55.37	ARL8A_ARATH`ADP-ribosylation factor-like protein 8a	K07955`ARL8	-	GO:0005737`cytoplasm`cellular_component;GO:0007059`chromosome segregation`biological_process;GO:0005575`cellular_component`cellular_component;GO:0005829`cytosol`cellular_component;GO:0005634`nucleus`cellular_component;GO:0005764`lysosome`cellular_component;GO:0051301`cell division`biological_process;GO:0005794`Golgi apparatus`cellular_component;GO:0043167`ion binding`molecular_function;GO:0006950…
LOC103322915	25.37	27.45	28.08	12.97	14.49	22.05	SYD_ARATH`Chromatin structure-remodeling complex protein SYD	-	-	GO:0016887`ATPase activity`molecular_function;GO:0034641`cellular nitrogen compound metabolic process`biological_process;GO:0005634`nucleus`cellular_component;GO:0005829`cytosol`cellular_component;GO:0003677`DNA binding`molecular_function;GO:0007165`signal transduction`biological_process;GO:0048646`anatomical structure formation involved in morphogenesis`biological_process;GO:0048856`anatomical s…
LOC103318900	6.77	10.27	6.39	2.36	2.95	3.76	AGT21_ARATH`Alanine--glyoxylate aminotransferase 2 homolog 1, mitochondrial	K00827`AGXT2	Cysteine and methionine metabolism`ko00270;Alanine, aspartate and glutamate metabolism`ko00250;Glycine, serine and threonine metabolism`ko00260	GO:0008150`biological_process`biological_process;GO:0005739`mitochondrion`cellular_component;GO:0005575`cellular_component`cellular_component;GO:0003674`molecular_function`molecular_function;GO:0043167`ion binding`molecular_function;GO:0005773`vacuole`cellular_component;GO:0009058`biosynthetic process`biological_process
LOC103341193	34.53	45.89	28.67	27.27	23.11	25.09	ZGPAT_DROAN`Zinc finger CCCH-type with G patch domain-containing protein	K17569`GPATCH2	-	GO:0043167`ion binding`molecular_function;GO:0005634`nucleus`cellular_component;GO:0003677`DNA binding`molecular_function
LOC103336407	0	0	0	0	0	0	-	-	-	-
LOC103332252	105.44	70.16	87.83	104.7	61.43	55.94	PYL9_ARATH`Abscisic acid receptor PYL9	K14496`PYL	Plant hormone signal transduction`ko04075	GO:0008150`biological_process`biological_process;GO:0007165`signal transduction`biological_process;GO:0004871`signal transducer activity`molecular_function;GO:0005886`plasma membrane`cellular_component;GO:0008289`lipid binding`molecular_function;GO:0030234`enzyme regulator activity`molecular_function;GO:0005634`nucleus`cellular_component;GO:0043167`ion binding`molecular_function;GO:0003674`molecu…
LOC103325614	0	0	0	0	0	0	-	-	-	-
LOC103320093	12.49	4.07	8.81	17.37	2.8	4.35	PER16_ARATH`Peroxidase 16	K00430`E1.11.1.7	Phenylpropanoid biosynthesis`ko00940	GO:0005576`extracellular region`cellular_component;GO:0006950`response to stress`biological_process;GO:0016491`oxidoreductase activity`molecular_function;GO:0009056`catabolic process`biological_process;GO:0003674`molecular_function`molecular_function;GO:0043167`ion binding`molecular_function
LOC103339657	0	0	0	0.21	0	0	CCL11_ARATH`Cyclin-L1-1	-	-	GO:0000003`reproduction`biological_process;GO:0007049`cell cycle`biological_process;GO:0009058`biosynthetic process`biological_process;GO:0051301`cell division`biological_process;GO:0006464`cellular protein modification process`biological_process;GO:0030234`enzyme regulator activity`molecular_function;GO:0005575`cellular_component`cellular_component;GO:0034641`cellular nitrogen compound metabolic…
LOC103343854	0.15	0.37	0.08	3.89	0.34	0.11	Y3720_ARATH`UPF0481 protein At3g47200	-	-	GO:0005575`cellular_component`cellular_component;GO:0005886`plasma membrane`cellular_component
LOC103342222	0	0	0	0	0	0	PII2_ARATH`Piriformospora indica-insensitive protein 2	-	-	GO:0009536`plastid`cellular_component;GO:0044403`symbiosis, encompassing mutualism through parasitism`biological_process;GO:0005886`plasma membrane`cellular_component;GO:0008150`biological_process`biological_process
LOC103329678	189.91	147.48	158.67	161.22	178.62	163.84	RD23C_ARATH`Ubiquitin receptor RAD23c	K10839`RAD23, HR23	Nucleotide excision repair`ko03420;Protein processing in endoplasmic reticulum`ko04141	GO:0043234`protein complex`cellular_component;GO:0009056`catabolic process`biological_process;GO:0003674`molecular_function`molecular_function;GO:0006259`DNA metabolic process`biological_process;GO:0005737`cytoplasm`cellular_component;GO:0005622`intracellular`cellular_component;GO:0005634`nucleus`cellular_component;GO:0006950`response to stress`biological_process;GO:0005829`cytosol`cellular_compo…
LOC103340254	1.49	1.09	0.75	0.15	0.58	0.84	PPR21_ARATH`Pentatricopeptide repeat-containing protein At1g08070, chloroplastic	-	-	GO:0034641`cellular nitrogen compound metabolic process`biological_process;GO:0006397`mRNA processing`biological_process;GO:0009536`plastid`cellular_component;GO:0043167`ion binding`molecular_function
LOC103338975	2.62	4.35	5.42	3.5	5.9	7.34	LRK41_ARATH`L-type lectin-domain containing receptor kinase IV.1	-	-	GO:0003674`molecular_function`molecular_function;GO:0043167`ion binding`molecular_function;GO:0005575`cellular_component`cellular_component;GO:0006950`response to stress`biological_process;GO:0005886`plasma membrane`cellular_component;GO:0004871`signal transducer activity`molecular_function;GO:0008150`biological_process`biological_process;GO:0016301`kinase activity`molecular_function
LOC103324221	0	0	0	0.23	0.22	0.44	BGIA_MOMCH`Glu S.griseus protease inhibitor	-	-	GO:0030234`enzyme regulator activity`molecular_function;GO:0006950`response to stress`biological_process
LOC103331309	0.14	0	0.06	0.13	0.11	0.34	.
LOC103325962	0.12	0	0	0	0.18	0.24	MYB36_ARATH`Transcription factor MYB36	K09422`MYBP	-	GO:0048646`anatomical structure formation involved in morphogenesis`biological_process;GO:0005618`cell wall`cellular_component;GO:0003677`DNA binding`molecular_function;GO:0008283`cell proliferation`biological_process;GO:0009058`biosynthetic process`biological_process;GO:0001071`nucleic acid binding transcription factor activity`molecular_function;GO:0030154`cell differentiation`biological_proces…
LOC103322944	17.19	17.29	14.78	15.03	18.49	13.41	H2A_EUPES`Histone H2A	K11251`H2A	Systemic lupus erythematosus`ko05322;Alcoholism`ko05034	GO:0003677`DNA binding`molecular_function;GO:0005634`nucleus`cellular_component;GO:0005694`chromosome`cellular_component;GO:0003674`molecular_function`molecular_function;GO:0043234`protein complex`cellular_component
LOC103319466	16.2	11.17	13.75	15.13	11.49	9.72	CLT2_ARATH`Protein CLT2, chloroplastic	-	-	GO:0008150`biological_process`biological_process;GO:0006950`response to stress`biological_process;GO:0005575`cellular_component`cellular_component;GO:0009536`plastid`cellular_component;GO:0006810`transport`biological_process
LOC103330175	1.79	3.25	4.67	2.72	3.55	3.2	ENOXE_FRAAN`2-methylene-furan-3-one reductase	K18980`EO, FaQR	-	GO:0043167`ion binding`molecular_function
LOC103329623	5.85	3.12	5.41	1.75	1.24	1.2	NIK1_ARATH`Protein NSP-INTERACTING KINASE 1	-	-	GO:0003674`molecular_function`molecular_function;GO:0006464`cellular protein modification process`biological_process;GO:0043167`ion binding`molecular_function;GO:0040007`growth`biological_process;GO:0044403`symbiosis, encompassing mutualism through parasitism`biological_process;GO:0005737`cytoplasm`cellular_component;GO:0005886`plasma membrane`cellular_component;GO:0005654`nucleoplasm`cellular_co…
LOC103322572	9.29	11.73	13.96	2.19	5.04	5.95	PWD_ARATH`Phosphoglucan, water dikinase, chloroplastic	K15535`PWD	-	GO:0005975`carbohydrate metabolic process`biological_process;GO:0009056`catabolic process`biological_process;GO:0003674`molecular_function`molecular_function;GO:0043167`ion binding`molecular_function;GO:0006464`cellular protein modification process`biological_process;GO:0009536`plastid`cellular_component;GO:0016301`kinase activity`molecular_function
TRNAD-GUC_10	0	0	0	0	0	0	.
LOC103322100	4.96	3.04	10.67	7.71	4.79	3.73	-	-	-	-
LOC103341023	181.1	142.82	97.19	83.79	84.32	94.43	WNK4_ARATH`Probable serine/threonine-protein kinase WNK4	K08867`WNK, PRKWNK	-	GO:0005737`cytoplasm`cellular_component;GO:0043167`ion binding`molecular_function;GO:0006464`cellular protein modification process`biological_process;GO:0007165`signal transduction`biological_process;GO:0005634`nucleus`cellular_component;GO:0016301`kinase activity`molecular_function
LOC103320679	0	0	0	0.62	0.6	0.84	RL18A_CASSA`60S ribosomal protein L18a;RL18A_ORYSJ`60S ribosomal protein L18a	K02882`RP-L18Ae, RPL18A	Ribosome`ko03010	GO:0005840`ribosome`cellular_component;GO:0005829`cytosol`cellular_component;GO:0006412`translation`biological_process;GO:0003735`structural constituent of ribosome`molecular_function
LOC103330046	44.75	50.67	47.51	18.13	40.17	50.45	CSCLC_ARATH`CSC1-like protein HYP1	-	-	GO:0005886`plasma membrane`cellular_component;GO:0005575`cellular_component`cellular_component;GO:0022857`transmembrane transporter activity`molecular_function
LOC103320181	141.02	155.62	126.5	113.55	105.94	89.18	CCD25_HUMAN`Coiled-coil domain-containing protein 25;CCD25_BOVIN`Coiled-coil domain-containing protein 25	-	-	-
LOC103323842	0	0	0	0	0	0	SPH6_ARATH`S-protein homolog 6	-	-	GO:0008150`biological_process`biological_process;GO:0005576`extracellular region`cellular_component
LOC103331229	0.06	0	0.09	1.1	0.11	0	-	-	-	-
LOC103326991	11.61	22.15	15.62	11.79	13.71	14.84	SNUT2_HUMAN`U4/U6.U5 tri-snRNP-associated protein 2	K12847`USP39, SAD1	Spliceosome`ko03040	GO:0007049`cell cycle`biological_process;GO:0022618`ribonucleoprotein complex assembly`biological_process;GO:0051301`cell division`biological_process;GO:0006397`mRNA processing`biological_process;GO:0003674`molecular_function`molecular_function;GO:0006464`cellular protein modification process`biological_process;GO:0043167`ion binding`molecular_function;GO:0034641`cellular nitrogen compound metabo…
LOC103335526	0	0	0	0.97	0	0.09	-	-	-	-
LOC103321942	27.24	42.49	23.72	23.74	22.79	19.44	PRP38_ARATH`Pre-mRNA-splicing factor 38	K12849`PRPF38A	Spliceosome`ko03040	GO:0006397`mRNA processing`biological_process;GO:0034641`cellular nitrogen compound metabolic process`biological_process;GO:0005634`nucleus`cellular_component
LOC103334668	38.09	35.97	39.26	37.01	82.43	83.37	Y5838_ARATH`Probably inactive leucine-rich repeat receptor-like protein kinase At5g48380	-	-	GO:0003674`molecular_function`molecular_function;GO:0043167`ion binding`molecular_function;GO:0016301`kinase activity`molecular_function;GO:0008219`cell death`biological_process;GO:0005886`plasma membrane`cellular_component;GO:0005575`cellular_component`cellular_component;GO:0006950`response to stress`biological_process
LOC107880657	0.53	0	0.5	0.33	1.84	1.71	P2C58_ARATH`Probable protein phosphatase 2C 58	K14803`PTC2_3	-	GO:0043167`ion binding`molecular_function;GO:0016791`phosphatase activity`molecular_function
LOC103325251	60.68	89.61	55.52	87.86	64.56	49.71	-	-	-	-
TRNAV-AAC_4	0	0	0	0	0	0	.
LOC103326827	0	0	0	0	0	0	MYB46_ARATH`Transcription factor MYB46	K09422`MYBP	-	GO:0001071`nucleic acid binding transcription factor activity`molecular_function;GO:0030154`cell differentiation`biological_process;GO:0071554`cell wall organization or biogenesis`biological_process;GO:0009058`biosynthetic process`biological_process;GO:0008150`biological_process`biological_process;GO:0003677`DNA binding`molecular_function;GO:0034641`cellular nitrogen compound metabolic process`bi…
LOC103320684	105.07	140.98	123.22	90.97	133.68	122.79	Y1222_ARATH`Uncharacterized protein At1g32220, chloroplastic	-	-	GO:0009058`biosynthetic process`biological_process;GO:0009579`thylakoid`cellular_component;GO:0044281`small molecule metabolic process`biological_process;GO:0051186`cofactor metabolic process`biological_process;GO:0043234`protein complex`cellular_component;GO:0009536`plastid`cellular_component;GO:0005739`mitochondrion`cellular_component;GO:0006950`response to stress`biological_process;GO:0016491`…
LOC103338279	23.51	27.15	27.73	24.99	19.81	19	ACCA_ARATH`Acetyl-coenzyme A carboxylase carboxyl transferase subunit alpha, chloroplastic	K01962`accA	Tetracycline biosynthesis`ko00253;Carbon fixation pathways in prokaryotes`ko00720;Pyruvate metabolism`ko00620;Fatty acid biosynthesis`ko00061;Carbon metabolism`ko01200;Propanoate metabolism`ko00640;Fatty acid metabolism`ko01212	GO:0009058`biosynthetic process`biological_process;GO:0044281`small molecule metabolic process`biological_process;GO:0005737`cytoplasm`cellular_component;GO:0006790`sulfur compound metabolic process`biological_process;GO:0009536`plastid`cellular_component;GO:0043234`protein complex`cellular_component;GO:0043167`ion binding`molecular_function;GO:0003674`molecular_function`molecular_function;GO:005…
LOC103324844	0.09	0	0.21	7.55	0.34	0.17	-	-	-	-
LOC103325950	1.21	2.16	1.89	0.49	0.97	1.84	SHB_ARATH`SH2 domain-containing protein B	-	-	GO:0001071`nucleic acid binding transcription factor activity`molecular_function;GO:0007165`signal transduction`biological_process;GO:0005634`nucleus`cellular_component
LOC103332187	10.85	12.88	10.84	4.4	7.08	10.3	DMXL1_HUMAN`DmX-like protein 1	-	-	GO:0042592`homeostatic process`biological_process;GO:0043234`protein complex`cellular_component;GO:0005737`cytoplasm`cellular_component
LOC103332472	0.06	0	0.09	1.05	0	0	HIBC1_ARATH`3-hydroxyisobutyryl-CoA hydrolase 1	K05605`HIBCH	beta-Alanine metabolism`ko00410;Propanoate metabolism`ko00640;Valine, leucine and isoleucine degradation`ko00280;Carbon metabolism`ko01200	GO:0006520`cellular amino acid metabolic process`biological_process;GO:0009056`catabolic process`biological_process;GO:0005777`peroxisome`cellular_component;GO:0003674`molecular_function`molecular_function;GO:0006950`response to stress`biological_process;GO:0006629`lipid metabolic process`biological_process;GO:0044281`small molecule metabolic process`biological_process
LOC103328868	7.17	11	7.63	42.67	87.87	81.89	PBL19_ARATH`Probable serine/threonine-protein kinase PBL19	-	-	GO:0016301`kinase activity`molecular_function;GO:0005886`plasma membrane`cellular_component;GO:0006950`response to stress`biological_process;GO:0043167`ion binding`molecular_function
LOC103342095	20.45	25.4	24.2	16.58	21.77	21.9	TSNAX_MACFA`Translin-associated protein X	-	-	GO:0000003`reproduction`biological_process;GO:0030154`cell differentiation`biological_process;GO:0003677`DNA binding`molecular_function;GO:0008150`biological_process`biological_process;GO:0005737`cytoplasm`cellular_component;GO:0005794`Golgi apparatus`cellular_component;GO:0043167`ion binding`molecular_function;GO:0005634`nucleus`cellular_component
LOC103339246	5.99	4.14	6.59	2.88	4.42	4.25	DCL2_ARATH`Endoribonuclease Dicer homolog 2	K11592`DICER1, DCR1	MicroRNAs in cancer`ko05206	GO:0004386`helicase activity`molecular_function;GO:0003723`RNA binding`molecular_function;GO:0005622`intracellular`cellular_component;GO:0005737`cytoplasm`cellular_component;GO:0004518`nuclease activity`molecular_function;GO:0044403`symbiosis, encompassing mutualism through parasitism`biological_process;GO:0043167`ion binding`molecular_function;GO:0006259`DNA metabolic process`biological_process;…
LOC103322231	20.91	24.5	17.85	24.43	22.83	22.71	Y2349_ARATH`Uncharacterized protein At2g33490	-	-	GO:0005886`plasma membrane`cellular_component
LOC103321978	37.61	36.6	28.94	17.14	22.58	23.89	CDKG2_ORYSI`Cyclin-dependent kinase G-2	K08818`CDC2L	-	GO:0043167`ion binding`molecular_function;GO:0016301`kinase activity`molecular_function
LOC103340212	90.24	95.57	73.77	26.15	25.81	26.92	FENR_VICFA`Ferredoxin--NADP reductase, chloroplastic	K02641`petH	Photosynthesis`ko00195	GO:0009536`plastid`cellular_component;GO:0009579`thylakoid`cellular_component;GO:0016491`oxidoreductase activity`molecular_function;GO:0015979`photosynthesis`biological_process
LOC103319331	0.42	0.61	0.1	1.28	0.29	1.46	MYB80_ORYSJ`Transcription factor MYB80	K09422`MYBP	-	GO:0000902`cell morphogenesis`biological_process;GO:0001071`nucleic acid binding transcription factor activity`molecular_function;GO:0030154`cell differentiation`biological_process;GO:0048856`anatomical structure development`biological_process;GO:0003674`molecular_function`molecular_function;GO:0005634`nucleus`cellular_component;GO:0003677`DNA binding`molecular_function
LOC103340015	0	0	0.06	0.15	0.53	0.78	-	-	-	-
LOC103318872	2.04	3.34	1.68	0.82	0.71	2.48	SUMO2_ARATH`Small ubiquitin-related modifier 2	K12160`SUMO, SMT3	RNA transport`ko03013	GO:0005737`cytoplasm`cellular_component;GO:0006464`cellular protein modification process`biological_process;GO:0003674`molecular_function`molecular_function;GO:0019899`enzyme binding`molecular_function;GO:0005634`nucleus`cellular_component
LOC103321611	36.83	36.86	30.14	4.97	13.67	14.68	AMY3_ARATH`Alpha-amylase 3, chloroplastic	-	-	GO:0009056`catabolic process`biological_process;GO:0043167`ion binding`molecular_function;GO:0009536`plastid`cellular_component;GO:0005975`carbohydrate metabolic process`biological_process;GO:0016798`hydrolase activity, acting on glycosyl bonds`molecular_function
LOC103326871	0	0	0	0	0	0	SYNC1_ARATH`Asparagine--tRNA ligase, cytoplasmic 1	K01893`NARS, asnS	Aminoacyl-tRNA biosynthesis`ko00970	GO:0006520`cellular amino acid metabolic process`biological_process;GO:0043167`ion binding`molecular_function;GO:0009536`plastid`cellular_component;GO:0009790`embryo development`biological_process;GO:0016874`ligase activity`molecular_function;GO:0005739`mitochondrion`cellular_component;GO:0005829`cytosol`cellular_component;GO:0006412`translation`biological_process;GO:0006399`tRNA metabolic proces…
LOC107880364	0.02	0.13	0.11	0.76	2.9	2.72	GLR28_ARATH`Glutamate receptor 2.8	K05387`GRIP	-	GO:0006810`transport`biological_process;GO:0004871`signal transducer activity`molecular_function;GO:0008150`biological_process`biological_process;GO:0005886`plasma membrane`cellular_component;GO:0005575`cellular_component`cellular_component;GO:0022857`transmembrane transporter activity`molecular_function;GO:0007165`signal transduction`biological_process
LOC103318871	1.31	1.66	1.17	0.48	0.46	0.86	SYWC_ARATH`Tryptophan--tRNA ligase, cytoplasmic	K01867`WARS, trpS	Aminoacyl-tRNA biosynthesis`ko00970	GO:0005737`cytoplasm`cellular_component;GO:0006399`tRNA metabolic process`biological_process;GO:0006520`cellular amino acid metabolic process`biological_process;GO:0043167`ion binding`molecular_function;GO:0006412`translation`biological_process;GO:0005829`cytosol`cellular_component;GO:0016874`ligase activity`molecular_function
LOC103337877	39.68	39.59	51.69	44.66	43.1	42.11	CID11_ARATH`Polyadenylate-binding protein-interacting protein 11	-	-	GO:0003723`RNA binding`molecular_function;GO:0005634`nucleus`cellular_component
LOC103319357	6.23	6.8	10.37	4.01	10.18	9.02	RUVB2_XENLA`RuvB-like 2	K11338`RUVBL2, RVB2, INO80J	-	GO:0006950`response to stress`biological_process;GO:0005654`nucleoplasm`cellular_component;GO:0000228`nuclear chromosome`cellular_component;GO:0043234`protein complex`cellular_component;GO:0043167`ion binding`molecular_function;GO:0004386`helicase activity`molecular_function;GO:0006259`DNA metabolic process`biological_process
LOC103339198	33.93	24.6	28.95	10.4	18.22	15.73	P2C04_ORYSJ`Protein kinase and PP2C-like domain-containing protein	-	-	GO:0043167`ion binding`molecular_function;GO:0016791`phosphatase activity`molecular_function;GO:0016301`kinase activity`molecular_function
LOC103333710	52.9	45.07	49.81	61.43	52.37	51.09	DNJ21_ARATH`DnaJ protein ERDJ2A	K09540`SEC63, DNAJC23	Protein processing in endoplasmic reticulum`ko04141;Protein export`ko03060	GO:0005886`plasma membrane`cellular_component;GO:0061024`membrane organization`biological_process;GO:0006605`protein targeting`biological_process;GO:0005739`mitochondrion`cellular_component;GO:0005783`endoplasmic reticulum`cellular_component;GO:0043234`protein complex`cellular_component;GO:0005794`Golgi apparatus`cellular_component
LOC103330843	94.47	62.99	186.28	163.71	281.71	198.5	RS10A_ORYSJ`40S ribosomal protein S10-1	K02947`RP-S10e, RPS10	Ribosome`ko03010	GO:0022618`ribonucleoprotein complex assembly`biological_process;GO:0042254`ribosome biogenesis`biological_process;GO:0005829`cytosol`cellular_component;GO:0003735`structural constituent of ribosome`molecular_function;GO:0005840`ribosome`cellular_component
LOC103322211	1.11	1.9	1.36	0.01	0.3	0.74	YGSA_SCHPO`Uncharacterized ATP-dependent helicase C29A10.10c	K10706`SETX, ALS4	-	GO:0005694`chromosome`cellular_component;GO:0006259`DNA metabolic process`biological_process;GO:0043167`ion binding`molecular_function;GO:0034641`cellular nitrogen compound metabolic process`biological_process;GO:0005634`nucleus`cellular_component;GO:0006950`response to stress`biological_process;GO:0009058`biosynthetic process`biological_process;GO:0006399`tRNA metabolic process`biological_proces…
LOC103327724	24.58	19.47	19.53	11.55	14.32	13.18	Y4407_SELML`Inactive protein kinase SELMODRAFT_444075	-	-	GO:0043167`ion binding`molecular_function;GO:0016301`kinase activity`molecular_function
LOC103322080	14.63	15.7	11.04	9.71	10.54	12.27	SPL2_ARATH`Squamosa promoter-binding-like protein 2	-	-	GO:0043167`ion binding`molecular_function;GO:0001071`nucleic acid binding transcription factor activity`molecular_function;GO:0048856`anatomical structure development`biological_process;GO:0009058`biosynthetic process`biological_process;GO:0005634`nucleus`cellular_component;GO:0034641`cellular nitrogen compound metabolic process`biological_process;GO:0003677`DNA binding`molecular_function
LOC103320650	4.33	3.54	5.88	194.57	13.15	5.2	GUN16_ARATH`Endoglucanase 16	K01179`E3.2.1.4	Starch and sucrose metabolism`ko00500	GO:0005975`carbohydrate metabolic process`biological_process;GO:0016798`hydrolase activity, acting on glycosyl bonds`molecular_function;GO:0071554`cell wall organization or biogenesis`biological_process;GO:0009056`catabolic process`biological_process;GO:0005576`extracellular region`cellular_component
LOC103324848	0	0	0	0	0	0	PER19_ARATH`Peroxidase 19	K00430`E1.11.1.7	Phenylpropanoid biosynthesis`ko00940	GO:0006950`response to stress`biological_process;GO:0005575`cellular_component`cellular_component;GO:0016491`oxidoreductase activity`molecular_function;GO:0043167`ion binding`molecular_function;GO:0009056`catabolic process`biological_process;GO:0003674`molecular_function`molecular_function;GO:0005618`cell wall`cellular_component;GO:0005576`extracellular region`cellular_component
LOC103323989	6.19	11.77	8.2	7	6.4	6.48	HFA6B_ARATH`Heat stress transcription factor A-6b	K09419`HSFF	-	GO:0001071`nucleic acid binding transcription factor activity`molecular_function;GO:0005737`cytoplasm`cellular_component;GO:0009058`biosynthetic process`biological_process;GO:0003677`DNA binding`molecular_function;GO:0034641`cellular nitrogen compound metabolic process`biological_process;GO:0005634`nucleus`cellular_component;GO:0006950`response to stress`biological_process
LOC103335690	0.28	1.72	1.16	0.06	1.65	1.22	PPR21_ARATH`Pentatricopeptide repeat-containing protein At1g08070, chloroplastic	-	-	GO:0043167`ion binding`molecular_function;GO:0009536`plastid`cellular_component;GO:0006397`mRNA processing`biological_process;GO:0034641`cellular nitrogen compound metabolic process`biological_process
LOC103331851	18.73	14.78	23.24	26.23	22.44	22.35	ANL2_ARATH`Homeobox-leucine zipper protein ANTHOCYANINLESS 2;HDG1_ARATH`Homeobox-leucine zipper protein HDG1	K09338`HD-ZIP	-	GO:0005634`nucleus`cellular_component;GO:0008289`lipid binding`molecular_function;GO:0043473`pigmentation`biological_process;GO:0021700`developmental maturation`biological_process;GO:0003677`DNA binding`molecular_function;GO:0071554`cell wall organization or biogenesis`biological_process;GO:0048856`anatomical structure development`biological_process;GO:0030154`cell differentiation`biological_proc…
LOC103343100	0	0	0	0.75	1.92	4.56	EXPA8_ARATH`Expansin-A8	-	-	GO:0071554`cell wall organization or biogenesis`biological_process;GO:0005618`cell wall`cellular_component;GO:0048646`anatomical structure formation involved in morphogenesis`biological_process;GO:0005576`extracellular region`cellular_component;GO:0005575`cellular_component`cellular_component
LOC103319571	7.73	9.55	23.57	13.09	24.35	22.62	RM41A_XENLA`39S ribosomal protein L41-A, mitochondrial	K17422`MRPL41	-	GO:0007049`cell cycle`biological_process;GO:0005840`ribosome`cellular_component;GO:0003735`structural constituent of ribosome`molecular_function;GO:0008219`cell death`biological_process;GO:0005739`mitochondrion`cellular_component;GO:0006412`translation`biological_process
LOC103322971	18.02	23.75	17.07	12.01	9.79	11.58	DNJ1_CAEEL`DnaJ homolog subfamily B member 1	-	-	GO:0006457`protein folding`biological_process;GO:0003674`molecular_function`molecular_function;GO:0009056`catabolic process`biological_process;GO:0006950`response to stress`biological_process;GO:0005575`cellular_component`cellular_component;GO:0065003`macromolecular complex assembly`biological_process;GO:0005783`endoplasmic reticulum`cellular_component
LOC103323507	0	0	0	0	0	0	-	-	-	-
LOC103338189	0	0	0	0.09	0.08	0.15	-	-	-	-
LOC103324828	0.58	0.27	0	6.72	0.51	0.12	GRS17_ARATH`Monothiol glutaredoxin-S17	-	-	GO:0006810`transport`biological_process;GO:0007049`cell cycle`biological_process;GO:0008150`biological_process`biological_process;GO:0003674`molecular_function`molecular_function;GO:0043167`ion binding`molecular_function;GO:0006950`response to stress`biological_process;GO:0042592`homeostatic process`biological_process;GO:0005829`cytosol`cellular_component;GO:0005634`nucleus`cellular_component;GO:…
LOC103341347	17.24	30.64	23.1	3.8	14.77	13.23	MRL7L_ARATH`Thioredoxin-like fold domain-containing protein MRL7L, chloroplastic	-	-	GO:0009536`plastid`cellular_component;GO:0009058`biosynthetic process`biological_process;GO:0008150`biological_process`biological_process;GO:0034641`cellular nitrogen compound metabolic process`biological_process
LOC103328927	1.8	1.98	0.38	0.68	2.24	3.68	GDL48_ARATH`GDSL esterase/lipase At2g42990	-	-	GO:0006629`lipid metabolic process`biological_process;GO:0005576`extracellular region`cellular_component;GO:0009056`catabolic process`biological_process;GO:0003674`molecular_function`molecular_function
LOC103326223	17.19	18.29	27.8	29.32	35.29	20.96	-	-	-	-
LOC103340071	0.13	0.6	0.32	2.69	0.7	1.22	FB223_ARATH`Putative F-box protein At4g09190	-	-	-
LOC107880640	0.21	0	0.1	0.52	0.45	1.05	-	-	-	-
LOC103335863	0	0	0	0	0.27	0.74	SWET5_ARATH`Bidirectional sugar transporter SWEET5	K15382`SLC50A, SWEET	-	GO:0006810`transport`biological_process;GO:0005886`plasma membrane`cellular_component;GO:0005575`cellular_component`cellular_component;GO:0022857`transmembrane transporter activity`molecular_function;GO:0006461`protein complex assembly`biological_process
LOC103341486	47.43	34.86	52.53	216.87	166.87	212.65	-	-	-	-
TRNAK-UUU_7	0	0	0	0	0	0	.
LOC103320332	0.07	0.01	0.23	1.04	1.69	4.19	CYPR4_CYNCA`Protein CYPRO4	-	-	-
LOC103325818	5.24	5.22	6.25	1.1	0.61	1.23	CALS8_ARATH`Putative callose synthase 8	K11000`CALS	-	GO:0043234`protein complex`cellular_component;GO:0005575`cellular_component`cellular_component;GO:0016757`transferase activity, transferring glycosyl groups`molecular_function;GO:0005886`plasma membrane`cellular_component;GO:0071554`cell wall organization or biogenesis`biological_process;GO:0000902`cell morphogenesis`biological_process;GO:0005975`carbohydrate metabolic process`biological_process;…
LOC103330851	11.78	19.96	22.14	7.61	15.37	19.34	LONM_ORYSI`Lon protease homolog, mitochondrial	K08675`PRSS15, PIM1	-	GO:0006461`protein complex assembly`biological_process;GO:0003677`DNA binding`molecular_function;GO:0008233`peptidase activity`molecular_function;GO:0009056`catabolic process`biological_process;GO:0043167`ion binding`molecular_function;GO:0005739`mitochondrion`cellular_component;GO:0016887`ATPase activity`molecular_function;GO:0006950`response to stress`biological_process
LOC103326607	9.48	11.22	8.11	5.56	5.74	4.91	-	K06966`K06966	-	-
LOC103329201	0	0.12	0.03	0.04	0	0	Y5189_ARATH`Probable LRR receptor-like protein kinase At1g51890	-	-	GO:0043167`ion binding`molecular_function;GO:0016301`kinase activity`molecular_function;GO:0005886`plasma membrane`cellular_component;GO:0006950`response to stress`biological_process;GO:0005575`cellular_component`cellular_component
LOC103338529	0.06	0.43	0.45	0.04	0.03	0.03	.
LOC103325088	0.65	0.12	0.71	3.38	3.06	2.16	WOX9_ARATH`WUSCHEL-related homeobox 9	-	-	GO:0005634`nucleus`cellular_component;GO:0009790`embryo development`biological_process;GO:0040007`growth`biological_process;GO:0005737`cytoplasm`cellular_component;GO:0003677`DNA binding`molecular_function;GO:0008283`cell proliferation`biological_process;GO:0048856`anatomical structure development`biological_process;GO:0001071`nucleic acid binding transcription factor activity`molecular_function
LOC103333023	0.85	2.81	1.99	3.16	4.08	2.54	.
LOC103344440	0	0	0	0	0	0	-	-	-	-
TRNAK-UUU_4	0	0	0	0	0	0	.
LOC103320183	19.28	11.93	12.8	19.53	12.91	11.54	MB3R4_ARATH`Transcription factor MYB3R-4	-	-	GO:0006259`DNA metabolic process`biological_process;GO:0005634`nucleus`cellular_component;GO:0034641`cellular nitrogen compound metabolic process`biological_process;GO:0009058`biosynthetic process`biological_process;GO:0001071`nucleic acid binding transcription factor activity`molecular_function;GO:0007049`cell cycle`biological_process;GO:0051301`cell division`biological_process;GO:0003677`DNA bi…
LOC103318630	5.12	9.99	7.12	0.24	2.54	3.96	AKR1_SOYBN`Probable aldo-keto reductase 1	-	-	GO:0016491`oxidoreductase activity`molecular_function
LOC103327138	0	0	0	0	0	0	-	K19476`IST1	Endocytosis`ko04144	-
LOC103335587	55.8	58.08	127.54	223.77	229.7	152.31	-	-	-	-
LOC103331012	0.72	2.08	0.37	0.72	0.66	0.77	TMVRN_NICGU`TMV resistance protein N	-	-	GO:0005737`cytoplasm`cellular_component;GO:0043167`ion binding`molecular_function;GO:0002376`immune system process`biological_process;GO:0006950`response to stress`biological_process;GO:0007165`signal transduction`biological_process;GO:0008219`cell death`biological_process
LOC103339486	0	0	0	0.75	0	0.17	-	-	-	-
LOC103320619	0	0	0	0	0.81	0.75	HSP22_IPONI`18.8 kDa class II heat shock protein	K13993`HSP20	Protein processing in endoplasmic reticulum`ko04141	GO:0005737`cytoplasm`cellular_component
LOC103320733	11.69	8.84	10.35	10.71	12.71	12.44	PLDY_DICDI`Phospholipase D Y	K16860`PLD3_4	Glycerophospholipid metabolism`ko00564;Ether lipid metabolism`ko00565	GO:0009056`catabolic process`biological_process;GO:0003674`molecular_function`molecular_function;GO:0006629`lipid metabolic process`biological_process
LOC103324822	0.22	0.1	0.1	0.16	0.22	0.56	ACCR1_ARATH`Serine/threonine-protein kinase-like protein CCR1	K04730`IRAK1	Neurotrophin signaling pathway`ko04722;Epstein-Barr virus infection`ko05169;Tuberculosis`ko05152;Measles`ko05162;Chagas disease (American trypanosomiasis)`ko05142;Apoptosis`ko04210;NF-kappa B signaling pathway`ko04064;Leishmaniasis`ko05140;Toll-like receptor signaling pathway`ko04620;Pertussis`ko05133;Toxoplasmosis`ko05145	GO:0005575`cellular_component`cellular_component;GO:0005886`plasma membrane`cellular_component;GO:0016301`kinase activity`molecular_function;GO:0004871`signal transducer activity`molecular_function;GO:0003674`molecular_function`molecular_function;GO:0006464`cellular protein modification process`biological_process;GO:0043167`ion binding`molecular_function
LOC103318552	22.32	22.33	18.46	15.97	17.24	15.47	KN14U_ARATH`Kinesin-like protein KIN-14U	-	-	GO:0043167`ion binding`molecular_function;GO:0043234`protein complex`cellular_component;GO:0005856`cytoskeleton`cellular_component;GO:0003674`molecular_function`molecular_function;GO:0008150`biological_process`biological_process;GO:0008092`cytoskeletal protein binding`molecular_function;GO:0016887`ATPase activity`molecular_function
LOC103321312	0.02	0	0.01	0	0.4	1.77	DRE2D_ARATH`Dehydration-responsive element-binding protein 2D	-	-	GO:0009058`biosynthetic process`biological_process;GO:0001071`nucleic acid binding transcription factor activity`molecular_function;GO:0005634`nucleus`cellular_component;GO:0003677`DNA binding`molecular_function;GO:0034641`cellular nitrogen compound metabolic process`biological_process;GO:0008150`biological_process`biological_process
LOC103330546	0.81	0.84	0.48	0.19	0.36	0.7	RGA1_SOLBU`Putative disease resistance protein RGA1	-	-	GO:0043167`ion binding`molecular_function;GO:0006950`response to stress`biological_process
LOC103338383	3.17	1.69	3.23	2.83	0.95	2.41	-	-	-	-
LOC107880776	0	0	0	0	0	0	ERG_ARATH`GTP-binding protein ERG	-	-	GO:0003674`molecular_function`molecular_function;GO:0043167`ion binding`molecular_function;GO:0005739`mitochondrion`cellular_component;GO:0042254`ribosome biogenesis`biological_process;GO:0022618`ribonucleoprotein complex assembly`biological_process;GO:0005829`cytosol`cellular_component;GO:0019843`rRNA binding`molecular_function
LOC103320345	0	0	0.14	0.15	0	0.06	LIP_RHIMI`Lipase	-	-	GO:0006629`lipid metabolic process`biological_process;GO:0043167`ion binding`molecular_function;GO:0003674`molecular_function`molecular_function;GO:0009056`catabolic process`biological_process
LOC103335324	0.16	0.05	0.04	0	0.31	0.48	UFOG7_FRAAN`UDP-glucose flavonoid 3-O-glucosyltransferase 7	-	-	GO:0016757`transferase activity, transferring glycosyl groups`molecular_function
LOC103341966	5.99	1.92	2.57	11.8	11.36	7.76	HS26M_ARATH`26.5 kDa heat shock protein, mitochondrial	K13993`HSP20	Protein processing in endoplasmic reticulum`ko04141	GO:0005739`mitochondrion`cellular_component;GO:0006950`response to stress`biological_process;GO:0008150`biological_process`biological_process
LOC103321254	164.52	245.96	118.62	184.46	167.63	158.26	AP2S_ARATH`AP-2 complex subunit sigma	K11827`AP2S1	Endocytosis`ko04144;Endocrine and other factor-regulated calcium reabsorption`ko04961;Synaptic vesicle cycle`ko04721;Huntington's disease`ko05016	GO:0016192`vesicle-mediated transport`biological_process;GO:0005886`plasma membrane`cellular_component;GO:0005622`intracellular`cellular_component;GO:0005623`cell`cellular_component;GO:0006810`transport`biological_process;GO:0043226`organelle`cellular_component
LOC103333608	0.02	0.12	0.2	3.88	0.24	0.27	ATXR6_ARATH`Histone-lysine N-methyltransferase ATXR6	-	-	GO:0048856`anatomical structure development`biological_process;GO:0000003`reproduction`biological_process;GO:0043234`protein complex`cellular_component;GO:0006464`cellular protein modification process`biological_process;GO:0034641`cellular nitrogen compound metabolic process`biological_process;GO:0005634`nucleus`cellular_component;GO:0009058`biosynthetic process`biological_process;GO:0007049`cell…
LOC103332287	15.53	9.13	11.19	12.18	6.67	3.82	FBK77_ARATH`F-box/kelch-repeat protein At3g61590	-	-	GO:0008150`biological_process`biological_process;GO:0009056`catabolic process`biological_process;GO:0003674`molecular_function`molecular_function;GO:0043234`protein complex`cellular_component;GO:0005622`intracellular`cellular_component
LOC103319471	0.9	1.68	1.17	0.1	0.44	0.74	H32_ARATH`Histone H3.2	K11253`H3	Alcoholism`ko05034;Transcriptional misregulation in cancer`ko05202;Systemic lupus erythematosus`ko05322	GO:0003677`DNA binding`molecular_function;GO:0005634`nucleus`cellular_component;GO:0003674`molecular_function`molecular_function;GO:0043234`protein complex`cellular_component;GO:0005694`chromosome`cellular_component
LOC107881828	3.91	10.31	4.94	0.47	1.28	2.32	PPR41_ARATH`Putative pentatricopeptide repeat-containing protein At1g13630	-	-	-
LOC103337638	38.14	17.79	27.27	46.68	30.47	27.28	NDHS_ARATH`NAD(P)H-quinone oxidoreductase subunit S, chloroplastic	-	-	GO:0015979`photosynthesis`biological_process;GO:0006091`generation of precursor metabolites and energy`biological_process;GO:0009579`thylakoid`cellular_component;GO:0005622`intracellular`cellular_component;GO:0009536`plastid`cellular_component;GO:0043234`protein complex`cellular_component;GO:0003674`molecular_function`molecular_function
LOC103337032	296.15	199.15	217.49	290.73	217.46	212.55	RAD2C_ARATH`Ras-related protein RABD2c	K07874`RAB1A	Legionellosis`ko05134	GO:0016192`vesicle-mediated transport`biological_process;GO:0007165`signal transduction`biological_process;GO:0030154`cell differentiation`biological_process;GO:0048856`anatomical structure development`biological_process;GO:0005773`vacuole`cellular_component;GO:0006810`transport`biological_process;GO:0003924`GTPase activity`molecular_function;GO:0000902`cell morphogenesis`biological_process;GO:00…
LOC103332146	77.9	45.95	60.79	169.17	102.35	138.42	CIPK9_ARATH`CBL-interacting serine/threonine-protein kinase 9	-	-	GO:0005737`cytoplasm`cellular_component;GO:0043167`ion binding`molecular_function;GO:0042592`homeostatic process`biological_process;GO:0005634`nucleus`cellular_component;GO:0006950`response to stress`biological_process;GO:0006810`transport`biological_process;GO:0007165`signal transduction`biological_process;GO:0016301`kinase activity`molecular_function;GO:0008150`biological_process`biological_pro…
LOC103318893	11.89	12.37	10.82	3.65	5.68	5.5	TTC4_DICDI`Tetratricopeptide repeat protein 4 homolog	-	-	-
LOC103321085	1.79	1.54	0.99	1.72	1.32	0.55	SCP34_ARATH`Serine carboxypeptidase-like 34	K16297`SCPL-II	-	GO:0009056`catabolic process`biological_process;GO:0005773`vacuole`cellular_component;GO:0008233`peptidase activity`molecular_function;GO:0005576`extracellular region`cellular_component;GO:0005618`cell wall`cellular_component
LOC103335962	7.04	8.46	5.59	3.53	4.84	3.29	C3H37_ARATH`Zinc finger CCCH domain-containing protein 37	-	-	GO:0043167`ion binding`molecular_function;GO:0006397`mRNA processing`biological_process;GO:0005634`nucleus`cellular_component;GO:0005829`cytosol`cellular_component;GO:0005654`nucleoplasm`cellular_component;GO:0003723`RNA binding`molecular_function;GO:0030154`cell differentiation`biological_process;GO:0048856`anatomical structure development`biological_process;GO:0008150`biological_process`biologi…
LOC103335250	14.02	10.91	11.81	22.15	14.54	13.34	WSD1_ARATH`O-acyltransferase WSD1	-	-	GO:0016746`transferase activity, transferring acyl groups`molecular_function;GO:0005886`plasma membrane`cellular_component;GO:0006629`lipid metabolic process`biological_process;GO:0005575`cellular_component`cellular_component;GO:0005783`endoplasmic reticulum`cellular_component;GO:0009058`biosynthetic process`biological_process
LOC103323535	4.76	5.59	4.79	20.52	28.67	40.96	DEAH5_ARATH`Probable pre-mRNA-splicing factor ATP-dependent RNA helicase DEAH5	K12818`DHX8, PRP22	Spliceosome`ko03040	GO:0003723`RNA binding`molecular_function;GO:0004386`helicase activity`molecular_function;GO:0003729`mRNA binding`molecular_function;GO:0006397`mRNA processing`biological_process;GO:0043167`ion binding`molecular_function;GO:0005575`cellular_component`cellular_component;GO:0005739`mitochondrion`cellular_component;GO:0005634`nucleus`cellular_component;GO:0005829`cytosol`cellular_component
LOC103343861	9.5	20.36	8.03	8.48	10.57	11.31	TSR3_MOUSE`Ribosome biogenesis protein TSR3 homolog	K09140`TSR3	-	GO:0034641`cellular nitrogen compound metabolic process`biological_process;GO:0042254`ribosome biogenesis`biological_process;GO:0003674`molecular_function`molecular_function
LOC103338660	0.06	0	0.02	0.03	0	0	COBL4_ARATH`COBRA-like protein 4	-	-	GO:0005886`plasma membrane`cellular_component;GO:0005575`cellular_component`cellular_component;GO:0022607`cellular component assembly`biological_process;GO:0005773`vacuole`cellular_component;GO:0030198`extracellular matrix organization`biological_process;GO:0009058`biosynthetic process`biological_process;GO:0005975`carbohydrate metabolic process`biological_process;GO:0071554`cell wall organizatio…
TRNAM-CAU_9	0	0	0	0	0	0	.
LOC107881549	0	0	0	0	0	0	-	-	-	-
LOC103320175	6.07	4.96	4.51	11.09	5.15	5.93	SYM1_NEUCR`Protein sym-1	K13348`MPV17	Peroxisome`ko04146	GO:0005739`mitochondrion`cellular_component;GO:0005575`cellular_component`cellular_component;GO:0005737`cytoplasm`cellular_component
LOC103325709	9.42	23.62	22.01	8.61	26.16	24.06	NOC3L_DANRE`Nucleolar complex protein 3 homolog	K14834`NOC3	-	GO:0005634`nucleus`cellular_component;GO:0005730`nucleolus`cellular_component;GO:0006629`lipid metabolic process`biological_process;GO:0003674`molecular_function`molecular_function;GO:0048856`anatomical structure development`biological_process
LOC103320673	0.26	0.21	0.44	0	0.69	1.25	FBX13_ARATH`F-box only protein 13	-	-	GO:0003674`molecular_function`molecular_function;GO:0009056`catabolic process`biological_process
LOC103319482	0	0.24	0.5	0.57	0.05	0.18	VIL2_ARATH`VIN3-like protein 2	-	-	GO:0003674`molecular_function`molecular_function;GO:0006520`cellular amino acid metabolic process`biological_process;GO:0051276`chromosome organization`biological_process;GO:0006464`cellular protein modification process`biological_process;GO:0043234`protein complex`cellular_component;GO:0043167`ion binding`molecular_function;GO:0042393`histone binding`molecular_function;GO:0005575`cellular_compon…
LOC103333568	5.25	13.62	12.47	4.97	25.73	28.38	PRSP1_SPIOL`Ribosome-binding factor PSRP1, chloroplastic	-	-	GO:0009536`plastid`cellular_component;GO:0008150`biological_process`biological_process;GO:0006412`translation`biological_process;GO:0019843`rRNA binding`molecular_function
LOC103329620	12.85	15.93	11.68	9.54	12.8	12.12	UQCC1_XENLA`Ubiquinol-cytochrome-c reductase complex assembly factor 1	K17662`CBP3, UQCC	-	GO:0006412`translation`biological_process;GO:0006461`protein complex assembly`biological_process;GO:0005739`mitochondrion`cellular_component;GO:0007005`mitochondrion organization`biological_process
LOC103319398	174.46	57.67	77.58	37.07	28.39	28.54	AAP6_ARATH`Amino acid permease 6	-	-	GO:0006810`transport`biological_process;GO:0005886`plasma membrane`cellular_component;GO:0055085`transmembrane transport`biological_process;GO:0005575`cellular_component`cellular_component;GO:0022857`transmembrane transporter activity`molecular_function
LOC103340538	13.33	11.68	14.92	12.81	9.87	10.34	ATX3H_ARATH`Ataxin-3 homolog	K11863`ATXN3, MJD	Protein processing in endoplasmic reticulum`ko04141	GO:0005634`nucleus`cellular_component;GO:0006464`cellular protein modification process`biological_process;GO:0008233`peptidase activity`molecular_function
LOC103331465	0	0	0	0.02	0	0.03	DEAH2_ARATH`Probable pre-mRNA-splicing factor ATP-dependent RNA helicase DEAH2	K12820`DHX15, PRP43	Spliceosome`ko03040	GO:0043167`ion binding`molecular_function;GO:0006397`mRNA processing`biological_process;GO:0005829`cytosol`cellular_component;GO:0005634`nucleus`cellular_component;GO:0034641`cellular nitrogen compound metabolic process`biological_process;GO:0003723`RNA binding`molecular_function;GO:0004386`helicase activity`molecular_function;GO:0005730`nucleolus`cellular_component
LOC103342143	1229.89	805.88	720.37	2250.54	449.11	371.94	PAL1_PRUAV`Phenylalanine ammonia-lyase 1	K10775`E4.3.1.24	Phenylpropanoid biosynthesis`ko00940;Phenylalanine metabolism`ko00360	GO:0005737`cytoplasm`cellular_component;GO:0009058`biosynthetic process`biological_process;GO:0016829`lyase activity`molecular_function;GO:0009056`catabolic process`biological_process;GO:0006520`cellular amino acid metabolic process`biological_process;GO:0019748`secondary metabolic process`biological_process;GO:0044281`small molecule metabolic process`biological_process
LOC103342801	11.55	21.24	9.81	0.34	1.12	3.28	-	-	-	-
LOC103330269	0.02	0.08	0	0.42	0.05	0.43	SDR2A_ARATH`Short-chain dehydrogenase reductase 2a	-	-	GO:0016491`oxidoreductase activity`molecular_function
LOC103341273	7.43	8.75	7.11	5.44	7.29	5.36	LPAT1_ARATH`1-acyl-sn-glycerol-3-phosphate acyltransferase LPAT1, chloroplastic	K00655`plsC	Glycerolipid metabolism`ko00561;Glycerophospholipid metabolism`ko00564	GO:0005575`cellular_component`cellular_component;GO:0005783`endoplasmic reticulum`cellular_component;GO:0016746`transferase activity, transferring acyl groups`molecular_function;GO:0009790`embryo development`biological_process;GO:0006629`lipid metabolic process`biological_process;GO:0009058`biosynthetic process`biological_process;GO:0009536`plastid`cellular_component
LOC103339286	0	0	0	0	0.43	0.2	-	-	-	-
LOC103343215	16.1	19.77	17.94	21.51	16.26	16.91	COG4_ARATH`Conserved oligomeric Golgi complex subunit 4	K20291`COG4, COD1	-	GO:0006810`transport`biological_process;GO:0005794`Golgi apparatus`cellular_component
LOC103335287	3.74	1.4	2.14	2.28	2.33	2.88	YCF20_PYRYE`Uncharacterized protein ycf20	-	-	GO:0009536`plastid`cellular_component
LOC107881431	1.93	1.18	2.21	1.86	0.98	1.06	.
LOC103327848	7.45	4.09	6.66	5.12	5.21	4.03	ATB15_ARATH`Homeobox-leucine zipper protein ATHB-15	K09338`HD-ZIP	-	GO:0030154`cell differentiation`biological_process;GO:0008289`lipid binding`molecular_function;GO:0003677`DNA binding`molecular_function;GO:0005634`nucleus`cellular_component
LOC103340819	5.09	6.43	6.41	5.47	2.01	4.81	SDEH3_ARATH`Senescence/dehydration-associated protein At3g51250	-	-	GO:0005886`plasma membrane`cellular_component;GO:0005575`cellular_component`cellular_component
LOC103324899	20.69	14.75	21.12	26.26	40.71	41.62	ERD2A_ARATH`ER lumen protein-retaining receptor A	K10949`KDELR	Vibrio cholerae infection`ko05110	GO:0006810`transport`biological_process;GO:0043226`organelle`cellular_component;GO:0016192`vesicle-mediated transport`biological_process;GO:0008150`biological_process`biological_process;GO:0005622`intracellular`cellular_component;GO:0005794`Golgi apparatus`cellular_component;GO:0003674`molecular_function`molecular_function;GO:0005783`endoplasmic reticulum`cellular_component;GO:0005575`cellular_co…
LOC103324592	0.68	1.39	1.5	0.76	0.36	0.9	AFS1_MALDO`(E,E)-alpha-farnesene synthase	K14173`AFS1	Sesquiterpenoid and triterpenoid biosynthesis`ko00909	GO:0003674`molecular_function`molecular_function;GO:0043167`ion binding`molecular_function;GO:0016829`lyase activity`molecular_function;GO:0005737`cytoplasm`cellular_component
LOC103320781	0.41	0.48	0.58	0.19	0.52	1.2	-	-	-	-
LOC103324438	7.33	10.69	6.64	14.52	4.01	6.5	EBS_ARATH`Chromatin remodeling protein EBS	-	-	GO:0009058`biosynthetic process`biological_process;GO:0048856`anatomical structure development`biological_process;GO:0003677`DNA binding`molecular_function;GO:0008150`biological_process`biological_process;GO:0051276`chromosome organization`biological_process;GO:0006464`cellular protein modification process`biological_process;GO:0043167`ion binding`molecular_function;GO:0042393`histone binding`mol…
LOC103327428	111.65	96.05	97.35	90.84	70.84	64.39	ST7R_ARATH`7-dehydrocholesterol reductase	K00213`DHCR7	Steroid biosynthesis`ko00100	GO:0009058`biosynthetic process`biological_process;GO:0005794`Golgi apparatus`cellular_component;GO:0005783`endoplasmic reticulum`cellular_component;GO:0006629`lipid metabolic process`biological_process;GO:0044281`small molecule metabolic process`biological_process;GO:0016491`oxidoreductase activity`molecular_function;GO:0005886`plasma membrane`cellular_component
LOC103339315	0.18	0.23	0.04	0	0.06	0.25	POL_FFV`Pro-Pol polyprotein	-	-	GO:0005575`cellular_component`cellular_component;GO:0006259`DNA metabolic process`biological_process;GO:0043167`ion binding`molecular_function;GO:0040011`locomotion`biological_process;GO:0044403`symbiosis, encompassing mutualism through parasitism`biological_process;GO:0004518`nuclease activity`molecular_function;GO:0008233`peptidase activity`molecular_function;GO:0005576`extracellular region`cel…
LOC103320222	4.76	5.83	6.8	4.56	6.03	5.45	-	-	-	-
LOC103335546	82.35	78.4	34.53	9.46	6.53	17.53	U496A_ARATH`UPF0496 protein At4g34320	-	-	GO:0005575`cellular_component`cellular_component
LOC103330508	38.35	44.11	37.53	41.63	28.5	36.6	Y0111_DICDI`Probable serine/threonine-protein kinase DDB_G0280111	K08853`AAK	-	GO:0043167`ion binding`molecular_function;GO:0006464`cellular protein modification process`biological_process;GO:0008289`lipid binding`molecular_function;GO:0016301`kinase activity`molecular_function
LOC103337473	0.06	0.1	0.13	0.12	0.29	0.38	HMA5_ARATH`Probable copper-transporting ATPase HMA5	K17686`copA, ATP7	-	GO:0016887`ATPase activity`molecular_function;GO:0022857`transmembrane transporter activity`molecular_function;GO:0005575`cellular_component`cellular_component;GO:0006950`response to stress`biological_process;GO:0008150`biological_process`biological_process;GO:0006810`transport`biological_process;GO:0043167`ion binding`molecular_function
LOC103322602	0	0	0	0	0	0	-	-	-	-
LOC103324794	20.2	16.51	17.92	9.85	12.51	11.05	DEG15_ARATH`Glyoxysomal processing protease, glyoxysomal	-	-	GO:0008233`peptidase activity`molecular_function;GO:0005777`peroxisome`cellular_component;GO:0008150`biological_process`biological_process
LOC103333770	0.27	0.15	0	0.3	0.55	1.91	-	K15193`SPTY2D1, SPT2	-	-
LOC103343300	2.28	2.78	2.09	0.5	0.41	1.09	.
LOC103326565	0.62	0.22	5.41	7.37	182.54	136.58	-	-	-	-
LOC103321995	7.72	7.66	7.01	2.41	3.67	2.43	-	-	-	-
LOC103325379	0.03	0.34	0	0.19	0.17	0.03	CADH1_ARATH`Probable cinnamyl alcohol dehydrogenase 1	K00083`E1.1.1.195	Phenylpropanoid biosynthesis`ko00940	GO:0019748`secondary metabolic process`biological_process;GO:0016491`oxidoreductase activity`molecular_function;GO:0005829`cytosol`cellular_component;GO:0043167`ion binding`molecular_function;GO:0009058`biosynthetic process`biological_process
LOC103330594	0	0	0	0	0	0	-	-	-	-
LOC103343001	0	0	0	0	0	0	-	-	-	-
LOC103327810	47.2	55.23	146.82	452.6	89.1	52.1	APG2_ARATH`GDSL esterase/lipase APG	-	-	GO:0009056`catabolic process`biological_process;GO:0003674`molecular_function`molecular_function;GO:0005576`extracellular region`cellular_component;GO:0006629`lipid metabolic process`biological_process
LOC103342777	4.32	5.22	2.63	2.29	1.81	2.41	.
LOC103332980	0.22	0.07	0.15	0.47	0.02	0.15	-	-	-	-
LOC103333559	9.84	12.67	16.56	23.53	78.26	84.58	COMT1_PRUDU`Caffeic acid 3-O-methyltransferase	K13066`E2.1.1.68, COMT	Phenylpropanoid biosynthesis`ko00940	GO:0019748`secondary metabolic process`biological_process;GO:0003674`molecular_function`molecular_function;GO:0008168`methyltransferase activity`molecular_function;GO:0009058`biosynthetic process`biological_process
LOC103326571	2.63	1.97	2.47	1.12	2.2	2.64	.
LOC103332796	0.22	0.52	0.22	0.56	0.02	0.29	TBL29_ARATH`Protein ESKIMO 1	-	-	GO:0005794`Golgi apparatus`cellular_component;GO:0034641`cellular nitrogen compound metabolic process`biological_process;GO:0005575`cellular_component`cellular_component;GO:0006950`response to stress`biological_process;GO:0071554`cell wall organization or biogenesis`biological_process;GO:0009058`biosynthetic process`biological_process;GO:0005975`carbohydrate metabolic process`biological_process;G…
LOC103328003	0.74	1.2	0.18	0.8	0.48	0.79	.
LOC103327846	0.2	0.09	0.01	0.24	0.14	0.6	FTIP4_ARATH`FT-interacting protein 4	-	-	GO:0005829`cytosol`cellular_component;GO:0005783`endoplasmic reticulum`cellular_component;GO:0005575`cellular_component`cellular_component;GO:0016757`transferase activity, transferring glycosyl groups`molecular_function;GO:0005886`plasma membrane`cellular_component;GO:0005737`cytoplasm`cellular_component;GO:0005622`intracellular`cellular_component;GO:0005794`Golgi apparatus`cellular_component;GO:…
LOC103325214	22.06	14.77	19.89	53.21	35.82	36.64	-	-	-	-
LOC103341640	0.63	0	3.2	1.8	0.92	1.08	APF2_ARATH`Aspartyl protease family protein 2	-	-	GO:0009056`catabolic process`biological_process;GO:0008233`peptidase activity`molecular_function;GO:0008150`biological_process`biological_process;GO:0005575`cellular_component`cellular_component;GO:0005618`cell wall`cellular_component
LOC103324084	9.39	7.84	14	17.02	10.95	11.52	PMT8_ARATH`Probable methyltransferase PMT8	-	-	GO:0005575`cellular_component`cellular_component;GO:0008168`methyltransferase activity`molecular_function;GO:0005768`endosome`cellular_component;GO:0005773`vacuole`cellular_component;GO:0005794`Golgi apparatus`cellular_component
LOC103331918	3.91	7.49	4.56	0.62	8.92	8.07	SDR1_ARATH`(+)-neomenthol dehydrogenase	K15095`E1.1.1.208	Monoterpenoid biosynthesis`ko00902	GO:0016491`oxidoreductase activity`molecular_function;GO:0008150`biological_process`biological_process;GO:0006950`response to stress`biological_process;GO:0005737`cytoplasm`cellular_component
LOC103324504	16.07	13.36	13.84	8.81	11.33	14.52	PCFS4_ARATH`Polyadenylation and cleavage factor homolog 4	K14400`PCF11	mRNA surveillance pathway`ko03015	GO:0043167`ion binding`molecular_function;GO:0005737`cytoplasm`cellular_component;GO:0006397`mRNA processing`biological_process;GO:0005634`nucleus`cellular_component;GO:0034641`cellular nitrogen compound metabolic process`biological_process;GO:0048856`anatomical structure development`biological_process;GO:0009058`biosynthetic process`biological_process;GO:0003729`mRNA binding`molecular_function;G…
LOC103339716	21.47	25.39	21.33	26.53	22.98	15.47	BD31A_ORYSJ`Protein BUD31 homolog 1	K12873`BUD31, G10	Spliceosome`ko03040	GO:0005634`nucleus`cellular_component;GO:0006397`mRNA processing`biological_process
LOC103321958	21.27	17.32	17.29	22.82	17.56	23.7	SKI14_ARATH`F-box protein SKIP14	-	-	GO:0005829`cytosol`cellular_component;GO:0005634`nucleus`cellular_component;GO:0007165`signal transduction`biological_process;GO:0006464`cellular protein modification process`biological_process
LOC103340409	31.75	21.95	37.16	25.43	32.91	31.37	DHQS_ACTCH`3-dehydroquinate synthase, chloroplastic	K01735`aroB	Phenylalanine, tyrosine and tryptophan biosynthesis`ko00400;Biosynthesis of amino acids`ko01230	GO:0009058`biosynthetic process`biological_process;GO:0016829`lyase activity`molecular_function;GO:0043167`ion binding`molecular_function;GO:0009536`plastid`cellular_component;GO:0006520`cellular amino acid metabolic process`biological_process;GO:0003674`molecular_function`molecular_function;GO:0044281`small molecule metabolic process`biological_process
LOC103341346	0.68	0.55	0.14	0	0.51	0.22	-	-	-	-
LOC103342659	18.36	17.21	19.16	12.44	12.52	11.02	ELP5_ARATH`Elongator complex protein 5	-	-	GO:0005634`nucleus`cellular_component;GO:0016746`transferase activity, transferring acyl groups`molecular_function;GO:0005622`intracellular`cellular_component;GO:0005737`cytoplasm`cellular_component;GO:0043234`protein complex`cellular_component;GO:0006399`tRNA metabolic process`biological_process
LOC103330779	1.3	4.29	3.59	0.56	3.25	2.74	PPR32_ARATH`Pentatricopeptide repeat-containing protein At1g11290, chloroplastic	-	-	GO:0034641`cellular nitrogen compound metabolic process`biological_process;GO:0004518`nuclease activity`molecular_function;GO:0006397`mRNA processing`biological_process;GO:0009536`plastid`cellular_component;GO:0043167`ion binding`molecular_function
LOC103338068	6.02	2.63	8.79	2.02	4.77	4.68	FB76_ARATH`F-box protein At1g67340	-	-	GO:0006464`cellular protein modification process`biological_process;GO:0005634`nucleus`cellular_component
LOC103335726	4.49	6.3	6.8	0.67	2.99	3.82	-	K07574`yhbY	-	-
LOC103336647	26.96	33.91	26.69	13.41	17.89	18.98	AKH1_ARATH`Bifunctional aspartokinase/homoserine dehydrogenase 1, chloroplastic	K12524`thrA	Monobactam biosynthesis`ko00261;Biosynthesis of amino acids`ko01230;Lysine biosynthesis`ko00300;Cysteine and methionine metabolism`ko00270;Glycine, serine and threonine metabolism`ko00260	GO:0016301`kinase activity`molecular_function;GO:0009058`biosynthetic process`biological_process;GO:0016491`oxidoreductase activity`molecular_function;GO:0003674`molecular_function`molecular_function;GO:0006520`cellular amino acid metabolic process`biological_process;GO:0043167`ion binding`molecular_function;GO:0009536`plastid`cellular_component;GO:0006790`sulfur compound metabolic process`biolog…
LOC103344661	24.67	26.5	26.55	7.57	13.08	11.01	IDM2L_ARATH`Alpha-crystallin domain-containing protein 22.3	-	-	GO:0005634`nucleus`cellular_component;GO:0005730`nucleolus`cellular_component;GO:0006259`DNA metabolic process`biological_process
LOC103337188	135.62	43.18	235.98	439.08	68.89	75.63	14KD_DAUCA`14 kDa proline-rich protein DC2.15	-	-	GO:0005575`cellular_component`cellular_component
LOC103327595	68.77	84.53	57.32	108.81	84.18	79.14	SEC22_ARATH`25.3 kDa vesicle transport protein	K08517`SEC22	Phagosome`ko04145;Legionellosis`ko05134;SNARE interactions in vesicular transport`ko04130	GO:0016192`vesicle-mediated transport`biological_process;GO:0006810`transport`biological_process;GO:0043226`organelle`cellular_component;GO:0005886`plasma membrane`cellular_component;GO:0061024`membrane organization`biological_process;GO:0005783`endoplasmic reticulum`cellular_component;GO:0005575`cellular_component`cellular_component;GO:0043234`protein complex`cellular_component;GO:0003674`molecu…
LOC103332230	0	0	0	0.1	0	0.09	CINV2_ARATH`Alkaline/neutral invertase CINV2	-	-	GO:0048856`anatomical structure development`biological_process;GO:0009056`catabolic process`biological_process;GO:0016798`hydrolase activity, acting on glycosyl bonds`molecular_function;GO:0005975`carbohydrate metabolic process`biological_process;GO:0005829`cytosol`cellular_component
LOC103324560	15.16	11.8	11.76	12.43	16.04	20.63	-	-	-	-
LOC103334271	24.38	40.61	31.22	46.49	29	21.76	GAUT8_ARATH`Galacturonosyltransferase 8	K13648`GAUT	Amino sugar and nucleotide sugar metabolism`ko00520;Starch and sucrose metabolism`ko00500	GO:0009058`biosynthetic process`biological_process;GO:0005975`carbohydrate metabolic process`biological_process;GO:0071554`cell wall organization or biogenesis`biological_process;GO:0005768`endosome`cellular_component;GO:0005794`Golgi apparatus`cellular_component;GO:0016757`transferase activity, transferring glycosyl groups`molecular_function;GO:0005575`cellular_component`cellular_component;GO:00…
LOC103344380	9.72	10.61	9.9	8.32	7.76	7.63	AP3M_ARATH`AP-3 complex subunit mu	K12398`AP3M	Lysosome`ko04142	GO:0005794`Golgi apparatus`cellular_component;GO:0005737`cytoplasm`cellular_component;GO:0006810`transport`biological_process;GO:0016023`cytoplasmic, membrane-bounded vesicle`cellular_component;GO:0043234`protein complex`cellular_component;GO:0016192`vesicle-mediated transport`biological_process;GO:0008150`biological_process`biological_process
LOC103341822	6.5	6.64	5.58	4.19	3.8	4.69	-	K07018`K07018	-	-
LOC103333983	42.72	46.77	51.5	27.24	84.09	78.24	EPHA_MYCTU`Epoxide hydrolase A	-	-	GO:0008150`biological_process`biological_process;GO:0003674`molecular_function`molecular_function
LOC107880884	0	0	0	0	0	0	POLR1_ARATH`Retrovirus-related Pol polyprotein from transposon RE1	-	-	GO:0005634`nucleus`cellular_component;GO:0016779`nucleotidyltransferase activity`molecular_function;GO:0004518`nuclease activity`molecular_function;GO:0008233`peptidase activity`molecular_function;GO:0003674`molecular_function`molecular_function;GO:0006259`DNA metabolic process`biological_process;GO:0043167`ion binding`molecular_function
LOC103321334	22	17.23	7.6	0.81	2.06	3.87	BZP44_ARATH`bZIP transcription factor 44	-	-	GO:0005634`nucleus`cellular_component;GO:0003677`DNA binding`molecular_function;GO:0034641`cellular nitrogen compound metabolic process`biological_process;GO:0008150`biological_process`biological_process;GO:0009058`biosynthetic process`biological_process;GO:0001071`nucleic acid binding transcription factor activity`molecular_function;GO:0003674`molecular_function`molecular_function
LOC103318720	9.8	7.82	8.98	11.74	9.62	9.42	TENAC_ARATH`Bifunctional TH2 protein, mitochondrial	-	-	GO:0044281`small molecule metabolic process`biological_process;GO:0009058`biosynthetic process`biological_process;GO:0005829`cytosol`cellular_component;GO:0034641`cellular nitrogen compound metabolic process`biological_process;GO:0005739`mitochondrion`cellular_component;GO:0016791`phosphatase activity`molecular_function;GO:0016810`hydrolase activity, acting on carbon-nitrogen (but not peptide) bo…
LOC103325333	1.95	3.48	3.4	2.05	3.04	4.11	-	-	-	-
LOC103322977	0	0	0	0	0.04	0.04	NEP2_NEPGR`Aspartic proteinase nepenthesin-2	-	-	GO:0005576`extracellular region`cellular_component;GO:0008233`peptidase activity`molecular_function
LOC103331520	5.78	9.08	6.34	2.81	3.13	4.55	JMJ25_ARATH`Lysine-specific demethylase JMJ25	K15601`KDM3	-	GO:0008150`biological_process`biological_process;GO:0003677`DNA binding`molecular_function;GO:0003674`molecular_function`molecular_function;GO:0051276`chromosome organization`biological_process;GO:0043167`ion binding`molecular_function;GO:0006464`cellular protein modification process`biological_process;GO:0005694`chromosome`cellular_component;GO:0016491`oxidoreductase activity`molecular_function;…
LOC103343417	0	0	0	0	0	0	-	-	-	-
LOC103326305	0.68	0.5	0.42	1.04	1.92	1.96	Y4729_ARATH`G-type lectin S-receptor-like serine/threonine-protein kinase At4g27290	-	-	GO:0008150`biological_process`biological_process;GO:0005886`plasma membrane`cellular_component;GO:0016301`kinase activity`molecular_function;GO:0003674`molecular_function`molecular_function;GO:0043167`ion binding`molecular_function;GO:0006464`cellular protein modification process`biological_process
LOC103334383	6.78	7.3	8.17	5.75	6.01	5.81	WDS_ARATH`WD repeat-containing protein WDS homolog	-	-	GO:0005737`cytoplasm`cellular_component
LOC103340790	21.57	26.67	18.77	11.39	13.9	16.73	GAGT3_ARATH`Glutathione hydrolase 3	K18592`GGT1_5	Glutathione metabolism`ko00480;Cyanoamino acid metabolism`ko00460;Arachidonic acid metabolism`ko00590;Taurine and hypotaurine metabolism`ko00430	GO:0009056`catabolic process`biological_process;GO:0006790`sulfur compound metabolic process`biological_process;GO:0008233`peptidase activity`molecular_function;GO:0005886`plasma membrane`cellular_component;GO:0034641`cellular nitrogen compound metabolic process`biological_process;GO:0005575`cellular_component`cellular_component;GO:0005773`vacuole`cellular_component;GO:0008150`biological_process`…
LOC103342245	2.18	1.83	1.69	1.4	1.36	1.84	.
LOC103329827	8.79	6.55	6.41	5.73	5.36	4.51	.
LOC107880249	0	0	0	0	0	0	POL4_DROME`Retrovirus-related Pol polyprotein from transposon 412	-	-	GO:0008233`peptidase activity`molecular_function;GO:0004518`nuclease activity`molecular_function;GO:0016779`nucleotidyltransferase activity`molecular_function;GO:0003674`molecular_function`molecular_function;GO:0006259`DNA metabolic process`biological_process
LOC103332476	0	0	0	0	0.43	1.96	FBK50_ARATH`F-box/kelch-repeat protein At3g06240	-	-	-
LOC103335083	13.97	18.44	10.88	11.26	8.5	9.16	-	-	-	-
LOC103341436	11.2	22.65	20.79	25.68	31.55	36.45	-	-	-	-
LOC103321536	42.31	35.71	45.02	56.98	74.9	59.19	ILK1_ARATH`Integrin-linked protein kinase 1	-	-	GO:0006464`cellular protein modification process`biological_process;GO:0043167`ion binding`molecular_function;GO:0002376`immune system process`biological_process;GO:0006950`response to stress`biological_process;GO:0005783`endoplasmic reticulum`cellular_component;GO:0005886`plasma membrane`cellular_component;GO:0016301`kinase activity`molecular_function
LOC103342054	2.66	2.76	2.5	3.53	4.95	7.99	RPK2_ARATH`LRR receptor-like serine/threonine-protein kinase RPK2	-	-	GO:0009790`embryo development`biological_process;GO:0005886`plasma membrane`cellular_component;GO:0019748`secondary metabolic process`biological_process;GO:0005575`cellular_component`cellular_component;GO:0006950`response to stress`biological_process;GO:0043167`ion binding`molecular_function;GO:0021700`developmental maturation`biological_process;GO:0008150`biological_process`biological_process;GO…
LOC103336600	24.87	29.14	26.53	28.03	32.34	25.32	PRP31_ARATH`U4/U6 small nuclear ribonucleoprotein Prp31 homolog	K12844`PRPF31	Spliceosome`ko03040	GO:0009058`biosynthetic process`biological_process;GO:0003723`RNA binding`molecular_function;GO:0022618`ribonucleoprotein complex assembly`biological_process;GO:0008150`biological_process`biological_process;GO:0006397`mRNA processing`biological_process;GO:0051276`chromosome organization`biological_process;GO:0005654`nucleoplasm`cellular_component;GO:0034641`cellular nitrogen compound metabolic pr…
LOC103333806	112.26	80.85	112.4	110.45	73.88	79.09	AK10B_ARATH`RNA demethylase ALKBH10B	-	-	GO:0008150`biological_process`biological_process;GO:0016491`oxidoreductase activity`molecular_function;GO:0003729`mRNA binding`molecular_function;GO:0034655`nucleobase-containing compound catabolic process`biological_process;GO:0003674`molecular_function`molecular_function;GO:0048856`anatomical structure development`biological_process;GO:0043167`ion binding`molecular_function
LOC103334071	10.62	9.14	8.36	8.63	11.34	13.63	WTR16_ARATH`WAT1-related protein At3g02690, chloroplastic	-	-	GO:0009536`plastid`cellular_component;GO:0005575`cellular_component`cellular_component
LOC103341184	1.84	1.17	2.18	2.13	4.49	5.82	-	-	-	-
LOC103322357	8.22	5.55	5.86	4.29	6.14	3.94	Y3544_ARATH`Uncharacterized CRM domain-containing protein At3g25440, chloroplastic	-	-	GO:0009536`plastid`cellular_component;GO:0003723`RNA binding`molecular_function
LOC103329290	80.61	141.51	59.48	43.73	61.31	52.41	DBR_TOBAC`2-alkenal reductase (NADP(+)-dependent)	-	-	GO:0016491`oxidoreductase activity`molecular_function
LOC103331811	19.19	13.37	48.77	32.68	11.64	13.53	FLA10_ARATH`Fasciclin-like arabinogalactan protein 10	-	-	GO:0005886`plasma membrane`cellular_component;GO:0005575`cellular_component`cellular_component
LOC103341528	60.09	45.79	75.6	49.56	62.9	90.4	-	-	-	-
LOC107880896	0	0	0	0	0	0	POLR1_ARATH`Retrovirus-related Pol polyprotein from transposon RE1	-	-	GO:0005634`nucleus`cellular_component;GO:0003674`molecular_function`molecular_function;GO:0006259`DNA metabolic process`biological_process;GO:0043167`ion binding`molecular_function;GO:0016779`nucleotidyltransferase activity`molecular_function;GO:0004518`nuclease activity`molecular_function;GO:0008233`peptidase activity`molecular_function
LOC103341922	0.69	0.23	0.28	0.07	0.06	0.36	LIN_MEDTR`Putative E3 ubiquitin-protein ligase LIN	-	-	GO:0003674`molecular_function`molecular_function;GO:0044403`symbiosis, encompassing mutualism through parasitism`biological_process
LOC103330610	3.2	2.08	2.93	0.59	1.95	2.78	BGL11_ARATH`Beta-glucosidase 11	K01188`E3.2.1.21	Cyanoamino acid metabolism`ko00460;Phenylpropanoid biosynthesis`ko00940;Starch and sucrose metabolism`ko00500	GO:0005975`carbohydrate metabolic process`biological_process;GO:0016798`hydrolase activity, acting on glycosyl bonds`molecular_function
LOC103324633	82.4	62.81	66.57	88.64	73.07	80.84	VP281_ARATH`Vacuolar protein sorting-associated protein 28 homolog 1	K12184`VPS28	Endocytosis`ko04144	GO:0007034`vacuolar transport`biological_process;GO:0006605`protein targeting`biological_process;GO:0009056`catabolic process`biological_process;GO:0003674`molecular_function`molecular_function;GO:0043234`protein complex`cellular_component;GO:0005768`endosome`cellular_component;GO:0005794`Golgi apparatus`cellular_component
LOC103333900	8.8	8.29	11.03	10.76	15.78	18.97	MLO1_ARATH`MLO-like protein 1	K08472`MLO	-	GO:0006950`response to stress`biological_process;GO:0005575`cellular_component`cellular_component;GO:0005886`plasma membrane`cellular_component;GO:0008150`biological_process`biological_process;GO:0003674`molecular_function`molecular_function
LOC103325246	0.01	0	0	0	0.79	0.81	CNGC1_ARATH`Cyclic nucleotide-gated ion channel 1	-	-	GO:0043167`ion binding`molecular_function;GO:0003674`molecular_function`molecular_function;GO:0005886`plasma membrane`cellular_component;GO:0005575`cellular_component`cellular_component;GO:0022857`transmembrane transporter activity`molecular_function
LOC103340381	261.74	248.14	233.73	128.91	236.27	236.34	ACO1_ARATH`Aconitate hydratase 1	K01681`ACO, acnA	Glyoxylate and dicarboxylate metabolism`ko00630;Biosynthesis of amino acids`ko01230;2-Oxocarboxylic acid metabolism`ko01210;Carbon fixation pathways in prokaryotes`ko00720;Carbon metabolism`ko01200;Citrate cycle (TCA cycle)`ko00020	GO:0005575`cellular_component`cellular_component;GO:0005739`mitochondrion`cellular_component;GO:0006950`response to stress`biological_process;GO:0005829`cytosol`cellular_component;GO:0006091`generation of precursor metabolites and energy`biological_process;GO:0005886`plasma membrane`cellular_component;GO:0016829`lyase activity`molecular_function;GO:0003674`molecular_function`molecular_function;GO…
LOC103324735	2.74	2.35	2.57	2.74	7.75	11.3	-	-	-	-
LOC103339951	1.25	0.52	1.53	52.18	5.66	1.13	LBD36_ARATH`LOB domain-containing protein 36	-	-	GO:0048856`anatomical structure development`biological_process;GO:0009058`biosynthetic process`biological_process;GO:0008150`biological_process`biological_process;GO:0034641`cellular nitrogen compound metabolic process`biological_process
LOC103344172	5.24	2.37	4.54	3.66	3.27	5.03	NEK5_ARATH`Serine/threonine-protein kinase Nek5	K08857`NEK	-	GO:0043234`protein complex`cellular_component;GO:0043167`ion binding`molecular_function;GO:0005737`cytoplasm`cellular_component;GO:0007010`cytoskeleton organization`biological_process;GO:0030154`cell differentiation`biological_process;GO:0005856`cytoskeleton`cellular_component;GO:0048856`anatomical structure development`biological_process;GO:0016301`kinase activity`molecular_function;GO:0008150`b…
LOC103334840	0.68	0.65	0.58	1.02	0.46	0.45	NFD4_ARATH`Protein NUCLEAR FUSION DEFECTIVE 4	-	-	GO:0030154`cell differentiation`biological_process;GO:0048856`anatomical structure development`biological_process;GO:0008150`biological_process`biological_process;GO:0006950`response to stress`biological_process;GO:0005575`cellular_component`cellular_component;GO:0005739`mitochondrion`cellular_component
LOC103344672	5.06	7.36	5.43	2.94	5.59	6.06	ERCC1_ARATH`DNA excision repair protein ERCC-1	K10849`ERCC1	Fanconi anemia pathway`ko03460;Nucleotide excision repair`ko03420	GO:0007049`cell cycle`biological_process;GO:0000003`reproduction`biological_process;GO:0008150`biological_process`biological_process;GO:0065003`macromolecular complex assembly`biological_process;GO:0003677`DNA binding`molecular_function;GO:0006259`DNA metabolic process`biological_process;GO:0043234`protein complex`cellular_component;GO:0004518`nuclease activity`molecular_function;GO:0005634`nucle…
LOC103320533	5.31	3.71	4.08	8.46	3.76	3.66	-	-	-	-
LOC103326059	342.19	200.35	243.75	361.12	135.06	103.49	IRX7_ARATH`Probable glucuronoxylan glucuronosyltransferase IRX7	-	-	GO:0016757`transferase activity, transferring glycosyl groups`molecular_function;GO:0005575`cellular_component`cellular_component;GO:0006464`cellular protein modification process`biological_process;GO:0009058`biosynthetic process`biological_process;GO:0005975`carbohydrate metabolic process`biological_process;GO:0005794`Golgi apparatus`cellular_component;GO:0071554`cell wall organization or biogen…
LOC103331690	0	0.52	0.02	0.03	0.38	0.37	GATA4_ARATH`GATA transcription factor 4	-	-	GO:0008150`biological_process`biological_process;GO:0005634`nucleus`cellular_component;GO:0003677`DNA binding`molecular_function;GO:0034641`cellular nitrogen compound metabolic process`biological_process;GO:0043167`ion binding`molecular_function;GO:0001071`nucleic acid binding transcription factor activity`molecular_function;GO:0009058`biosynthetic process`biological_process
LOC103320760	4.57	7.3	7.44	3.33	5.39	6.46	-	K15414`C1QBP	Herpes simplex infection`ko05168	-
LOC103325473	7.24	13.87	10.48	20.82	40.2	39.71	DECR2_ARATH`Peroxisomal 2,4-dienoyl-CoA reductase	K13237`DECR2	Peroxisome`ko04146	GO:0016491`oxidoreductase activity`molecular_function;GO:0044281`small molecule metabolic process`biological_process;GO:0006629`lipid metabolic process`biological_process;GO:0005777`peroxisome`cellular_component;GO:0005773`vacuole`cellular_component
LOC103333119	3.72	5.76	6.03	13.44	20.53	26.3	MCA1_ARATH`Metacaspase-1	-	-	GO:0008219`cell death`biological_process;GO:0006950`response to stress`biological_process;GO:0008233`peptidase activity`molecular_function
LOC103330306	53.5	124.84	96.86	69.7	110.46	100.3	RL7A1_ORYSJ`60S ribosomal protein L7a-1	K02936`RP-L7Ae, RPL7A	Ribosome`ko03010	GO:0042254`ribosome biogenesis`biological_process;GO:0034641`cellular nitrogen compound metabolic process`biological_process;GO:0005829`cytosol`cellular_component;GO:0005840`ribosome`cellular_component;GO:0003723`RNA binding`molecular_function
LOC103340769	1.29	0.96	1.51	3.61	2.33	1.55	CAMT3_ARATH`Probable caffeoyl-CoA O-methyltransferase At4g26220	K00588`E2.1.1.104	Flavonoid biosynthesis`ko00941;Phenylpropanoid biosynthesis`ko00940;Stilbenoid, diarylheptanoid and gingerol biosynthesis`ko00945;Phenylalanine metabolism`ko00360	GO:0005829`cytosol`cellular_component;GO:0019748`secondary metabolic process`biological_process;GO:0009058`biosynthetic process`biological_process;GO:0043167`ion binding`molecular_function;GO:0008168`methyltransferase activity`molecular_function
LOC103325247	0	0	0	0	0	0.07	WAK2_ARATH`Wall-associated receptor kinase 2	-	-	GO:0000902`cell morphogenesis`biological_process;GO:0005975`carbohydrate metabolic process`biological_process;GO:0008150`biological_process`biological_process;GO:0016301`kinase activity`molecular_function;GO:0003674`molecular_function`molecular_function;GO:0043167`ion binding`molecular_function;GO:0040007`growth`biological_process;GO:0005886`plasma membrane`cellular_component;GO:0005575`cellular_…
LOC103331511	1.42	0	1.37	10.69	3.9	2.18	-	-	-	-
LOC103329160	12.86	5.56	24.56	69.3	43.12	45.79	ERF3_TOBAC`Ethylene-responsive transcription factor 3	K09286`EREBP	-	GO:0005634`nucleus`cellular_component;GO:0006950`response to stress`biological_process;GO:0007165`signal transduction`biological_process;GO:0003677`DNA binding`molecular_function;GO:0001071`nucleic acid binding transcription factor activity`molecular_function
LOC103321565	0	0	0	0.73	0.15	0.03	SBT3I_ARATH`Subtilisin-like protease SBT3.18	-	-	GO:0000003`reproduction`biological_process;GO:0008233`peptidase activity`molecular_function;GO:0005576`extracellular region`cellular_component
LOC103330985	211.45	171.99	323.28	403.46	394.89	302.32	RS17_SOLLC`40S ribosomal protein S17	K02962`RP-S17e, RPS17	Ribosome`ko03010	GO:0006412`translation`biological_process;GO:0003735`structural constituent of ribosome`molecular_function;GO:0005840`ribosome`cellular_component
LOC103322856	2.2	13.49	11.68	1.2	14.26	22.89	E134_MAIZE`Endo-1,3;1,4-beta-D-glucanase	-	-	GO:0003674`molecular_function`molecular_function;GO:0005576`extracellular region`cellular_component
LOC103328242	52.81	54.26	53.65	49.36	61.78	62.71	RD23B_ARATH`Ubiquitin receptor RAD23b	K10839`RAD23, HR23	Nucleotide excision repair`ko03420;Protein processing in endoplasmic reticulum`ko04141	GO:0005654`nucleoplasm`cellular_component;GO:0006950`response to stress`biological_process;GO:0005634`nucleus`cellular_component;GO:0005829`cytosol`cellular_component;GO:0009056`catabolic process`biological_process;GO:0006259`DNA metabolic process`biological_process;GO:0003674`molecular_function`molecular_function;GO:0043234`protein complex`cellular_component;GO:0005737`cytoplasm`cellular_compone…
LOC103342899	2.13	1.1	1.37	1.01	0.74	0.46	-	-	-	-
LOC103343206	25.76	23.28	23.69	26.68	28.97	25.53	LI2P2_ARATH`Octanoyltransferase LIP2p2, chloroplastic	K03801`lipB	Lipoic acid metabolism`ko00785	GO:0016746`transferase activity, transferring acyl groups`molecular_function;GO:0009536`plastid`cellular_component;GO:0006464`cellular protein modification process`biological_process
LOC103320985	4.59	3.98	5.28	156.7	11.97	3.48	PPA17_ARATH`Purple acid phosphatase 17	K14379`ACP5	Osteoclast differentiation`ko04380;Lysosome`ko04142;Rheumatoid arthritis`ko05323	GO:0005623`cell`cellular_component;GO:0016791`phosphatase activity`molecular_function;GO:0043167`ion binding`molecular_function;GO:0005576`extracellular region`cellular_component;GO:0042592`homeostatic process`biological_process;GO:0006950`response to stress`biological_process;GO:0016491`oxidoreductase activity`molecular_function
LOC103333145	5.81	11.16	8.7	1.88	2.16	2.66	NET4B_ARATH`Protein NETWORKED 4B	-	-	GO:0008092`cytoskeletal protein binding`molecular_function;GO:0005773`vacuole`cellular_component
LOC103339975	9.69	5.36	9.57	1.37	1.07	2.27	DOF53_ARATH`Dof zinc finger protein DOF5.3	-	-	GO:0048856`anatomical structure development`biological_process;GO:0043167`ion binding`molecular_function;GO:0001071`nucleic acid binding transcription factor activity`molecular_function;GO:0009058`biosynthetic process`biological_process;GO:0034641`cellular nitrogen compound metabolic process`biological_process;GO:0003677`DNA binding`molecular_function;GO:0005634`nucleus`cellular_component
LOC103343441	0	0	0	0	0	0	.
LOC103332276	0	0	0.36	0.79	0.18	1.32	CRF4_ARATH`Ethylene-responsive transcription factor CRF4	-	-	GO:0003677`DNA binding`molecular_function;GO:0007165`signal transduction`biological_process;GO:0005634`nucleus`cellular_component;GO:0048856`anatomical structure development`biological_process;GO:0001071`nucleic acid binding transcription factor activity`molecular_function;GO:0005737`cytoplasm`cellular_component
LOC103333411	3.01	4.89	6.84	24.9	7.07	5.03	ADF7_ARATH`Actin-depolymerizing factor 7	-	-	GO:0005856`cytoskeleton`cellular_component;GO:0043234`protein complex`cellular_component;GO:0005737`cytoplasm`cellular_component;GO:0007010`cytoskeleton organization`biological_process;GO:0008092`cytoskeletal protein binding`molecular_function
LOC103338494	20.64	9.68	20.42	14.67	13.47	13.94	CB24_PEA`Chlorophyll a-b binding protein P4, chloroplastic	K08910`LHCA4	Photosynthesis - antenna proteins`ko00196	GO:0006091`generation of precursor metabolites and energy`biological_process;GO:0005575`cellular_component`cellular_component;GO:0043234`protein complex`cellular_component;GO:0006464`cellular protein modification process`biological_process;GO:0009536`plastid`cellular_component;GO:0043167`ion binding`molecular_function;GO:0003674`molecular_function`molecular_function;GO:0009579`thylakoid`cellular_…
LOC103323118	3.25	6.45	3.69	9.9	6.81	6.64	-	-	-	-
LOC103339302	1.22	0.76	7.83	6.01	7.35	9.64	.
LOC103341385	6.76	6.7	5.15	10.98	4.23	7.38	NUD16_ARATH`Nudix hydrolase 16, mitochondrial	K07766`E3.6.1.52	-	GO:0005737`cytoplasm`cellular_component;GO:0043167`ion binding`molecular_function;GO:0003674`molecular_function`molecular_function;GO:0005634`nucleus`cellular_component;GO:0005739`mitochondrion`cellular_component
LOC103324297	0	0	0	0.76	0.06	0.1	VCL22_ARATH`Vicilin-like seed storage protein At2g28490	-	-	GO:0003674`molecular_function`molecular_function;GO:0005575`cellular_component`cellular_component
LOC103344253	0	0	0	0	0	0	SAG12_ARATH`Senescence-specific cysteine protease SAG12	-	-	GO:0048856`anatomical structure development`biological_process;GO:0030154`cell differentiation`biological_process;GO:0005764`lysosome`cellular_component;GO:0005773`vacuole`cellular_component;GO:0008150`biological_process`biological_process;GO:0005615`extracellular space`cellular_component;GO:0009056`catabolic process`biological_process;GO:0007568`aging`biological_process;GO:0008233`peptidase acti…
LOC103331817	0.1	0	0	0.09	0	0.09	C04C1_PINTA`Cytochrome P450 704C1	-	-	GO:0005575`cellular_component`cellular_component;GO:0016491`oxidoreductase activity`molecular_function;GO:0043167`ion binding`molecular_function;GO:0003674`molecular_function`molecular_function
LOC103337469	476.06	501.22	623.21	316.78	1172.55	1089.08	GPX6_ARATH`Probable phospholipid hydroperoxide glutathione peroxidase 6, mitochondrial	K00432`gpx	Thyroid hormone synthesis`ko04918;Glutathione metabolism`ko00480;Arachidonic acid metabolism`ko00590	GO:0005576`extracellular region`cellular_component;GO:0008150`biological_process`biological_process;GO:0005739`mitochondrion`cellular_component;GO:0006950`response to stress`biological_process;GO:0005829`cytosol`cellular_component;GO:0016491`oxidoreductase activity`molecular_function;GO:0005886`plasma membrane`cellular_component;GO:0009536`plastid`cellular_component
LOC103334963	17.74	26.01	19.45	10.54	11.22	13.26	PIP_ARATH`Proline iminopeptidase	K01259`pip	Arginine and proline metabolism`ko00330	GO:0008233`peptidase activity`molecular_function;GO:0009536`plastid`cellular_component;GO:0005829`cytosol`cellular_component
LOC103334874	2.37	0.75	0.83	0.02	0.17	0.29	ASMT_ARATH`Acetylserotonin O-methyltransferase	-	-	GO:0034641`cellular nitrogen compound metabolic process`biological_process;GO:0005829`cytosol`cellular_component;GO:0008168`methyltransferase activity`molecular_function;GO:0003674`molecular_function`molecular_function;GO:0009058`biosynthetic process`biological_process;GO:0005737`cytoplasm`cellular_component
LOC103322801	59.25	42.69	144.94	121.78	134.35	103.32	RS16_GOSHI`40S ribosomal protein S16	K02960`RP-S16e, RPS16	Ribosome`ko03010	GO:0006412`translation`biological_process;GO:0003735`structural constituent of ribosome`molecular_function;GO:0005840`ribosome`cellular_component
LOC103321743	40.91	48.15	39.48	17.8	21.05	26.77	RBM25_HUMAN`RNA-binding protein 25	K12822`RBM25, S164	Spliceosome`ko03040	GO:0003723`RNA binding`molecular_function;GO:0005737`cytoplasm`cellular_component;GO:0006397`mRNA processing`biological_process;GO:0008219`cell death`biological_process;GO:0003729`mRNA binding`molecular_function;GO:0034641`cellular nitrogen compound metabolic process`biological_process;GO:0005654`nucleoplasm`cellular_component
LOC103331021	0	0	0	0	0	0	RNH_HALSA`Ribonuclease HI	-	-	GO:0004518`nuclease activity`molecular_function;GO:0005737`cytoplasm`cellular_component;GO:0003723`RNA binding`molecular_function;GO:0043167`ion binding`molecular_function;GO:0003677`DNA binding`molecular_function
LOC103334643	0.22	2.3	1.87	0.28	1.22	0.76	MTEF6_ARATH`Transcription termination factor MTERF6, chloroplastic/mitochondrial	K15032`MTERFD	-	GO:0003677`DNA binding`molecular_function;GO:0008150`biological_process`biological_process;GO:0009058`biosynthetic process`biological_process;GO:0006399`tRNA metabolic process`biological_process;GO:0003723`RNA binding`molecular_function;GO:0034641`cellular nitrogen compound metabolic process`biological_process;GO:0005739`mitochondrion`cellular_component;GO:0009536`plastid`cellular_component
LOC103323037	0	0	0	1.29	0.05	0.29	DTX55_ARATH`Protein DETOXIFICATION 55	K03327`TC.MATE, SLC47A, norM, mdtK, dinF	-	GO:0003674`molecular_function`molecular_function;GO:0055085`transmembrane transport`biological_process;GO:0005575`cellular_component`cellular_component;GO:0022857`transmembrane transporter activity`molecular_function
LOC103332325	15.8	27.34	15.45	29.93	44.98	40.29	VP241_ARATH`Vacuolar protein sorting-associated protein 24 homolog 1	K12193`VPS24, CHMP3	Endocytosis`ko04144	GO:0007034`vacuolar transport`biological_process;GO:0061024`membrane organization`biological_process;GO:0016192`vesicle-mediated transport`biological_process;GO:0005829`cytosol`cellular_component;GO:0043234`protein complex`cellular_component;GO:0005768`endosome`cellular_component;GO:0006810`transport`biological_process
LOC103320312	234.12	239.02	176.72	197.87	160.45	135.79	PSDE_ARATH`26S proteasome non-ATPase regulatory subunit 14 homolog	K03030`PSMD14, RPN11, POH1	Epstein-Barr virus infection`ko05169;Proteasome`ko03050	GO:0005829`cytosol`cellular_component;GO:0005634`nucleus`cellular_component;GO:0006950`response to stress`biological_process;GO:0043167`ion binding`molecular_function;GO:0043234`protein complex`cellular_component;GO:0006464`cellular protein modification process`biological_process;GO:0009056`catabolic process`biological_process;GO:0003674`molecular_function`molecular_function;GO:0008233`peptidase …
LOC103327434	1.65	3.09	3.47	0.28	0.27	0.72	-	-	-	-
LOC103327276	136.07	98.25	103.64	178.39	86.08	79.56	-	-	-	-
LOC103338720	23.92	30.76	21.43	34.7	22.5	19.7	-	K08497`SEC20	SNARE interactions in vesicular transport`ko04130	-
LOC103333440	1.14	0.78	0.67	0.36	0.01	0.14	Y3471_ARATH`Putative receptor-like protein kinase At3g47110	-	-	GO:0043167`ion binding`molecular_function;GO:0016301`kinase activity`molecular_function;GO:0005886`plasma membrane`cellular_component;GO:0005575`cellular_component`cellular_component
LOC103336023	119.62	56.51	101.17	59.52	72.55	47.18	ADRC3_ARATH`NADPH-dependent aldehyde reductase-like protein, chloroplastic	K00059`fabG	Fatty acid metabolism`ko01212;Biotin metabolism`ko00780;Biosynthesis of unsaturated fatty acids`ko01040;Fatty acid biosynthesis`ko00061	GO:0016491`oxidoreductase activity`molecular_function;GO:0009536`plastid`cellular_component
LOC103322179	7.8	6.92	8.72	12.66	8.29	5.03	-	-	-	-
LOC103328353	0.29	0	0.04	0.06	0	0.31	BCH2_CAPAN`Beta-carotene hydroxylase 2, chloroplastic (Fragment)	K15746`crtZ	Carotenoid biosynthesis`ko00906	GO:0005575`cellular_component`cellular_component;GO:0006629`lipid metabolic process`biological_process;GO:0016491`oxidoreductase activity`molecular_function;GO:0009058`biosynthetic process`biological_process;GO:0009536`plastid`cellular_component;GO:0043167`ion binding`molecular_function;GO:0003674`molecular_function`molecular_function
LOC107880066	0	0	0	0	0	0.04	LCYE_ARATH`Lycopene epsilon cyclase, chloroplastic	K06444`lcyE, crtL2	Carotenoid biosynthesis`ko00906	GO:0009536`plastid`cellular_component;GO:0051186`cofactor metabolic process`biological_process;GO:0016491`oxidoreductase activity`molecular_function;GO:0006629`lipid metabolic process`biological_process;GO:0005575`cellular_component`cellular_component;GO:0016853`isomerase activity`molecular_function;GO:0009058`biosynthetic process`biological_process;GO:0044281`small molecule metabolic process`bio…
LOC103344157	0	0	0	0	0	0	ARGC_ARATH`Probable N-acetyl-gamma-glutamyl-phosphate reductase, chloroplastic	K00145`argC	Biosynthesis of amino acids`ko01230;2-Oxocarboxylic acid metabolism`ko01210;Arginine biosynthesis`ko00220	GO:0009058`biosynthetic process`biological_process;GO:0005730`nucleolus`cellular_component;GO:0008150`biological_process`biological_process;GO:0009536`plastid`cellular_component;GO:0043167`ion binding`molecular_function;GO:0006520`cellular amino acid metabolic process`biological_process;GO:0003674`molecular_function`molecular_function;GO:0005575`cellular_component`cellular_component;GO:0016491`ox…
LOC103342711	0	0	0	0.05	0	0.01	RPM1_ARATH`Disease resistance protein RPM1	K13457`RPM1, RPS3	Plant-pathogen interaction`ko04626	GO:0005886`plasma membrane`cellular_component;GO:0008219`cell death`biological_process;GO:0006950`response to stress`biological_process;GO:0002376`immune system process`biological_process;GO:0043167`ion binding`molecular_function;GO:0003674`molecular_function`molecular_function;GO:0005623`cell`cellular_component
LOC103332323	10.01	10.39	6.24	8.74	6.19	10.18	-	-	-	-
LOC103321325	15.18	12.83	12.18	7.94	13.62	15.46	BLH3_ARATH`BEL1-like homeodomain protein 3	-	-	GO:0005634`nucleus`cellular_component;GO:0003677`DNA binding`molecular_function;GO:0001071`nucleic acid binding transcription factor activity`molecular_function;GO:0048856`anatomical structure development`biological_process
LOC107882121	0	0	0	0	0	0	-	-	-	-
LOC103319648	7.91	5.83	4.67	22.08	7.13	4.89	MED18_ARATH`Mediator of RNA polymerase II transcription subunit 18	K15135`MED18	-	GO:0006950`response to stress`biological_process;GO:0005634`nucleus`cellular_component;GO:0005654`nucleoplasm`cellular_component;GO:0034641`cellular nitrogen compound metabolic process`biological_process;GO:0006464`cellular protein modification process`biological_process;GO:0051276`chromosome organization`biological_process;GO:0043234`protein complex`cellular_component;GO:0006520`cellular amino a…
LOC103343678	58.01	92.51	141.42	116.76	177.88	143.72	RL182_ARATH`60S ribosomal protein L18-2	K02883`RP-L18e, RPL18	Ribosome`ko03010	GO:0005773`vacuole`cellular_component;GO:0009536`plastid`cellular_component;GO:0005840`ribosome`cellular_component;GO:0006412`translation`biological_process;GO:0005829`cytosol`cellular_component;GO:0003735`structural constituent of ribosome`molecular_function;GO:0005886`plasma membrane`cellular_component
LOC103342103	0.29	0.78	0.65	0.27	4.54	5.08	C7A22_PANGI`Cytochrome P450 CYP749A22	K15639`CYP734A1, BAS1	Brassinosteroid biosynthesis`ko00905	GO:0005575`cellular_component`cellular_component;GO:0016491`oxidoreductase activity`molecular_function;GO:0003674`molecular_function`molecular_function;GO:0043167`ion binding`molecular_function
LOC103328544	2.41	2	2.13	1.04	0.43	0.65	TIO_ARATH`Serine/threonine-protein kinase TIO	K06228`FU	Pathways in cancer`ko05200;Hedgehog signaling pathway`ko04340;Basal cell carcinoma`ko05217	GO:0008092`cytoskeletal protein binding`molecular_function;GO:0043167`ion binding`molecular_function;GO:0005737`cytoplasm`cellular_component;GO:0016301`kinase activity`molecular_function;GO:0051301`cell division`biological_process;GO:0048646`anatomical structure formation involved in morphogenesis`biological_process;GO:0007049`cell cycle`biological_process;GO:0005856`cytoskeleton`cellular_compone…
LOC103324317	21.41	25.63	18.77	24.18	15.7	14.9	NIPL1_ARATH`NEP1-interacting protein-like 1	-	-	GO:0006950`response to stress`biological_process;GO:0005575`cellular_component`cellular_component;GO:0043167`ion binding`molecular_function
LOC107880072	0	0	0	0	0	0	PLT5_ARATH`Polyol transporter 5	-	-	GO:0005886`plasma membrane`cellular_component;GO:0022857`transmembrane transporter activity`molecular_function;GO:0048646`anatomical structure formation involved in morphogenesis`biological_process
LOC103342874	99.41	50.34	142.06	285.47	224.67	181.21	CHM1A_ARATH`ESCRT-related protein CHMP1A	K12197`CHMP1, VPS46, DID2	Endocytosis`ko04144	GO:0006914`autophagy`biological_process;GO:0043234`protein complex`cellular_component;GO:0006810`transport`biological_process;GO:0005768`endosome`cellular_component;GO:0008150`biological_process`biological_process;GO:0009790`embryo development`biological_process;GO:0007034`vacuolar transport`biological_process
LOC103341784	6.95	6.07	7.48	14.69	71.23	65.32	FAD3C_SESIN`Omega-3 fatty acid desaturase, chloroplastic	K10257`FAD3, FAD7, FAD8, desB	Biosynthesis of unsaturated fatty acids`ko01040;Fatty acid metabolism`ko01212	GO:0009536`plastid`cellular_component;GO:0009058`biosynthetic process`biological_process;GO:0044281`small molecule metabolic process`biological_process;GO:0016491`oxidoreductase activity`molecular_function;GO:0006629`lipid metabolic process`biological_process
LOC103334041	13.65	8.16	8.4	30.57	10.51	21.97	PLIP2_ARATH`Phospholipase A1 PLIP2, chloroplastic	-	-	GO:0006950`response to stress`biological_process;GO:0006629`lipid metabolic process`biological_process;GO:0009056`catabolic process`biological_process;GO:0003674`molecular_function`molecular_function;GO:0009536`plastid`cellular_component
LOC103340487	0.27	0.16	0.57	2.69	10.54	12.2	LRK41_ARATH`L-type lectin-domain containing receptor kinase IV.1	-	-	GO:0008150`biological_process`biological_process;GO:0016301`kinase activity`molecular_function;GO:0004871`signal transducer activity`molecular_function;GO:0005886`plasma membrane`cellular_component;GO:0005575`cellular_component`cellular_component;GO:0006950`response to stress`biological_process;GO:0003674`molecular_function`molecular_function;GO:0043167`ion binding`molecular_function
LOC103320566	13.74	18.51	17.6	3.41	8.68	10.48	SQD1_SPIOL`UDP-sulfoquinovose synthase, chloroplastic	K06118`SQD1, sqdB	Glycerolipid metabolism`ko00561;Amino sugar and nucleotide sugar metabolism`ko00520	GO:0009536`plastid`cellular_component;GO:0003674`molecular_function`molecular_function;GO:0019899`enzyme binding`molecular_function
LOC103343455	0.5	0.38	0.46	17.44	1.33	0.55	IP5PC_ARATH`Type I inositol polyphosphate 5-phosphatase 12	-	-	GO:0043167`ion binding`molecular_function;GO:0009056`catabolic process`biological_process;GO:0016791`phosphatase activity`molecular_function;GO:0005975`carbohydrate metabolic process`biological_process;GO:0006629`lipid metabolic process`biological_process;GO:0044281`small molecule metabolic process`biological_process;GO:0008150`biological_process`biological_process
TRNAD-GUC_9	0	0	0	0	0	0	.
LOC103336152	0	0	0	0	0	0	TMVRN_NICGU`TMV resistance protein N	-	-	GO:0005737`cytoplasm`cellular_component;GO:0043167`ion binding`molecular_function;GO:0002376`immune system process`biological_process;GO:0006950`response to stress`biological_process;GO:0007165`signal transduction`biological_process;GO:0008219`cell death`biological_process
LOC103335095	14.63	15.6	11.09	14.35	10.47	7.47	-	-	-	-
LOC103321443	0	0	0	0	0	0	-	-	-	-
LOC103343356	3.15	3.59	2.09	2.83	4.48	4.18	ARR17_ARATH`Two-component response regulator ARR17	K14492`ARR-A	Plant hormone signal transduction`ko04075	GO:0004871`signal transducer activity`molecular_function;GO:0009058`biosynthetic process`biological_process;GO:0007165`signal transduction`biological_process;GO:0034641`cellular nitrogen compound metabolic process`biological_process;GO:0005634`nucleus`cellular_component
LOC103323186	0.22	0.96	1.83	7.71	34.26	32.51	WRK48_ARATH`Probable WRKY transcription factor 48	-	-	GO:0001071`nucleic acid binding transcription factor activity`molecular_function;GO:0009058`biosynthetic process`biological_process;GO:0008150`biological_process`biological_process;GO:0003677`DNA binding`molecular_function;GO:0034641`cellular nitrogen compound metabolic process`biological_process;GO:0005634`nucleus`cellular_component;GO:0006950`response to stress`biological_process
LOC103334020	0.81	1.31	1.45	75.97	306.81	288.06	NHL6_ARATH`NDR1/HIN1-like protein 6	-	-	GO:0008150`biological_process`biological_process;GO:0044281`small molecule metabolic process`biological_process;GO:0007165`signal transduction`biological_process;GO:0009058`biosynthetic process`biological_process;GO:0005886`plasma membrane`cellular_component;GO:0019748`secondary metabolic process`biological_process;GO:0006629`lipid metabolic process`biological_process;GO:0006950`response to stres…
LOC103340743	4.03	4.58	2.68	3.53	3.85	3.55	Y4966_ARATH`Uncharacterized protein At4g29660;PR1F2_ARATH`PRA1 family protein F2	-	-	GO:0016192`vesicle-mediated transport`biological_process;GO:0005783`endoplasmic reticulum`cellular_component;GO:0005575`cellular_component`cellular_component;GO:0005768`endosome`cellular_component;GO:0005773`vacuole`cellular_component;GO:0005794`Golgi apparatus`cellular_component
LOC103335059	6.59	4.47	6.1	4.38	5.88	5.02	FDL1_ARATH`F-box/FBD/LRR-repeat protein At1g13570	-	-	-
LOC103343569	0	0	0	0	0	0.26	SUS2_ARATH`Sucrose synthase 2	K00695`E2.4.1.13	Starch and sucrose metabolism`ko00500	GO:0048856`anatomical structure development`biological_process;GO:0000003`reproduction`biological_process;GO:0005975`carbohydrate metabolic process`biological_process;GO:0005618`cell wall`cellular_component;GO:0009536`plastid`cellular_component;GO:0016757`transferase activity, transferring glycosyl groups`molecular_function;GO:0006950`response to stress`biological_process;GO:0005829`cytosol`cellu…
LOC103322039	23.11	28.49	16.99	12.6	15.89	18.02	IDE1_ARATH`Insulin-degrading enzyme-like 1, peroxisomal	K01408`IDE, ide	Alzheimer's disease`ko05010	GO:0008233`peptidase activity`molecular_function;GO:0005777`peroxisome`cellular_component;GO:0009056`catabolic process`biological_process;GO:0043167`ion binding`molecular_function;GO:0005739`mitochondrion`cellular_component
LOC103331911	0.39	0.45	1.33	35.64	2.51	1.63	ERG3_ORYSI`Elicitor-responsive protein 3	-	-	GO:0005737`cytoplasm`cellular_component
LOC103340456	0.12	0.01	0.09	0.18	0	0.33	.
LOC103331553	42.37	48.78	43.25	34.9	22.73	25.87	HNRPQ_HUMAN`Heterogeneous nuclear ribonucleoprotein Q	-	-	GO:0003723`RNA binding`molecular_function;GO:0043234`protein complex`cellular_component;GO:0005737`cytoplasm`cellular_component;GO:0044403`symbiosis, encompassing mutualism through parasitism`biological_process;GO:0006397`mRNA processing`biological_process;GO:0005634`nucleus`cellular_component;GO:0005575`cellular_component`cellular_component;GO:0005783`endoplasmic reticulum`cellular_component;GO:…
LOC103330757	24.31	32.97	22.19	17.98	16.62	14.85	MFA1A_MOUSE`Microfibrillar-associated protein 1A	K13110`MFAP1	-	GO:0006397`mRNA processing`biological_process;GO:0005578`proteinaceous extracellular matrix`cellular_component;GO:0005634`nucleus`cellular_component
LOC103340949	0	0	0	0.19	0.06	0	-	-	-	-
LOC103335836	1.56	1.7	1.06	0.81	0.2	0.3	HA22A_ARATH`HVA22-like protein a	-	-	GO:0008150`biological_process`biological_process;GO:0005575`cellular_component`cellular_component;GO:0006950`response to stress`biological_process
LOC103342238	43.91	43.88	42.83	40.46	43.17	35.24	CPP1_ARATH`Protein CHAPERONE-LIKE PROTEIN OF POR1, chloroplastic	-	-	GO:0008150`biological_process`biological_process;GO:0009579`thylakoid`cellular_component;GO:0003674`molecular_function`molecular_function;GO:0006457`protein folding`biological_process;GO:0009536`plastid`cellular_component;GO:0005739`mitochondrion`cellular_component;GO:0005575`cellular_component`cellular_component;GO:0009790`embryo development`biological_process;GO:0008219`cell death`biological_pr…
LOC103332878	19.82	22.4	16.32	18.52	13.99	10.63	RTNLP_ARATH`Reticulon-like protein B16	-	-	GO:0005575`cellular_component`cellular_component;GO:0005783`endoplasmic reticulum`cellular_component
LOC103340350	1.61	1.9	1.97	1.79	4.55	2.62	SSL5_ARATH`Protein STRICTOSIDINE SYNTHASE-LIKE 5	-	-	GO:0005783`endoplasmic reticulum`cellular_component;GO:0005575`cellular_component`cellular_component;GO:0008150`biological_process`biological_process;GO:0009058`biosynthetic process`biological_process;GO:0005773`vacuole`cellular_component
LOC103335132	0	0	0	0	0	0	-	K12183`TSG101, STP22, VPS23	Endocytosis`ko04144	-
LOC103324839	0.69	0.83	0.45	0	0.59	5.61	-	-	-	-
LOC103328953	0	0	0	0	0	0	-	-	-	-
LOC107880796	0.39	0.54	0.19	0	0	0.01	WAK2_ARATH`Wall-associated receptor kinase 2	-	-	GO:0040007`growth`biological_process;GO:0003674`molecular_function`molecular_function;GO:0043167`ion binding`molecular_function;GO:0005575`cellular_component`cellular_component;GO:0042592`homeostatic process`biological_process;GO:0005886`plasma membrane`cellular_component;GO:0000902`cell morphogenesis`biological_process;GO:0005975`carbohydrate metabolic process`biological_process;GO:0008150`biolo…
LOC103323149	1.83	1.01	0.93	7.02	0.87	0.93	MY111_ARATH`Transcription factor MYB111	K09422`MYBP	-	GO:0009058`biosynthetic process`biological_process;GO:0001071`nucleic acid binding transcription factor activity`molecular_function;GO:0030154`cell differentiation`biological_process;GO:0003677`DNA binding`molecular_function;GO:0005634`nucleus`cellular_component;GO:0008150`biological_process`biological_process
LOC103341405	121.24	71.81	59.18	118.14	58.52	53.55	.
LOC103327587	45.4	19.43	37.9	186.1	34.13	29.53	DRMH4_ARATH`Dormancy-associated protein homolog 4	-	-	-
LOC103323281	128.36	102.05	137.72	97.42	65.09	72.72	SPL1_ARATH`Squamosa promoter-binding-like protein 1	-	-	GO:0009058`biosynthetic process`biological_process;GO:0001071`nucleic acid binding transcription factor activity`molecular_function;GO:0043167`ion binding`molecular_function;GO:0005634`nucleus`cellular_component;GO:0003677`DNA binding`molecular_function;GO:0034641`cellular nitrogen compound metabolic process`biological_process
LOC103342537	0.17	0	0	0.11	0	0.02	-	-	-	-
LOC103329172	3.24	3.69	4.26	3.34	1.21	1.92	LPXB_ARATH`Probable lipid-A-disaccharide synthase, mitochondrial	K00748`lpxB	Lipopolysaccharide biosynthesis`ko00540	GO:0008150`biological_process`biological_process;GO:0005975`carbohydrate metabolic process`biological_process;GO:0009058`biosynthetic process`biological_process;GO:0005739`mitochondrion`cellular_component;GO:0005829`cytosol`cellular_component;GO:0008289`lipid binding`molecular_function;GO:0006629`lipid metabolic process`biological_process;GO:0016757`transferase activity, transferring glycosyl gro…
LOC103326408	13.04	16.11	11.83	11.99	11.1	6.96	RTL2_ARATH`Ribonuclease 3-like protein 2	-	-	GO:0005737`cytoplasm`cellular_component;GO:0005622`intracellular`cellular_component;GO:0004518`nuclease activity`molecular_function;GO:0043167`ion binding`molecular_function;GO:0005634`nucleus`cellular_component;GO:0034641`cellular nitrogen compound metabolic process`biological_process;GO:0003723`RNA binding`molecular_function;GO:0042254`ribosome biogenesis`biological_process
LOC103340091	0.27	1.73	1.11	1.83	1.17	1.08	NTPP_CHLMU`Nucleoside triphosphate pyrophosphatase;NTPPA_ALIF1`dTTP/UTP pyrophosphatase	K06287`maf	-	GO:0005737`cytoplasm`cellular_component;GO:0003674`molecular_function`molecular_function;GO:0034641`cellular nitrogen compound metabolic process`biological_process;GO:0044281`small molecule metabolic process`biological_process
LOC103324971	2.47	5.88	5.55	2.08	4.19	3.54	TM209_HUMAN`Transmembrane protein 209	-	-	GO:0005575`cellular_component`cellular_component
LOC103330526	54.61	35.06	32.21	25.39	24.45	19.52	-	-	-	-
LOC103338253	31.21	34.7	26.82	16.19	17.69	19.44	MCE1_HUMAN`mRNA-capping enzyme	K13917`RNGTT	mRNA surveillance pathway`ko03015	GO:0016779`nucleotidyltransferase activity`molecular_function;GO:0009058`biosynthetic process`biological_process;GO:0005654`nucleoplasm`cellular_component;GO:0034641`cellular nitrogen compound metabolic process`biological_process;GO:0005634`nucleus`cellular_component;GO:0003674`molecular_function`molecular_function;GO:0043167`ion binding`molecular_function;GO:0006397`mRNA processing`biological_pr…
LOC103331688	100.73	45.46	47.69	173.2	54.52	52.64	-	-	-	-
LOC103342240	2.51	6.46	4.73	8.23	10.05	16.98	ENO1_ARATH`Enolase 1, chloroplastic	K01689`ENO, eno	Carbon metabolism`ko01200;Biosynthesis of amino acids`ko01230;HIF-1 signaling pathway`ko04066;RNA degradation`ko03018;Methane metabolism`ko00680;Glycolysis / Gluconeogenesis`ko00010	GO:0006091`generation of precursor metabolites and energy`biological_process;GO:0005829`cytosol`cellular_component;GO:0043167`ion binding`molecular_function;GO:0043234`protein complex`cellular_component;GO:0009536`plastid`cellular_component;GO:0009056`catabolic process`biological_process;GO:0016829`lyase activity`molecular_function;GO:0044281`small molecule metabolic process`biological_process;GO…
LOC103320376	10.94	12.84	27	136.14	215.66	197.08	.
LOC103319020	5.05	4.9	6.7	3.79	7.23	8.35	TRUA_PARL1`tRNA pseudouridine synthase A	K06173`truA, PUS1	-	GO:0006399`tRNA metabolic process`biological_process;GO:0003723`RNA binding`molecular_function
LOC107881861	0	0	0	0	0	0	.
LOC103343387	0	0	0.04	0	0	0	-	-	-	-
LOC103333466	19.04	19.98	11.36	15.59	8.49	7.15	SIGA_ARATH`RNA polymerase sigma factor sigA	K03086`SIG1, rpoD	-	GO:0009536`plastid`cellular_component;GO:0034641`cellular nitrogen compound metabolic process`biological_process;GO:0001071`nucleic acid binding transcription factor activity`molecular_function;GO:0009058`biosynthetic process`biological_process;GO:0000988`transcription factor activity, protein binding`molecular_function;GO:0008150`biological_process`biological_process;GO:0015979`photosynthesis`bi…
LOC103321775	42.68	34.79	34.49	39.13	28.39	30.36	NRX1_ARATH`Probable nucleoredoxin 1	K17609`NXN	-	GO:0016491`oxidoreductase activity`molecular_function;GO:0005829`cytosol`cellular_component;GO:0042592`homeostatic process`biological_process;GO:0040011`locomotion`biological_process;GO:0040007`growth`biological_process;GO:0008150`biological_process`biological_process;GO:0048856`anatomical structure development`biological_process;GO:0030154`cell differentiation`biological_process;GO:0000902`cell …
LOC103335041	1.15	0.49	1.77	2.32	0.93	0.57	U74G1_STERE`UDP-glycosyltransferase 74G1	K13691`SGT1	-	GO:0016757`transferase activity, transferring glycosyl groups`molecular_function
LOC103320368	14.86	14.84	12.38	51.94	62.98	60.7	WRKY7_ARATH`Probable WRKY transcription factor 7	-	-	GO:0003677`DNA binding`molecular_function;GO:0005634`nucleus`cellular_component;GO:0003674`molecular_function`molecular_function;GO:0001071`nucleic acid binding transcription factor activity`molecular_function
LOC103337944	21.9	25.44	20.87	18.05	20.71	20.78	WNK2_ORYSJ`Probable serine/threonine-protein kinase WNK2	K08867`WNK, PRKWNK	-	GO:0043167`ion binding`molecular_function;GO:0006464`cellular protein modification process`biological_process;GO:0005737`cytoplasm`cellular_component;GO:0016301`kinase activity`molecular_function;GO:0007165`signal transduction`biological_process
LOC103338039	63.04	86.39	94.54	73.83	99.8	82.02	KAD4_ORYSJ`Adenylate kinase 4	K00939`adk, AK	Purine metabolism`ko00230	GO:0016301`kinase activity`molecular_function;GO:0044281`small molecule metabolic process`biological_process;GO:0034641`cellular nitrogen compound metabolic process`biological_process;GO:0043167`ion binding`molecular_function;GO:0005737`cytoplasm`cellular_component
LOC103318824	71.21	56.05	66.27	60.93	76.56	67.01	EMC89_ARATH`ER membrane protein complex subunit 8/9 homolog	-	-	GO:0043234`protein complex`cellular_component;GO:0005783`endoplasmic reticulum`cellular_component
LOC103337443	2.22	1.06	1.72	7.57	24.11	17.7	-	-	-	-
LOC103341903	0	0	0	0	0	0	-	-	-	-
LOC103320033	34.56	26.84	32.09	22.01	23.43	25.82	LEUNG_ARATH`Transcriptional corepressor LEUNIG	-	-	GO:0048856`anatomical structure development`biological_process;GO:0000003`reproduction`biological_process;GO:0030154`cell differentiation`biological_process;GO:0000902`cell morphogenesis`biological_process;GO:0009058`biosynthetic process`biological_process;GO:0005975`carbohydrate metabolic process`biological_process;GO:0008150`biological_process`biological_process;GO:0040007`growth`biological_pro…
LOC103326308	1.22	1.58	1.93	2	1.68	1.75	Y4729_ARATH`G-type lectin S-receptor-like serine/threonine-protein kinase At4g27290	-	-	GO:0003674`molecular_function`molecular_function;GO:0043167`ion binding`molecular_function;GO:0006464`cellular protein modification process`biological_process;GO:0008150`biological_process`biological_process;GO:0016301`kinase activity`molecular_function;GO:0005886`plasma membrane`cellular_component
LOC103339141	0	0	0	0	0	0	HIP45_ARATH`Heavy metal-associated isoprenylated plant protein 45	-	-	GO:0006810`transport`biological_process;GO:0043167`ion binding`molecular_function
LOC103319099	9.22	12.35	8.39	3.69	7.03	7.86	MAA3_ARATH`Probable helicase MAGATAMA 3	K10706`SETX, ALS4	-	GO:0040011`locomotion`biological_process;GO:0043167`ion binding`molecular_function;GO:0003723`RNA binding`molecular_function;GO:0004386`helicase activity`molecular_function;GO:0048856`anatomical structure development`biological_process;GO:0008150`biological_process`biological_process;GO:0005634`nucleus`cellular_component
LOC103338567	10.58	12.62	9.24	4.56	3.95	5.4	TCP5_ARATH`Transcription factor TCP5	-	-	GO:0009058`biosynthetic process`biological_process;GO:0030154`cell differentiation`biological_process;GO:0001071`nucleic acid binding transcription factor activity`molecular_function;GO:0048856`anatomical structure development`biological_process;GO:0003677`DNA binding`molecular_function;GO:0008150`biological_process`biological_process;GO:0005634`nucleus`cellular_component;GO:0034641`cellular nitr…
LOC103343662	0.75	0.61	0.48	1.53	0.56	0.56	E2FA_ARATH`Transcription factor E2FA	-	-	GO:0003677`DNA binding`molecular_function;GO:0009058`biosynthetic process`biological_process;GO:0001071`nucleic acid binding transcription factor activity`molecular_function;GO:0000003`reproduction`biological_process;GO:0007049`cell cycle`biological_process;GO:0005634`nucleus`cellular_component;GO:0034641`cellular nitrogen compound metabolic process`biological_process;GO:0005737`cytoplasm`cellula…
LOC107881919	0	0	0.04	1.65	4.47	1.84	LRK10_WHEAT`Rust resistance kinase Lr10	-	-	GO:0005575`cellular_component`cellular_component;GO:0016301`kinase activity`molecular_function;GO:0005886`plasma membrane`cellular_component;GO:0043167`ion binding`molecular_function
TRNAS-CGA_1	0	0	0	0	0	0	.
LOC103327293	30.97	21	27	22.81	25.59	19.41	NIFU1_ARATH`NifU-like protein 1, chloroplastic	-	-	GO:0009058`biosynthetic process`biological_process;GO:0051604`protein maturation`biological_process;GO:0043167`ion binding`molecular_function;GO:0009536`plastid`cellular_component;GO:0003674`molecular_function`molecular_function;GO:0022607`cellular component assembly`biological_process;GO:0005198`structural molecule activity`molecular_function
LOC103329319	1.46	2.22	1.36	1.89	3.3	4.21	LYK3_MEDTR`LysM domain receptor-like kinase 3	K13429`CERK1	Plant-pathogen interaction`ko04626	GO:0044403`symbiosis, encompassing mutualism through parasitism`biological_process;GO:0006464`cellular protein modification process`biological_process;GO:0043167`ion binding`molecular_function;GO:0005575`cellular_component`cellular_component;GO:0005886`plasma membrane`cellular_component;GO:0005773`vacuole`cellular_component;GO:0008150`biological_process`biological_process;GO:0016301`kinase activi…
LOC103338594	39.21	19.75	48.81	84.67	55.72	36.65	ASTER_ARATH`Protein Asterix	-	-	GO:0005575`cellular_component`cellular_component
LOC103332184	6.32	4.64	7.87	25.95	3.84	4.73	KLCR1_ARATH`Protein KINESIN LIGHT CHAIN-RELATED 1	-	-	GO:0005886`plasma membrane`cellular_component;GO:0005737`cytoplasm`cellular_component;GO:0043234`protein complex`cellular_component;GO:0005856`cytoskeleton`cellular_component
LOC103342548	27.61	15.29	27.85	17.9	25.28	22.43	ETFA_ARATH`Electron transfer flavoprotein subunit alpha, mitochondrial	K03522`fixB, etfA	-	GO:0043167`ion binding`molecular_function;GO:0003674`molecular_function`molecular_function;GO:0009056`catabolic process`biological_process;GO:0005739`mitochondrion`cellular_component;GO:0044281`small molecule metabolic process`biological_process;GO:0016491`oxidoreductase activity`molecular_function;GO:0006629`lipid metabolic process`biological_process
LOC103331222	0.96	4.11	2.61	0.4	2	2.24	-	-	-	-
LOC103321600	17.1	19.32	16.96	10.28	10.85	11.63	-	-	-	-
LOC103324131	1.55	1.56	2.41	1.61	1.53	1.9	-	-	-	-
LOC103328646	9.7	8.52	10.12	3.55	4.03	6.1	LPP3_ARATH`Putative lipid phosphate phosphatase 3, chloroplastic	-	-	GO:0005886`plasma membrane`cellular_component;GO:0006629`lipid metabolic process`biological_process;GO:0016791`phosphatase activity`molecular_function;GO:0009536`plastid`cellular_component
LOC103327842	0.07	0	0.03	0.08	0.41	0.51	AB36G_ARATH`ABC transporter G family member 36	-	-	GO:0006810`transport`biological_process;GO:0055085`transmembrane transport`biological_process;GO:0016887`ATPase activity`molecular_function;GO:0034641`cellular nitrogen compound metabolic process`biological_process;GO:0005575`cellular_component`cellular_component;GO:0009536`plastid`cellular_component;GO:0044281`small molecule metabolic process`biological_process;GO:0008150`biological_process`biol…
LOC103332726	4.81	3.6	6.33	1.83	2.23	3.32	-	-	-	-
LOC103335820	10.13	11.75	18.41	2.32	8.38	6.42	IPYR6_ARATH`Soluble inorganic pyrophosphatase 6, chloroplastic	K01507`ppa	Oxidative phosphorylation`ko00190	GO:0043167`ion binding`molecular_function;GO:0009536`plastid`cellular_component;GO:0003674`molecular_function`molecular_function;GO:0006950`response to stress`biological_process;GO:0009579`thylakoid`cellular_component;GO:0008150`biological_process`biological_process
LOC107881586	2.69	2.61	2.54	1.69	2.7	2.68	IDM3_ARATH`Increased DNA methylation 3	-	-	GO:0006259`DNA metabolic process`biological_process;GO:0005634`nucleus`cellular_component
LOC103322293	0.31	0.31	0.56	0.12	0	0.22	SHR_ARATH`Protein SHORT-ROOT	-	-	GO:0042592`homeostatic process`biological_process;GO:0005634`nucleus`cellular_component;GO:0008150`biological_process`biological_process;GO:0003677`DNA binding`molecular_function;GO:0051301`cell division`biological_process;GO:0007049`cell cycle`biological_process;GO:0048856`anatomical structure development`biological_process;GO:0001071`nucleic acid binding transcription factor activity`molecular_…
LOC103322586	33.85	25.93	33.06	41.54	75.22	49.73	UGT1_GARJA`Crocetin glucosyltransferase, chloroplastic	-	-	GO:0016757`transferase activity, transferring glycosyl groups`molecular_function;GO:0009536`plastid`cellular_component
LOC103327051	5.97	6.11	5.48	3.61	4.96	5.67	CD48C_ARATH`Cell division control protein 48 homolog C	K14571`RIX7, NVL	Ribosome biogenesis in eukaryotes`ko03008	GO:0016887`ATPase activity`molecular_function;GO:0005634`nucleus`cellular_component;GO:0006259`DNA metabolic process`biological_process;GO:0003674`molecular_function`molecular_function;GO:0043167`ion binding`molecular_function;GO:0005737`cytoplasm`cellular_component;GO:0042254`ribosome biogenesis`biological_process;GO:0051301`cell division`biological_process;GO:0007049`cell cycle`biological_proce…
LOC103342581	4.12	0.87	0.19	4.19	3.47	2.14	-	K09131`K09131	-	-
LOC103336410	0	0	0	0	0	0	AB9G_ARATH`ABC transporter G family member 9	-	-	GO:0008150`biological_process`biological_process;GO:0016887`ATPase activity`molecular_function;GO:0055085`transmembrane transport`biological_process;GO:0005575`cellular_component`cellular_component;GO:0022857`transmembrane transporter activity`molecular_function;GO:0009790`embryo development`biological_process;GO:0005886`plasma membrane`cellular_component;GO:0003674`molecular_function`molecular_f…
LOC103339137	2.27	0.27	1.34	6.27	5.49	6.12	SRG1_ARATH`Protein SRG1	-	-	GO:0007568`aging`biological_process;GO:0043167`ion binding`molecular_function;GO:0048856`anatomical structure development`biological_process;GO:0016491`oxidoreductase activity`molecular_function
LOC103330250	0	0	0	0	0	0	PMAT1_ARATH`Phenolic glucoside malonyltransferase 1	-	-	GO:0005829`cytosol`cellular_component;GO:0016746`transferase activity, transferring acyl groups`molecular_function;GO:0008150`biological_process`biological_process
LOC103339203	11.19	13.42	13.27	5.21	8.89	8.03	GACP2_ARATH`Gamma-tubulin complex component 2	K16569`TUBGCP2, GCP2	-	GO:0043234`protein complex`cellular_component;GO:0005737`cytoplasm`cellular_component;GO:0007010`cytoskeleton organization`biological_process;GO:0005635`nuclear envelope`cellular_component;GO:0008092`cytoskeletal protein binding`molecular_function;GO:0007049`cell cycle`biological_process;GO:0000003`reproduction`biological_process;GO:0005856`cytoskeleton`cellular_component;GO:0005815`microtubule o…
LOC107881076	1.44	3.92	3.62	2.43	3.49	1.65	-	-	-	-
LOC103328984	1.53	4.91	2.6	1.31	1.66	2.49	PP246_ARATH`Pentatricopeptide repeat-containing protein At3g22150, chloroplastic	-	-	GO:0005739`mitochondrion`cellular_component;GO:0034641`cellular nitrogen compound metabolic process`biological_process;GO:0009536`plastid`cellular_component
LOC103330172	1.75	1.47	1.73	1.94	1.55	2.16	LSF1_ARATH`Phosphoglucan phosphatase LSF1, chloroplastic	-	-	GO:0016791`phosphatase activity`molecular_function;GO:0005975`carbohydrate metabolic process`biological_process;GO:0009536`plastid`cellular_component;GO:0009056`catabolic process`biological_process
LOC103327032	9.28	10.7	11.84	6.13	8.93	7.87	UVR8_ARATH`Ultraviolet-B receptor UVR8	-	-	GO:0003674`molecular_function`molecular_function;GO:0006464`cellular protein modification process`biological_process;GO:0004871`signal transducer activity`molecular_function;GO:0005694`chromosome`cellular_component;GO:0008150`biological_process`biological_process;GO:0005829`cytosol`cellular_component;GO:0005634`nucleus`cellular_component
LOC103327034	8.17	7.72	7.18	8.01	7.8	6.57	APEM9_ARATH`Protein APEM9	-	-	GO:0005730`nucleolus`cellular_component;GO:0005575`cellular_component`cellular_component;GO:0005777`peroxisome`cellular_component;GO:0006810`transport`biological_process
LOC103334897	7.36	10.5	11.87	39.84	76.99	142.85	EXLA2_ARATH`Expansin-like A2	-	-	GO:0000003`reproduction`biological_process;GO:0005575`cellular_component`cellular_component;GO:0005576`extracellular region`cellular_component;GO:0005618`cell wall`cellular_component
LOC103321454	36.18	16.59	29.06	83.7	31.16	58.37	GATL9_ARATH`Probable galacturonosyltransferase-like 9	-	-	GO:0009058`biosynthetic process`biological_process;GO:0005794`Golgi apparatus`cellular_component;GO:0005975`carbohydrate metabolic process`biological_process;GO:0071554`cell wall organization or biogenesis`biological_process;GO:0016757`transferase activity, transferring glycosyl groups`molecular_function;GO:0005575`cellular_component`cellular_component
LOC107880820	1	2.38	1.08	0.54	3.24	5.85	.
LOC103334016	5.48	6.06	4.03	4.2	5.45	4.61	-	-	-	-
LOC103331955	24.74	15.96	19.05	19.93	15.4	12.92	-	-	-	-
LOC103318965	1.16	0.7	1.68	2.33	1.06	1.73	BC10_ORYSJ`Glycosyltransferase BC10	-	-	GO:0071554`cell wall organization or biogenesis`biological_process;GO:0005794`Golgi apparatus`cellular_component;GO:0009058`biosynthetic process`biological_process;GO:0005975`carbohydrate metabolic process`biological_process;GO:0016757`transferase activity, transferring glycosyl groups`molecular_function;GO:0005575`cellular_component`cellular_component
LOC103332285	3.72	3.76	4	0.38	0.5	0.72	Y5162_ARATH`Uncharacterized protein At5g41620	-	-	GO:0009536`plastid`cellular_component;GO:0005886`plasma membrane`cellular_component
LOC103324014	15.14	10.57	10.62	14.77	8.06	7.49	HMT3_ARATH`Homocysteine S-methyltransferase 3	K00547`mmuM, BHMT2	Cysteine and methionine metabolism`ko00270	GO:0005886`plasma membrane`cellular_component;GO:0006790`sulfur compound metabolic process`biological_process;GO:0009058`biosynthetic process`biological_process;GO:0006520`cellular amino acid metabolic process`biological_process;GO:0008168`methyltransferase activity`molecular_function;GO:0043167`ion binding`molecular_function
LOC103327048	0.5	0.35	0.19	0.1	0.26	0.36	CNGC1_ARATH`Cyclic nucleotide-gated ion channel 1	-	-	GO:0005575`cellular_component`cellular_component;GO:0022857`transmembrane transporter activity`molecular_function;GO:0005886`plasma membrane`cellular_component;GO:0043167`ion binding`molecular_function;GO:0003674`molecular_function`molecular_function
LOC103329176	0	0	0	0.06	0	0.05	MPC4_ARATH`Mitochondrial pyruvate carrier 4	-	-	GO:0022857`transmembrane transporter activity`molecular_function;GO:0005739`mitochondrion`cellular_component;GO:0006810`transport`biological_process
LOC103327053	34.41	37.01	48	31.15	47.1	47.79	PCYOX_ARATH`Farnesylcysteine lyase	K05906`PCYOX1, FCLY	Terpenoid backbone biosynthesis`ko00900	GO:0007165`signal transduction`biological_process;GO:0005764`lysosome`cellular_component;GO:0005773`vacuole`cellular_component;GO:0016491`oxidoreductase activity`molecular_function;GO:0006629`lipid metabolic process`biological_process;GO:0006790`sulfur compound metabolic process`biological_process;GO:0006520`cellular amino acid metabolic process`biological_process;GO:0009056`catabolic process`bio…
LOC103323288	2.98	3.31	3.38	3.93	2.92	2.95	SMAL1_XENLA`SWI/SNF-related matrix-associated actin-dependent regulator of chromatin subfamily A-like protein 1;SMAL1_XENTR`SWI/SNF-related matrix-associated actin-dependent regulator of chromatin subfamily A-like protein 1	K14440`SMARCAL1, HARP	-	GO:0004386`helicase activity`molecular_function;GO:0009058`biosynthetic process`biological_process;GO:0000228`nuclear chromosome`cellular_component;GO:0016887`ATPase activity`molecular_function;GO:0034641`cellular nitrogen compound metabolic process`biological_process;GO:0005634`nucleus`cellular_component;GO:0006950`response to stress`biological_process;GO:0003674`molecular_function`molecular_fun…
LOC103341394	0	0	0	0	0	0	ORG2_ARATH`Transcription factor ORG2	-	-	GO:0003677`DNA binding`molecular_function;GO:0001071`nucleic acid binding transcription factor activity`molecular_function;GO:0009058`biosynthetic process`biological_process;GO:0034641`cellular nitrogen compound metabolic process`biological_process;GO:0005634`nucleus`cellular_component;GO:0042592`homeostatic process`biological_process;GO:0006950`response to stress`biological_process;GO:0003674`mo…
LOC103337978	10.83	6.37	10.93	24.04	171.13	329.68	BT1_ARATH`BTB/POZ and TAZ domain-containing protein 1	-	-	GO:0048856`anatomical structure development`biological_process;GO:0009058`biosynthetic process`biological_process;GO:0016746`transferase activity, transferring acyl groups`molecular_function;GO:0000988`transcription factor activity, protein binding`molecular_function;GO:0008150`biological_process`biological_process;GO:0043167`ion binding`molecular_function;GO:0006464`cellular protein modification…
LOC103323456	0.26	0.32	1.34	0	1.72	0.89	Y4141_ARATH`Uncharacterized protein At4g14100	-	-	GO:0005773`vacuole`cellular_component
LOC103341878	0	0	0	0	0	1.1	CASP2_POPTR`Casparian strip membrane protein 2	-	-	GO:0071554`cell wall organization or biogenesis`biological_process;GO:0003674`molecular_function`molecular_function;GO:0005618`cell wall`cellular_component;GO:0034330`cell junction organization`biological_process;GO:0005575`cellular_component`cellular_component;GO:0005886`plasma membrane`cellular_component;GO:0022607`cellular component assembly`biological_process
LOC107881604	0.18	0	0.06	0.3	0.07	0.39	.
LOC103326344	0	0	0	0	0	0	-	K10578`UBE2J1, NCUBE1, UBC6	Protein processing in endoplasmic reticulum`ko04141;Parkinson's disease`ko05012;Ubiquitin mediated proteolysis`ko04120	-
LOC103331632	0	0	0	0	0	0.02	-	-	-	-
LOC103319308	23.2	15.18	20.65	23.2	21	15.35	MES12_ARATH`Putative methylesterase 12, chloroplastic	-	-	GO:0003674`molecular_function`molecular_function;GO:0009536`plastid`cellular_component;GO:0044281`small molecule metabolic process`biological_process
LOC103339924	29.54	39.5	36.21	22.16	21.58	31.82	-	-	-	-
LOC103320809	2.2	2.19	3.65	6.18	7.26	7.31	-	-	-	-
LOC103336356	0.15	0.31	0.25	4.69	12.55	11.55	LERK3_ORYSJ`G-type lectin S-receptor-like serine/threonine-protein kinase LECRK3	-	-	GO:0003674`molecular_function`molecular_function;GO:0043167`ion binding`molecular_function;GO:0006464`cellular protein modification process`biological_process;GO:0005575`cellular_component`cellular_component;GO:0006950`response to stress`biological_process;GO:0005886`plasma membrane`cellular_component;GO:0016301`kinase activity`molecular_function
LOC103333591	27.2	28.07	20.9	102.98	186.89	135.77	CYB5E_ARATH`Cytochrome b5 isoform E	-	-	GO:0008150`biological_process`biological_process;GO:0009579`thylakoid`cellular_component;GO:0005773`vacuole`cellular_component;GO:0005575`cellular_component`cellular_component;GO:0005783`endoplasmic reticulum`cellular_component;GO:0005886`plasma membrane`cellular_component;GO:0009536`plastid`cellular_component;GO:0043167`ion binding`molecular_function;GO:0003674`molecular_function`molecular_funct…
LOC103331779	17.92	18.43	23.92	25.89	22.94	21.8	TBL2_HUMAN`Transducin beta-like protein 2	-	-	GO:0003723`RNA binding`molecular_function;GO:0003674`molecular_function`molecular_function;GO:0006950`response to stress`biological_process;GO:0019899`enzyme binding`molecular_function;GO:0007165`signal transduction`biological_process;GO:0005783`endoplasmic reticulum`cellular_component
LOC103334430	0.95	1.6	1.29	1.59	0.56	0.91	BARD1_ARATH`BRCA1-associated RING domain protein 1	K10683`BARD1	-	GO:0043234`protein complex`cellular_component;GO:0006464`cellular protein modification process`biological_process;GO:0006520`cellular amino acid metabolic process`biological_process;GO:0005634`nucleus`cellular_component;GO:0034641`cellular nitrogen compound metabolic process`biological_process;GO:0048856`anatomical structure development`biological_process;GO:0003677`DNA binding`molecular_function…
LOC103322682	0	0	0	0	0	0	.
LOC103327757	0	0	0	0	0	0.81	ACP1_CASGL`Acyl carrier protein 1, chloroplastic	-	-	GO:0009536`plastid`cellular_component;GO:0043167`ion binding`molecular_function;GO:0009058`biosynthetic process`biological_process;GO:0006629`lipid metabolic process`biological_process;GO:0044281`small molecule metabolic process`biological_process
LOC103337376	451.57	196.33	266.83	411.47	140.33	101.95	SGR_CAPAN`Protein STAY-GREEN homolog, chloroplastic	-	-	GO:0034641`cellular nitrogen compound metabolic process`biological_process;GO:0009056`catabolic process`biological_process;GO:0051186`cofactor metabolic process`biological_process;GO:0009536`plastid`cellular_component
LOC103326257	0	0	0.03	0.04	0	0	PHBP_VIGRR`Phytohormone-binding protein CSBP	-	-	GO:0004871`signal transducer activity`molecular_function;GO:0003674`molecular_function`molecular_function;GO:0043167`ion binding`molecular_function;GO:0007165`signal transduction`biological_process;GO:0006950`response to stress`biological_process;GO:0008289`lipid binding`molecular_function;GO:0030234`enzyme regulator activity`molecular_function
LOC103326652	0.86	0.18	0.83	1.67	1.66	3.44	C7A12_PANGI`Cytochrome P450 CYP736A12	-	-	GO:0016491`oxidoreductase activity`molecular_function;GO:0005575`cellular_component`cellular_component;GO:0003674`molecular_function`molecular_function;GO:0043167`ion binding`molecular_function
LOC103329849	2.35	0.52	3.67	47.58	40.23	44.3	-	-	-	-
LOC103341237	11.68	18.93	12.88	19.23	49.94	41.08	CB60E_ARATH`Calmodulin-binding protein 60 E	-	-	GO:0044281`small molecule metabolic process`biological_process;GO:0005634`nucleus`cellular_component;GO:0003677`DNA binding`molecular_function;GO:0001071`nucleic acid binding transcription factor activity`molecular_function;GO:0003674`molecular_function`molecular_function;GO:0009058`biosynthetic process`biological_process
LOC103344579	3.76	3.93	1.72	2.48	0.9	0.7	-	-	-	-
LOC103344629	10.25	10.81	9.44	4.36	5.89	5.33	AMPP2_ARATH`Aminopeptidase P2	K01262`pepP	-	GO:0008233`peptidase activity`molecular_function;GO:0005737`cytoplasm`cellular_component;GO:0043167`ion binding`molecular_function;GO:0009536`plastid`cellular_component
LOC103325520	2.13	9.18	7.31	0.54	8.25	7.04	TAM41_DANRE`Phosphatidate cytidylyltransferase, mitochondrial	K17807`TAM41, MMP37	-	GO:0009058`biosynthetic process`biological_process;GO:0016779`nucleotidyltransferase activity`molecular_function;GO:0006629`lipid metabolic process`biological_process;GO:0005739`mitochondrion`cellular_component
LOC103342894	22	17.13	23.87	20.07	24.26	18.11	RL22_RHIME`50S ribosomal protein L22	K02890`RP-L22, MRPL22, rplV	Ribosome`ko03010	GO:0006412`translation`biological_process;GO:0019843`rRNA binding`molecular_function;GO:0003735`structural constituent of ribosome`molecular_function;GO:0005840`ribosome`cellular_component
LOC103343121	1.45	1.09	1	1.02	0.94	1.05	CPR5_ARATH`Protein CPR-5	-	-	GO:0007165`signal transduction`biological_process;GO:0030154`cell differentiation`biological_process;GO:0048856`anatomical structure development`biological_process;GO:0000902`cell morphogenesis`biological_process;GO:0005635`nuclear envelope`cellular_component;GO:0002376`immune system process`biological_process;GO:0005634`nucleus`cellular_component;GO:0006950`response to stress`biological_process;…
LOC103325793	0	0	0	0	0	0	Y4648_ARATH`Uncharacterized protein At4g26485	K19307`BMT5	-	-
LOC103319705	0.54	0.38	0.4	16.92	8.31	15.73	-	-	-	-
LOC103319495	20.51	14.15	16.23	21.45	25.52	26.69	MSL3_ARATH`Mechanosensitive ion channel protein 3, chloroplastic	-	-	GO:0008150`biological_process`biological_process;GO:0005575`cellular_component`cellular_component;GO:0055085`transmembrane transport`biological_process;GO:0009536`plastid`cellular_component;GO:0006810`transport`biological_process
LOC103322238	5.57	6.21	15.03	2.19	13.18	100.55	GEML5_ARATH`GEM-like protein 5	-	-	GO:0008150`biological_process`biological_process;GO:0009790`embryo development`biological_process;GO:0000003`reproduction`biological_process;GO:0048856`anatomical structure development`biological_process
LOC103326765	0.35	0.04	0.69	0	0	1.08	-	-	-	-
LOC103334025	0	0	0	0.2	0	0.04	.
LOC103333421	0	0	0	0	0	0.11	ARR2_ARATH`Two-component response regulator ARR2	K14491`ARR-B	Plant hormone signal transduction`ko04075	GO:0005634`nucleus`cellular_component;GO:0007568`aging`biological_process;GO:0040007`growth`biological_process;GO:0008150`biological_process`biological_process;GO:0007165`signal transduction`biological_process;GO:0003677`DNA binding`molecular_function;GO:0048856`anatomical structure development`biological_process;GO:0001071`nucleic acid binding transcription factor activity`molecular_function;GO:…
LOC103338633	17.18	16.66	16.14	19.02	8.72	11.41	GAUTB_ARATH`Probable galacturonosyltransferase 11	K13648`GAUT	Amino sugar and nucleotide sugar metabolism`ko00520;Starch and sucrose metabolism`ko00500	GO:0005575`cellular_component`cellular_component;GO:0016757`transferase activity, transferring glycosyl groups`molecular_function;GO:0005794`Golgi apparatus`cellular_component;GO:0071554`cell wall organization or biogenesis`biological_process;GO:0009058`biosynthetic process`biological_process;GO:0005975`carbohydrate metabolic process`biological_process;GO:0000003`reproduction`biological_process;G…
LOC103321659	127.53	112.57	110.8	128.15	89.05	111.13	-	-	-	-
LOC103319428	32.37	47.33	50.21	190.96	57.92	56.74	LLG1_ARATH`GPI-anchored protein LLG1	-	-	GO:0005623`cell`cellular_component;GO:0040007`growth`biological_process;GO:0005886`plasma membrane`cellular_component;GO:0005575`cellular_component`cellular_component
LOC103329769	78.2	64.39	77.18	159.23	173.44	242.29	RGLG2_ARATH`E3 ubiquitin-protein ligase RGLG2	K16280`RGLG	-	GO:0003674`molecular_function`molecular_function;GO:0043167`ion binding`molecular_function;GO:0008150`biological_process`biological_process;GO:0005886`plasma membrane`cellular_component;GO:0007165`signal transduction`biological_process;GO:0005634`nucleus`cellular_component;GO:0006950`response to stress`biological_process
LOC103323672	69.47	97.37	121.88	100.02	113.16	94.39	RL4_PRUAR`60S ribosomal protein L4	K02930`RP-L4e, RPL4	Ribosome`ko03010	GO:0006412`translation`biological_process;GO:0003735`structural constituent of ribosome`molecular_function;GO:0005840`ribosome`cellular_component
LOC103339032	132.68	108.95	84.47	36.96	51.53	63.97	-	-	-	-
LOC103339965	1.31	0.53	0.7	2.48	2.29	3	DRL42_ARATH`Probable disease resistance protein At5g66900	-	-	GO:0032182`ubiquitin-like protein binding`molecular_function;GO:0005829`cytosol`cellular_component;GO:0006950`response to stress`biological_process;GO:0043167`ion binding`molecular_function;GO:0005623`cell`cellular_component
LOC103330127	0.81	1.89	1.14	0.74	3.33	4.62	FERON_ARATH`Receptor-like protein kinase FERONIA	-	-	GO:0000003`reproduction`biological_process;GO:0048856`anatomical structure development`biological_process;GO:0005618`cell wall`cellular_component;GO:0007165`signal transduction`biological_process;GO:0016301`kinase activity`molecular_function;GO:0008150`biological_process`biological_process;GO:0040007`growth`biological_process;GO:0043167`ion binding`molecular_function;GO:0006464`cellular protein m…
LOC103337939	1.01	0.19	0.28	0.25	0.06	1.51	-	-	-	-
LOC103320235	21.21	22.31	16.59	5.74	6.07	8.01	-	-	-	-
LOC103330538	0.16	0	0	1.92	0.12	0	PGLR2_PLAAC`Exopolygalacturonase (Fragment)	K01213`E3.2.1.67	Pentose and glucuronate interconversions`ko00040;Starch and sucrose metabolism`ko00500	GO:0003674`molecular_function`molecular_function;GO:0009056`catabolic process`biological_process;GO:0016798`hydrolase activity, acting on glycosyl bonds`molecular_function;GO:0005975`carbohydrate metabolic process`biological_process;GO:0071554`cell wall organization or biogenesis`biological_process;GO:0005618`cell wall`cellular_component;GO:0005576`extracellular region`cellular_component
LOC103323680	7.14	9.31	4.44	2.07	1.59	2.33	BSN1_BACAM`Extracellular ribonuclease	-	-	GO:0005576`extracellular region`cellular_component;GO:0004518`nuclease activity`molecular_function
LOC103329015	30.59	20.55	16.1	28.28	38.21	43.9	ARAE1_ARATH`UDP-arabinose 4-epimerase 1	K12448`UXE, uxe	Amino sugar and nucleotide sugar metabolism`ko00520	GO:0005794`Golgi apparatus`cellular_component;GO:0005575`cellular_component`cellular_component;GO:0034641`cellular nitrogen compound metabolic process`biological_process;GO:0071554`cell wall organization or biogenesis`biological_process;GO:0005975`carbohydrate metabolic process`biological_process;GO:0009058`biosynthetic process`biological_process;GO:0016853`isomerase activity`molecular_function;G…
LOC103323970	0	0.08	0.04	0.88	5.38	3.79	ACA13_ARATH`Putative calcium-transporting ATPase 13, plasma membrane-type	K01537`E3.6.3.8	-	GO:0005575`cellular_component`cellular_component;GO:0022857`transmembrane transporter activity`molecular_function;GO:0016887`ATPase activity`molecular_function;GO:0043167`ion binding`molecular_function;GO:0003674`molecular_function`molecular_function
LOC103320758	2.24	1.32	3.64	1.99	0.67	1.1	ZFP3_ARATH`Zinc finger protein 3	-	-	GO:0009058`biosynthetic process`biological_process;GO:0043167`ion binding`molecular_function;GO:0001071`nucleic acid binding transcription factor activity`molecular_function;GO:0007165`signal transduction`biological_process;GO:0034641`cellular nitrogen compound metabolic process`biological_process;GO:0003677`DNA binding`molecular_function;GO:0005634`nucleus`cellular_component
LOC103322591	0.23	0.63	1.15	0.56	1.02	0.72	FB135_ARATH`F-box protein At3g07870	-	-	GO:0008283`cell proliferation`biological_process;GO:0005575`cellular_component`cellular_component
LOC103318763	59.09	83.61	71.06	40.72	49.86	49.38	EIF3B_TOBAC`Eukaryotic translation initiation factor 3 subunit B	K03253`EIF3B	RNA transport`ko03013	GO:0005737`cytoplasm`cellular_component;GO:0043234`protein complex`cellular_component;GO:0008135`translation factor activity, RNA binding`molecular_function;GO:0003674`molecular_function`molecular_function;GO:0006412`translation`biological_process;GO:0022618`ribonucleoprotein complex assembly`biological_process
LOC103343831	5.06	3	4.8	1.84	1.74	2.32	.
LOC103340176	0	0	0	0	0.46	0.3	AB20G_ARATH`ABC transporter G family member 20	-	-	GO:0009058`biosynthetic process`biological_process;GO:0043167`ion binding`molecular_function;GO:0005575`cellular_component`cellular_component;GO:0016887`ATPase activity`molecular_function;GO:0022857`transmembrane transporter activity`molecular_function;GO:0055085`transmembrane transport`biological_process;GO:0005886`plasma membrane`cellular_component;GO:0019748`secondary metabolic process`biologi…
LOC103332039	0.23	0.34	0.52	0.87	0.65	0.21	-	-	-	-
LOC103330675	0	0	0	0	0	0	-	-	-	-
LOC103326556	15.82	10.01	9.74	1.13	2.04	3.12	Y1049_ARATH`Putative BPI/LBP family protein At1g04970	-	-	GO:0008289`lipid binding`molecular_function;GO:0005615`extracellular space`cellular_component;GO:0008150`biological_process`biological_process;GO:0005773`vacuole`cellular_component;GO:0009058`biosynthetic process`biological_process
LOC103343281	0	0	0	0	0	0	.
LOC103319017	23.88	27.45	22.81	23.49	21.35	19.94	RL32_ARATH`60S ribosomal protein L3-2	K02925`RP-L3e, RPL3	Ribosome`ko03010	GO:0005840`ribosome`cellular_component;GO:0003735`structural constituent of ribosome`molecular_function;GO:0005829`cytosol`cellular_component;GO:0006412`translation`biological_process;GO:0042254`ribosome biogenesis`biological_process;GO:0022618`ribonucleoprotein complex assembly`biological_process;GO:0005575`cellular_component`cellular_component
LOC103340606	0.02	0	0.31	0.49	0.4	0.11	7DLGT_CATRO`7-deoxyloganetic acid glucosyl transferase	-	-	GO:0005634`nucleus`cellular_component;GO:0005829`cytosol`cellular_component
LOC103328542	0.29	1.42	0.86	0.37	0.36	1.05	Y3720_ARATH`UPF0481 protein At3g47200	-	-	GO:0005575`cellular_component`cellular_component;GO:0005886`plasma membrane`cellular_component
LOC103341818	1.38	2.03	1.33	0.86	0.16	0.17	FTIP3_ARATH`FT-interacting protein 3	-	-	GO:0048856`anatomical structure development`biological_process;GO:0005768`endosome`cellular_component;GO:0005618`cell wall`cellular_component;GO:0005737`cytoplasm`cellular_component;GO:0005794`Golgi apparatus`cellular_component;GO:0005886`plasma membrane`cellular_component;GO:0016757`transferase activity, transferring glycosyl groups`molecular_function;GO:0005575`cellular_component`cellular_compo…
LOC103339127	35.08	35.07	36.6	24.42	30.6	25.32	DTX21_ARATH`Protein DETOXIFICATION 21	K03327`TC.MATE, SLC47A, norM, mdtK, dinF	-	GO:0003674`molecular_function`molecular_function;GO:0055085`transmembrane transport`biological_process;GO:0005575`cellular_component`cellular_component;GO:0022857`transmembrane transporter activity`molecular_function
LOC103330954	0.73	0.54	0.29	0.33	0.21	0.49	CDF2_ARATH`Cyclic dof factor 2	-	-	GO:0009058`biosynthetic process`biological_process;GO:0001071`nucleic acid binding transcription factor activity`molecular_function;GO:0043167`ion binding`molecular_function;GO:0048856`anatomical structure development`biological_process;GO:0005634`nucleus`cellular_component;GO:0003677`DNA binding`molecular_function;GO:0034641`cellular nitrogen compound metabolic process`biological_process
LOC103323030	0	0	0	0	0	0	-	-	-	-
LOC103334445	5.51	2.76	2.71	9.78	4.36	2.61	GLTP1_ARATH`Glycolipid transfer protein 1	-	-	GO:0043167`ion binding`molecular_function;GO:0003674`molecular_function`molecular_function;GO:0006810`transport`biological_process;GO:0005886`plasma membrane`cellular_component;GO:0008289`lipid binding`molecular_function;GO:0005829`cytosol`cellular_component
LOC103340474	36.44	23.74	44.37	78.68	15.29	49.15	HMR2A_PANGI`3-hydroxy-3-methylglutaryl coenzyme A reductase 2-A	K00021`HMGCR	AMPK signaling pathway`ko04152;Bile secretion`ko04976;Terpenoid backbone biosynthesis`ko00900	GO:0009058`biosynthetic process`biological_process;GO:0005777`peroxisome`cellular_component;GO:0008150`biological_process`biological_process;GO:0044281`small molecule metabolic process`biological_process;GO:0009536`plastid`cellular_component;GO:0051186`cofactor metabolic process`biological_process;GO:0003674`molecular_function`molecular_function;GO:0005783`endoplasmic reticulum`cellular_component…
LOC103336261	0.35	1.28	1.12	0.52	1.24	1.15	TMVRN_NICGU`TMV resistance protein N	-	-	GO:0005737`cytoplasm`cellular_component;GO:0043167`ion binding`molecular_function;GO:0006950`response to stress`biological_process;GO:0002376`immune system process`biological_process;GO:0007165`signal transduction`biological_process;GO:0008219`cell death`biological_process
LOC103319559	280.87	410.55	437.56	363.84	448.05	406.84	RS62_ARATH`40S ribosomal protein S6-2	K02991`RP-S6e, RPS6	Proteoglycans in cancer`ko05205;PI3K-Akt signaling pathway`ko04151;HIF-1 signaling pathway`ko04066;Insulin signaling pathway`ko04910;Ribosome`ko03010;mTOR signaling pathway`ko04150	GO:0003729`mRNA binding`molecular_function;GO:0008150`biological_process`biological_process;GO:0005840`ribosome`cellular_component;GO:0005575`cellular_component`cellular_component;GO:0006412`translation`biological_process;GO:0005829`cytosol`cellular_component;GO:0005886`plasma membrane`cellular_component;GO:0003735`structural constituent of ribosome`molecular_function
LOC103343025	0	0	0	0.19	0	0	.
LOC103325720	3.1	4.69	2.87	1.69	2.95	3.38	Y1675_ARATH`G-type lectin S-receptor-like serine/threonine-protein kinase At1g67520	-	-	GO:0003674`molecular_function`molecular_function;GO:0043167`ion binding`molecular_function;GO:0005575`cellular_component`cellular_component;GO:0016301`kinase activity`molecular_function;GO:0005886`plasma membrane`cellular_component
LOC103338285	2.88	3.52	1.96	1.78	3.4	3.11	CDC23_ARATH`Anaphase-promoting complex subunit 8	K03355`APC8, CDC23	HTLV-I infection`ko05166;Cell cycle - yeast`ko04111;Ubiquitin mediated proteolysis`ko04120;Oocyte meiosis`ko04114;Cell cycle`ko04110;Meiosis - yeast`ko04113;Progesterone-mediated oocyte maturation`ko04914	GO:0051301`cell division`biological_process;GO:0007067`mitotic nuclear division`biological_process;GO:0007049`cell cycle`biological_process;GO:0005634`nucleus`cellular_component;GO:0006950`response to stress`biological_process;GO:0006464`cellular protein modification process`biological_process;GO:0051276`chromosome organization`biological_process;GO:0043234`protein complex`cellular_component;GO:0…
LOC103328847	0.27	0	0	0	0.04	0	UGT2_GARJA`7-deoxyloganetin glucosyltransferase	-	-	GO:0016757`transferase activity, transferring glycosyl groups`molecular_function
LOC103340887	5.3	2.8	5.17	2.41	3.72	3.53	BH068_ARATH`Transcription factor bHLH68	-	-	GO:0034641`cellular nitrogen compound metabolic process`biological_process;GO:0003677`DNA binding`molecular_function;GO:0005634`nucleus`cellular_component;GO:0009058`biosynthetic process`biological_process;GO:0003674`molecular_function`molecular_function;GO:0001071`nucleic acid binding transcription factor activity`molecular_function
LOC103331146	0	0	0	0	0	0	GDL71_ARATH`GDSL esterase/lipase At5g03610	-	-	GO:0003674`molecular_function`molecular_function;GO:0009056`catabolic process`biological_process;GO:0005576`extracellular region`cellular_component;GO:0006629`lipid metabolic process`biological_process
LOC103330942	44.04	34.24	36.09	30.01	23.29	20.61	LCV2_ARATH`Protein LIKE COV 2	-	-	GO:0008150`biological_process`biological_process;GO:0005575`cellular_component`cellular_component;GO:0005768`endosome`cellular_component;GO:0005794`Golgi apparatus`cellular_component
LOC103343745	8.05	7.05	5.71	1.14	3.74	6.28	RGA4_SOLBU`Putative disease resistance protein RGA4	-	-	GO:0043167`ion binding`molecular_function;GO:0006950`response to stress`biological_process
LOC103341376	30.5	28.73	21.36	15.7	5.52	5.93	Y2242_ARATH`Probable LRR receptor-like serine/threonine-protein kinase At2g24230	-	-	GO:0043167`ion binding`molecular_function;GO:0005575`cellular_component`cellular_component;GO:0016301`kinase activity`molecular_function
LOC103337211	6.94	4.5	10.81	27.15	9.8	11.58	GT19_ARATH`Probable xyloglucan galactosyltransferase GT19	-	-	GO:0016757`transferase activity, transferring glycosyl groups`molecular_function;GO:0005575`cellular_component`cellular_component;GO:0006464`cellular protein modification process`biological_process;GO:0009058`biosynthetic process`biological_process;GO:0005794`Golgi apparatus`cellular_component;GO:0005975`carbohydrate metabolic process`biological_process
LOC103328340	0.02	0.18	0.15	0.54	0.38	0.26	FB135_ARATH`F-box protein At3g07870	-	-	GO:0008283`cell proliferation`biological_process;GO:0005575`cellular_component`cellular_component
LOC103321633	41.23	32.81	28.87	28.26	25.58	25.52	TLOV1_ARATH`Protein TWIN LOV 1	-	-	GO:0008150`biological_process`biological_process;GO:0005634`nucleus`cellular_component;GO:0006464`cellular protein modification process`biological_process;GO:0004871`signal transducer activity`molecular_function
LOC103331615	69.98	84.35	68.31	43.57	64.72	63.97	SYM_ORYSJ`Probable methionine--tRNA ligase	K01874`MARS, metG	Aminoacyl-tRNA biosynthesis`ko00970;Selenocompound metabolism`ko00450	GO:0005829`cytosol`cellular_component;GO:0006412`translation`biological_process;GO:0016874`ligase activity`molecular_function;GO:0043167`ion binding`molecular_function;GO:0003723`RNA binding`molecular_function;GO:0006399`tRNA metabolic process`biological_process;GO:0006520`cellular amino acid metabolic process`biological_process
LOC103335598	2.07	0.82	5.46	8.55	8.79	4.47	RT31_ARATH`30S ribosomal protein S31, mitochondrial	K19033`PSRP4	-	GO:0009536`plastid`cellular_component;GO:0005840`ribosome`cellular_component;GO:0006412`translation`biological_process;GO:0005739`mitochondrion`cellular_component
LOC103336323	23.47	20.1	26.4	32.63	41.81	27.72	LSM3B_ARATH`Sm-like protein LSM3B	K12622`LSM3	Spliceosome`ko03040;RNA degradation`ko03018	GO:0006397`mRNA processing`biological_process;GO:0043226`organelle`cellular_component;GO:0005737`cytoplasm`cellular_component;GO:0034655`nucleobase-containing compound catabolic process`biological_process;GO:0003723`RNA binding`molecular_function;GO:0022618`ribonucleoprotein complex assembly`biological_process;GO:0005634`nucleus`cellular_component
LOC107881473	0	0	0	0	0	0	.
LOC103323221	11.76	9.51	9.2	15.53	8.75	8.06	FB341_ARATH`F-box protein At5g49610	-	-	GO:0006464`cellular protein modification process`biological_process
LOC103325439	23.14	13.81	15.76	18.88	15.58	11.52	YQJG_ECOLI`Glutathionyl-hydroquinone reductase YqjG	K07393`ECM4	-	GO:0016765`transferase activity, transferring alkyl or aryl (other than methyl) groups`molecular_function;GO:0016491`oxidoreductase activity`molecular_function
LOC107880559	25.51	22.21	29.2	77.19	44.76	42.92	RNF5_CAEEL`E3 ubiquitin ligase rnf-5	K10666`RNF5	Protein processing in endoplasmic reticulum`ko04141	GO:0003674`molecular_function`molecular_function;GO:0009056`catabolic process`biological_process;GO:0043167`ion binding`molecular_function;GO:0048870`cell motility`biological_process;GO:0005737`cytoplasm`cellular_component;GO:0005886`plasma membrane`cellular_component;GO:0005575`cellular_component`cellular_component;GO:0005634`nucleus`cellular_component;GO:0006950`response to stress`biological_pr…
LOC103339910	0	0	0.03	0.04	0	0	HEC2_ARATH`Transcription factor HEC2	-	-	GO:0005634`nucleus`cellular_component;GO:0034641`cellular nitrogen compound metabolic process`biological_process;GO:0003674`molecular_function`molecular_function;GO:0048646`anatomical structure formation involved in morphogenesis`biological_process;GO:0003677`DNA binding`molecular_function;GO:0001071`nucleic acid binding transcription factor activity`molecular_function;GO:0048856`anatomical struc…
LOC103340452	0.14	0.09	0.04	0.11	0	0.36	-	-	-	-
LOC107880642	0.48	0.69	0.29	1.42	2.21	3.43	CRK8_ARATH`Cysteine-rich receptor-like protein kinase 8	-	-	GO:0005886`plasma membrane`cellular_component;GO:0016301`kinase activity`molecular_function;GO:0006950`response to stress`biological_process;GO:0005575`cellular_component`cellular_component;GO:0006464`cellular protein modification process`biological_process;GO:0043167`ion binding`molecular_function
LOC103327288	4.86	2.96	5.62	3.44	4.02	4.82	-	-	-	-
LOC103320645	36.22	21.93	27.59	8.99	19.61	23.62	FQRL3_ARATH`Probable NAD(P)H dehydrogenase (quinone) FQR1-like 3	K03809`wrbA	Ubiquinone and other terpenoid-quinone biosynthesis`ko00130	GO:0008150`biological_process`biological_process;GO:0016491`oxidoreductase activity`molecular_function;GO:0005886`plasma membrane`cellular_component;GO:0043167`ion binding`molecular_function
LOC103339887	2.28	0.11	1.35	6.5	0.69	2.75	-	-	-	-
LOC103328770	5.2	6.89	5.92	49.33	19.01	21.2	XTH2_SOYBN`Xyloglucan endotransglucosylase/hydrolase 2	K08235`E2.4.1.207	-	GO:0071554`cell wall organization or biogenesis`biological_process;GO:0016798`hydrolase activity, acting on glycosyl bonds`molecular_function;GO:0005975`carbohydrate metabolic process`biological_process;GO:0016757`transferase activity, transferring glycosyl groups`molecular_function;GO:0005576`extracellular region`cellular_component;GO:0005618`cell wall`cellular_component
LOC103319938	33.73	25.64	27.85	14.41	21.42	29.51	DI3L2_ARATH`DIS3-like exonuclease 2	K18758`DIS3L2	-	GO:0003723`RNA binding`molecular_function;GO:0043167`ion binding`molecular_function;GO:0005737`cytoplasm`cellular_component;GO:0034655`nucleobase-containing compound catabolic process`biological_process;GO:0004518`nuclease activity`molecular_function;GO:0043226`organelle`cellular_component
LOC103336165	2.96	1.54	3.08	0.74	1.19	1.35	.
LOC103326158	1.71	0	1.73	5.81	8.61	4.3	P2C55_ARATH`Probable protein phosphatase 2C 55	K17508`PTC7, PPTC7	-	GO:0043167`ion binding`molecular_function;GO:0016791`phosphatase activity`molecular_function
LOC103318820	0.16	0.11	0	0	0	0.17	FRS5_ARATH`Protein FAR1-RELATED SEQUENCE 5	-	-	GO:0005634`nucleus`cellular_component;GO:0034641`cellular nitrogen compound metabolic process`biological_process;GO:0009058`biosynthetic process`biological_process;GO:0043167`ion binding`molecular_function
LOC103318672	1.23	1.43	1.61	7.32	1.6	1.67	MYO11_ARATH`Myosin-11	K10357`MYO5	-	GO:0000902`cell morphogenesis`biological_process;GO:0030154`cell differentiation`biological_process;GO:0005856`cytoskeleton`cellular_component;GO:0008150`biological_process`biological_process;GO:0005737`cytoplasm`cellular_component;GO:0040007`growth`biological_process;GO:0043167`ion binding`molecular_function;GO:0043234`protein complex`cellular_component;GO:0003674`molecular_function`molecular_fu…
LOC103331976	37.86	27.08	32.48	36.23	39.76	27.38	-	K17402`MRPS23	-	-
LOC103344404	0.9	1.87	0.91	1.33	0.6	4.45	.
LOC103339783	0.19	0.09	0.23	0.35	0.54	0.71	LUT1_ARATH`Carotene epsilon-monooxygenase, chloroplastic	K09837`LUT1, CYP97C1	Carotenoid biosynthesis`ko00906	GO:0003674`molecular_function`molecular_function;GO:0043167`ion binding`molecular_function;GO:0009536`plastid`cellular_component;GO:0009058`biosynthetic process`biological_process;GO:0006629`lipid metabolic process`biological_process;GO:0016491`oxidoreductase activity`molecular_function
LOC103340613	73.68	76.32	82.99	189.93	363.45	457.65	TI10A_ARATH`Protein TIFY 10A	K13464`JAZ	Plant hormone signal transduction`ko04075	GO:0006950`response to stress`biological_process;GO:0005634`nucleus`cellular_component;GO:0007165`signal transduction`biological_process;GO:0008150`biological_process`biological_process;GO:0048856`anatomical structure development`biological_process
LOC103334439	59.39	75.09	73.75	53.32	87.45	118.93	FAO2_LOTJA`Long-chain-alcohol oxidase FAO2	K17756`FAO3	-	GO:0043167`ion binding`molecular_function;GO:0016491`oxidoreductase activity`molecular_function;GO:0005575`cellular_component`cellular_component
LOC103325498	15.99	19.57	13.27	13.01	7.36	6.99	AAH2_SOYBN`Allantoate deiminase 2	K02083`allC	Purine metabolism`ko00230	GO:0005783`endoplasmic reticulum`cellular_component;GO:0034641`cellular nitrogen compound metabolic process`biological_process;GO:0044281`small molecule metabolic process`biological_process;GO:0008233`peptidase activity`molecular_function;GO:0016810`hydrolase activity, acting on carbon-nitrogen (but not peptide) bonds`molecular_function;GO:0043167`ion binding`molecular_function
LOC103320730	0	0	0	0	0.51	0.39	-	-	-	-
LOC103329826	1.22	0.91	1.56	2.66	1.12	3.63	CRK42_ARATH`Cysteine-rich receptor-like protein kinase 42	-	-	GO:0016301`kinase activity`molecular_function;GO:0005886`plasma membrane`cellular_component;GO:0005575`cellular_component`cellular_component;GO:0043167`ion binding`molecular_function;GO:0006464`cellular protein modification process`biological_process
LOC103321729	59.7	41.69	40.34	56.31	41.77	49.22	TPS9_ARATH`Probable alpha,alpha-trehalose-phosphate synthase [UDP-forming] 9	K16055`TPS	Starch and sucrose metabolism`ko00500	GO:0005829`cytosol`cellular_component;GO:0016757`transferase activity, transferring glycosyl groups`molecular_function;GO:0008150`biological_process`biological_process;GO:0005737`cytoplasm`cellular_component
LOC103325170	0.57	0.39	0.12	9.85	1.4	1.51	SMT_COPJA`(S)-scoulerine 9-O-methyltransferase	K13066`E2.1.1.68, COMT	Phenylpropanoid biosynthesis`ko00940	GO:0003674`molecular_function`molecular_function;GO:0008168`methyltransferase activity`molecular_function
LOC103337710	0	0	0.18	4.91	16.96	9	-	-	-	-
LOC103324911	31.6	21.31	75.95	24.12	12.26	13.03	YLS3_ARATH`Protein YLS3	-	-	GO:0005575`cellular_component`cellular_component;GO:0008289`lipid binding`molecular_function;GO:0005886`plasma membrane`cellular_component;GO:0006810`transport`biological_process
LOC103328404	26.94	15.52	22.23	19.93	22.84	18.27	Y4844_ARATH`Uncharacterized protein At4g28440	K07466`RFA1, RPA1, rpa	Homologous recombination`ko03440;Nucleotide excision repair`ko03420;Mismatch repair`ko03430;Fanconi anemia pathway`ko03460;DNA replication`ko03030	GO:0003729`mRNA binding`molecular_function;GO:0005829`cytosol`cellular_component
LOC103343706	0	0	0	0	0	0	-	-	-	-
LOC103338489	53.27	29.52	50.35	107.82	55.26	29.24	YDR2_SCHPO`Uncharacterized endoplasmic reticulum membrane protein C16E8.02	-	-	GO:0006629`lipid metabolic process`biological_process;GO:0005783`endoplasmic reticulum`cellular_component;GO:0009056`catabolic process`biological_process
LOC103342045	9.38	6.4	9.46	14.23	12.24	10.25	COQ4_ARATH`Ubiquinone biosynthesis protein COQ4 homolog, mitochondrial	K18586`COQ4	-	GO:0005739`mitochondrion`cellular_component;GO:0044281`small molecule metabolic process`biological_process;GO:0009058`biosynthetic process`biological_process;GO:0051186`cofactor metabolic process`biological_process
LOC103342111	0.38	0	0.25	1.71	10.7	11.53	MLO6_ARATH`MLO-like protein 6	K08472`MLO	-	GO:0002376`immune system process`biological_process;GO:0006950`response to stress`biological_process;GO:0005575`cellular_component`cellular_component;GO:0005886`plasma membrane`cellular_component;GO:0003674`molecular_function`molecular_function
LOC103334193	7.19	8.08	5.56	1.65	2.95	3.84	TYW5_CHICK`tRNA wybutosine-synthesizing protein 5	-	-	GO:0016491`oxidoreductase activity`molecular_function;GO:0009058`biosynthetic process`biological_process;GO:0006399`tRNA metabolic process`biological_process;GO:0003674`molecular_function`molecular_function;GO:0043167`ion binding`molecular_function;GO:0003723`RNA binding`molecular_function
LOC103343345	1809.24	1652.35	1198.59	7395.77	1451.92	1026.1	-	-	-	-
LOC103332361	26.67	36.94	46.67	20.95	55.75	53.93	OST1B_ARATH`Dolichyl-diphosphooligosaccharide--protein glycosyltransferase subunit 1B	K12666`OST1, RPN1	Protein processing in endoplasmic reticulum`ko04141;N-Glycan biosynthesis`ko00510;Various types of N-glycan biosynthesis`ko00513	GO:0005773`vacuole`cellular_component;GO:0009058`biosynthetic process`biological_process;GO:0005975`carbohydrate metabolic process`biological_process;GO:0005618`cell wall`cellular_component;GO:0006464`cellular protein modification process`biological_process;GO:0005783`endoplasmic reticulum`cellular_component;GO:0005575`cellular_component`cellular_component;GO:0005886`plasma membrane`cellular_comp…
LOC103333222	0	0	0.02	0	0.16	0	FB111_ARATH`F-box protein At2g17690	-	-	GO:0006950`response to stress`biological_process
LOC103333129	2.13	3.3	3.07	2.15	3.66	2.58	.
LOC103328669	0	0	0	0	0	0	PR5K_ARATH`PR5-like receptor kinase	-	-	GO:0005575`cellular_component`cellular_component;GO:0008150`biological_process`biological_process;GO:0016301`kinase activity`molecular_function;GO:0004871`signal transducer activity`molecular_function;GO:0043167`ion binding`molecular_function
LOC103327270	105.87	90.45	137.13	378.37	275.08	319.92	METK1_ELAUM`S-adenosylmethionine synthase 1	K00789`metK	Cysteine and methionine metabolism`ko00270;Biosynthesis of amino acids`ko01230	GO:0016765`transferase activity, transferring alkyl or aryl (other than methyl) groups`molecular_function;GO:0034641`cellular nitrogen compound metabolic process`biological_process;GO:0043167`ion binding`molecular_function;GO:0051186`cofactor metabolic process`biological_process;GO:0005737`cytoplasm`cellular_component;GO:0006790`sulfur compound metabolic process`biological_process;GO:0044281`smal…
LOC103320916	86.34	78.58	99.3	172.21	215.37	257.94	KPYC_TOBAC`Pyruvate kinase, cytosolic isozyme	K00873`PK, pyk	Type II diabetes mellitus`ko04930;Central carbon metabolism in cancer`ko05230;Pyruvate metabolism`ko00620;Carbon metabolism`ko01200;Biosynthesis of amino acids`ko01230;Glycolysis / Gluconeogenesis`ko00010;Purine metabolism`ko00230;Glucagon signaling pathway`ko04922;Viral carcinogenesis`ko05203	GO:0043167`ion binding`molecular_function;GO:0005737`cytoplasm`cellular_component;GO:0016301`kinase activity`molecular_function
LOC103342631	0.69	1.06	0.87	0.24	0.57	0.58	AB11B_ARATH`ABC transporter B family member 11	K05658`ABCB1	MicroRNAs in cancer`ko05206;Bile secretion`ko04976;ABC transporters`ko02010	GO:0043167`ion binding`molecular_function;GO:0006810`transport`biological_process;GO:0005886`plasma membrane`cellular_component;GO:0022857`transmembrane transporter activity`molecular_function;GO:0005575`cellular_component`cellular_component;GO:0016887`ATPase activity`molecular_function
LOC103334237	0	0	0	0	0.08	0.07	TPS28_TRIWF`(-)-kolavenyl diphosphate synthase TPS28, chloroplastic	K04120`E5.5.1.13	Diterpenoid biosynthesis`ko00904	GO:0016853`isomerase activity`molecular_function;GO:0043167`ion binding`molecular_function;GO:0016829`lyase activity`molecular_function
LOC107881392	0	0.45	0.66	0.37	1.24	3.25	-	-	-	-
LOC103334954	9.8	7.99	8.21	7.62	5.19	5.53	-	-	-	-
LOC103325039	0	0	0	0.61	0.55	0.46	XTH2_SOYBN`Xyloglucan endotransglucosylase/hydrolase 2	K08235`E2.4.1.207	-	GO:0071554`cell wall organization or biogenesis`biological_process;GO:0016798`hydrolase activity, acting on glycosyl bonds`molecular_function;GO:0005975`carbohydrate metabolic process`biological_process;GO:0005576`extracellular region`cellular_component;GO:0005618`cell wall`cellular_component;GO:0016757`transferase activity, transferring glycosyl groups`molecular_function
LOC103328498	0	0	0.08	0.04	0.42	0.67	-	-	-	-
LOC103331424	0	0	0.15	0	0	0.06	RFC3_ARATH`Replication factor C subunit 3	K10756`RFC3_5	Mismatch repair`ko03430;DNA replication`ko03030;Nucleotide excision repair`ko03420	GO:0005634`nucleus`cellular_component;GO:0003677`DNA binding`molecular_function;GO:0009058`biosynthetic process`biological_process;GO:0005694`chromosome`cellular_component;GO:0043234`protein complex`cellular_component;GO:0043167`ion binding`molecular_function;GO:0006259`DNA metabolic process`biological_process
LOC103340333	0.68	3.37	2.83	4.73	4.85	8.02	-	-	-	-
LOC103331093	29.33	24.48	30.16	35.31	26.31	32.75	SNX2B_ARATH`Sorting nexin 2B	-	-	GO:0005623`cell`cellular_component;GO:0051604`protein maturation`biological_process;GO:0005794`Golgi apparatus`cellular_component;GO:0043167`ion binding`molecular_function;GO:0043234`protein complex`cellular_component;GO:0003674`molecular_function`molecular_function;GO:0005829`cytosol`cellular_component;GO:0005575`cellular_component`cellular_component;GO:0008289`lipid binding`molecular_function;G…
LOC103320301	1.66	4.3	2.04	0.38	1.16	1.3	DPF6_CAEEL`Dipeptidyl peptidase family member 6	-	-	GO:0005886`plasma membrane`cellular_component;GO:0005575`cellular_component`cellular_component;GO:0008233`peptidase activity`molecular_function
LOC103325109	3.58	4.96	3.86	1.73	1.93	3.23	.
LOC103341201	51.01	35.32	39.21	43.45	25.08	22.58	RN167_MOUSE`E3 ubiquitin-protein ligase RNF167	-	-	GO:0007049`cell cycle`biological_process;GO:0005575`cellular_component`cellular_component;GO:0003674`molecular_function`molecular_function;GO:0009056`catabolic process`biological_process;GO:0043167`ion binding`molecular_function;GO:0006464`cellular protein modification process`biological_process;GO:0005623`cell`cellular_component;GO:0005737`cytoplasm`cellular_component
LOC103340503	1.06	0.4	0.3	0.63	0.03	0.32	PME12_ARATH`Probable pectinesterase/pectinesterase inhibitor 12	-	-	GO:0003674`molecular_function`molecular_function;GO:0009056`catabolic process`biological_process;GO:0030234`enzyme regulator activity`molecular_function;GO:0071554`cell wall organization or biogenesis`biological_process;GO:0005975`carbohydrate metabolic process`biological_process;GO:0005576`extracellular region`cellular_component;GO:0005618`cell wall`cellular_component;GO:0008150`biological_proce…
LOC103325623	8.29	7.43	7.18	10.14	5.18	4.25	S2P_ARATH`Membrane-bound transcription factor site-2 protease homolog	K07765`MBTPS2	Protein processing in endoplasmic reticulum`ko04141	GO:0005575`cellular_component`cellular_component;GO:0006950`response to stress`biological_process;GO:0043167`ion binding`molecular_function;GO:0005794`Golgi apparatus`cellular_component;GO:0008233`peptidase activity`molecular_function;GO:0005737`cytoplasm`cellular_component;GO:0008150`biological_process`biological_process;GO:0007165`signal transduction`biological_process
LOC103326266	0.48	0.28	0.54	0.14	0.4	0.24	-	-	-	-
LOC103325807	0	0	0	0	0	0	NRT21_ARATH`High-affinity nitrate transporter 2.1	K02575`NRT, narK, nrtP, nasA	Nitrogen metabolism`ko00910	GO:0071941`nitrogen cycle metabolic process`biological_process;GO:0022857`transmembrane transporter activity`molecular_function;GO:0005575`cellular_component`cellular_component;GO:0005886`plasma membrane`cellular_component;GO:0005773`vacuole`cellular_component;GO:0006810`transport`biological_process;GO:0048856`anatomical structure development`biological_process;GO:0008150`biological_process`biolo…
LOC103318545	46.69	56.7	41.02	38.96	41.06	36.73	Y1461_ARATH`Probable serine/threonine-protein kinase At1g54610	K08819`CDK12_13	-	GO:0043167`ion binding`molecular_function;GO:0006464`cellular protein modification process`biological_process;GO:0005634`nucleus`cellular_component;GO:0005886`plasma membrane`cellular_component;GO:0016301`kinase activity`molecular_function
LOC103331232	0	0	0	0	0.02	0	FB36_ARATH`Putative F-box protein At1g46984	-	-	-
LOC103324113	3.78	2.64	4.38	5.28	8.07	5.85	CSPLG_ARATH`CASP-like protein 5B3	-	-	GO:0005886`plasma membrane`cellular_component;GO:0005575`cellular_component`cellular_component
LOC103344043	0	0	0	0	0	0	-	-	-	-
LOC103343551	1.82	2.99	2.42	0.65	0.84	0.62	-	-	-	-
LOC103319399	34.11	27.39	29.2	26.6	23.59	25.48	F135B_XENLA`Protein FAM135B	-	-	-
LOC107880424	0.73	1.62	0.86	0.17	0.04	0.33	RPM1_ARATH`Disease resistance protein RPM1	K13457`RPM1, RPS3	Plant-pathogen interaction`ko04626	GO:0008219`cell death`biological_process;GO:0005886`plasma membrane`cellular_component;GO:0002376`immune system process`biological_process;GO:0006950`response to stress`biological_process;GO:0003674`molecular_function`molecular_function;GO:0043167`ion binding`molecular_function;GO:0005623`cell`cellular_component
LOC103324878	1.55	0.58	0.4	0.32	0.08	0.06	GDL16_ARATH`GDSL esterase/lipase At1g31550	-	-	GO:0006629`lipid metabolic process`biological_process;GO:0005576`extracellular region`cellular_component;GO:0009056`catabolic process`biological_process;GO:0003674`molecular_function`molecular_function;GO:0005773`vacuole`cellular_component
LOC103338688	31.66	42.98	36.74	35.02	30.33	30.58	HRD3A_ARATH`ERAD-associated E3 ubiquitin-protein ligase component HRD3A	K14026`SEL1, SEL1L	Protein processing in endoplasmic reticulum`ko04141	GO:0005783`endoplasmic reticulum`cellular_component;GO:0005575`cellular_component`cellular_component;GO:0006950`response to stress`biological_process;GO:0009056`catabolic process`biological_process
LOC103332935	16.04	14.41	14.26	29.73	41.21	42.66	M3K1_ARATH`Mitogen-activated protein kinase kinase kinase 1	K13414`MEKK1	Plant-pathogen interaction`ko04626	GO:0016301`kinase activity`molecular_function;GO:0019899`enzyme binding`molecular_function;GO:0003677`DNA binding`molecular_function;GO:0007165`signal transduction`biological_process;GO:0048856`anatomical structure development`biological_process;GO:0004871`signal transducer activity`molecular_function;GO:0005634`nucleus`cellular_component;GO:0006464`cellular protein modification process`biologica…
LOC103343134	0.03	0.15	0.18	2.2	2.6	1.19	LTRA_LACLC`Group II intron-encoded protein LtrA	-	-	GO:0006259`DNA metabolic process`biological_process;GO:0016779`nucleotidyltransferase activity`molecular_function;GO:0004518`nuclease activity`molecular_function;GO:0006397`mRNA processing`biological_process
LOC103326626	39.11	22.72	43.67	52.22	54.67	36.46	TI222_ARATH`Chloroplastic import inner membrane translocase subunit TIM22-2	K17790`TIM22	-	GO:0003674`molecular_function`molecular_function;GO:0009536`plastid`cellular_component;GO:0007005`mitochondrion organization`biological_process;GO:0061024`membrane organization`biological_process;GO:0005739`mitochondrion`cellular_component;GO:0055085`transmembrane transport`biological_process;GO:0005575`cellular_component`cellular_component;GO:0022857`transmembrane transporter activity`molecular_…
LOC103320379	0	0	0	0.15	2.79	4.94	KPRO_MAIZE`Putative receptor protein kinase ZmPK1	-	-	GO:0043167`ion binding`molecular_function;GO:0006464`cellular protein modification process`biological_process;GO:0005575`cellular_component`cellular_component;GO:0008150`biological_process`biological_process;GO:0016301`kinase activity`molecular_function;GO:0005886`plasma membrane`cellular_component
LOC103336322	11.87	13.24	8.58	6.95	4.86	5	-	-	-	-
LOC103344422	0	0	0	0	0	0	HD5_ORYSJ`Nuclear transcription factor Y subunit B-11	-	-	GO:0003677`DNA binding`molecular_function;GO:0048856`anatomical structure development`biological_process;GO:0000902`cell morphogenesis`biological_process;GO:0009058`biosynthetic process`biological_process;GO:0034641`cellular nitrogen compound metabolic process`biological_process;GO:0005634`nucleus`cellular_component;GO:0003674`molecular_function`molecular_function;GO:0040007`growth`biological_pro…
LOC103340183	74.23	35.43	50.49	108.1	68.55	61.41	BBX19_ARATH`B-box zinc finger protein 19	-	-	GO:0008150`biological_process`biological_process;GO:0034641`cellular nitrogen compound metabolic process`biological_process;GO:0005634`nucleus`cellular_component;GO:0043167`ion binding`molecular_function;GO:0009058`biosynthetic process`biological_process
LOC103320633	0	0	0	0.52	0	0.03	MYBC_MAIZE`Anthocyanin regulatory C1 protein	K09422`MYBP	-	GO:0005634`nucleus`cellular_component;GO:0003677`DNA binding`molecular_function;GO:0030154`cell differentiation`biological_process;GO:0001071`nucleic acid binding transcription factor activity`molecular_function
LOC103337575	0	0	0.06	0	0.03	0.19	TIC32_PEA`Short-chain dehydrogenase TIC 32, chloroplastic	-	-	GO:0016491`oxidoreductase activity`molecular_function;GO:0009536`plastid`cellular_component;GO:0003674`molecular_function`molecular_function;GO:0006810`transport`biological_process
LOC103323624	0.55	0.9	0.57	21.69	1.27	0.81	PIRL6_ARATH`Plant intracellular Ras-group-related LRR protein 6	-	-	-
LOC103342151	1.71	2.36	1.88	21	3.21	2.18	AB28G_ARATH`ABC transporter G family member 28	-	-	GO:0055085`transmembrane transport`biological_process;GO:0022857`transmembrane transporter activity`molecular_function;GO:0005575`cellular_component`cellular_component;GO:0016887`ATPase activity`molecular_function;GO:0005886`plasma membrane`cellular_component;GO:0043167`ion binding`molecular_function
LOC103326939	19.83	17.75	16.29	6.42	9.62	11.44	INVE_ARATH`Alkaline/neutral invertase E, chloroplastic	-	-	GO:0009056`catabolic process`biological_process;GO:0009536`plastid`cellular_component;GO:0005975`carbohydrate metabolic process`biological_process;GO:0016798`hydrolase activity, acting on glycosyl bonds`molecular_function;GO:0009790`embryo development`biological_process
LOC103341098	13.39	8.2	14.13	19.53	13.34	16.01	-	-	-	-
LOC103327444	10.18	13.9	10.88	5.5	5.36	6.21	-	-	-	-
LOC103342554	247.01	223.99	203.19	248.44	123.66	90.8	-	-	-	-
LOC103336123	4.71	11.77	11.03	5.58	15.54	13	MD36A_ARATH`Mediator of RNA polymerase II transcription subunit 36a	K14563`NOP1, FBL	Ribosome biogenesis in eukaryotes`ko03008	GO:0034641`cellular nitrogen compound metabolic process`biological_process;GO:0005654`nucleoplasm`cellular_component;GO:0004518`nuclease activity`molecular_function;GO:0005622`intracellular`cellular_component;GO:0008168`methyltransferase activity`molecular_function;GO:0051276`chromosome organization`biological_process;GO:0043234`protein complex`cellular_component;GO:0006464`cellular protein modif…
LOC103325717	22.7	24.88	27.66	12.54	24.91	25.08	RH10_ARATH`DEAD-box ATP-dependent RNA helicase 10	K14777`DDX47, RRP3	-	GO:0005634`nucleus`cellular_component;GO:0005730`nucleolus`cellular_component;GO:0042254`ribosome biogenesis`biological_process;GO:0034641`cellular nitrogen compound metabolic process`biological_process;GO:0043167`ion binding`molecular_function;GO:0003723`RNA binding`molecular_function;GO:0004386`helicase activity`molecular_function
LOC103334363	16.08	12.18	13.67	15.73	8.78	8.56	-	-	-	-
LOC103325682	7.88	7.28	6.83	2.63	3.61	3.72	Y1439_ARATH`BTB/POZ domain-containing protein At1g04390	-	-	GO:0006464`cellular protein modification process`biological_process
LOC103326412	18.52	21.65	21.51	8.98	15.35	14.5	CNOT9_BOVIN`CCR4-NOT transcription complex subunit 9	K12606`RCD1, CNOT9, CAF40	RNA degradation`ko03018	GO:0008150`biological_process`biological_process;GO:0019899`enzyme binding`molecular_function;GO:0007165`signal transduction`biological_process;GO:0043226`organelle`cellular_component;GO:0006412`translation`biological_process;GO:0005634`nucleus`cellular_component;GO:0034641`cellular nitrogen compound metabolic process`biological_process;GO:0043234`protein complex`cellular_component;GO:0006464`cel…
LOC103336984	0.02	0	0	0.03	0	0	SPZX_ARATH`Serpin-ZX	-	-	GO:0030234`enzyme regulator activity`molecular_function;GO:0008150`biological_process`biological_process;GO:0005615`extracellular space`cellular_component;GO:0005576`extracellular region`cellular_component;GO:0005737`cytoplasm`cellular_component
LOC103340508	39.7	35.57	34.46	26.87	24.91	27.79	FAB1B_ARATH`1-phosphatidylinositol-3-phosphate 5-kinase FAB1B	K00921`PIKFYVE, FAB1	Inositol phosphate metabolism`ko00562;Phagosome`ko04145;Phosphatidylinositol signaling system`ko04070;Regulation of actin cytoskeleton`ko04810	GO:0005739`mitochondrion`cellular_component;GO:0016301`kinase activity`molecular_function;GO:0008150`biological_process`biological_process;GO:0006629`lipid metabolic process`biological_process;GO:0005768`endosome`cellular_component;GO:0043167`ion binding`molecular_function;GO:0048856`anatomical structure development`biological_process
LOC103324716	39.44	45.4	37.67	23.23	33.14	44.69	CALS9_ARATH`Callose synthase 9	K11000`CALS	-	GO:0043234`protein complex`cellular_component;GO:0005575`cellular_component`cellular_component;GO:0048856`anatomical structure development`biological_process;GO:0000003`reproduction`biological_process;GO:0005975`carbohydrate metabolic process`biological_process;GO:0005794`Golgi apparatus`cellular_component;GO:0040007`growth`biological_process;GO:0005886`plasma membrane`cellular_component;GO:00167…
LOC103326561	61.34	61.71	68.59	84.95	55.48	50.3	SYP52_ARATH`Syntaxin-52	K08503`SYP5	SNARE interactions in vesicular transport`ko04130	GO:0005768`endosome`cellular_component;GO:0006810`transport`biological_process;GO:0005773`vacuole`cellular_component;GO:0016192`vesicle-mediated transport`biological_process;GO:0003674`molecular_function`molecular_function;GO:0043234`protein complex`cellular_component;GO:0005794`Golgi apparatus`cellular_component;GO:0005737`cytoplasm`cellular_component;GO:0005623`cell`cellular_component;GO:006102…
LOC103339112	6.46	7.03	3.6	1.43	3.41	3.58	ASD1_ARATH`Alpha-L-arabinofuranosidase 1	K01209`abfA	Amino sugar and nucleotide sugar metabolism`ko00520	GO:0005576`extracellular region`cellular_component;GO:0005618`cell wall`cellular_component;GO:0009056`catabolic process`biological_process;GO:0071554`cell wall organization or biogenesis`biological_process;GO:0016798`hydrolase activity, acting on glycosyl bonds`molecular_function;GO:0005975`carbohydrate metabolic process`biological_process;GO:0005773`vacuole`cellular_component
LOC103324838	0	0	0	0.2	0	0	LOX31_SOLTU`Linoleate 13S-lipoxygenase 3-1, chloroplastic	-	-	GO:0016491`oxidoreductase activity`molecular_function;GO:0044281`small molecule metabolic process`biological_process;GO:0009579`thylakoid`cellular_component;GO:0006629`lipid metabolic process`biological_process;GO:0043167`ion binding`molecular_function;GO:0009536`plastid`cellular_component;GO:0009058`biosynthetic process`biological_process
TRNAG-CCC_3	0	0	0	0	0	0	.
LOC103323430	0	0	0	0	0	0	-	-	-	-
LOC103322894	1.53	1.19	2.56	39	7.74	9.22	-	-	-	-
LOC103334223	0	0	0.03	0.54	3.73	5.44	-	-	-	-
LOC103320530	2.46	1.65	1.05	1.63	0.64	1.21	P2C72_ARATH`Probable protein phosphatase 2C 72	-	-	GO:0016791`phosphatase activity`molecular_function;GO:0043167`ion binding`molecular_function
LOC103331272	18.89	16.07	28.99	93.42	66.02	55.95	PME51_ARATH`Probable pectinesterase/pectinesterase inhibitor 51	-	-	GO:0009056`catabolic process`biological_process;GO:0003674`molecular_function`molecular_function;GO:0005975`carbohydrate metabolic process`biological_process;GO:0071554`cell wall organization or biogenesis`biological_process;GO:0030234`enzyme regulator activity`molecular_function;GO:0005618`cell wall`cellular_component;GO:0005576`extracellular region`cellular_component
LOC103335950	0	0	0	0	0.05	0.2	-	K19476`IST1	Endocytosis`ko04144	-
LOC103339042	0	0	0	0.61	0	0	CTU1_ARATH`Cytoplasmic tRNA 2-thiolation protein 1	K14168`CTU1, NCS6	Sulfur relay system`ko04122	GO:0006399`tRNA metabolic process`biological_process;GO:0006464`cellular protein modification process`biological_process;GO:0043234`protein complex`cellular_component;GO:0003723`RNA binding`molecular_function;GO:0016779`nucleotidyltransferase activity`molecular_function;GO:0005829`cytosol`cellular_component
LOC103327476	0.41	0.34	0	0.06	0.56	0.11	-	-	-	-
LOC103321293	0.36	0.02	0.19	0.77	0.42	0.63	ATL51_ARATH`RING-H2 finger protein ATL51	-	-	GO:0003674`molecular_function`molecular_function;GO:0043167`ion binding`molecular_function;GO:0006464`cellular protein modification process`biological_process;GO:0008150`biological_process`biological_process;GO:0005575`cellular_component`cellular_component
LOC103318741	22.79	29.79	26.87	4.31	7.05	9.25	-	-	-	-
LOC103331671	0.69	2.59	0.78	0	0.94	0.57	PP189_ARATH`Pentatricopeptide repeat-containing protein At2g36980, mitochondrial	-	-	GO:0034641`cellular nitrogen compound metabolic process`biological_process;GO:0005739`mitochondrion`cellular_component
LOC103342254	0.45	0	0.03	0	0.55	1.78	PHL7_ARATH`Myb family transcription factor PHL7	-	-	GO:0003677`DNA binding`molecular_function;GO:0034641`cellular nitrogen compound metabolic process`biological_process;GO:0005634`nucleus`cellular_component;GO:0009058`biosynthetic process`biological_process;GO:0001071`nucleic acid binding transcription factor activity`molecular_function
LOC103334364	33.05	21.7	33.99	14.37	32.28	25.16	PSAEB_NICSY`Photosystem I reaction center subunit IV B, chloroplastic	K02693`psaE	Photosynthesis`ko00195	GO:0009579`thylakoid`cellular_component;GO:0015979`photosynthesis`biological_process;GO:0009536`plastid`cellular_component;GO:0043234`protein complex`cellular_component
LOC103320449	0.32	0.43	0.27	0.18	0.28	0	-	-	-	-
LOC103330986	142.09	142.71	106.81	66.59	74.44	81.67	RCD1_ARATH`Inactive poly [ADP-ribose] polymerase RCD1	-	-	GO:0044403`symbiosis, encompassing mutualism through parasitism`biological_process;GO:0005737`cytoplasm`cellular_component;GO:0009790`embryo development`biological_process;GO:0016757`transferase activity, transferring glycosyl groups`molecular_function;GO:0008219`cell death`biological_process;GO:0034641`cellular nitrogen compound metabolic process`biological_process;GO:0006950`response to stress`…
LOC103338669	4.02	3.78	1.91	0.03	1.18	4.58	GLNA_VIGAC`Glutamine synthetase nodule isozyme	K01915`glnA, GLUL	Arginine biosynthesis`ko00220;Two-component system`ko02020;Glutamatergic synapse`ko04724;Alanine, aspartate and glutamate metabolism`ko00250;Nitrogen metabolism`ko00910;GABAergic synapse`ko04727;Glyoxylate and dicarboxylate metabolism`ko00630;Biosynthesis of amino acids`ko01230	GO:0016874`ligase activity`molecular_function;GO:0005737`cytoplasm`cellular_component;GO:0009058`biosynthetic process`biological_process;GO:0043167`ion binding`molecular_function;GO:0006520`cellular amino acid metabolic process`biological_process
LOC103335602	0	0	0	0	0	0	.
LOC103323058	15.41	9.63	20.66	665.38	48.8	17.66	PME28_ARATH`Putative pectinesterase/pectinesterase inhibitor 28	K01051`E3.1.1.11	Starch and sucrose metabolism`ko00500;Pentose and glucuronate interconversions`ko00040	GO:0005575`cellular_component`cellular_component;GO:0030234`enzyme regulator activity`molecular_function;GO:0071554`cell wall organization or biogenesis`biological_process;GO:0005975`carbohydrate metabolic process`biological_process;GO:0009056`catabolic process`biological_process;GO:0003674`molecular_function`molecular_function
LOC103339939	12.01	14.16	10.64	15.91	8.62	9.4	C3H62_ORYSJ`Zinc finger CCCH domain-containing protein 62	-	-	GO:0043167`ion binding`molecular_function;GO:0003677`DNA binding`molecular_function
LOC103337425	0	0	0	0	0.05	0.31	ERF26_ARATH`Ethylene-responsive transcription factor ERF026	-	-	GO:0005634`nucleus`cellular_component;GO:0007165`signal transduction`biological_process;GO:0003677`DNA binding`molecular_function;GO:0001071`nucleic acid binding transcription factor activity`molecular_function
LOC107880316	0	0	0	0	0	0	-	-	-	-
LOC103325552	2.16	2.14	3.15	1.6	4.59	5.95	PYRG1_HUMAN`CTP synthase 1	K01937`pyrG, CTPS	Pyrimidine metabolism`ko00240	GO:0005623`cell`cellular_component;GO:0005737`cytoplasm`cellular_component;GO:0003674`molecular_function`molecular_function;GO:0006520`cellular amino acid metabolic process`biological_process;GO:0043167`ion binding`molecular_function;GO:0007155`cell adhesion`biological_process;GO:0034641`cellular nitrogen compound metabolic process`biological_process;GO:0005575`cellular_component`cellular_compone…
LOC103344499	2.35	2.2	3.62	5.81	5.48	3.6	.
LOC107881255	2.14	3.36	2.39	0.9	1.24	1.01	.
LOC103330658	12.06	8.38	10.7	4.12	7.94	7.38	-	-	-	-
LOC103338942	0.24	0.24	0.08	0.02	0.06	0.66	PLY2_ARATH`Putative pectate lyase 2	K01728`pel	Pentose and glucuronate interconversions`ko00040	GO:0005975`carbohydrate metabolic process`biological_process;GO:0016829`lyase activity`molecular_function;GO:0043167`ion binding`molecular_function;GO:0009056`catabolic process`biological_process
LOC103323981	0.15	0.19	0.05	0	0.03	0.14	PERR_RAUSE`Perakine reductase	-	-	GO:0008150`biological_process`biological_process;GO:0016491`oxidoreductase activity`molecular_function
LOC103341010	146.66	203.39	123.54	146.31	108.19	102.11	PRS8A_ARATH`26S proteasome regulatory subunit 8 homolog A	K03066`PSMC5, RPT6	Epstein-Barr virus infection`ko05169;Proteasome`ko03050	GO:0005886`plasma membrane`cellular_component;GO:0034641`cellular nitrogen compound metabolic process`biological_process;GO:0005829`cytosol`cellular_component;GO:0005634`nucleus`cellular_component;GO:0009056`catabolic process`biological_process;GO:0003674`molecular_function`molecular_function;GO:0043234`protein complex`cellular_component;GO:0043167`ion binding`molecular_function;GO:0008134`transc…
LOC103338330	0.6	0.82	1.29	44.9	2.68	2.1	SWET5_ARATH`Bidirectional sugar transporter SWEET5	K15382`SLC50A, SWEET	-	GO:0006810`transport`biological_process;GO:0005886`plasma membrane`cellular_component;GO:0005575`cellular_component`cellular_component;GO:0022857`transmembrane transporter activity`molecular_function;GO:0006461`protein complex assembly`biological_process
LOC103319743	7.49	11.43	9.68	4.97	9.57	9.37	ALF4_ARATH`Aberrant root formation protein 4	-	-	GO:0005737`cytoplasm`cellular_component;GO:0008150`biological_process`biological_process;GO:0030234`enzyme regulator activity`molecular_function;GO:0005634`nucleus`cellular_component
LOC103335522	8.63	11.43	8.96	4.25	5.14	5.76	-	-	-	-
LOC103324985	1.13	0	0	0.09	0	0.53	-	-	-	-
LOC103319546	0.31	0.09	0.17	0.12	0.29	0.32	UGT2_GARJA`7-deoxyloganetin glucosyltransferase	-	-	GO:0016757`transferase activity, transferring glycosyl groups`molecular_function
LOC103330010	0	0	0	0	0	0.04	FTSH6_ARATH`ATP-dependent zinc metalloprotease FTSH 6, chloroplastic	K03798`ftsH, hflB	-	GO:0008233`peptidase activity`molecular_function;GO:0043167`ion binding`molecular_function;GO:0009536`plastid`cellular_component;GO:0009056`catabolic process`biological_process;GO:0005575`cellular_component`cellular_component;GO:0016887`ATPase activity`molecular_function;GO:0006091`generation of precursor metabolites and energy`biological_process;GO:0061024`membrane organization`biological_proces…
LOC103320538	32.19	26.31	24.44	25.61	15.18	18.59	2ABB_ARATH`Serine/threonine protein phosphatase 2A 55 kDa regulatory subunit B beta isoform	K04354`PPP2R2	Cell cycle - yeast`ko04111;PI3K-Akt signaling pathway`ko04151;Tight junction`ko04530;Hippo signaling pathway`ko04390;mRNA surveillance pathway`ko03015;Hippo signaling pathway - fly`ko04391;Sphingolipid signaling pathway`ko04071;Chagas disease (American trypanosomiasis)`ko05142;Dopaminergic synapse`ko04728;Adrenergic signaling in cardiomyocytes`ko04261;Hepatitis C`ko05160;AMPK signaling pathway`ko…	GO:0005622`intracellular`cellular_component;GO:0007049`cell cycle`biological_process;GO:0006464`cellular protein modification process`biological_process;GO:0043234`protein complex`cellular_component;GO:0005829`cytosol`cellular_component;GO:0030234`enzyme regulator activity`molecular_function
LOC103335364	14.33	9.14	13.12	13.56	15.73	15.04	-	-	-	-
LOC103331460	0.06	0.05	0.01	0.62	13.36	10.79	Y3475_ARATH`Probable LRR receptor-like serine/threonine-protein kinase At3g47570	-	-	GO:0043167`ion binding`molecular_function;GO:0005575`cellular_component`cellular_component;GO:0016301`kinase activity`molecular_function;GO:0005886`plasma membrane`cellular_component
LOC103340980	7.58	6.12	5.02	5.01	3.59	3.94	TCX5_ARATH`Protein tesmin/TSO1-like CXC 5	-	-	GO:0034641`cellular nitrogen compound metabolic process`biological_process;GO:0003677`DNA binding`molecular_function;GO:0005634`nucleus`cellular_component;GO:0008150`biological_process`biological_process;GO:0009058`biosynthetic process`biological_process;GO:0001071`nucleic acid binding transcription factor activity`molecular_function;GO:0043167`ion binding`molecular_function
LOC103341720	2.67	1.33	24.36	16.2	20.88	10.71	RS174_ARATH`40S ribosomal protein S17-4	K02962`RP-S17e, RPS17	Ribosome`ko03010	GO:0005840`ribosome`cellular_component;GO:0003729`mRNA binding`molecular_function;GO:0003735`structural constituent of ribosome`molecular_function;GO:0006412`translation`biological_process
LOC103336032	56.22	33.97	29.6	96.12	105.55	100.38	RIBA1_ARATH`Bifunctional riboflavin biosynthesis protein RIBA 1, chloroplastic	K14652`ribBA	Riboflavin metabolism`ko00740	GO:0043167`ion binding`molecular_function;GO:0009536`plastid`cellular_component;GO:0016829`lyase activity`molecular_function;GO:0016810`hydrolase activity, acting on carbon-nitrogen (but not peptide) bonds`molecular_function;GO:0034641`cellular nitrogen compound metabolic process`biological_process;GO:0005575`cellular_component`cellular_component;GO:0009058`biosynthetic process`biological_process…
LOC103322615	0	0.02	0.02	0	0	0	FB145_ARATH`Putative F-box protein At3g16210	-	-	-
LOC103322851	11.52	2.84	16.38	42.79	17.21	23.8	Y5902_ARATH`Uncharacterized protein At5g19025	-	-	GO:0005575`cellular_component`cellular_component
LOC103335207	98.31	101.52	145.68	315.42	334.3	241.44	RS29_ARATH`40S ribosomal protein S29	K02980`RP-S29e, RPS29	Ribosome`ko03010	GO:0043167`ion binding`molecular_function;GO:0005840`ribosome`cellular_component;GO:0006412`translation`biological_process;GO:0005829`cytosol`cellular_component;GO:0003735`structural constituent of ribosome`molecular_function
LOC103335631	6.48	4.47	19.73	9.47	21.15	32.76	-	-	-	-
LOC103339429	0.89	0.34	0.63	0.3	1.05	1.27	PHL5_ARATH`Myb family transcription factor PHL5	-	-	GO:0009058`biosynthetic process`biological_process;GO:0001071`nucleic acid binding transcription factor activity`molecular_function;GO:0005634`nucleus`cellular_component;GO:0034641`cellular nitrogen compound metabolic process`biological_process;GO:0003677`DNA binding`molecular_function
LOC103335177	0.64	0.49	1.64	3.01	1.93	1.63	PP219_ARATH`Putative pentatricopeptide repeat-containing protein At3g08820	-	-	GO:0034641`cellular nitrogen compound metabolic process`biological_process;GO:0043167`ion binding`molecular_function
LOC103326029	18.72	11.2	14.38	40.53	11.03	18.05	NCL_ARATH`Sodium/calcium exchanger NCL	-	-	GO:0005886`plasma membrane`cellular_component;GO:0042592`homeostatic process`biological_process;GO:0006950`response to stress`biological_process;GO:0055085`transmembrane transport`biological_process;GO:0005575`cellular_component`cellular_component;GO:0022857`transmembrane transporter activity`molecular_function;GO:0043167`ion binding`molecular_function;GO:0005773`vacuole`cellular_component
LOC103339241	1.76	2.82	2.39	0.64	2.01	2.76	NMAT3_ARATH`Nuclear intron maturase 3, mitochondrial	-	-	GO:0016779`nucleotidyltransferase activity`molecular_function;GO:0003677`DNA binding`molecular_function;GO:0043167`ion binding`molecular_function;GO:0006259`DNA metabolic process`biological_process;GO:0006397`mRNA processing`biological_process;GO:0004518`nuclease activity`molecular_function;GO:0007005`mitochondrion organization`biological_process;GO:0005739`mitochondrion`cellular_component;GO:003…
LOC103329262	0	0	0.07	0.62	0.17	0.11	JAL21_ARATH`Nitrile-specifier protein 2	-	-	GO:0019748`secondary metabolic process`biological_process;GO:0044281`small molecule metabolic process`biological_process;GO:0034641`cellular nitrogen compound metabolic process`biological_process;GO:0009056`catabolic process`biological_process;GO:0003674`molecular_function`molecular_function;GO:0009058`biosynthetic process`biological_process;GO:0006790`sulfur compound metabolic process`biological…
LOC103321524	8.3	5.83	8.45	7.91	5.65	4.97	WRKY3_ARATH`Probable WRKY transcription factor 3	-	-	GO:0001071`nucleic acid binding transcription factor activity`molecular_function;GO:0005634`nucleus`cellular_component;GO:0003677`DNA binding`molecular_function
LOC103327713	22.28	35.43	24.24	22.7	15.65	15.45	VIP5_ARATH`Protein RTF1 homolog	K15178`RTF1	-	GO:0043167`ion binding`molecular_function;GO:0043234`protein complex`cellular_component;GO:0005634`nucleus`cellular_component;GO:0034641`cellular nitrogen compound metabolic process`biological_process;GO:0005654`nucleoplasm`cellular_component;GO:0009058`biosynthetic process`biological_process;GO:0048856`anatomical structure development`biological_process;GO:0003677`DNA binding`molecular_function
LOC103336476	0.02	0.24	0.24	1.33	0.41	0.4	GUN9_ARATH`Endoglucanase 9	K01179`E3.2.1.4	Starch and sucrose metabolism`ko00500	GO:0005794`Golgi apparatus`cellular_component;GO:0016798`hydrolase activity, acting on glycosyl bonds`molecular_function;GO:0009056`catabolic process`biological_process;GO:0005575`cellular_component`cellular_component;GO:0005886`plasma membrane`cellular_component;GO:0071554`cell wall organization or biogenesis`biological_process;GO:0005975`carbohydrate metabolic process`biological_process;GO:0005…
LOC103325370	0.47	0.32	0.28	0.54	0.76	0.95	BBE8_ARATH`Berberine bridge enzyme-like 8	-	-	GO:0016491`oxidoreductase activity`molecular_function;GO:0005618`cell wall`cellular_component;GO:0005576`extracellular region`cellular_component;GO:0043167`ion binding`molecular_function
LOC103322515	2.94	1.94	3.95	12.31	35.92	40.17	PIRL_SOLLC`Pirin-like protein	K06911`K06911	-	GO:0005634`nucleus`cellular_component
LOC103325134	69.12	31.51	41.87	114.77	27.22	21.6	FBK17_ARATH`F-box/kelch-repeat protein At1g30090	-	-	-
LOC103327000	69.24	77.5	50.37	52.26	45.57	41.93	T2FA_ARATH`Transcription initiation factor IIF subunit alpha	K03138`TFIIF1, GTF2F1, TFG1	Basal transcription factors`ko03022	GO:0009058`biosynthetic process`biological_process;GO:0003674`molecular_function`molecular_function;GO:0005634`nucleus`cellular_component;GO:0003677`DNA binding`molecular_function;GO:0034641`cellular nitrogen compound metabolic process`biological_process
LOC103327651	0.51	0.19	0.44	0.1	0.92	1.8	BIG1B_ARATH`Protein BIG GRAIN 1-like B	-	-	GO:0007165`signal transduction`biological_process;GO:0005886`plasma membrane`cellular_component;GO:0006810`transport`biological_process
LOC103319118	75.64	56.52	71.09	162.87	90.44	70.69	TVP23_ARATH`Golgi apparatus membrane protein-like protein ECHIDNA	-	-	GO:0016192`vesicle-mediated transport`biological_process;GO:0008150`biological_process`biological_process;GO:0006810`transport`biological_process;GO:0040007`growth`biological_process;GO:0005768`endosome`cellular_component;GO:0000902`cell morphogenesis`biological_process;GO:0005794`Golgi apparatus`cellular_component
LOC103344007	0.5	0.29	0.14	0.43	0.21	0.49	.
LOC103343881	3.65	6.54	5.18	0.76	3.39	1.73	RK21_ARATH`50S ribosomal protein L21, chloroplastic	K02888`RP-L21, MRPL21, rplU	Ribosome`ko03010	GO:0009536`plastid`cellular_component;GO:0009790`embryo development`biological_process;GO:0061024`membrane organization`biological_process;GO:0003735`structural constituent of ribosome`molecular_function;GO:0006950`response to stress`biological_process;GO:0019843`rRNA binding`molecular_function;GO:0006412`translation`biological_process;GO:0005634`nucleus`cellular_component;GO:0005840`ribosome`cel…
LOC103322810	0.12	0.14	0.01	0.17	0.02	0.02	GLGL1_ARATH`Glucose-1-phosphate adenylyltransferase large subunit 1, chloroplastic	K00975`glgC	Starch and sucrose metabolism`ko00500;Amino sugar and nucleotide sugar metabolism`ko00520	GO:0006091`generation of precursor metabolites and energy`biological_process;GO:0016779`nucleotidyltransferase activity`molecular_function;GO:0009058`biosynthetic process`biological_process;GO:0005975`carbohydrate metabolic process`biological_process;GO:0009536`plastid`cellular_component;GO:0043167`ion binding`molecular_function
LOC103339552	0.39	0.31	0.06	0	0.75	1.68	-	-	-	-
LOC103332378	11	10.28	10.82	20.47	12.61	11.09	C3H40_ORYSJ`Zinc finger CCCH domain-containing protein 40	K12872`RBM22, SLT11	Spliceosome`ko03040	GO:0003677`DNA binding`molecular_function;GO:0005634`nucleus`cellular_component;GO:0006397`mRNA processing`biological_process;GO:0043167`ion binding`molecular_function;GO:0043234`protein complex`cellular_component;GO:0003723`RNA binding`molecular_function
LOC103338784	42.33	38.65	32.87	69.34	51.74	58.2	NET4A_ARATH`Protein NETWORKED 4A	-	-	GO:0005773`vacuole`cellular_component;GO:0008092`cytoskeletal protein binding`molecular_function
LOC103334093	0	0	0	0	0	0	IPT3_ARATH`Adenylate isopentenyltransferase 3, chloroplastic	K10760`IPT	Zeatin biosynthesis`ko00908	GO:0009058`biosynthetic process`biological_process;GO:0006399`tRNA metabolic process`biological_process;GO:0009536`plastid`cellular_component;GO:0043167`ion binding`molecular_function;GO:0005739`mitochondrion`cellular_component;GO:0005634`nucleus`cellular_component;GO:0016765`transferase activity, transferring alkyl or aryl (other than methyl) groups`molecular_function;GO:0005635`nuclear envelope…
LOC103321844	0.07	0.5	0.11	0.19	1.08	0.99	PIRL2_ARATH`Plant intracellular Ras-group-related LRR protein 2	-	-	GO:0048856`anatomical structure development`biological_process
LOC103321603	50.47	40.6	39.17	56.82	41.91	33.89	CYP23_ARATH`Peptidyl-prolyl cis-trans isomerase CYP23	-	-	GO:0005794`Golgi apparatus`cellular_component;GO:0005768`endosome`cellular_component;GO:0016853`isomerase activity`molecular_function;GO:0005783`endoplasmic reticulum`cellular_component
LOC107881219	0	0	0	1.51	0.22	0	HS902_ARATH`Heat shock protein 90-2	-	-	GO:0005886`plasma membrane`cellular_component;GO:0016887`ATPase activity`molecular_function;GO:0005575`cellular_component`cellular_component;GO:0006950`response to stress`biological_process;GO:0002376`immune system process`biological_process;GO:0005829`cytosol`cellular_component;GO:0051082`unfolded protein binding`molecular_function;GO:0006457`protein folding`biological_process;GO:0043167`ion bin…
LOC103321273	0.11	0.3	0.22	1.56	2.17	2.61	-	K14488`SAUR	Plant hormone signal transduction`ko04075	-
LOC103342325	1.7	1.94	1.4	1.76	3.08	3.92	PNS1_USTMA`Protein PNS1	-	-	GO:0005575`cellular_component`cellular_component;GO:0005886`plasma membrane`cellular_component
LOC103343730	15.51	10.74	6.26	2.91	3	1.74	-	-	-	-
LOC103330319	1.21	0.62	0.27	4.88	2.68	3.1	-	-	-	-
LOC103333545	4.29	1.85	7.6	228.87	15.29	5.81	-	-	-	-
LOC103333475	10.03	20.31	9.43	3.02	7.08	5.76	DNAJ_CLOTE`Chaperone protein DnaJ	-	-	GO:0009058`biosynthetic process`biological_process;GO:0006950`response to stress`biological_process;GO:0051082`unfolded protein binding`molecular_function;GO:0003674`molecular_function`molecular_function;GO:0006259`DNA metabolic process`biological_process;GO:0043167`ion binding`molecular_function;GO:0006457`protein folding`biological_process;GO:0005737`cytoplasm`cellular_component
LOC103335104	0.49	0.32	2.19	1.3	11.17	7.72	DHSO_ARATH`Sorbitol dehydrogenase	K00008`SORD, gutB	Pentose and glucuronate interconversions`ko00040;Fructose and mannose metabolism`ko00051	GO:0005737`cytoplasm`cellular_component;GO:0043167`ion binding`molecular_function;GO:0005575`cellular_component`cellular_component;GO:0005739`mitochondrion`cellular_component;GO:0005829`cytosol`cellular_component;GO:0016491`oxidoreductase activity`molecular_function;GO:0005886`plasma membrane`cellular_component
LOC103331716	0.28	0	0.7	7.9	1.03	0	-	-	-	-
LOC103343511	0	0	0	0	0.47	0.34	-	-	-	-
LOC103333578	43.63	23.55	20.38	9.29	14.36	49.67	GRF6_ORYSJ`Growth-regulating factor 6	-	-	GO:0008150`biological_process`biological_process;GO:0005634`nucleus`cellular_component;GO:0034641`cellular nitrogen compound metabolic process`biological_process;GO:0043167`ion binding`molecular_function;GO:0009058`biosynthetic process`biological_process
LOC103327672	4.85	1.51	4.13	34.24	68.79	40.77	-	-	-	-
LOC103330771	0.57	3.2	1.99	0.82	0.75	1.73	MD15A_ARATH`Mediator of RNA polymerase II transcription subunit 15a	K14972`PAXIP1, PTIP	-	GO:0006629`lipid metabolic process`biological_process;GO:0005654`nucleoplasm`cellular_component;GO:0005634`nucleus`cellular_component;GO:0043234`protein complex`cellular_component;GO:0044281`small molecule metabolic process`biological_process;GO:0008150`biological_process`biological_process;GO:0000988`transcription factor activity, protein binding`molecular_function;GO:0003677`DNA binding`molecul…
LOC103321644	7.23	12.84	12.13	4.04	12.91	12.57	AMPD_ARATH`AMP deaminase	K01490`AMPD	Purine metabolism`ko00230	GO:0009058`biosynthetic process`biological_process;GO:0043226`organelle`cellular_component;GO:0019899`enzyme binding`molecular_function;GO:0044281`small molecule metabolic process`biological_process;GO:0008150`biological_process`biological_process;GO:0005622`intracellular`cellular_component;GO:0016810`hydrolase activity, acting on carbon-nitrogen (but not peptide) bonds`molecular_function;GO:0043…
LOC103344311	0	0	0	0.03	0.1	0.17	R13L1_ARATH`Putative disease resistance RPP13-like protein 1	-	-	GO:0043167`ion binding`molecular_function;GO:0006950`response to stress`biological_process
LOC103336321	1.06	0.46	1.4	2.28	1.54	1.18	-	-	-	-
LOC103331150	113.88	78.01	117.79	134.99	128.32	115.27	CDC2_OXYRB`Cell division control protein 2 homolog	K02206`CDK2	Prostate cancer`ko05215;Measles`ko05162;Cell cycle`ko04110;Viral carcinogenesis`ko05203;Progesterone-mediated oocyte maturation`ko04914;Small cell lung cancer`ko05222;FoxO signaling pathway`ko04068;Epstein-Barr virus infection`ko05169;p53 signaling pathway`ko04115;Herpes simplex infection`ko05168;PI3K-Akt signaling pathway`ko04151;Oocyte meiosis`ko04114;Hepatitis B`ko05161;Pathways in cancer`ko05…	GO:0051301`cell division`biological_process;GO:0016301`kinase activity`molecular_function;GO:0007049`cell cycle`biological_process;GO:0043167`ion binding`molecular_function
LOC103337775	27.78	21.9	21.96	13.11	10.86	12.76	UPL4_ARATH`E3 ubiquitin-protein ligase UPL4	K10590`TRIP12	Ubiquitin mediated proteolysis`ko04120	GO:0003674`molecular_function`molecular_function
LOC103320547	79.12	53.56	39.84	45.38	21.77	15.68	CNBLA_ARATH`Calcineurin B-like protein 10	K06268`PPP3R, CNB	Oocyte meiosis`ko04114;Amyotrophic lateral sclerosis (ALS)`ko05014;Oxytocin signaling pathway`ko04921;Renin secretion`ko04924;T cell receptor signaling pathway`ko04660;Calcium signaling pathway`ko04020;Apoptosis`ko04210;Alzheimer's disease`ko05010;cGMP-PKG signaling pathway`ko04022;Amphetamine addiction`ko05031;VEGF signaling pathway`ko04370;B cell receptor signaling pathway`ko04662;Wnt signaling…	GO:0005773`vacuole`cellular_component;GO:0005768`endosome`cellular_component;GO:0006810`transport`biological_process;GO:0006950`response to stress`biological_process;GO:0042592`homeostatic process`biological_process;GO:0005886`plasma membrane`cellular_component;GO:0005737`cytoplasm`cellular_component;GO:0043167`ion binding`molecular_function
LOC103339896	0	0	0	0.44	0.98	1.59	FAEA_ASPTN`Probable feruloyl esterase A	-	-	GO:0005975`carbohydrate metabolic process`biological_process;GO:0071554`cell wall organization or biogenesis`biological_process;GO:0009056`catabolic process`biological_process;GO:0003674`molecular_function`molecular_function;GO:0005576`extracellular region`cellular_component;GO:0006629`lipid metabolic process`biological_process
TRNAH-GUG_3	0	0	0	0	0	0	.
LOC103331408	0	0.42	0.04	0.11	0.05	0.14	.
LOC103333691	0.14	0.9	0.81	0.17	0.45	0.94	-	K03155`TIMELESS	-	-
LOC103340273	13.81	18.41	17.76	7.61	12.95	15.9	NRDC_ARATH`Nardilysin-like	K01411`NRD1	-	GO:0005829`cytosol`cellular_component;GO:0008233`peptidase activity`molecular_function;GO:0043167`ion binding`molecular_function
LOC103325321	10.11	5.17	10.85	3.11	4.54	5.88	REV_ARATH`Homeobox-leucine zipper protein REVOLUTA	K09338`HD-ZIP	-	GO:0001071`nucleic acid binding transcription factor activity`molecular_function;GO:0030154`cell differentiation`biological_process;GO:0048856`anatomical structure development`biological_process;GO:0005634`nucleus`cellular_component;GO:0003677`DNA binding`molecular_function;GO:0008289`lipid binding`molecular_function;GO:0008150`biological_process`biological_process
LOC103325045	14.69	6.31	8.24	6.62	4.62	5.49	SWT2A_SORBI`Bidirectional sugar transporter SWEET2a	K15382`SLC50A, SWEET	-	GO:0005886`plasma membrane`cellular_component;GO:0005575`cellular_component`cellular_component;GO:0006810`transport`biological_process
LOC103321711	0	0	0	0	0	0.02	-	-	-	-
LOC103336578	4.33	2.4	2.93	6.39	2.28	1.41	U496K_ARATH`UPF0496 protein At1g20180	-	-	GO:0005575`cellular_component`cellular_component
LOC103338728	2.24	1.63	2.21	2.81	5.85	6.05	AB2A_ARATH`ABC transporter A family member 2	-	-	GO:0006810`transport`biological_process;GO:0043226`organelle`cellular_component;GO:0005622`intracellular`cellular_component;GO:0003674`molecular_function`molecular_function;GO:0043167`ion binding`molecular_function;GO:0016887`ATPase activity`molecular_function;GO:0022857`transmembrane transporter activity`molecular_function;GO:0005575`cellular_component`cellular_component
LOC103328489	0	0	0	0	0	0	POL3_DROME`Retrovirus-related Pol polyprotein from transposon 17.6	-	-	GO:0004518`nuclease activity`molecular_function;GO:0016779`nucleotidyltransferase activity`molecular_function;GO:0008233`peptidase activity`molecular_function;GO:0006259`DNA metabolic process`biological_process;GO:0003674`molecular_function`molecular_function
LOC103329684	0.21	0.33	0.34	0.78	1.8	1.55	-	K19476`IST1	Endocytosis`ko04144	-
LOC103324306	6.96	11.17	7.9	3.96	4.91	4.72	CEMA_RHDSA`Chloroplast envelope membrane protein	-	-	GO:0009536`plastid`cellular_component;GO:0005575`cellular_component`cellular_component;GO:0022857`transmembrane transporter activity`molecular_function
LOC107882029	0	0	0	0	0.11	0.3	TBL6_ARATH`Protein trichome birefringence-like 6	-	-	GO:0005575`cellular_component`cellular_component;GO:0016746`transferase activity, transferring acyl groups`molecular_function;GO:0005794`Golgi apparatus`cellular_component
LOC103332791	125.48	59.02	126.57	63.87	215.08	378.63	DIOX5_ARATH`Probable 2-oxoglutarate-dependent dioxygenase At5g05600	-	-	GO:0007165`signal transduction`biological_process;GO:0005829`cytosol`cellular_component;GO:0016491`oxidoreductase activity`molecular_function;GO:0008150`biological_process`biological_process;GO:0009058`biosynthetic process`biological_process;GO:0043167`ion binding`molecular_function
LOC103328648	0.65	1	0.77	0	0.15	0	C3H9_ORYSJ`Zinc finger CCCH domain-containing protein 9	K18753`ZFP36L	-	GO:0008150`biological_process`biological_process;GO:0003729`mRNA binding`molecular_function;GO:0003677`DNA binding`molecular_function;GO:0005829`cytosol`cellular_component;GO:0043167`ion binding`molecular_function
LOC103338632	8.18	13.21	7.3	6.82	5.83	4.7	ASPGA_ARATH`Isoaspartyl peptidase/L-asparaginase 1	K13051`iaaA, ASRGL1	-	GO:0009056`catabolic process`biological_process;GO:0006520`cellular amino acid metabolic process`biological_process;GO:0016810`hydrolase activity, acting on carbon-nitrogen (but not peptide) bonds`molecular_function;GO:0008233`peptidase activity`molecular_function;GO:0005737`cytoplasm`cellular_component;GO:0005829`cytosol`cellular_component;GO:0034641`cellular nitrogen compound metabolic process`…
LOC103323173	10.46	7.09	13.37	92.42	37	33.11	-	-	-	-
LOC103326194	16.11	21.26	16.7	10.33	14.78	14.43	-	-	-	-
LOC103328886	35.85	10.46	9.2	83.23	5.09	1.1	PLA1_PLAAC`Putative invertase inhibitor	-	-	GO:0005576`extracellular region`cellular_component;GO:0030234`enzyme regulator activity`molecular_function
LOC103330445	12.66	13.51	9.76	9.18	9.89	8.17	F10C1_HUMAN`Protein FRA10AC1	K13121`FRA10AC1	-	GO:0005634`nucleus`cellular_component
LOC103339382	19.29	22.66	15.3	36.04	70.82	64.34	RK176_ORYSJ`Receptor-like cytoplasmic kinase 176	-	-	GO:0016301`kinase activity`molecular_function;GO:0006950`response to stress`biological_process;GO:0002376`immune system process`biological_process;GO:0043167`ion binding`molecular_function
LOC103321742	13.1	6.35	14.81	45.87	17.95	15.4	ENT1_ARATH`Equilibrative nucleotide transporter 1	K15014`SLC29A1_2_3, ENT1_2_3	-	GO:0005773`vacuole`cellular_component;GO:0005886`plasma membrane`cellular_component;GO:0022857`transmembrane transporter activity`molecular_function;GO:0005575`cellular_component`cellular_component
LOC103336913	6.71	4.6	5.56	3.63	5.09	4.42	SCC4_ARATH`Sister chromatid cohesion protein SCC4	K11266`MAU2	-	GO:0007067`mitotic nuclear division`biological_process;GO:0051301`cell division`biological_process;GO:0003677`DNA binding`molecular_function;GO:0009790`embryo development`biological_process;GO:0005634`nucleus`cellular_component;GO:0051276`chromosome organization`biological_process;GO:0043234`protein complex`cellular_component;GO:0007059`chromosome segregation`biological_process;GO:0005737`cytopla…
LOC103319569	36.53	41.96	35.66	39.17	25.55	31.47	OFUT7_ARATH`O-fucosyltransferase 7	-	-	GO:0005737`cytoplasm`cellular_component;GO:0005975`carbohydrate metabolic process`biological_process;GO:0005575`cellular_component`cellular_component;GO:0016757`transferase activity, transferring glycosyl groups`molecular_function
LOC103335345	5.41	1.9	1.73	3.18	1.94	1.68	Y4744_ARATH`Uncharacterized protein At4g06744	-	-	GO:0005576`extracellular region`cellular_component
LOC107881019	0.3	3.13	0	1.12	0.49	0.16	.
LOC103340557	33.22	18.89	29.48	8.27	12.42	13.03	-	-	-	-
LOC103322587	16.24	21.9	16.93	16.23	15.47	14	NUDT9_ARATH`Nudix hydrolase 9	-	-	GO:0003674`molecular_function`molecular_function;GO:0043167`ion binding`molecular_function;GO:0008150`biological_process`biological_process;GO:0005829`cytosol`cellular_component
LOC103339901	0.71	1.98	1.88	1.04	0.8	1.24	DPOLA_ORYSJ`DNA polymerase alpha catalytic subunit	K02320`POLA1	Pyrimidine metabolism`ko00240;Purine metabolism`ko00230;DNA replication`ko03030	GO:0003674`molecular_function`molecular_function;GO:0006259`DNA metabolic process`biological_process;GO:0043234`protein complex`cellular_component;GO:0043167`ion binding`molecular_function;GO:0005634`nucleus`cellular_component;GO:0000228`nuclear chromosome`cellular_component;GO:0016779`nucleotidyltransferase activity`molecular_function;GO:0009058`biosynthetic process`biological_process;GO:0048856…
LOC103325163	16.28	19.83	18.68	32.43	53.49	54.88	-	-	-	-
LOC103338042	37.67	34.48	34.54	116.55	19.7	14.35	BGL24_ORYSJ`Beta-glucosidase 24	K01188`E3.2.1.21	Starch and sucrose metabolism`ko00500;Cyanoamino acid metabolism`ko00460;Phenylpropanoid biosynthesis`ko00940	GO:0005975`carbohydrate metabolic process`biological_process;GO:0016798`hydrolase activity, acting on glycosyl bonds`molecular_function
LOC103320958	1.42	3.74	1.94	4.31	18.12	14.71	MACP1_ARATH`MACPF domain-containing protein At1g14780	-	-	GO:0005886`plasma membrane`cellular_component;GO:0008219`cell death`biological_process;GO:0002376`immune system process`biological_process;GO:0006950`response to stress`biological_process
[truncated: 23,774 more rows]
