# Supplementary material for: Integrated Transcriptome and Metabolome Analysis of Color Change and Low-Temperature Response during Flowering of Prunus mume
Source: Int J Mol Sci. 2022 Oct 24;23(21):12831. doi: 10.3390/ijms232112831 (PMC9658476; doi:10.3390/ijms232112831)
Supplement: Supplementary file 1 [file ijms-23-12831-s001.zip › Table S3 Differentially expressed genes and annotation.xls]

	CK-1	CK-2	CK-3	Treat-1	Treat-2	Treat-3	Uniprot	KEGG	Pathway	GO
LOC103341583	0	0.21	0.33	3.53	14.4	9.57	Y1648_ARATH`Uncharacterized protein At1g66480	-	-	GO:0005886`plasma membrane`cellular_component
LOC103342320	17.37	6.96	13.47	62.49	28.5	23.14	CCX1_ARATH`Cation/calcium exchanger 1	K13754`SLC24A6, NCKX6	-	GO:0005575`cellular_component`cellular_component;GO:0022857`transmembrane transporter activity`molecular_function;GO:0005773`vacuole`cellular_component;GO:0006810`transport`biological_process
LOC103330839	2.01	1.96	2.11	0.54	0.61	0.65	-	K15032`MTERFD	-	-
LOC103331216	0	0	0.39	2.09	17.55	18.27	GRXC9_ARATH`Glutaredoxin-C9	-	-	GO:0005634`nucleus`cellular_component;GO:0042592`homeostatic process`biological_process;GO:0034641`cellular nitrogen compound metabolic process`biological_process;GO:0016491`oxidoreductase activity`molecular_function;GO:0005737`cytoplasm`cellular_component;GO:0003674`molecular_function`molecular_function;GO:0007165`signal transduction`biological_process;GO:0008150`biological_process`biological_pr…
LOC103343913	17.15	11.36	12.11	27.25	58.58	46.96	C14C2_ORYSJ`Cytochrome P450 714C2	-	-	GO:0003674`molecular_function`molecular_function;GO:0043167`ion binding`molecular_function;GO:0016491`oxidoreductase activity`molecular_function;GO:0005575`cellular_component`cellular_component
LOC103344620	0.04	0	0.06	0.26	1.38	2.34	LOX15_SOLTU`Probable linoleate 9S-lipoxygenase 5	K15718`LOX1_5	Linoleic acid metabolism`ko00591	GO:0043167`ion binding`molecular_function;GO:0009058`biosynthetic process`biological_process;GO:0005737`cytoplasm`cellular_component;GO:0044281`small molecule metabolic process`biological_process;GO:0016491`oxidoreductase activity`molecular_function;GO:0006629`lipid metabolic process`biological_process
LOC103339739	20.29	25.38	31.52	178.09	82.37	67.97	CDI_ARATH`Protein CDI	-	-	GO:0005829`cytosol`cellular_component;GO:0008150`biological_process`biological_process;GO:0000902`cell morphogenesis`biological_process;GO:0040007`growth`biological_process;GO:0030154`cell differentiation`biological_process;GO:0000003`reproduction`biological_process;GO:0003674`molecular_function`molecular_function
LOC103332674	18.91	9.09	28	96.16	64.88	68.61	RDUF2_ARATH`E3 ubiquitin-protein ligase RDUF2	-	-	GO:0006950`response to stress`biological_process;GO:0005829`cytosol`cellular_component;GO:0003674`molecular_function`molecular_function;GO:0006464`cellular protein modification process`biological_process;GO:0043167`ion binding`molecular_function;GO:0005737`cytoplasm`cellular_component;GO:0008150`biological_process`biological_process;GO:0007165`signal transduction`biological_process
LOC103324780	15.54	7.31	26.97	58.01	47.48	46.59	VQ4_ARATH`VQ motif-containing protein 4	-	-	GO:0006950`response to stress`biological_process;GO:0005634`nucleus`cellular_component;GO:0034641`cellular nitrogen compound metabolic process`biological_process;GO:0009058`biosynthetic process`biological_process
LOC103331441	5.11	15.51	12.35	89.74	24.59	29.47	CER1_ARATH`Very-long-chain aldehyde decarbonylase CER1	K15404`K15404, CER1	Cutin, suberine and wax biosynthesis`ko00073	GO:0016491`oxidoreductase activity`molecular_function;GO:0006629`lipid metabolic process`biological_process;GO:0006950`response to stress`biological_process;GO:0005575`cellular_component`cellular_component;GO:0005783`endoplasmic reticulum`cellular_component;GO:0043167`ion binding`molecular_function;GO:0016829`lyase activity`molecular_function;GO:0009058`biosynthetic process`biological_process
LOC103320695	96.37	89.38	119.75	40.64	28	42.22	ASPA_ARATH`Aspartyl protease family protein At5g10770	-	-	GO:0005575`cellular_component`cellular_component;GO:0008150`biological_process`biological_process;GO:0005886`plasma membrane`cellular_component;GO:0008233`peptidase activity`molecular_function;GO:0009056`catabolic process`biological_process
LOC103334370	0.24	0.59	0.55	8.6	30.44	27.94	GSTX1_TOBAC`Probable glutathione S-transferase	K00799`GST, gst	Chemical carcinogenesis`ko05204;Drug metabolism - cytochrome P450`ko00982;Glutathione metabolism`ko00480;Metabolism of xenobiotics by cytochrome P450`ko00980	GO:0007165`signal transduction`biological_process;GO:0016765`transferase activity, transferring alkyl or aryl (other than methyl) groups`molecular_function
LOC103332932	13.44	11.31	8.8	13.81	46.76	57.5	NIA_CUCMA`Nitrate reductase [NADH]	K10534`NR	Nitrogen metabolism`ko00910	GO:0009058`biosynthetic process`biological_process;GO:0043167`ion binding`molecular_function;GO:0071941`nitrogen cycle metabolic process`biological_process;GO:0003674`molecular_function`molecular_function;GO:0034641`cellular nitrogen compound metabolic process`biological_process;GO:0044281`small molecule metabolic process`biological_process;GO:0016491`oxidoreductase activity`molecular_function
LOC103337978	10.83	6.37	10.93	24.04	171.13	329.68	BT1_ARATH`BTB/POZ and TAZ domain-containing protein 1	-	-	GO:0048856`anatomical structure development`biological_process;GO:0009058`biosynthetic process`biological_process;GO:0016746`transferase activity, transferring acyl groups`molecular_function;GO:0000988`transcription factor activity, protein binding`molecular_function;GO:0008150`biological_process`biological_process;GO:0043167`ion binding`molecular_function;GO:0006464`cellular protein modification…
LOC103329760	6.01	7.48	10.86	2.44	3.19	4.68	AB17C_DANRE`Alpha/beta hydrolase domain-containing protein 17C	-	-	GO:0005623`cell`cellular_component;GO:0005768`endosome`cellular_component;GO:0003674`molecular_function`molecular_function;GO:0005575`cellular_component`cellular_component;GO:0005886`plasma membrane`cellular_component
LOC103342048	0.77	3.01	1.6	6.05	37.2	29.08	MES13_ARATH`Putative methylesterase 13, chloroplastic	-	-	GO:0044281`small molecule metabolic process`biological_process;GO:0009536`plastid`cellular_component;GO:0003674`molecular_function`molecular_function
LOC103335969	0	0	0.04	0	2.7	3.11	-	-	-	-
LOC103323696	0.18	0	0.07	0.75	0.92	1.47	XA21_ORYSI`Receptor kinase-like protein Xa21	-	-	GO:0016301`kinase activity`molecular_function;GO:0005575`cellular_component`cellular_component;GO:0005783`endoplasmic reticulum`cellular_component;GO:0006950`response to stress`biological_process;GO:0005634`nucleus`cellular_component;GO:0005886`plasma membrane`cellular_component;GO:0006464`cellular protein modification process`biological_process;GO:0043167`ion binding`molecular_function
LOC103332205	1.79	1.21	2.32	4.81	3.27	3.88	CNBL7_ORYSJ`Calcineurin B-like protein 7;CNBL4_ARATH`Calcineurin B-like protein 4	K06268`PPP3R, CNB	HTLV-I infection`ko05166;Osteoclast differentiation`ko04380;Glutamatergic synapse`ko04724;Glucagon signaling pathway`ko04922;Tuberculosis`ko05152;B cell receptor signaling pathway`ko04662;Wnt signaling pathway`ko04310;Natural killer cell mediated cytotoxicity`ko04650;MAPK signaling pathway`ko04010;Long-term potentiation`ko04720;Axon guidance`ko04360;T cell receptor signaling pathway`ko04660;Calci…	GO:0043234`protein complex`cellular_component;GO:0043167`ion binding`molecular_function;GO:0005737`cytoplasm`cellular_component;GO:0005622`intracellular`cellular_component;GO:0016791`phosphatase activity`molecular_function;GO:0005886`plasma membrane`cellular_component;GO:0005634`nucleus`cellular_component;GO:0042592`homeostatic process`biological_process;GO:0006950`response to stress`biological_p…
LOC103327161	16.33	16.48	13.65	4.9	6.48	6.18	-	-	-	-
LOC103322226	0.1	0	0.01	0.11	0.49	1.02	PTR19_ARATH`Protein NRT1/ PTR FAMILY 4.6	K14638`SLC15A3_4, PHT	-	GO:0022857`transmembrane transporter activity`molecular_function;GO:0005575`cellular_component`cellular_component;GO:0005886`plasma membrane`cellular_component;GO:0071941`nitrogen cycle metabolic process`biological_process;GO:0003674`molecular_function`molecular_function;GO:0044281`small molecule metabolic process`biological_process;GO:0008150`biological_process`biological_process;GO:0006810`tran…
LOC103320872	1.43	1.49	0.98	3	4.89	2.45	MAN7_ARATH`Mannan endo-1,4-beta-mannosidase 7	K19355`MAN	Fructose and mannose metabolism`ko00051	GO:0009056`catabolic process`biological_process;GO:0005623`cell`cellular_component;GO:0016798`hydrolase activity, acting on glycosyl bonds`molecular_function;GO:0048856`anatomical structure development`biological_process;GO:0000003`reproduction`biological_process;GO:0005975`carbohydrate metabolic process`biological_process;GO:0071554`cell wall organization or biogenesis`biological_process;GO:0008…
LOC103337633	0.13	0	0.18	6.03	31.75	31.04	-	-	-	-
LOC103335342	0.1	0.83	2.5	4.33	10.83	21.91	UFOG7_FRAAN`UDP-glucose flavonoid 3-O-glucosyltransferase 7	-	-	GO:0016757`transferase activity, transferring glycosyl groups`molecular_function
LOC103339792	1.7	0.61	1.04	7.56	43.5	67.82	U73C5_ARATH`UDP-glycosyltransferase 73C5	K13496`UGT73C	-	GO:0016757`transferase activity, transferring glycosyl groups`molecular_function;GO:0044281`small molecule metabolic process`biological_process;GO:0006629`lipid metabolic process`biological_process;GO:0008150`biological_process`biological_process;GO:0005575`cellular_component`cellular_component;GO:0005622`intracellular`cellular_component;GO:0043226`organelle`cellular_component
LOC103335542	7.93	8.72	12.5	391.47	29.15	11.82	PCKA_ARATH`Phosphoenolpyruvate carboxykinase (ATP)	K01610`E4.1.1.49, pckA	Carbon metabolism`ko01200;Pyruvate metabolism`ko00620;Carbon fixation in photosynthetic organisms`ko00710;Citrate cycle (TCA cycle)`ko00020;Glycolysis / Gluconeogenesis`ko00010	GO:0005975`carbohydrate metabolic process`biological_process;GO:0009058`biosynthetic process`biological_process;GO:0008150`biological_process`biological_process;GO:0005730`nucleolus`cellular_component;GO:0043167`ion binding`molecular_function;GO:0016829`lyase activity`molecular_function;GO:0005634`nucleus`cellular_component;GO:0002376`immune system process`biological_process;GO:0006950`response t…
LOC103342931	0.26	0.15	0.29	0.56	3.08	9.92	DRE2B_ORYSJ`Dehydration-responsive element-binding protein 2B	-	-	GO:0003677`DNA binding`molecular_function;GO:0034641`cellular nitrogen compound metabolic process`biological_process;GO:0005634`nucleus`cellular_component;GO:0006950`response to stress`biological_process;GO:0005886`plasma membrane`cellular_component;GO:0009058`biosynthetic process`biological_process;GO:0001071`nucleic acid binding transcription factor activity`molecular_function
LOC103343442	0.8	1.52	0.66	6.64	6.48	8.57	EIX2_SOLLC`Receptor-like protein EIX2	-	-	GO:0005886`plasma membrane`cellular_component;GO:0005575`cellular_component`cellular_component;GO:0006950`response to stress`biological_process
LOC103339959	0.17	0.27	0.24	5.33	3.56	4.97	IP5P8_ARATH`Type I inositol polyphosphate 5-phosphatase 8	-	-	GO:0016791`phosphatase activity`molecular_function;GO:0006629`lipid metabolic process`biological_process
LOC103342151	1.71	2.36	1.88	21	3.21	2.18	AB28G_ARATH`ABC transporter G family member 28	-	-	GO:0055085`transmembrane transport`biological_process;GO:0022857`transmembrane transporter activity`molecular_function;GO:0005575`cellular_component`cellular_component;GO:0016887`ATPase activity`molecular_function;GO:0005886`plasma membrane`cellular_component;GO:0043167`ion binding`molecular_function
LOC103340238	0	0	0	0.26	2.82	2.37	SABP2_TOBAC`Salicylic acid-binding protein 2	-	-	GO:0003674`molecular_function`molecular_function;GO:0007165`signal transduction`biological_process;GO:0006950`response to stress`biological_process;GO:0002376`immune system process`biological_process
LOC103341821	0	0	0	1.39	0.54	3.73	.
LOC107881760	66.73	63.19	49.6	34.43	13.37	11.42	-	-	-	-
LOC103321792	23.8	22.7	23.24	79.72	201.68	167	ACLA2_ARATH`ATP-citrate synthase alpha chain protein 2	K01648`ACLY	Citrate cycle (TCA cycle)`ko00020;Carbon fixation pathways in prokaryotes`ko00720	GO:0006629`lipid metabolic process`biological_process;GO:0005829`cytosol`cellular_component;GO:0051186`cofactor metabolic process`biological_process;GO:0043167`ion binding`molecular_function;GO:0043234`protein complex`cellular_component;GO:0006790`sulfur compound metabolic process`biological_process;GO:0005737`cytoplasm`cellular_component;GO:0044281`small molecule metabolic process`biological_pro…
LOC103319477	14.18	12.78	49.38	95.85	98.86	104.48	-	-	-	-
LOC103334830	0.24	0.42	0.72	3.65	4.63	5.33	BRG3_ARATH`Probable BOI-related E3 ubiquitin-protein ligase 3	K19042`BOI	-	GO:0006950`response to stress`biological_process;GO:0005634`nucleus`cellular_component;GO:0008219`cell death`biological_process;GO:0043167`ion binding`molecular_function;GO:0009056`catabolic process`biological_process;GO:0003674`molecular_function`molecular_function
LOC103342637	53.47	68.97	51.01	32.29	22.95	20.84	.
LOC103331363	3.15	3.35	3.25	0.73	1.1	1.51	TRMB_SYNJB`tRNA (guanine-N(7)-)-methyltransferase	K03439`trmB, METTL1	-	GO:0008168`methyltransferase activity`molecular_function
LOC103339782	0	0	0.09	0.03	2.46	3.42	DLO1_ARATH`Protein DMR6-LIKE OXYGENASE 1	-	-	GO:0008150`biological_process`biological_process;GO:0044281`small molecule metabolic process`biological_process;GO:0048856`anatomical structure development`biological_process;GO:0016491`oxidoreductase activity`molecular_function;GO:0006950`response to stress`biological_process;GO:0007568`aging`biological_process;GO:0043167`ion binding`molecular_function;GO:0009056`catabolic process`biological_pro…
LOC103329647	34.8	47.18	32.51	22.64	6.27	5.9	TBL19_ARATH`Protein trichome birefringence-like 19	-	-	GO:0016746`transferase activity, transferring acyl groups`molecular_function;GO:0005575`cellular_component`cellular_component;GO:0005794`Golgi apparatus`cellular_component
LOC103325274	33.5	29.61	39.18	145.12	58.22	50.1	FAH1_ARATH`Dihydroceramide fatty acyl 2-hydroxylase FAH1	K19706`FAH	-	GO:0044281`small molecule metabolic process`biological_process;GO:0006629`lipid metabolic process`biological_process;GO:0016491`oxidoreductase activity`molecular_function;GO:0005575`cellular_component`cellular_component;GO:0005783`endoplasmic reticulum`cellular_component;GO:0043167`ion binding`molecular_function;GO:0009058`biosynthetic process`biological_process
LOC103337996	0.53	0.16	0.57	9.06	53.31	52.33	MLO3_ARATH`MLO-like protein 3	K08472`MLO	-	GO:0006950`response to stress`biological_process;GO:0005575`cellular_component`cellular_component;GO:0008150`biological_process`biological_process;GO:0003674`molecular_function`molecular_function
LOC103336447	2.66	1.48	4.31	9.33	6.45	5.69	GMGT1_CYATE`Galactomannan galactosyltransferase 1	-	-	GO:0016757`transferase activity, transferring glycosyl groups`molecular_function;GO:0005575`cellular_component`cellular_component;GO:0005794`Golgi apparatus`cellular_component;GO:0071554`cell wall organization or biogenesis`biological_process
LOC103318964	20.54	27.15	25.68	832.56	64.58	22.59	BGL12_ORYSI`Beta-glucosidase 12	K01188`E3.2.1.21	Phenylpropanoid biosynthesis`ko00940;Cyanoamino acid metabolism`ko00460;Starch and sucrose metabolism`ko00500	GO:0005576`extracellular region`cellular_component;GO:0016798`hydrolase activity, acting on glycosyl bonds`molecular_function;GO:0005975`carbohydrate metabolic process`biological_process
LOC103330125	2.26	0.93	1.47	41.02	5.39	1.86	SP1L2_ARATH`Protein SPIRAL1-like 2	K18635`SPR1	-	GO:0005737`cytoplasm`cellular_component;GO:0043234`protein complex`cellular_component;GO:0005856`cytoskeleton`cellular_component;GO:0007010`cytoskeleton organization`biological_process
LOC103320056	24.35	19.68	15.66	8.18	6.97	7.58	DXS_CAPAN`Probable 1-deoxy-D-xylulose-5-phosphate synthase, chloroplastic	K01662`dxs	Thiamine metabolism`ko00730;Terpenoid backbone biosynthesis`ko00900	GO:0044281`small molecule metabolic process`biological_process;GO:0009058`biosynthetic process`biological_process;GO:0034641`cellular nitrogen compound metabolic process`biological_process;GO:0006629`lipid metabolic process`biological_process;GO:0006790`sulfur compound metabolic process`biological_process;GO:0009536`plastid`cellular_component;GO:0043167`ion binding`molecular_function;GO:0003674`m…
LOC103330652	0.29	0.59	0.94	1	19.28	20.68	TKPR1_ARATH`Tetraketide alpha-pyrone reductase 1	-	-	GO:0009058`biosynthetic process`biological_process;GO:0003674`molecular_function`molecular_function;GO:0048856`anatomical structure development`biological_process;GO:0005783`endoplasmic reticulum`cellular_component;GO:0048646`anatomical structure formation involved in morphogenesis`biological_process;GO:0005634`nucleus`cellular_component;GO:0016491`oxidoreductase activity`molecular_function
LOC103334749	0	0	0.4	2.38	14.21	11.06	PUX1_ARATH`Plant UBX domain-containing protein 1	K15627`ASPSCR1, ASPL	Transcriptional misregulation in cancer`ko05202	GO:0008150`biological_process`biological_process;GO:0019899`enzyme binding`molecular_function;GO:0005737`cytoplasm`cellular_component;GO:0040007`growth`biological_process
LOC103328548	17.63	18.88	25.52	47.58	47.92	54.88	PLT4_ARATH`Probable polyol transporter 4	-	-	GO:0022857`transmembrane transporter activity`molecular_function;GO:0005886`plasma membrane`cellular_component
LOC103327836	26.49	17.42	32.62	164.79	141.82	137.57	MYBS3_ORYSJ`Transcription factor MYBS3	-	-	GO:0048856`anatomical structure development`biological_process;GO:0001071`nucleic acid binding transcription factor activity`molecular_function;GO:0009058`biosynthetic process`biological_process;GO:0008150`biological_process`biological_process;GO:0003677`DNA binding`molecular_function;GO:0043167`ion binding`molecular_function;GO:0007568`aging`biological_process;GO:0040007`growth`biological_proces…
LOC103331728	14.66	7.6	34.97	55.71	220.7	205.52	SAU36_ARATH`Auxin-responsive protein SAUR36	K14488`SAUR	Plant hormone signal transduction`ko04075	GO:0007568`aging`biological_process;GO:0048856`anatomical structure development`biological_process;GO:0040007`growth`biological_process;GO:0008150`biological_process`biological_process;GO:0005634`nucleus`cellular_component;GO:0007165`signal transduction`biological_process
LOC103342871	9.16	12.14	11.68	11.37	32.21	31.83	ILL4_ARATH`IAA-amino acid hydrolase ILR1-like 4	K14664`ILR1	-	GO:0006950`response to stress`biological_process;GO:0005783`endoplasmic reticulum`cellular_component;GO:0005886`plasma membrane`cellular_component;GO:0008150`biological_process`biological_process;GO:0016810`hydrolase activity, acting on carbon-nitrogen (but not peptide) bonds`molecular_function;GO:0043167`ion binding`molecular_function;GO:0003674`molecular_function`molecular_function
LOC103334033	15.13	11.09	22.1	715.43	60.52	22.03	-	-	-	-
LOC103339117	0	0	0.02	0.91	0.39	0.6	PKS4_ARATH`Protein PHYTOCHROME KINASE SUBSTRATE 4	-	-	GO:0008150`biological_process`biological_process;GO:0007165`signal transduction`biological_process
LOC103332648	26.96	14.65	39.76	718.19	93.09	53.32	ACT1_ORYSI`Actin-1	K10355`ACTF	-	GO:0005737`cytoplasm`cellular_component;GO:0005856`cytoskeleton`cellular_component;GO:0043167`ion binding`molecular_function
LOC103338375	2.5	3.71	3.13	1.02	1.54	1.89	ATM_ARATH`Serine/threonine-protein kinase ATM	K04728`ATM, TEL1	MicroRNAs in cancer`ko05206;NF-kappa B signaling pathway`ko04064;Apoptosis - fly`ko04214;p53 signaling pathway`ko04115;Cell cycle`ko04110;FoxO signaling pathway`ko04068;HTLV-I infection`ko05166;Apoptosis`ko04210;Transcriptional misregulation in cancer`ko05202	GO:0016301`kinase activity`molecular_function;GO:0003677`DNA binding`molecular_function;GO:0007049`cell cycle`biological_process;GO:0000003`reproduction`biological_process;GO:0034641`cellular nitrogen compound metabolic process`biological_process;GO:0006950`response to stress`biological_process;GO:0005634`nucleus`cellular_component;GO:0043167`ion binding`molecular_function
LOC103325131	0.6	0.35	0.55	3.15	4.19	4.37	E1314_ARATH`Glucan endo-1,3-beta-glucosidase 14	-	-	GO:0005975`carbohydrate metabolic process`biological_process;GO:0071554`cell wall organization or biogenesis`biological_process;GO:0005618`cell wall`cellular_component;GO:0005576`extracellular region`cellular_component;GO:0016798`hydrolase activity, acting on glycosyl bonds`molecular_function;GO:0005737`cytoplasm`cellular_component;GO:0005886`plasma membrane`cellular_component;GO:0006950`response…
LOC103333177	4.78	7.04	5.48	2.78	2	1.42	UGTK5_MANES`Linamarin synthase 2	-	-	GO:0016757`transferase activity, transferring glycosyl groups`molecular_function;GO:0006950`response to stress`biological_process
LOC103333266	349.89	99.9	177.28	689.44	540.05	639.51	DHSO_ARATH`Sorbitol dehydrogenase	K00008`SORD, gutB	Pentose and glucuronate interconversions`ko00040;Fructose and mannose metabolism`ko00051	GO:0016491`oxidoreductase activity`molecular_function;GO:0005886`plasma membrane`cellular_component;GO:0005575`cellular_component`cellular_component;GO:0005739`mitochondrion`cellular_component;GO:0005829`cytosol`cellular_component;GO:0043167`ion binding`molecular_function;GO:0005737`cytoplasm`cellular_component
LOC103338124	3.62	5.42	6.44	0.41	0.22	0.19	NOV_ARATH`Protein NO VEIN	K17592`SACS	-	GO:0009790`embryo development`biological_process;GO:0008150`biological_process`biological_process;GO:0005634`nucleus`cellular_component;GO:0048856`anatomical structure development`biological_process;GO:0030154`cell differentiation`biological_process;GO:0006810`transport`biological_process
LOC103342929	3.8	2.16	3.98	5.32	14.04	16.48	DTX44_ARATH`Protein DETOXIFICATION 44, chloroplastic	-	-	GO:0022857`transmembrane transporter activity`molecular_function;GO:0005575`cellular_component`cellular_component;GO:0009536`plastid`cellular_component;GO:0003674`molecular_function`molecular_function
LOC103320783	3.89	4.46	4.02	0.46	1.24	1.02	KAN4_ARATH`Probable transcription factor KAN4	-	-	GO:0009058`biosynthetic process`biological_process;GO:0048856`anatomical structure development`biological_process;GO:0001071`nucleic acid binding transcription factor activity`molecular_function;GO:0030154`cell differentiation`biological_process;GO:0003677`DNA binding`molecular_function;GO:0005618`cell wall`cellular_component;GO:0034641`cellular nitrogen compound metabolic process`biological_proc…
LOC103326941	0.81	0.35	0.55	37.17	3.36	0.72	-	-	-	-
LOC103335270	173.44	87.35	64.06	15.12	25.63	31.25	ABAH4_ARATH`Abscisic acid 8'-hydroxylase 4	K09843`E1.14.13.93	Carotenoid biosynthesis`ko00906	GO:0008150`biological_process`biological_process;GO:0044281`small molecule metabolic process`biological_process;GO:0005575`cellular_component`cellular_component;GO:0006629`lipid metabolic process`biological_process;GO:0016491`oxidoreductase activity`molecular_function;GO:0043167`ion binding`molecular_function;GO:0003674`molecular_function`molecular_function;GO:0009056`catabolic process`biological…
LOC103342424	2.55	3.71	2.35	1.04	0.69	0.68	IDM2_ARATH`Increased DNA methylation 2	-	-	GO:0005654`nucleoplasm`cellular_component;GO:0005634`nucleus`cellular_component;GO:0006259`DNA metabolic process`biological_process;GO:0006464`cellular protein modification process`biological_process;GO:0051276`chromosome organization`biological_process
LOC103339200	36.56	37.56	76.26	89.95	123.86	84.19	RL38_ARATH`60S ribosomal protein L38	K02923`RP-L38e, RPL38	Ribosome`ko03010	GO:0005840`ribosome`cellular_component;GO:0003735`structural constituent of ribosome`molecular_function;GO:0006412`translation`biological_process;GO:0005829`cytosol`cellular_component
LOC107881398	0.09	0.75	5.36	228.46	686.61	973.46	-	-	-	-
LOC103326025	0.4	0.43	0.14	4.12	2.45	1.59	NCL1_ORYSJ`Sodium/calcium exchanger NCL1	-	-	GO:0043167`ion binding`molecular_function;GO:0006810`transport`biological_process;GO:0005886`plasma membrane`cellular_component;GO:0005575`cellular_component`cellular_component;GO:0055085`transmembrane transport`biological_process;GO:0022857`transmembrane transporter activity`molecular_function;GO:0042592`homeostatic process`biological_process
LOC103320368	14.86	14.84	12.38	51.94	62.98	60.7	WRKY7_ARATH`Probable WRKY transcription factor 7	-	-	GO:0003677`DNA binding`molecular_function;GO:0005634`nucleus`cellular_component;GO:0003674`molecular_function`molecular_function;GO:0001071`nucleic acid binding transcription factor activity`molecular_function
LOC103340767	1.33	1.76	3.04	21.73	5.93	5.78	PLA21_ORYSJ`Probable phospholipase A2 homolog 1	-	-	GO:0048856`anatomical structure development`biological_process;GO:0030154`cell differentiation`biological_process;GO:0000902`cell morphogenesis`biological_process;GO:0006810`transport`biological_process;GO:0008150`biological_process`biological_process;GO:0005576`extracellular region`cellular_component;GO:0003674`molecular_function`molecular_function;GO:0009056`catabolic process`biological_process…
LOC103338201	3.41	3.14	2.16	1.11	0.19	0.2	STIL2_ARATH`Protein STICHEL-like 2	-	-	GO:0005634`nucleus`cellular_component;GO:0043234`protein complex`cellular_component;GO:0043167`ion binding`molecular_function;GO:0006259`DNA metabolic process`biological_process;GO:0005622`intracellular`cellular_component;GO:0005694`chromosome`cellular_component;GO:0003677`DNA binding`molecular_function;GO:0009058`biosynthetic process`biological_process;GO:0016779`nucleotidyltransferase activity`…
LOC103321150	25.91	33.52	21.05	11.64	12.2	11.73	-	-	-	-
LOC103336390	0	0.07	0	0.4	2.07	5.57	RNP1_ARATH`Heterogeneous nuclear ribonucleoprotein 1	K14411`MSI	mRNA surveillance pathway`ko03015	GO:0005829`cytosol`cellular_component;GO:0005634`nucleus`cellular_component;GO:0006950`response to stress`biological_process;GO:0034641`cellular nitrogen compound metabolic process`biological_process;GO:0006397`mRNA processing`biological_process;GO:0003729`mRNA binding`molecular_function;GO:0006810`transport`biological_process;GO:0003723`RNA binding`molecular_function;GO:0048856`anatomical struct…
LOC103338913	2.61	2.67	3.41	7.55	4.84	5.47	PPA3_ARATH`Purple acid phosphatase 3	K14379`ACP5	Rheumatoid arthritis`ko05323;Lysosome`ko04142;Osteoclast differentiation`ko04380	GO:0005576`extracellular region`cellular_component;GO:0043167`ion binding`molecular_function;GO:0005773`vacuole`cellular_component;GO:0016791`phosphatase activity`molecular_function
LOC103338774	0	0	0.02	0	1.22	2.09	-	-	-	-
LOC103329716	1.42	1.51	2.74	104.3	9.35	4.02	-	-	-	-
LOC103338679	4.34	4.25	7.27	16.45	11.21	9.13	SURF1_ARATH`Surfeit locus protein 1	K14998`SURF1, SHY1	-	GO:0005739`mitochondrion`cellular_component;GO:0005575`cellular_component`cellular_component
LOC103328467	0	0.07	0.02	0.26	0.16	0.58	TPX2_ARATH`Protein TPX2	K16812`TPX2	-	GO:0005856`cytoskeleton`cellular_component;GO:0007049`cell cycle`biological_process;GO:0006461`protein complex assembly`biological_process;GO:0051301`cell division`biological_process;GO:0007067`mitotic nuclear division`biological_process;GO:0005737`cytoplasm`cellular_component;GO:0043234`protein complex`cellular_component;GO:0009536`plastid`cellular_component;GO:0006464`cellular protein modificat…
LOC103338323	60.04	48.08	41.59	61.84	112.9	159.93	TPS9_ARATH`Probable alpha,alpha-trehalose-phosphate synthase [UDP-forming] 9	K16055`TPS	Starch and sucrose metabolism`ko00500	GO:0005737`cytoplasm`cellular_component;GO:0005829`cytosol`cellular_component;GO:0008150`biological_process`biological_process;GO:0016757`transferase activity, transferring glycosyl groups`molecular_function
LOC103332966	23.61	23.85	18.56	6.89	9.28	8.35	CALR3_ARATH`Calreticulin-3	-	-	GO:0005783`endoplasmic reticulum`cellular_component;GO:0006950`response to stress`biological_process;GO:0002376`immune system process`biological_process;GO:0008219`cell death`biological_process;GO:0051082`unfolded protein binding`molecular_function;GO:0003674`molecular_function`molecular_function;GO:0006457`protein folding`biological_process;GO:0043167`ion binding`molecular_function;GO:0007165`si…
LOC103322097	0.15	1.12	0.93	0.75	7.79	8.43	WRK75_ARATH`Probable WRKY transcription factor 75	-	-	GO:0006950`response to stress`biological_process;GO:0005634`nucleus`cellular_component;GO:0034641`cellular nitrogen compound metabolic process`biological_process;GO:0009058`biosynthetic process`biological_process;GO:0030154`cell differentiation`biological_process;GO:0001071`nucleic acid binding transcription factor activity`molecular_function;GO:0048856`anatomical structure development`biological…
LOC103331641	0.28	0.17	0.25	1.07	1.37	1.5	.
LOC103336705	3.56	2.04	1.91	30	4.27	2.23	NFD4_ARATH`Protein NUCLEAR FUSION DEFECTIVE 4	-	-	GO:0008150`biological_process`biological_process;GO:0005575`cellular_component`cellular_component;GO:0005739`mitochondrion`cellular_component;GO:0006950`response to stress`biological_process;GO:0048856`anatomical structure development`biological_process;GO:0030154`cell differentiation`biological_process
LOC103338920	37.15	32	38.82	49.25	102.08	99.51	AKRC9_ARATH`NADPH-dependent aldo-keto reductase, chloroplastic	-	-	GO:0016491`oxidoreductase activity`molecular_function;GO:0008150`biological_process`biological_process;GO:0006950`response to stress`biological_process;GO:0005829`cytosol`cellular_component;GO:0043167`ion binding`molecular_function;GO:0009536`plastid`cellular_component
LOC103327523	0.15	0.29	0.09	6.76	14.15	11.63	QRT3_ARATH`Polygalacturonase QRT3	-	-	GO:0008150`biological_process`biological_process;GO:0005576`extracellular region`cellular_component;GO:0048646`anatomical structure formation involved in morphogenesis`biological_process;GO:0005618`cell wall`cellular_component;GO:0007049`cell cycle`biological_process;GO:0048856`anatomical structure development`biological_process;GO:0000003`reproduction`biological_process;GO:0071554`cell wall orga…
LOC103341074	0.25	0.19	0.32	1.63	4	5.17	PLDA1_RICCO`Phospholipase D alpha 1	K01115`PLD1_2	Phospholipase D signaling pathway`ko04072;cAMP signaling pathway`ko04024;Sphingolipid signaling pathway`ko04071;Glutamatergic synapse`ko04724;Endocytosis`ko04144;Glycerophospholipid metabolism`ko00564;Fc gamma R-mediated phagocytosis`ko04666;Choline metabolism in cancer`ko05231;Ether lipid metabolism`ko00565;GnRH signaling pathway`ko04912;Ras signaling pathway`ko04014	GO:0005773`vacuole`cellular_component;GO:0044281`small molecule metabolic process`biological_process;GO:0003674`molecular_function`molecular_function;GO:0009056`catabolic process`biological_process;GO:0009536`plastid`cellular_component;GO:0043167`ion binding`molecular_function;GO:0006629`lipid metabolic process`biological_process;GO:0005886`plasma membrane`cellular_component;GO:0034641`cellular n…
LOC103319273	221.98	233.03	120.89	17.47	8.03	9.59	RFS1_ARATH`Probable galactinol--sucrose galactosyltransferase 1	K06617`E2.4.1.82	Galactose metabolism`ko00052	GO:0009058`biosynthetic process`biological_process;GO:0005975`carbohydrate metabolic process`biological_process;GO:0016757`transferase activity, transferring glycosyl groups`molecular_function
LOC103319434	9.18	7.65	22.85	804.15	64.43	18.52	PPME1_ARATH`Pectinesterase PPME1	K01051`E3.1.1.11	Pentose and glucuronate interconversions`ko00040;Starch and sucrose metabolism`ko00500	GO:0009056`catabolic process`biological_process;GO:0003674`molecular_function`molecular_function;GO:0005623`cell`cellular_component;GO:0005794`Golgi apparatus`cellular_component;GO:0040007`growth`biological_process;GO:0006950`response to stress`biological_process;GO:0005783`endoplasmic reticulum`cellular_component;GO:0030154`cell differentiation`biological_process;GO:0005975`carbohydrate metaboli…
LOC103333543	0.22	0.21	0.1	3.48	0.6	0.94	-	-	-	-
LOC103340180	0.53	0	0.2	0.55	4.52	4.95	ALFP2_ARATH`Fructose-bisphosphate aldolase 2, chloroplastic	K01623`ALDO	Biosynthesis of amino acids`ko01230;Carbon fixation in photosynthetic organisms`ko00710;Carbon metabolism`ko01200;Pentose phosphate pathway`ko00030;Fructose and mannose metabolism`ko00051;Glycolysis / Gluconeogenesis`ko00010;Methane metabolism`ko00680	GO:0009056`catabolic process`biological_process;GO:0009536`plastid`cellular_component;GO:0016829`lyase activity`molecular_function;GO:0006091`generation of precursor metabolites and energy`biological_process;GO:0005575`cellular_component`cellular_component;GO:0005829`cytosol`cellular_component;GO:0005975`carbohydrate metabolic process`biological_process;GO:0009058`biosynthetic process`biological_…
LOC103320226	4.1	2.04	4.47	1.17	0.79	0.97	Y2579_ARATH`Probably inactive leucine-rich repeat receptor-like protein kinase At2g25790	-	-	GO:0043167`ion binding`molecular_function;GO:0005886`plasma membrane`cellular_component;GO:0016301`kinase activity`molecular_function;GO:0005575`cellular_component`cellular_component;GO:0005783`endoplasmic reticulum`cellular_component
LOC103320333	51.14	70.35	56.87	243.64	1003.28	1029.88	AMYA_VIGMU`Alpha-amylase	K01176`E3.2.1.1, amyA, malS	Starch and sucrose metabolism`ko00500;Carbohydrate digestion and absorption`ko04973	GO:0016798`hydrolase activity, acting on glycosyl bonds`molecular_function;GO:0005975`carbohydrate metabolic process`biological_process;GO:0043167`ion binding`molecular_function
LOC103319856	0.57	0.45	0.66	1.4	4.67	6.14	-	-	-	-
LOC103332249	3.23	2.97	2.76	1.64	1.34	1.03	PLIP1_ARATH`Phospholipase A1 PLIP1, chloroplastic	-	-	GO:0006810`transport`biological_process;GO:0009058`biosynthetic process`biological_process;GO:0003674`molecular_function`molecular_function;GO:0009056`catabolic process`biological_process;GO:0009536`plastid`cellular_component;GO:0009579`thylakoid`cellular_component;GO:0006629`lipid metabolic process`biological_process
LOC103332954	12.57	11.7	10.04	19.69	25.74	29.41	PPCS2_ARATH`Phosphopantothenate--cysteine ligase 2	K01922`PPCS, coaB	Pantothenate and CoA biosynthesis`ko00770	GO:0034641`cellular nitrogen compound metabolic process`biological_process;GO:0044281`small molecule metabolic process`biological_process;GO:0016874`ligase activity`molecular_function;GO:0009058`biosynthetic process`biological_process;GO:0051186`cofactor metabolic process`biological_process
LOC103338496	1.31	1.82	1.74	12.33	3.41	2.68	AGL65_ARATH`Agamous-like MADS-box protein AGL65	-	-	GO:0021700`developmental maturation`biological_process;GO:0003674`molecular_function`molecular_function;GO:0040007`growth`biological_process;GO:0008134`transcription factor binding`molecular_function;GO:0005634`nucleus`cellular_component;GO:0034641`cellular nitrogen compound metabolic process`biological_process;GO:0001071`nucleic acid binding transcription factor activity`molecular_function;GO:00…
LOC103328214	0	0	0.02	0.67	0.09	0.19	HST_ARATH`Shikimate O-hydroxycinnamoyltransferase	K13065`E2.3.1.133, HCT	Stilbenoid, diarylheptanoid and gingerol biosynthesis`ko00945;Flavonoid biosynthesis`ko00941;Phenylpropanoid biosynthesis`ko00940	GO:0019748`secondary metabolic process`biological_process;GO:0005575`cellular_component`cellular_component;GO:0042592`homeostatic process`biological_process;GO:0005829`cytosol`cellular_component;GO:0005737`cytoplasm`cellular_component;GO:0016746`transferase activity, transferring acyl groups`molecular_function;GO:0071554`cell wall organization or biogenesis`biological_process;GO:0009058`biosynthe…
LOC107880559	25.51	22.21	29.2	77.19	44.76	42.92	RNF5_CAEEL`E3 ubiquitin ligase rnf-5	K10666`RNF5	Protein processing in endoplasmic reticulum`ko04141	GO:0003674`molecular_function`molecular_function;GO:0009056`catabolic process`biological_process;GO:0043167`ion binding`molecular_function;GO:0048870`cell motility`biological_process;GO:0005737`cytoplasm`cellular_component;GO:0005886`plasma membrane`cellular_component;GO:0005575`cellular_component`cellular_component;GO:0005634`nucleus`cellular_component;GO:0006950`response to stress`biological_pr…
LOC103322932	0.1	0.64	1.09	34.4	3.08	1.36	-	-	-	-
LOC107881621	0.22	0.34	0.6	9.98	0.63	1.19	Y5613_ARATH`Probable receptor-like protein kinase At5g61350	-	-	GO:0005773`vacuole`cellular_component;GO:0006810`transport`biological_process;GO:0030154`cell differentiation`biological_process;GO:0048856`anatomical structure development`biological_process;GO:0016301`kinase activity`molecular_function;GO:0043167`ion binding`molecular_function;GO:0006464`cellular protein modification process`biological_process;GO:0021700`developmental maturation`biological_proc…
LOC103341808	73.39	65.07	44.08	19.49	13.12	32.93	BGL12_ORYSI`Beta-glucosidase 12	K13032`PH	Cyanoamino acid metabolism`ko00460	GO:0016798`hydrolase activity, acting on glycosyl bonds`molecular_function;GO:0005975`carbohydrate metabolic process`biological_process;GO:0005576`extracellular region`cellular_component
LOC103331946	4.33	3.74	1.64	1.65	0.47	0.27	MYO12_ARATH`Myosin-12	K10357`MYO5	-	GO:0007010`cytoskeleton organization`biological_process;GO:0008150`biological_process`biological_process;GO:0008092`cytoskeletal protein binding`molecular_function;GO:0043167`ion binding`molecular_function;GO:0043234`protein complex`cellular_component;GO:0003674`molecular_function`molecular_function;GO:0005856`cytoskeleton`cellular_component
LOC103332412	3.92	2.31	2.11	0.29	0.78	0.8	U87A2_ARATH`UDP-glycosyltransferase 87A2	-	-	GO:0016757`transferase activity, transferring glycosyl groups`molecular_function;GO:0005829`cytosol`cellular_component;GO:0005634`nucleus`cellular_component;GO:0048856`anatomical structure development`biological_process;GO:0005737`cytoplasm`cellular_component;GO:0005622`intracellular`cellular_component;GO:0043226`organelle`cellular_component
LOC107880093	11.71	3.64	6.36	1.99	2.02	1.11	C82A3_SOYBN`Cytochrome P450 82A3	-	-	GO:0044281`small molecule metabolic process`biological_process;GO:0043167`ion binding`molecular_function;GO:0003674`molecular_function`molecular_function;GO:0006790`sulfur compound metabolic process`biological_process;GO:0019748`secondary metabolic process`biological_process;GO:0016491`oxidoreductase activity`molecular_function;GO:0034641`cellular nitrogen compound metabolic process`biological_pr…
LOC103340617	0	0	0	16.79	39.76	31.83	ERF17_ARATH`Ethylene-responsive transcription factor ERF017	-	-	GO:0001071`nucleic acid binding transcription factor activity`molecular_function;GO:0005634`nucleus`cellular_component;GO:0007165`signal transduction`biological_process;GO:0003677`DNA binding`molecular_function
LOC103325297	0	0	0	7.33	23.02	41.42	BBE8_ARATH`Berberine bridge enzyme-like 8	-	-	GO:0005618`cell wall`cellular_component;GO:0005576`extracellular region`cellular_component;GO:0016491`oxidoreductase activity`molecular_function;GO:0043167`ion binding`molecular_function
LOC103340176	0	0	0	0	0.46	0.3	AB20G_ARATH`ABC transporter G family member 20	-	-	GO:0009058`biosynthetic process`biological_process;GO:0043167`ion binding`molecular_function;GO:0005575`cellular_component`cellular_component;GO:0016887`ATPase activity`molecular_function;GO:0022857`transmembrane transporter activity`molecular_function;GO:0055085`transmembrane transport`biological_process;GO:0005886`plasma membrane`cellular_component;GO:0019748`secondary metabolic process`biologi…
LOC103324506	0.28	0.38	1.48	21.66	2.31	1.49	GPT2_ARATH`Glucose-6-phosphate/phosphate translocator 2, chloroplastic	K15283`SLC35E1	-	GO:0015979`photosynthesis`biological_process;GO:0008150`biological_process`biological_process;GO:0006810`transport`biological_process;GO:0005773`vacuole`cellular_component;GO:0005575`cellular_component`cellular_component;GO:0055085`transmembrane transport`biological_process;GO:0022857`transmembrane transporter activity`molecular_function;GO:0005794`Golgi apparatus`cellular_component;GO:0009536`pl…
LOC103327637	4.96	4.19	12.78	33.44	25.53	21.48	-	-	-	-
LOC103319708	25.13	25.62	18.9	10.24	6.14	10.27	AX22B_VIGRR`Auxin-induced protein 22B	K14484`IAA	Plant hormone signal transduction`ko04075	GO:0005634`nucleus`cellular_component;GO:0007165`signal transduction`biological_process;GO:0034641`cellular nitrogen compound metabolic process`biological_process;GO:0009058`biosynthetic process`biological_process
LOC103323088	0	0.23	0	7.52	37.65	26.71	FRA18_FRAAN`Major strawberry allergen Fra a 1.08	-	-	GO:0007165`signal transduction`biological_process;GO:0008150`biological_process`biological_process;GO:0004871`signal transducer activity`molecular_function;GO:0006950`response to stress`biological_process;GO:0008289`lipid binding`molecular_function;GO:0030234`enzyme regulator activity`molecular_function;GO:0004518`nuclease activity`molecular_function;GO:0043167`ion binding`molecular_function
LOC103323133	26.74	41.12	30.86	11.5	16.89	11.08	HST_ARATH`Shikimate O-hydroxycinnamoyltransferase	K13065`E2.3.1.133, HCT	Phenylpropanoid biosynthesis`ko00940;Flavonoid biosynthesis`ko00941;Stilbenoid, diarylheptanoid and gingerol biosynthesis`ko00945	GO:0005737`cytoplasm`cellular_component;GO:0019748`secondary metabolic process`biological_process;GO:0005575`cellular_component`cellular_component;GO:0005829`cytosol`cellular_component;GO:0042592`homeostatic process`biological_process;GO:0071554`cell wall organization or biogenesis`biological_process;GO:0009058`biosynthetic process`biological_process;GO:0016746`transferase activity, transferring …
LOC103336376	9.98	5.79	9.29	1.47	1.06	0.83	RCH2_ARATH`Receptor-like protein kinase 2	-	-	GO:0005575`cellular_component`cellular_component;GO:0016301`kinase activity`molecular_function;GO:0005886`plasma membrane`cellular_component;GO:0044403`symbiosis, encompassing mutualism through parasitism`biological_process;GO:0040007`growth`biological_process;GO:0048856`anatomical structure development`biological_process;GO:0043167`ion binding`molecular_function
LOC103323933	0.65	0.89	0.32	13.03	5.31	6.48	PPA1_SOLLC`Acid phosphatase 1	-	-	GO:0016791`phosphatase activity`molecular_function
LOC103324160	86.09	83.86	53.21	35.44	32.84	36.85	-	-	-	-
LOC103340292	1.72	1.74	2.54	0.7	0.68	1	NFRKB_HUMAN`Nuclear factor related to kappa-B-binding protein	K11671`NFRKB, INO80G	-	GO:0000228`nuclear chromosome`cellular_component;GO:0034641`cellular nitrogen compound metabolic process`biological_process;GO:0005654`nucleoplasm`cellular_component;GO:0005634`nucleus`cellular_component;GO:0006950`response to stress`biological_process;GO:0006259`DNA metabolic process`biological_process;GO:0043234`protein complex`cellular_component;GO:0006464`cellular protein modification process…
LOC103331221	53.36	29.33	48.21	113.48	75.83	86.72	-	-	-	-
LOC103335980	1.4	0.17	2.93	99.92	10.35	2.13	.
LOC103324327	22.95	29.85	22.36	14.56	9.95	9.96	-	-	-	-
LOC103343227	15.53	10.6	15.75	1.16	4.25	7.16	-	-	-	-
LOC107881593	0.22	0	0.35	4.25	0.89	0.82	.
LOC103333105	0	0	0	2.53	7.7	30.72	LIL31_ARATH`Light-harvesting complex-like protein 3 isotype 1, chloroplastic	-	-	GO:0019899`enzyme binding`molecular_function;GO:0015979`photosynthesis`biological_process;GO:0009579`thylakoid`cellular_component;GO:0009058`biosynthetic process`biological_process;GO:0001071`nucleic acid binding transcription factor activity`molecular_function;GO:0034641`cellular nitrogen compound metabolic process`biological_process;GO:0005575`cellular_component`cellular_component;GO:0043234`pr…
LOC103324569	0.1	0.1	2.12	10.77	21.17	18.53	CRK35_ARATH`Putative cysteine-rich receptor-like protein kinase 35	-	-	GO:0005575`cellular_component`cellular_component;GO:0006950`response to stress`biological_process;GO:0005886`plasma membrane`cellular_component;GO:0016301`kinase activity`molecular_function;GO:0006464`cellular protein modification process`biological_process;GO:0043167`ion binding`molecular_function
LOC103344661	24.67	26.5	26.55	7.57	13.08	11.01	IDM2L_ARATH`Alpha-crystallin domain-containing protein 22.3	-	-	GO:0005634`nucleus`cellular_component;GO:0005730`nucleolus`cellular_component;GO:0006259`DNA metabolic process`biological_process
LOC103318802	6.91	3.86	4.91	72.1	8.75	6.07	ASPL2_ARATH`Aspartic proteinase-like protein 2	-	-	GO:0009056`catabolic process`biological_process;GO:0008233`peptidase activity`molecular_function;GO:0008150`biological_process`biological_process;GO:0005886`plasma membrane`cellular_component;GO:0005575`cellular_component`cellular_component
LOC103336552	5.53	8.6	5.43	1.52	2.98	2.05	-	-	-	-
LOC103341478	0.4	1.22	1.88	2.94	7.7	5.12	HMT1_BRAOT`Homocysteine S-methyltransferase 1	K00547`mmuM, BHMT2	Cysteine and methionine metabolism`ko00270	GO:0008150`biological_process`biological_process;GO:0009058`biosynthetic process`biological_process;GO:0006790`sulfur compound metabolic process`biological_process;GO:0043167`ion binding`molecular_function;GO:0006520`cellular amino acid metabolic process`biological_process;GO:0008168`methyltransferase activity`molecular_function
LOC103322761	7.54	8.37	7.1	2.56	3.38	4.4	NOV_ARATH`Protein NO VEIN	-	-	GO:0008150`biological_process`biological_process;GO:0009790`embryo development`biological_process;GO:0005634`nucleus`cellular_component;GO:0030154`cell differentiation`biological_process;GO:0048856`anatomical structure development`biological_process;GO:0006810`transport`biological_process
LOC103337042	0	0	0.74	14.1	5.33	6.2	-	-	-	-
LOC103343784	0.06	0.05	0.1	7.41	6.74	4.61	E13B_PRUPE`Glucan endo-1,3-beta-glucosidase, basic isoform	-	-	GO:0016798`hydrolase activity, acting on glycosyl bonds`molecular_function;GO:0005975`carbohydrate metabolic process`biological_process;GO:0006950`response to stress`biological_process;GO:0008150`biological_process`biological_process
LOC103325736	10.47	13.13	14.79	16.5	28.53	51.33	NFYC2_ARATH`Nuclear transcription factor Y subunit C-2	K08066`NFYC	Antigen processing and presentation`ko04612;Tuberculosis`ko05152	GO:0003677`DNA binding`molecular_function;GO:0001071`nucleic acid binding transcription factor activity`molecular_function;GO:0009058`biosynthetic process`biological_process;GO:0034641`cellular nitrogen compound metabolic process`biological_process;GO:0005634`nucleus`cellular_component;GO:0003674`molecular_function`molecular_function;GO:0043234`protein complex`cellular_component;GO:0005737`cytopl…
LOC103337705	2.65	2.27	2.32	0.69	1.2	1.08	.
LOC103337567	0	0	0.05	0.25	0.6	1.33	1A1C_SOYBN`1-aminocyclopropane-1-carboxylate synthase	K01762`ACS	Cysteine and methionine metabolism`ko00270	GO:0016829`lyase activity`molecular_function;GO:0009058`biosynthetic process`biological_process;GO:0048856`anatomical structure development`biological_process;GO:0007568`aging`biological_process;GO:0043167`ion binding`molecular_function;GO:0021700`developmental maturation`biological_process
LOC103334239	5.03	5.63	8.03	14.24	15.89	13.95	PFKA5_ARATH`ATP-dependent 6-phosphofructokinase 5, chloroplastic	K00850`pfkA, PFK	AMPK signaling pathway`ko04152;Galactose metabolism`ko00052;Glycolysis / Gluconeogenesis`ko00010;RNA degradation`ko03018;Carbon metabolism`ko01200;Pentose phosphate pathway`ko00030;Biosynthesis of amino acids`ko01230;Methane metabolism`ko00680;Central carbon metabolism in cancer`ko05230;Fructose and mannose metabolism`ko00051	GO:0009056`catabolic process`biological_process;GO:0009536`plastid`cellular_component;GO:0043167`ion binding`molecular_function;GO:0006091`generation of precursor metabolites and energy`biological_process;GO:0005975`carbohydrate metabolic process`biological_process;GO:0044281`small molecule metabolic process`biological_process;GO:0008150`biological_process`biological_process;GO:0016301`kinase act…
LOC103336142	6.05	3.52	7.95	2.42	1.95	2.33	GASA9_ARATH`Gibberellin-regulated protein 9	-	-	GO:0007165`signal transduction`biological_process;GO:0005576`extracellular region`cellular_component
LOC103337889	17.51	18.11	12.55	6.91	7.64	5.67	CADH1_ARATH`Probable cinnamyl alcohol dehydrogenase 1	K00083`E1.1.1.195	Phenylpropanoid biosynthesis`ko00940	GO:0009058`biosynthetic process`biological_process;GO:0043167`ion binding`molecular_function;GO:0005829`cytosol`cellular_component;GO:0016491`oxidoreductase activity`molecular_function;GO:0019748`secondary metabolic process`biological_process
LOC103332975	3.31	4.36	5.37	0.74	0.99	0.93	HIP24_ARATH`Heavy metal-associated isoprenylated plant protein 24	-	-	GO:0043167`ion binding`molecular_function;GO:0006810`transport`biological_process
LOC103330237	12.06	12.95	10.23	5.05	5.07	6.19	SCC2_ARATH`Sister chromatid cohesion protein SCC2	K06672`SCC2, NIPBL	Cell cycle - yeast`ko04111	GO:0051276`chromosome organization`biological_process;GO:0043167`ion binding`molecular_function;GO:0003674`molecular_function`molecular_function;GO:0006259`DNA metabolic process`biological_process;GO:0009790`embryo development`biological_process;GO:0000228`nuclear chromosome`cellular_component;GO:0006950`response to stress`biological_process;GO:0007049`cell cycle`biological_process;GO:0009058`bio…
LOC103323699	1.78	2.72	1.61	0.16	0.77	0.88	PP434_ARATH`Pentatricopeptide repeat-containing protein At5g57250, mitochondrial	K17964`LRPPRC	-	GO:0005739`mitochondrion`cellular_component
LOC103342856	1.08	1.37	1.4	64.42	4.22	1.48	ENG1_ARTBC`Probable endo-1,3(4)-beta-glucanase ARB_01444	K01180`E3.2.1.6	-	GO:0005618`cell wall`cellular_component;GO:0005576`extracellular region`cellular_component;GO:0008150`biological_process`biological_process;GO:0016798`hydrolase activity, acting on glycosyl bonds`molecular_function
LOC103338957	0.78	0.42	1.38	11.22	1.33	1.28	SIP11_MAIZE`Aquaporin SIP1-1	K09875`SIP	-	GO:0005575`cellular_component`cellular_component;GO:0022857`transmembrane transporter activity`molecular_function
LOC103320004	0.37	0.02	0.36	1.55	4.91	4.05	.
LOC103321796	1.07	1.43	1.81	8.82	2.88	8.69	TBL2_ARATH`Protein trichome birefringence-like 2	-	-	GO:0005794`Golgi apparatus`cellular_component;GO:0016746`transferase activity, transferring acyl groups`molecular_function;GO:0005575`cellular_component`cellular_component
LOC103323631	0	0	0	0.03	0.33	1.4	SAG39_ORYSI`Senescence-specific cysteine protease SAG39	-	-	GO:0008219`cell death`biological_process;GO:0008150`biological_process`biological_process;GO:0007568`aging`biological_process;GO:0030154`cell differentiation`biological_process;GO:0048856`anatomical structure development`biological_process;GO:0008233`peptidase activity`molecular_function;GO:0005773`vacuole`cellular_component
LOC103342425	19.74	19.75	19.32	36.16	44.1	38.27	-	-	-	-
LOC103324496	6.12	8.19	6.79	8.11	36	111.15	ETC1_ARATH`MYB-like transcription factor ETC1	-	-	GO:0003677`DNA binding`molecular_function;GO:0007267`cell-cell signaling`biological_process;GO:0005634`nucleus`cellular_component;GO:0048856`anatomical structure development`biological_process;GO:0021700`developmental maturation`biological_process;GO:0030154`cell differentiation`biological_process;GO:0001071`nucleic acid binding transcription factor activity`molecular_function
LOC103334773	8.44	10.69	11.09	64.92	106.51	71.89	PIX13_ARATH`Probable serine/threonine-protein kinase PIX13	-	-	GO:0005886`plasma membrane`cellular_component;GO:0016301`kinase activity`molecular_function;GO:0005634`nucleus`cellular_component;GO:0006950`response to stress`biological_process;GO:0043167`ion binding`molecular_function
LOC103334007	81.75	53.37	82.33	202.69	171.09	135.05	-	-	-	-
LOC103334350	9.44	10.77	9.11	2.43	5.61	4.97	-	-	-	-
LOC103329017	31.58	19.93	28.43	72.16	54.55	98.03	PATH2_ARATH`Protein PAT1 homolog 2	K12617`PATL1, PAT1	RNA degradation`ko03018	GO:0003723`RNA binding`molecular_function;GO:0006397`mRNA processing`biological_process;GO:0043226`organelle`cellular_component;GO:0034655`nucleobase-containing compound catabolic process`biological_process;GO:0005737`cytoplasm`cellular_component;GO:0003729`mRNA binding`molecular_function;GO:0022618`ribonucleoprotein complex assembly`biological_process
LOC103344462	6.69	12.21	4.27	0.24	0.53	0.33	WTR2_ARATH`WAT1-related protein At1g09380	-	-	GO:0005575`cellular_component`cellular_component;GO:0022857`transmembrane transporter activity`molecular_function;GO:0005886`plasma membrane`cellular_component
LOC103341595	14.62	17.4	10.98	4.66	6.51	7.65	RECG_ARATH`ATP-dependent DNA helicase homolog RECG, chloroplastic	K03655`recG	Homologous recombination`ko03440	GO:0003677`DNA binding`molecular_function;GO:0004386`helicase activity`molecular_function;GO:0006950`response to stress`biological_process;GO:0005739`mitochondrion`cellular_component;GO:0007005`mitochondrion organization`biological_process;GO:0043167`ion binding`molecular_function;GO:0009536`plastid`cellular_component;GO:0006259`DNA metabolic process`biological_process
LOC103328202	15	13.05	11.48	3.47	5.62	5.43	AB13C_ARATH`ABC transporter C family member 13	K05674`ABCC10	ABC transporters`ko02010	GO:0043167`ion binding`molecular_function;GO:0016887`ATPase activity`molecular_function;GO:0022857`transmembrane transporter activity`molecular_function;GO:0005575`cellular_component`cellular_component
LOC103327901	42.35	41.06	38.29	9.84	20.31	18.82	-	-	-	-
LOC103320805	1.44	3.08	1.6	10.37	6.28	4.99	AB31G_ARATH`ABC transporter G family member 31	-	-	GO:0043167`ion binding`molecular_function;GO:0005886`plasma membrane`cellular_component;GO:0055085`transmembrane transport`biological_process;GO:0005575`cellular_component`cellular_component;GO:0022857`transmembrane transporter activity`molecular_function;GO:0016887`ATPase activity`molecular_function
CBF_1	0	0	0	3.79	24.73	69.72	DRE1D_ARATH`Dehydration-responsive element-binding protein 1D	-	-	GO:0019748`secondary metabolic process`biological_process;GO:0044281`small molecule metabolic process`biological_process;GO:0005634`nucleus`cellular_component;GO:0003677`DNA binding`molecular_function;GO:0007165`signal transduction`biological_process;GO:0001071`nucleic acid binding transcription factor activity`molecular_function;GO:0006790`sulfur compound metabolic process`biological_process
LOC103324444	4.08	4.5	7.66	2.78	1.41	2.17	-	-	-	-
LOC103334089	11.3	13.96	12.17	23.35	46.76	32.45	ATL54_ARATH`RING-H2 finger protein ATL54	-	-	GO:0005575`cellular_component`cellular_component;GO:0003674`molecular_function`molecular_function;GO:0043167`ion binding`molecular_function;GO:0006464`cellular protein modification process`biological_process
LOC103332855	0.78	0.6	2.31	55.98	352.49	396.91	-	-	-	-
LOC103325432	2.33	1.52	2.81	16.79	17.13	12.78	RL273_ARATH`60S ribosomal protein L27-3	K02901`RP-L27e, RPL27	Ribosome`ko03010	GO:0005840`ribosome`cellular_component;GO:0005829`cytosol`cellular_component;GO:0006412`translation`biological_process;GO:0003735`structural constituent of ribosome`molecular_function
LOC103326975	2.95	9.48	11.88	136.37	418.98	464.84	B651B_ARATH`Cytochrome b561 and DOMON domain-containing protein At4g17280	-	-	GO:0008150`biological_process`biological_process;GO:0005575`cellular_component`cellular_component;GO:0043167`ion binding`molecular_function
LOC103319612	41.5	30.11	49.4	116.12	71.3	59.25	DNAJ_CLOTE`Chaperone protein DnaJ	-	-	GO:0009058`biosynthetic process`biological_process;GO:0005737`cytoplasm`cellular_component;GO:0043167`ion binding`molecular_function;GO:0006457`protein folding`biological_process;GO:0006259`DNA metabolic process`biological_process;GO:0003674`molecular_function`molecular_function;GO:0051082`unfolded protein binding`molecular_function;GO:0006950`response to stress`biological_process
LOC103341778	2.45	2.49	3.52	1.18	0.41	0.79	HSP7C_PETHY`Heat shock cognate 70 kDa protein	K03283`HSPA1_8	Measles`ko05162;Epstein-Barr virus infection`ko05169;Antigen processing and presentation`ko04612;Toxoplasmosis`ko05145;Endocytosis`ko04144;Estrogen signaling pathway`ko04915;Spliceosome`ko03040;MAPK signaling pathway`ko04010;Protein processing in endoplasmic reticulum`ko04141;Influenza A`ko05164;Legionellosis`ko05134	GO:0043167`ion binding`molecular_function
LOC103334832	2.81	1.67	1.82	0.51	0.56	0.91	CPR1_ARATH`F-box protein CPR1	-	-	GO:0002376`immune system process`biological_process;GO:0006950`response to stress`biological_process;GO:0005634`nucleus`cellular_component;GO:0008219`cell death`biological_process;GO:0005737`cytoplasm`cellular_component;GO:0009056`catabolic process`biological_process;GO:0006464`cellular protein modification process`biological_process
LOC103336997	0	0	0.02	0.17	0.32	0.78	PER20_ARATH`Peroxidase 20	K00430`E1.11.1.7	Phenylpropanoid biosynthesis`ko00940	GO:0016491`oxidoreductase activity`molecular_function;GO:0006950`response to stress`biological_process;GO:0005576`extracellular region`cellular_component;GO:0043167`ion binding`molecular_function;GO:0003674`molecular_function`molecular_function;GO:0009056`catabolic process`biological_process
LOC103329478	8.16	8.11	7.17	12.75	19.26	14.81	SD18_ARATH`Receptor-like serine/threonine-protein kinase SD1-8	-	-	GO:0005575`cellular_component`cellular_component;GO:0005886`plasma membrane`cellular_component;GO:0003674`molecular_function`molecular_function;GO:0043167`ion binding`molecular_function;GO:0006464`cellular protein modification process`biological_process;GO:0019899`enzyme binding`molecular_function;GO:0008150`biological_process`biological_process;GO:0016301`kinase activity`molecular_function;GO:00…
LOC103343029	0	0.1	0.02	0.23	1.93	0.67	EIX2_SOLLC`Receptor-like protein EIX2	-	-	GO:0005575`cellular_component`cellular_component;GO:0006950`response to stress`biological_process;GO:0005886`plasma membrane`cellular_component
LOC103324470	0.97	0.7	1.01	0.88	5.69	7.21	M3K18_ARATH`Mitogen-activated protein kinase kinase kinase 18	-	-	GO:0006950`response to stress`biological_process;GO:0005634`nucleus`cellular_component;GO:0043167`ion binding`molecular_function;GO:0007568`aging`biological_process;GO:0006464`cellular protein modification process`biological_process;GO:0005737`cytoplasm`cellular_component;GO:0008150`biological_process`biological_process;GO:0016301`kinase activity`molecular_function;GO:0007165`signal transduction`…
LOC103334748	3.95	3.59	8.83	20.64	143.43	132.89	LYM2_ARATH`LysM domain-containing GPI-anchored protein 2	-	-	GO:0005886`plasma membrane`cellular_component;GO:0006950`response to stress`biological_process;GO:0005575`cellular_component`cellular_component;GO:0003674`molecular_function`molecular_function
LOC103326433	5.13	2.99	8.48	16.3	12.89	13.86	APR1_ARATH`5'-adenylylsulfate reductase 1, chloroplastic	K05907`APR	Sulfur metabolism`ko00920	GO:0042592`homeostatic process`biological_process;GO:0016491`oxidoreductase activity`molecular_function;GO:0006790`sulfur compound metabolic process`biological_process;GO:0003674`molecular_function`molecular_function;GO:0006520`cellular amino acid metabolic process`biological_process;GO:0009536`plastid`cellular_component;GO:0043167`ion binding`molecular_function;GO:0009058`biosynthetic process`bi…
LOC103337489	13.42	5.82	15.54	522.87	43.14	16.29	WLI2A_ARATH`LIM domain-containing protein WLIM2a	K09377`CSRP	-	GO:0005856`cytoskeleton`cellular_component;GO:0043167`ion binding`molecular_function;GO:0005737`cytoplasm`cellular_component;GO:0022607`cellular component assembly`biological_process;GO:0005886`plasma membrane`cellular_component;GO:0007010`cytoskeleton organization`biological_process;GO:0008092`cytoskeletal protein binding`molecular_function
LOC103334037	5.31	6.72	5.84	2.09	2.63	3.63	DEAHC_ARATH`ATP-dependent RNA helicase DEAH12, chloroplastic	K12818`DHX8, PRP22	Spliceosome`ko03040	GO:0043167`ion binding`molecular_function;GO:0009536`plastid`cellular_component;GO:0003723`RNA binding`molecular_function;GO:0004386`helicase activity`molecular_function;GO:0003674`molecular_function`molecular_function;GO:0006397`mRNA processing`biological_process
LOC103320087	2.95	2.53	2.23	0.7	1.62	0.87	PP433_ARATH`Pentatricopeptide repeat-containing protein At5g56310	-	-	GO:0034641`cellular nitrogen compound metabolic process`biological_process
LOC103319373	4.49	4.47	4.05	1.23	1.39	2.59	PPR5_ARATH`Putative pentatricopeptide repeat-containing protein At1g02420	-	-	-
LOC103336644	0.51	0.8	0.5	30.4	3.22	0.87	MLO5_ARATH`MLO-like protein 5	K08472`MLO	-	GO:0008150`biological_process`biological_process;GO:0006950`response to stress`biological_process;GO:0005575`cellular_component`cellular_component;GO:0003674`molecular_function`molecular_function
LOC103326972	0.49	0	0.09	6.23	1.39	3.33	INT4_ARATH`Inositol transporter 4	K08150`SLC2A13, ITR	-	GO:0022857`transmembrane transporter activity`molecular_function;GO:0005886`plasma membrane`cellular_component
LOC103340905	97.14	43.42	120.68	242.39	205.61	136.54	D14_ORYSJ`Strigolactone esterase D14	-	-	GO:0006629`lipid metabolic process`biological_process;GO:0005634`nucleus`cellular_component;GO:0048646`anatomical structure formation involved in morphogenesis`biological_process;GO:0003674`molecular_function`molecular_function;GO:0005737`cytoplasm`cellular_component;GO:0009058`biosynthetic process`biological_process
LOC103334986	27.31	11.88	12.83	62.68	33.46	41.46	PLC_LISMO`1-phosphatidylinositol phosphodiesterase	-	-	GO:0016829`lyase activity`molecular_function;GO:0005737`cytoplasm`cellular_component;GO:0003674`molecular_function`molecular_function;GO:0009056`catabolic process`biological_process;GO:0005576`extracellular region`cellular_component;GO:0008150`biological_process`biological_process;GO:0006629`lipid metabolic process`biological_process
LOC103339863	0	0	0	0	0.61	6.97	PEL1_ARATH`Protein PELOTA 1	K06965`PELO, DOM34, pelA	mRNA surveillance pathway`ko03015	GO:0005634`nucleus`cellular_component;GO:0008150`biological_process`biological_process;GO:0005737`cytoplasm`cellular_component;GO:0034655`nucleobase-containing compound catabolic process`biological_process;GO:0004518`nuclease activity`molecular_function;GO:0043167`ion binding`molecular_function;GO:0003674`molecular_function`molecular_function
LOC103327564	0.02	0	0.05	0.21	0.42	0.59	GLIP5_ARATH`GDSL esterase/lipase 5	-	-	GO:0009056`catabolic process`biological_process;GO:0003674`molecular_function`molecular_function;GO:0005576`extracellular region`cellular_component;GO:0006629`lipid metabolic process`biological_process
LOC103323162	206.25	109.11	260.46	389.24	406.35	353.78	YFK5_SCHPO`Uncharacterized protein C167.05	-	-	GO:0005829`cytosol`cellular_component;GO:0003674`molecular_function`molecular_function
LOC103332194	17.09	16.19	14.21	89.23	47.27	69.37	MTB1_SOLLC`Transcription factor MTB1	-	-	GO:0003674`molecular_function`molecular_function;GO:0005634`nucleus`cellular_component;GO:0006950`response to stress`biological_process
LOC103330578	1.84	1.09	2.74	0.64	0.52	0.79	AATPE_ARATH`AAA-ATPase At4g30250	K08900`BCS1	-	GO:0016887`ATPase activity`molecular_function;GO:0043167`ion binding`molecular_function
LOC103336150	70.97	45.77	31.35	4.53	10.43	13.58	Y1181_ARATH`Uncharacterized aarF domain-containing protein kinase At1g71810, chloroplastic	K08869`ADCK, ABC1	-	GO:0043167`ion binding`molecular_function;GO:0009536`plastid`cellular_component;GO:0051186`cofactor metabolic process`biological_process;GO:0009056`catabolic process`biological_process;GO:0016301`kinase activity`molecular_function;GO:0008150`biological_process`biological_process;GO:0034641`cellular nitrogen compound metabolic process`biological_process
LOC107881344	0.18	0	0.01	2.46	1.85	1.2	-	-	-	-
LOC103339082	0	0	0	0.38	1.03	0.48	PER44_ARATH`Peroxidase 44	K00430`E1.11.1.7	Phenylpropanoid biosynthesis`ko00940	GO:0016491`oxidoreductase activity`molecular_function;GO:0006950`response to stress`biological_process;GO:0005575`cellular_component`cellular_component;GO:0043167`ion binding`molecular_function;GO:0009056`catabolic process`biological_process;GO:0003674`molecular_function`molecular_function;GO:0005618`cell wall`cellular_component;GO:0005576`extracellular region`cellular_component
LOC103338516	1.58	2.43	2.71	2.95	11.17	11.07	BSK6_ARATH`Serine/threonine-protein kinase BSK6	-	-	GO:0016301`kinase activity`molecular_function;GO:0005886`plasma membrane`cellular_component;GO:0007165`signal transduction`biological_process;GO:0043167`ion binding`molecular_function
LOC103342913	3.36	7.15	6.14	112.83	229.51	108.42	WRK24_ORYSJ`WRKY transcription factor WRKY24	K13424`WRKY33	Plant-pathogen interaction`ko04626	GO:0001071`nucleic acid binding transcription factor activity`molecular_function;GO:0009058`biosynthetic process`biological_process;GO:0008150`biological_process`biological_process;GO:0005634`nucleus`cellular_component;GO:0034641`cellular nitrogen compound metabolic process`biological_process;GO:0003677`DNA binding`molecular_function;GO:0007165`signal transduction`biological_process
LOC103325529	0.2	0.38	0.28	1.61	3.85	4.39	CN15C_MEDTR`Protein CNGC15c	K05391`CNGF	Plant-pathogen interaction`ko04626	GO:0005635`nuclear envelope`cellular_component;GO:0022857`transmembrane transporter activity`molecular_function;GO:0005575`cellular_component`cellular_component;GO:0003674`molecular_function`molecular_function
LOC103335978	0	0	0	0.6	0.3	0.22	DLO2_ARATH`Protein DMR6-LIKE OXYGENASE 2	-	-	GO:0044281`small molecule metabolic process`biological_process;GO:0016491`oxidoreductase activity`molecular_function;GO:0006950`response to stress`biological_process;GO:0009056`catabolic process`biological_process;GO:0043167`ion binding`molecular_function
LOC103322590	3.66	2.34	3.26	0.89	1.28	1.36	FB135_ARATH`F-box protein At3g07870	-	-	GO:0008283`cell proliferation`biological_process;GO:0005575`cellular_component`cellular_component
LOC103323890	0.16	0.1	0.06	1.07	1.23	0.85	DRL4_ARATH`Putative disease resistance protein At1g50180	-	-	GO:0043167`ion binding`molecular_function;GO:0006950`response to stress`biological_process;GO:0005575`cellular_component`cellular_component
LOC103332593	0.24	0.47	0.2	1.17	2.57	7.08	MEE39_ARATH`Probable LRR receptor-like serine/threonine-protein kinase MEE39	-	-	GO:0005575`cellular_component`cellular_component;GO:0016301`kinase activity`molecular_function;GO:0009790`embryo development`biological_process;GO:0043167`ion binding`molecular_function;GO:0048856`anatomical structure development`biological_process
LOC103329734	1.11	5.08	4.6	9.44	17.78	26.9	-	-	-	-
LOC103341116	3.96	1.92	5.01	11.86	13.31	36.61	RFS6_ARATH`Probable galactinol--sucrose galactosyltransferase 6	K06617`E2.4.1.82	Galactose metabolism`ko00052	GO:0005975`carbohydrate metabolic process`biological_process;GO:0009058`biosynthetic process`biological_process;GO:0016757`transferase activity, transferring glycosyl groups`molecular_function
LOC103332789	31.44	34.57	43.76	68.23	62.18	90.22	-	-	-	-
LOC103333087	0.62	1.97	3.64	17.79	52.97	30.22	DAPAT_ORYSJ`Probable LL-diaminopimelate aminotransferase, chloroplastic	K10206`E2.6.1.83	Biosynthesis of amino acids`ko01230;Lysine biosynthesis`ko00300	GO:0008150`biological_process`biological_process;GO:0007165`signal transduction`biological_process;GO:0009058`biosynthetic process`biological_process;GO:0006950`response to stress`biological_process;GO:0002376`immune system process`biological_process;GO:0003674`molecular_function`molecular_function;GO:0006520`cellular amino acid metabolic process`biological_process;GO:0009536`plastid`cellular_com…
LOC103340191	20.81	23	24.94	9.14	8.53	11.78	H1_SOLPN`Histone H1	K11275`H1_5	-	GO:0005694`chromosome`cellular_component;GO:0051276`chromosome organization`biological_process;GO:0043234`protein complex`cellular_component;GO:0005634`nucleus`cellular_component;GO:0003677`DNA binding`molecular_function;GO:0006461`protein complex assembly`biological_process
LOC103344314	2.04	0.61	7.66	121.03	98.55	43.87	CAF1K_ARATH`Probable CCR4-associated factor 1 homolog 11	K12581`CNOT7_8, CAF1, POP2	RNA degradation`ko03018	GO:0005634`nucleus`cellular_component;GO:0006412`translation`biological_process;GO:0006950`response to stress`biological_process;GO:0043234`protein complex`cellular_component;GO:0043167`ion binding`molecular_function;GO:0005622`intracellular`cellular_component;GO:0034655`nucleobase-containing compound catabolic process`biological_process;GO:0005737`cytoplasm`cellular_component;GO:0004518`nuclease…
LOC103344698	67.64	44.77	39.89	24.12	18.95	17.08	-	-	-	-
LOC103327712	412.38	309.61	244.48	16.74	36.81	49.27	BGAL1_ARATH`Beta-galactosidase 1	-	-	GO:0003674`molecular_function`molecular_function;GO:0005773`vacuole`cellular_component;GO:0016798`hydrolase activity, acting on glycosyl bonds`molecular_function;GO:0005975`carbohydrate metabolic process`biological_process;GO:0005576`extracellular region`cellular_component;GO:0005575`cellular_component`cellular_component;GO:0005618`cell wall`cellular_component
LOC103333952	1.02	1.22	0.76	12	7.01	8.14	-	-	-	-
LOC103336910	64.48	84.27	57.78	28.33	32.84	30.35	ARGE_ARATH`Acetylornithine deacetylase	K01438`argE	Arginine biosynthesis`ko00220;2-Oxocarboxylic acid metabolism`ko01210;Biosynthesis of amino acids`ko01230	GO:0009058`biosynthetic process`biological_process;GO:0016810`hydrolase activity, acting on carbon-nitrogen (but not peptide) bonds`molecular_function;GO:0006520`cellular amino acid metabolic process`biological_process;GO:0043167`ion binding`molecular_function
LOC103333556	0.03	0	0.03	0.55	1.57	1.03	PER5_VITVI`Peroxidase 5	K00430`E1.11.1.7	Phenylpropanoid biosynthesis`ko00940	GO:0016491`oxidoreductase activity`molecular_function;GO:0006950`response to stress`biological_process;GO:0005576`extracellular region`cellular_component;GO:0043167`ion binding`molecular_function;GO:0009056`catabolic process`biological_process;GO:0003674`molecular_function`molecular_function
LOC103319553	21.91	55.04	102.71	1008.04	687.08	763.8	EXO_ARATH`Protein EXORDIUM	-	-	GO:0008150`biological_process`biological_process;GO:0005615`extracellular space`cellular_component;GO:0005576`extracellular region`cellular_component;GO:0005618`cell wall`cellular_component;GO:0005794`Golgi apparatus`cellular_component
LOC103340036	0.51	0.18	0.19	0.46	1.64	2.37	Y3471_ARATH`Putative receptor-like protein kinase At3g47110	-	-	GO:0043167`ion binding`molecular_function;GO:0005575`cellular_component`cellular_component;GO:0005886`plasma membrane`cellular_component;GO:0016301`kinase activity`molecular_function
LOC103333756	1.97	2.24	1.53	6.91	9.37	9.75	ARP1_ARATH`Probable RNA-binding protein ARP1	-	-	GO:0006397`mRNA processing`biological_process;GO:0003723`RNA binding`molecular_function;GO:0006950`response to stress`biological_process;GO:0005634`nucleus`cellular_component;GO:0003729`mRNA binding`molecular_function;GO:0008150`biological_process`biological_process
LOC103327675	32.03	31.26	31.61	93.64	55.28	83.46	ALA4_ARATH`Probable phospholipid-transporting ATPase 4	K01530`E3.6.3.1	-	GO:0016192`vesicle-mediated transport`biological_process;GO:0005575`cellular_component`cellular_component;GO:0061024`membrane organization`biological_process;GO:0005886`plasma membrane`cellular_component;GO:0005794`Golgi apparatus`cellular_component;GO:0006810`transport`biological_process;GO:0043167`ion binding`molecular_function
LOC103343850	0.3	0.5	0.36	0.41	1.84	3.13	LRK10_WHEAT`Rust resistance kinase Lr10	-	-	GO:0005575`cellular_component`cellular_component;GO:0005886`plasma membrane`cellular_component;GO:0016301`kinase activity`molecular_function;GO:0043167`ion binding`molecular_function
LOC103339213	0.29	0.34	0.06	0.01	0.01	0.01	DRL28_ARATH`Probable disease resistance protein At4g27220	-	-	GO:0043167`ion binding`molecular_function;GO:0006950`response to stress`biological_process
LOC103324582	0.39	0.09	0.24	0.47	2.89	7.47	TAUE5_ARATH`Sulfite exporter TauE/SafE family protein 5	-	-	GO:0005575`cellular_component`cellular_component;GO:0006464`cellular protein modification process`biological_process;GO:0043234`protein complex`cellular_component;GO:0005622`intracellular`cellular_component
LOC103333145	5.81	11.16	8.7	1.88	2.16	2.66	NET4B_ARATH`Protein NETWORKED 4B	-	-	GO:0008092`cytoskeletal protein binding`molecular_function;GO:0005773`vacuole`cellular_component
LOC103334997	23.37	28.5	38.47	75.63	62.04	40.91	IF4B3_ARATH`Eukaryotic translation initiation factor 4B3	-	-	GO:0008135`translation factor activity, RNA binding`molecular_function;GO:0003674`molecular_function`molecular_function;GO:0003729`mRNA binding`molecular_function;GO:0005634`nucleus`cellular_component
LOC103322904	20.42	15.41	11.36	2.54	1.08	1.06	EDL16_ARATH`Sugar transporter ERD6-like 16	K08145`SLC2A8, GLUT8	-	GO:0022857`transmembrane transporter activity`molecular_function;GO:0005886`plasma membrane`cellular_component
LOC103342077	0.19	0.33	0.26	0.29	1.99	1.81	DRL40_ARATH`Probable disease resistance protein At5g63020	K13459`RPS2	Plant-pathogen interaction`ko04626	GO:0006950`response to stress`biological_process;GO:0043167`ion binding`molecular_function
LOC103338270	3.21	3.49	4.13	125.43	9.91	3.93	MYOB5_ARATH`Probable myosin-binding protein 5	-	-	GO:0008092`cytoskeletal protein binding`molecular_function;GO:0005575`cellular_component`cellular_component
LOC103340707	2.77	3.4	5.26	44.15	77.73	64.13	IQM4_ARATH`IQ domain-containing protein IQM4	-	-	GO:0006950`response to stress`biological_process;GO:0005634`nucleus`cellular_component;GO:0008150`biological_process`biological_process;GO:0009536`plastid`cellular_component;GO:0003674`molecular_function`molecular_function
LOC103330186	0	0	0	0.23	0.72	0.06	5MMP_ARATH`Metalloendoproteinase 5-MMP	-	-	GO:0009056`catabolic process`biological_process;GO:0043167`ion binding`molecular_function;GO:0008233`peptidase activity`molecular_function;GO:0030198`extracellular matrix organization`biological_process;GO:0005886`plasma membrane`cellular_component;GO:0005575`cellular_component`cellular_component
LOC103329924	12.24	14.31	17.79	33.63	30.35	23.69	-	-	-	-
LOC103326767	0	0	0.11	0.26	3.5	2.6	E13B_VITVI`Glucan endo-1,3-beta-glucosidase	-	-	GO:0005975`carbohydrate metabolic process`biological_process;GO:0016798`hydrolase activity, acting on glycosyl bonds`molecular_function;GO:0006950`response to stress`biological_process;GO:0005886`plasma membrane`cellular_component;GO:0008150`biological_process`biological_process
LOC103337639	42.46	36.4	37.44	166.18	102.73	54.99	-	-	-	-
LOC103340147	1.12	0.26	1.02	4.82	23.41	22.3	.
LOC103328172	10.71	3.49	11.13	8.59	65.79	60.18	CCR1_ARATH`Cinnamoyl-CoA reductase 1	K09753`CCR	Phenylpropanoid biosynthesis`ko00940	GO:0003674`molecular_function`molecular_function;GO:0009058`biosynthetic process`biological_process;GO:0008150`biological_process`biological_process;GO:0016491`oxidoreductase activity`molecular_function;GO:0019748`secondary metabolic process`biological_process;GO:0005829`cytosol`cellular_component;GO:0006950`response to stress`biological_process
LOC103327560	8.84	4.16	5.99	9.76	28.19	25.17	FLZ17_ARATH`FCS-Like Zinc finger 17	-	-	GO:0005737`cytoplasm`cellular_component;GO:0043167`ion binding`molecular_function;GO:0006950`response to stress`biological_process;GO:0005829`cytosol`cellular_component;GO:0005634`nucleus`cellular_component;GO:0008150`biological_process`biological_process
LOC103322178	0.58	1.8	1.52	32.09	54.55	39.98	-	-	-	-
LOC103332026	0	0	0.02	1.13	3.47	3.73	ILK1_ARATH`Integrin-linked protein kinase 1	-	-	GO:0005783`endoplasmic reticulum`cellular_component;GO:0002376`immune system process`biological_process;GO:0006950`response to stress`biological_process;GO:0016301`kinase activity`molecular_function;GO:0005886`plasma membrane`cellular_component;GO:0006464`cellular protein modification process`biological_process;GO:0043167`ion binding`molecular_function
LOC103342073	0.18	0.91	0.26	9.92	24.51	30.45	RGA3_SOLBU`Putative disease resistance protein RGA3	-	-	GO:0043167`ion binding`molecular_function;GO:0006950`response to stress`biological_process
LOC103325055	24.09	20.64	20.02	46.72	41.58	44.45	ILK1_ARATH`Integrin-linked protein kinase 1	-	-	GO:0005783`endoplasmic reticulum`cellular_component;GO:0002376`immune system process`biological_process;GO:0006950`response to stress`biological_process;GO:0016301`kinase activity`molecular_function;GO:0005886`plasma membrane`cellular_component;GO:0043167`ion binding`molecular_function;GO:0006464`cellular protein modification process`biological_process
LOC103323979	6.67	12.37	7.72	4.48	3.82	2.32	-	-	-	-
LOC103327126	0.12	0.05	0.5	25.74	1.71	0.59	CHX15_ARATH`Cation/H(+) antiporter 15	-	-	GO:0005623`cell`cellular_component;GO:0006810`transport`biological_process;GO:0042592`homeostatic process`biological_process;GO:0005575`cellular_component`cellular_component;GO:0022857`transmembrane transporter activity`molecular_function
LOC103335501	12.38	5.29	15.59	31.05	25.92	29.59	EDA40_ARATH`Probable E3 ubiquitin-protein ligase EDA40	-	-	GO:0048856`anatomical structure development`biological_process;GO:0003674`molecular_function`molecular_function;GO:0043167`ion binding`molecular_function;GO:0030154`cell differentiation`biological_process;GO:0005575`cellular_component`cellular_component;GO:0005886`plasma membrane`cellular_component
LOC103329417	0	0	0.16	1.4	2.85	4.21	PBP1_ARATH`Calcium-binding protein PBP1	-	-	GO:0008150`biological_process`biological_process;GO:0043167`ion binding`molecular_function
LOC103339257	8.46	13.53	10.35	3.43	5.94	5.67	ARP_ARATH`DNA-(apurinic or apyrimidinic site) lyase, chloroplastic	K01142`E3.1.11.2, xthA	Base excision repair`ko03410	GO:0006259`DNA metabolic process`biological_process;GO:0043167`ion binding`molecular_function;GO:0009536`plastid`cellular_component;GO:0016829`lyase activity`molecular_function;GO:0004518`nuclease activity`molecular_function;GO:0016791`phosphatase activity`molecular_function;GO:0034641`cellular nitrogen compound metabolic process`biological_process;GO:0005634`nucleus`cellular_component;GO:0006950…
LOC103338567	10.58	12.62	9.24	4.56	3.95	5.4	TCP5_ARATH`Transcription factor TCP5	-	-	GO:0009058`biosynthetic process`biological_process;GO:0030154`cell differentiation`biological_process;GO:0001071`nucleic acid binding transcription factor activity`molecular_function;GO:0048856`anatomical structure development`biological_process;GO:0003677`DNA binding`molecular_function;GO:0008150`biological_process`biological_process;GO:0005634`nucleus`cellular_component;GO:0034641`cellular nitr…
LOC103325399	3.3	7.83	7.43	12.1	19.97	25.64	WAV3_ARATH`E3 ubiquitin-protein ligase WAV3	-	-	GO:0006464`cellular protein modification process`biological_process;GO:0043167`ion binding`molecular_function;GO:0048856`anatomical structure development`biological_process;GO:0003674`molecular_function`molecular_function;GO:0005886`plasma membrane`cellular_component;GO:0008150`biological_process`biological_process
LOC103341531	25.6	42.92	39.51	158.98	309.77	142.12	-	-	-	-
LOC103323300	0.78	1.69	0.95	7.1	11.01	41.8	-	-	-	-
LOC103340881	5.45	4.21	12.16	422.17	33.37	11.77	GLOX1_ARATH`Aldehyde oxidase GLOX1	-	-	GO:0005576`extracellular region`cellular_component;GO:0016491`oxidoreductase activity`molecular_function;GO:0008150`biological_process`biological_process
LOC103325830	0.59	2.87	3.96	9.24	49.12	42.05	-	-	-	-
LOC103338595	9.97	11.4	14.7	16.36	38.67	47.48	PTI6_SOLLC`Pathogenesis-related genes transcriptional activator PTI6	K13434`PTI6	Plant-pathogen interaction`ko04626	GO:0003677`DNA binding`molecular_function;GO:0006950`response to stress`biological_process;GO:0005634`nucleus`cellular_component;GO:0001071`nucleic acid binding transcription factor activity`molecular_function
LOC103320176	8.81	13.07	9.23	4.23	2.85	4.86	PP397_ARATH`Pentatricopeptide repeat-containing protein At5g25630	K17710`PTCD1	-	-
LOC103334143	1.43	1.01	2.41	9.78	9.51	8.22	LEA34_GOSHI`Late embryogenesis abundant protein D-34	-	-	-
LOC103332602	13.81	15.18	13.57	17.28	29.07	35.38	AB20B_ARATH`ABC transporter B family member 20	K05658`ABCB1	Bile secretion`ko04976;ABC transporters`ko02010;MicroRNAs in cancer`ko05206	GO:0022857`transmembrane transporter activity`molecular_function;GO:0016887`ATPase activity`molecular_function;GO:0005634`nucleus`cellular_component;GO:0005886`plasma membrane`cellular_component;GO:0043167`ion binding`molecular_function
LOC103337962	14.47	15.08	9.53	4.62	4.58	5.27	.
LOC103334953	34.9	30.77	23.85	17.84	8.73	12.21	Y2452_ARATH`DUF21 domain-containing protein At2g14520	K16302`CNNM	-	GO:0005886`plasma membrane`cellular_component;GO:0005575`cellular_component`cellular_component;GO:0022857`transmembrane transporter activity`molecular_function
LOC103344031	0.13	0.19	0.37	0.25	1.38	3.25	-	-	-	-
LOC103344052	0.3	0.81	1.61	17.7	3.1	2.68	CER1_ARATH`Very-long-chain aldehyde decarbonylase CER1	K15404`K15404, CER1	Cutin, suberine and wax biosynthesis`ko00073	GO:0009058`biosynthetic process`biological_process;GO:0016829`lyase activity`molecular_function;GO:0043167`ion binding`molecular_function;GO:0006950`response to stress`biological_process;GO:0005783`endoplasmic reticulum`cellular_component;GO:0005575`cellular_component`cellular_component;GO:0006629`lipid metabolic process`biological_process;GO:0016491`oxidoreductase activity`molecular_function
LOC103339488	0.47	0.06	0.24	0.03	0	0	RGA4_SOLBU`Putative disease resistance protein RGA4	-	-	GO:0043167`ion binding`molecular_function;GO:0006950`response to stress`biological_process
LOC103319888	9.73	8.21	10.56	22.9	31.91	34.03	-	-	-	-
LOC103318893	11.89	12.37	10.82	3.65	5.68	5.5	TTC4_DICDI`Tetratricopeptide repeat protein 4 homolog	-	-	-
LOC103335488	0.96	0	0.83	17.68	19.18	24.67	JGB_ARATH`Protein JINGUBANG	-	-	GO:0008150`biological_process`biological_process;GO:0005634`nucleus`cellular_component;GO:0005737`cytoplasm`cellular_component
LOC103344451	198.58	116.51	164.8	88.54	66.74	28.92	FLZ6_ARATH`FCS-Like Zinc finger 6	-	-	GO:0043167`ion binding`molecular_function;GO:0005737`cytoplasm`cellular_component;GO:0005783`endoplasmic reticulum`cellular_component;GO:0005634`nucleus`cellular_component;GO:0005829`cytosol`cellular_component;GO:0006950`response to stress`biological_process;GO:0008150`biological_process`biological_process;GO:0019899`enzyme binding`molecular_function
LOC103320159	5.9	6.22	4.6	1.97	1.81	3.41	TEB_ARATH`Helicase and polymerase-containing protein TEBICHI	K02349`POLQ	-	GO:0016779`nucleotidyltransferase activity`molecular_function;GO:0009058`biosynthetic process`biological_process;GO:0007049`cell cycle`biological_process;GO:0048856`anatomical structure development`biological_process;GO:0004386`helicase activity`molecular_function;GO:0003677`DNA binding`molecular_function;GO:0051301`cell division`biological_process;GO:0008150`biological_process`biological_process…
LOC103337708	0	0	0.09	1.43	3.19	1.8	-	-	-	-
LOC103330871	3.99	4.98	4.71	1.67	1.24	1.45	R13L1_ARATH`Putative disease resistance RPP13-like protein 1	-	-	GO:0043167`ion binding`molecular_function;GO:0006950`response to stress`biological_process
LOC103342513	18.74	22.96	18.88	150.66	32.51	25.06	TBC15_MOUSE`TBC1 domain family member 15	-	-	GO:0030234`enzyme regulator activity`molecular_function;GO:0008150`biological_process`biological_process;GO:0019899`enzyme binding`molecular_function;GO:0005576`extracellular region`cellular_component;GO:0005739`mitochondrion`cellular_component;GO:0005737`cytoplasm`cellular_component;GO:0006810`transport`biological_process
LOC103340585	8.35	12.39	6.87	1.56	2.46	4.14	-	-	-	-
LOC103329355	0.15	0.01	0.74	26.16	2.13	0.46	MB101_ARATH`Transcription factor MYB101	K09422`MYBP	-	GO:0003677`DNA binding`molecular_function;GO:0007165`signal transduction`biological_process;GO:0008150`biological_process`biological_process;GO:0009058`biosynthetic process`biological_process;GO:0000902`cell morphogenesis`biological_process;GO:0030154`cell differentiation`biological_process;GO:0001071`nucleic acid binding transcription factor activity`molecular_function;GO:0000003`reproduction`bi…
LOC103332364	19.24	19.17	49.99	90.71	82.39	149.52	GATA8_ARATH`GATA transcription factor 8	-	-	GO:0008150`biological_process`biological_process;GO:0003677`DNA binding`molecular_function;GO:0034641`cellular nitrogen compound metabolic process`biological_process;GO:0005634`nucleus`cellular_component;GO:0043167`ion binding`molecular_function;GO:0001071`nucleic acid binding transcription factor activity`molecular_function;GO:0009058`biosynthetic process`biological_process
LOC103340463	6.77	0.95	5.88	49.63	20.44	13.45	ATL8_ARATH`RING-H2 finger protein ATL8	-	-	GO:0005575`cellular_component`cellular_component;GO:0003674`molecular_function`molecular_function;GO:0006464`cellular protein modification process`biological_process;GO:0043167`ion binding`molecular_function
LOC103339951	1.25	0.52	1.53	52.18	5.66	1.13	LBD36_ARATH`LOB domain-containing protein 36	-	-	GO:0048856`anatomical structure development`biological_process;GO:0009058`biosynthetic process`biological_process;GO:0008150`biological_process`biological_process;GO:0034641`cellular nitrogen compound metabolic process`biological_process
LOC103339660	20.03	19.33	24.78	35.37	61.14	55.46	OST4A_ORYSJ`Dolichyl-diphosphooligosaccharide--protein glycosyltransferase subunit 4A	-	-	GO:0005783`endoplasmic reticulum`cellular_component;GO:0005575`cellular_component`cellular_component
LOC103338404	7.23	10.96	10.2	2.24	1.51	2.37	IQD31_ARATH`Protein IQ-DOMAIN 31	-	-	GO:0043234`protein complex`cellular_component;GO:0005856`cytoskeleton`cellular_component;GO:0005829`cytosol`cellular_component;GO:0005886`plasma membrane`cellular_component
LOC103342480	11.22	12.04	10.51	57.2	107.75	106.12	CIGR1_ORYSJ`Chitin-inducible gibberellin-responsive protein 1	-	-	GO:0005634`nucleus`cellular_component;GO:0003677`DNA binding`molecular_function;GO:0001071`nucleic acid binding transcription factor activity`molecular_function
LOC103340574	7.27	4.99	10.17	35.64	98.13	103.04	OPR3_SOLLC`12-oxophytodienoate reductase 3	K05894`OPR	alpha-Linolenic acid metabolism`ko00592	GO:0005777`peroxisome`cellular_component;GO:0003674`molecular_function`molecular_function;GO:0043167`ion binding`molecular_function;GO:0009058`biosynthetic process`biological_process;GO:0044281`small molecule metabolic process`biological_process;GO:0006629`lipid metabolic process`biological_process;GO:0016491`oxidoreductase activity`molecular_function
LOC103328648	0.65	1	0.77	0	0.15	0	C3H9_ORYSJ`Zinc finger CCCH domain-containing protein 9	K18753`ZFP36L	-	GO:0008150`biological_process`biological_process;GO:0003729`mRNA binding`molecular_function;GO:0003677`DNA binding`molecular_function;GO:0005829`cytosol`cellular_component;GO:0043167`ion binding`molecular_function
LOC103321650	0.46	0.89	0.61	1.65	39.16	86.59	PPR85_ARATH`Pentatricopeptide repeat-containing protein At1g59720, chloroplastic/mitochondrial	-	-	GO:0004518`nuclease activity`molecular_function;GO:0006397`mRNA processing`biological_process;GO:0009536`plastid`cellular_component;GO:0043167`ion binding`molecular_function;GO:0034641`cellular nitrogen compound metabolic process`biological_process;GO:0005739`mitochondrion`cellular_component
LOC103323569	24.42	22.94	19.67	9.14	10.71	10.95	PUM6_ARATH`Pumilio homolog 6, chloroplastic	K17943`PUM	-	GO:0009536`plastid`cellular_component;GO:0006412`translation`biological_process;GO:0003729`mRNA binding`molecular_function
LOC103343754	1.56	2.49	1.53	0.35	0.2	0.53	TRNK1_HUMAN`TPR and ankyrin repeat-containing protein 1	-	-	-
LOC103325870	10.59	13.13	9.7	20.43	65.76	50.95	CRPK1_ARATH`Cold-responsive protein kinase 1	-	-	GO:0006464`cellular protein modification process`biological_process;GO:0043167`ion binding`molecular_function;GO:0006950`response to stress`biological_process;GO:0008150`biological_process`biological_process;GO:0016301`kinase activity`molecular_function;GO:0005886`plasma membrane`cellular_component
LOC103324028	0	0	0.23	0.42	10.86	16	-	-	-	-
LOC103325089	24.37	17.61	25.93	80.6	39.3	36.09	RAA1F_ARATH`Ras-related protein RABA1f	K07904`RAB11A	Pancreatic secretion`ko04972;Endocytosis`ko04144;Endocrine and other factor-regulated calcium reabsorption`ko04961;Vasopressin-regulated water reabsorption`ko04962	GO:0043167`ion binding`molecular_function;GO:0003924`GTPase activity`molecular_function;GO:0006810`transport`biological_process;GO:0005768`endosome`cellular_component;GO:0005886`plasma membrane`cellular_component;GO:0007165`signal transduction`biological_process
LOC103319751	11.71	28.47	23.54	6.71	4.95	4.23	.
LOC103333437	1.48	1.26	1.7	0.43	0.5	0.66	MIP_ARATH`Mitochondrial intermediate peptidase, mitochondrial	K01410`MIPEP	-	GO:0008150`biological_process`biological_process;GO:0009579`thylakoid`cellular_component;GO:0007005`mitochondrion organization`biological_process;GO:0006605`protein targeting`biological_process;GO:0005739`mitochondrion`cellular_component;GO:0034641`cellular nitrogen compound metabolic process`biological_process;GO:0043167`ion binding`molecular_function;GO:0009536`plastid`cellular_component;GO:000…
LOC103343402	0.2	0.69	0.63	3.34	4.27	5.38	EIX1_SOLLC`Receptor-like protein EIX1	-	-	GO:0006950`response to stress`biological_process;GO:0005575`cellular_component`cellular_component;GO:0005886`plasma membrane`cellular_component
LOC103328697	0.2	0.58	0.09	26.67	8.36	15.14	-	-	-	-
LOC103333785	0.48	0	0.33	2.21	11.06	8.86	EXGA_EMENI`Probable glucan 1,3-beta-glucosidase A	-	-	GO:0043167`ion binding`molecular_function;GO:0009056`catabolic process`biological_process;GO:0016798`hydrolase activity, acting on glycosyl bonds`molecular_function;GO:0005623`cell`cellular_component;GO:0005975`carbohydrate metabolic process`biological_process;GO:0071554`cell wall organization or biogenesis`biological_process;GO:0005576`extracellular region`cellular_component
LOC103344605	0.22	0.21	0.2	8.78	1.28	2.99	FB145_ARATH`Putative F-box protein At3g16210	-	-	-
LOC103336170	2.17	2.46	2.7	23.38	4.28	4.15	TMVRN_NICGU`TMV resistance protein N	-	-	GO:0043167`ion binding`molecular_function;GO:0005737`cytoplasm`cellular_component;GO:0008219`cell death`biological_process;GO:0007165`signal transduction`biological_process;GO:0006950`response to stress`biological_process;GO:0002376`immune system process`biological_process
LOC103329027	0.09	0	0.15	5.46	0.87	0.26	CHX1_ARATH`Cation/H(+) antiporter 1	-	-	GO:0022857`transmembrane transporter activity`molecular_function;GO:0005575`cellular_component`cellular_component;GO:0042592`homeostatic process`biological_process;GO:0006810`transport`biological_process;GO:0005623`cell`cellular_component
LOC103325942	23.8	23.6	18.95	8.62	8.53	10.94	SRG1_ARATH`Protein SRG1	-	-	GO:0016491`oxidoreductase activity`molecular_function;GO:0043167`ion binding`molecular_function;GO:0007568`aging`biological_process;GO:0048856`anatomical structure development`biological_process
LOC103337614	0.53	0.35	0.67	2.53	1.42	2.08	ALMT9_ARATH`Aluminum-activated malate transporter 9	-	-	GO:0005575`cellular_component`cellular_component;GO:0022857`transmembrane transporter activity`molecular_function;GO:0005773`vacuole`cellular_component;GO:0006810`transport`biological_process
LOC103327576	3.84	5.15	12.94	392.95	31.05	13.11	-	-	-	-
LOC103323294	9.84	10.2	7.95	3.49	4.82	4.89	-	-	-	-
LOC103327334	6.89	11.5	8.89	16.64	22.79	30.48	CRK2_ARATH`Cysteine-rich receptor-like protein kinase 2	-	-	GO:0043167`ion binding`molecular_function;GO:0006464`cellular protein modification process`biological_process;GO:0005886`plasma membrane`cellular_component;GO:0016301`kinase activity`molecular_function;GO:0005575`cellular_component`cellular_component;GO:0006950`response to stress`biological_process
LOC103325694	27.14	25.46	15.21	8.5	9.89	9.9	MOCOS_SOLLC`Molybdenum cofactor sulfurase	K15631`ABA3	-	GO:0016829`lyase activity`molecular_function;GO:0009058`biosynthetic process`biological_process;GO:0003674`molecular_function`molecular_function;GO:0051186`cofactor metabolic process`biological_process;GO:0043167`ion binding`molecular_function
LOC103323262	5.93	5.09	5.86	15.23	7.99	11.74	PUB33_ARATH`U-box domain-containing protein 33	-	-	GO:0016301`kinase activity`molecular_function;GO:0003674`molecular_function`molecular_function;GO:0043167`ion binding`molecular_function
LOC103332421	10.47	2.7	7.53	30	54.67	74.95	RAP27_ARATH`Ethylene-responsive transcription factor RAP2-7	K09284`AP2	-	GO:0001071`nucleic acid binding transcription factor activity`molecular_function;GO:0003677`DNA binding`molecular_function;GO:0007165`signal transduction`biological_process;GO:0005634`nucleus`cellular_component
LOC103339729	1.05	1.68	0.46	0.03	0.21	0.16	-	-	-	-
LOC103326751	9.17	12.92	10.27	2.61	5.87	5.34	CHLD_TOBAC`Magnesium-chelatase subunit ChlD, chloroplastic	K03404`chlD, bchD	Porphyrin and chlorophyll metabolism`ko00860	GO:0016874`ligase activity`molecular_function;GO:0015979`photosynthesis`biological_process;GO:0034641`cellular nitrogen compound metabolic process`biological_process;GO:0009536`plastid`cellular_component;GO:0043167`ion binding`molecular_function;GO:0051186`cofactor metabolic process`biological_process;GO:0009058`biosynthetic process`biological_process
LOC103329972	15.89	14.68	15.67	569.41	43.62	15.2	PLY_LILLO`Pectate lyase	K01728`pel	Pentose and glucuronate interconversions`ko00040	GO:0043167`ion binding`molecular_function;GO:0009056`catabolic process`biological_process;GO:0005975`carbohydrate metabolic process`biological_process;GO:0016829`lyase activity`molecular_function
LOC103332959	48.28	35.7	31.93	21.31	18.66	15.57	-	-	-	-
LOC103340204	0.02	0.15	0.11	0.18	0.35	2.61	-	-	-	-
LOC103322218	0	0	0.02	0.34	0.48	0.25	Y3264_ARATH`Putative UPF0481 protein At3g02645	-	-	GO:0005575`cellular_component`cellular_component
LOC103321896	30.9	31.99	21.99	7.35	8.27	9.58	Y1677_ARATH`Probable LRR receptor-like serine/threonine-protein kinase At1g67720	-	-	GO:0005575`cellular_component`cellular_component;GO:0016301`kinase activity`molecular_function;GO:0043167`ion binding`molecular_function
LOC103319771	55.56	43.52	36.1	15.68	14.04	16.94	NADK2_ARATH`NAD kinase 2, chloroplastic	K00858`ppnK, NADK	Nicotinate and nicotinamide metabolism`ko00760	GO:0009058`biosynthetic process`biological_process;GO:0044281`small molecule metabolic process`biological_process;GO:0016301`kinase activity`molecular_function;GO:0003674`molecular_function`molecular_function;GO:0051186`cofactor metabolic process`biological_process;GO:0043167`ion binding`molecular_function;GO:0009536`plastid`cellular_component;GO:0034641`cellular nitrogen compound metabolic proce…
LOC103332642	0.22	0.34	0.4	11.51	0.9	0.46	CSPLE_RICCO`CASP-like protein 4D1	-	-	GO:0005886`plasma membrane`cellular_component;GO:0005575`cellular_component`cellular_component
LOC103332165	34.99	10.14	30.21	66.88	51.45	62.42	AATP4_ARATH`AAA-ATPase At2g46620	K08900`BCS1	-	GO:0016887`ATPase activity`molecular_function;GO:0005575`cellular_component`cellular_component;GO:0043167`ion binding`molecular_function
LOC103337520	6.16	5.84	7.11	263.76	21.74	9.47	ERG3_ORYSI`Elicitor-responsive protein 3	-	-	GO:0005737`cytoplasm`cellular_component
LOC103318715	0.18	0.38	1.15	1.94	19.45	26.56	CSLE1_ARATH`Cellulose synthase-like protein E1	-	-	GO:0005794`Golgi apparatus`cellular_component;GO:0005783`endoplasmic reticulum`cellular_component;GO:0005575`cellular_component`cellular_component;GO:0005886`plasma membrane`cellular_component;GO:0016757`transferase activity, transferring glycosyl groups`molecular_function;GO:0071554`cell wall organization or biogenesis`biological_process;GO:0009058`biosynthetic process`biological_process;GO:0005…
LOC103322896	2.19	2.57	1.58	56.97	5.87	1.15	RBK2_ARATH`Receptor-like cytosolic serine/threonine-protein kinase RBK2	-	-	GO:0005737`cytoplasm`cellular_component;GO:0043167`ion binding`molecular_function;GO:0006464`cellular protein modification process`biological_process;GO:0005634`nucleus`cellular_component;GO:0005886`plasma membrane`cellular_component;GO:0004871`signal transducer activity`molecular_function;GO:0019899`enzyme binding`molecular_function;GO:0016301`kinase activity`molecular_function
LOC103338655	8.63	10.12	6.77	3.96	3.39	2.9	HRQ1_SCHPO`ATP-dependent helicase hrq1	K06877`K06877	-	GO:0004386`helicase activity`molecular_function;GO:0003723`RNA binding`molecular_function;GO:0003677`DNA binding`molecular_function;GO:0005694`chromosome`cellular_component;GO:0043167`ion binding`molecular_function;GO:0006259`DNA metabolic process`biological_process;GO:0005634`nucleus`cellular_component;GO:0006950`response to stress`biological_process
LOC103333171	0.73	0.97	1.39	15.24	23.38	12.6	EDR4_ARATH`Protein ENHANCED DISEASE RESISTANCE 4	-	-	GO:0005768`endosome`cellular_component;GO:0007165`signal transduction`biological_process;GO:0016192`vesicle-mediated transport`biological_process;GO:0006950`response to stress`biological_process;GO:0008150`biological_process`biological_process;GO:0005886`plasma membrane`cellular_component
LOC103328737	25.2	10.13	30.39	62.17	51.85	60.35	M2K5_ARATH`Mitogen-activated protein kinase kinase 5	K13413`MKK4_5	Plant-pathogen interaction`ko04626	GO:0002376`immune system process`biological_process;GO:0006950`response to stress`biological_process;GO:0034641`cellular nitrogen compound metabolic process`biological_process;GO:0008219`cell death`biological_process;GO:0005737`cytoplasm`cellular_component;GO:0006790`sulfur compound metabolic process`biological_process;GO:0043167`ion binding`molecular_function;GO:0006464`cellular protein modifica…
LOC107880095	0.19	0	0.17	0.44	2.67	1.92	CRK25_ARATH`Cysteine-rich receptor-like protein kinase 25	-	-	GO:0006464`cellular protein modification process`biological_process;GO:0043167`ion binding`molecular_function;GO:0016301`kinase activity`molecular_function;GO:0005886`plasma membrane`cellular_component;GO:0005575`cellular_component`cellular_component;GO:0006950`response to stress`biological_process
LOC103341070	168.46	113.21	88.04	51.77	43.2	41.44	HMOX1_ARATH`Heme oxygenase 1, chloroplastic	K00510`HMOX, hmuO, ho	Mineral absorption`ko04978;Porphyrin and chlorophyll metabolism`ko00860;Ferroptosis`ko04216	GO:0040007`growth`biological_process;GO:0009536`plastid`cellular_component;GO:0043167`ion binding`molecular_function;GO:0051186`cofactor metabolic process`biological_process;GO:0003674`molecular_function`molecular_function;GO:0009056`catabolic process`biological_process;GO:0034641`cellular nitrogen compound metabolic process`biological_process;GO:0016491`oxidoreductase activity`molecular_function…
LOC103331893	4.22	8.05	6.79	15.28	15.54	21.34	MYB17_ARATH`Transcription factor MYB17	K09422`MYBP	-	GO:0048856`anatomical structure development`biological_process;GO:0001071`nucleic acid binding transcription factor activity`molecular_function;GO:0030154`cell differentiation`biological_process;GO:0008150`biological_process`biological_process;GO:0003677`DNA binding`molecular_function;GO:0005634`nucleus`cellular_component
LOC103335424	3.95	4.15	3.31	1.07	1.74	0.91	.
LOC103340836	4.56	5.42	5.11	2.03	1.54	1.48	-	K15032`MTERFD	-	-
LOC103322076	3.09	0.53	4.3	32.24	6.91	3.53	MT127_ARATH`Probable methyltransferase At1g27930	-	-	GO:0005575`cellular_component`cellular_component;GO:0009058`biosynthetic process`biological_process;GO:0005975`carbohydrate metabolic process`biological_process;GO:0005794`Golgi apparatus`cellular_component;GO:0005768`endosome`cellular_component;GO:0071554`cell wall organization or biogenesis`biological_process;GO:0008168`methyltransferase activity`molecular_function
LOC103336591	2.15	0.76	2.55	16.26	18.87	49.86	CML38_ARATH`Calcium-binding protein CML38	K13448`CML	Plant-pathogen interaction`ko04626	GO:0043167`ion binding`molecular_function;GO:0005886`plasma membrane`cellular_component;GO:0006950`response to stress`biological_process
LOC103335910	2.94	1.79	2.74	5.5	8.1	7.08	AB11G_ARATH`ABC transporter G family member 11	-	-	GO:0043167`ion binding`molecular_function;GO:0003674`molecular_function`molecular_function;GO:0005886`plasma membrane`cellular_component;GO:0009790`embryo development`biological_process;GO:0006950`response to stress`biological_process;GO:0055085`transmembrane transport`biological_process;GO:0022857`transmembrane transporter activity`molecular_function;GO:0016887`ATPase activity`molecular_function…
LOC103319150	0.99	0.74	0.95	23.57	2.17	0.95	-	-	-	-
LOC103324946	4.09	3.79	4.17	1.6	1.55	0.8	DOF15_ARATH`Dof zinc finger protein DOF1.5	-	-	GO:0001071`nucleic acid binding transcription factor activity`molecular_function;GO:0043167`ion binding`molecular_function;GO:0048856`anatomical structure development`biological_process;GO:0009058`biosynthetic process`biological_process;GO:0005634`nucleus`cellular_component;GO:0034641`cellular nitrogen compound metabolic process`biological_process;GO:0003677`DNA binding`molecular_function
LOC103338526	21.46	19.65	12.17	7.31	3.79	1.68	-	-	-	-
LOC103321316	2.06	2.55	2.45	0.74	0.81	1.08	ZIP6_ARATH`Zinc transporter 6, chloroplastic	-	-	GO:0009579`thylakoid`cellular_component;GO:0008150`biological_process`biological_process;GO:0055085`transmembrane transport`biological_process;GO:0005575`cellular_component`cellular_component;GO:0022857`transmembrane transporter activity`molecular_function;GO:0009536`plastid`cellular_component
LOC103326669	29.56	11.28	21.68	878.02	65.6	18.84	FBK50_ARATH`F-box/kelch-repeat protein At3g06240	-	-	-
LOC103332274	24.08	17.32	21.53	56.11	61.26	50.49	MTM1_ARATH`Mitochondrial carrier protein MTM1	K15119`SLC25A39_40	-	GO:0005739`mitochondrion`cellular_component;GO:0005575`cellular_component`cellular_component;GO:0008150`biological_process`biological_process;GO:0006810`transport`biological_process;GO:0003674`molecular_function`molecular_function
LOC103340557	33.22	18.89	29.48	8.27	12.42	13.03	-	-	-	-
LOC103334875	5.33	4.23	1.68	0.41	0.33	0.56	ASMT_ARATH`Acetylserotonin O-methyltransferase	-	-	GO:0005829`cytosol`cellular_component;GO:0034641`cellular nitrogen compound metabolic process`biological_process;GO:0009058`biosynthetic process`biological_process;GO:0005737`cytoplasm`cellular_component;GO:0003674`molecular_function`molecular_function;GO:0008168`methyltransferase activity`molecular_function
LOC103324651	2.2	3.38	1.26	6.92	17.23	23.8	AGD5_ARATH`ADP-ribosylation factor GTPase-activating protein AGD5	K12486`SMAP	Endocytosis`ko04144	GO:0048856`anatomical structure development`biological_process;GO:0005768`endosome`cellular_component;GO:0008150`biological_process`biological_process;GO:0016192`vesicle-mediated transport`biological_process;GO:0006461`protein complex assembly`biological_process;GO:0043167`ion binding`molecular_function;GO:0003674`molecular_function`molecular_function;GO:0005794`Golgi apparatus`cellular_component…
LOC103339993	0	0	0.03	0.31	0.62	0.59	GDL38_ARATH`GDSL esterase/lipase At2g23540	-	-	GO:0003674`molecular_function`molecular_function;GO:0009056`catabolic process`biological_process;GO:0006629`lipid metabolic process`biological_process;GO:0005576`extracellular region`cellular_component
LOC103333536	28.42	17.89	31.88	210.42	575.01	344.01	LSU2_ARATH`Protein RESPONSE TO LOW SULFUR 2	-	-	GO:0006950`response to stress`biological_process;GO:0034641`cellular nitrogen compound metabolic process`biological_process;GO:0008150`biological_process`biological_process;GO:0009058`biosynthetic process`biological_process
LOC103334621	44.13	37.4	32.44	19.97	7.32	13.94	MSSP2_ARATH`Monosaccharide-sensing protein 2	-	-	GO:0005794`Golgi apparatus`cellular_component;GO:0005773`vacuole`cellular_component;GO:0006810`transport`biological_process;GO:0005886`plasma membrane`cellular_component;GO:0022857`transmembrane transporter activity`molecular_function
LOC103334966	12.78	6.82	13.5	80.99	21.93	24.52	-	-	-	-
LOC103336831	0.02	0	0	1.53	0.32	0.47	SGS3_SOLLC`Protein SUPPRESSOR OF GENE SILENCING 3	-	-	GO:0005737`cytoplasm`cellular_component;GO:0008150`biological_process`biological_process;GO:0006950`response to stress`biological_process;GO:0002376`immune system process`biological_process
LOC103326748	19.67	13.85	19.52	6.72	5.6	7.16	-	-	-	-
LOC103322653	2.79	3.72	2.99	0.52	1.55	0.96	PPR20_ARATH`Pentatricopeptide repeat-containing protein At1g07740, mitochondrial	-	-	GO:0005739`mitochondrion`cellular_component
LOC107881884	0.45	0.17	0.54	9.71	7.71	2.19	RM05_ARATH`60S ribosomal protein L5, mitochondrial	-	-	GO:0005840`ribosome`cellular_component;GO:0003735`structural constituent of ribosome`molecular_function;GO:0006412`translation`biological_process;GO:0005829`cytosol`cellular_component;GO:0042254`ribosome biogenesis`biological_process;GO:0005739`mitochondrion`cellular_component;GO:0022618`ribonucleoprotein complex assembly`biological_process
LOC103325249	0	0	0	0.19	0.23	0.48	CAAT1_ARATH`Cationic amino acid transporter 1	K03294`TC.APA	-	GO:0006810`transport`biological_process;GO:0005886`plasma membrane`cellular_component;GO:0005575`cellular_component`cellular_component;GO:0022857`transmembrane transporter activity`molecular_function
LOC103322082	53.49	55.65	85.65	444.09	242.56	148.18	-	-	-	-
LOC103333612	1.18	0.99	1.62	50.97	4.37	0.81	CALU_XENTR`Calumenin	-	-	GO:0005794`Golgi apparatus`cellular_component;GO:0016023`cytoplasmic, membrane-bounded vesicle`cellular_component;GO:0043167`ion binding`molecular_function;GO:0005576`extracellular region`cellular_component;GO:0005783`endoplasmic reticulum`cellular_component
LOC103321065	13.93	8.62	13.33	70.97	23.12	29.12	YSL7_ARATH`Probable metal-nicotianamine transporter YSL7	-	-	GO:0055085`transmembrane transport`biological_process;GO:0005575`cellular_component`cellular_component;GO:0005886`plasma membrane`cellular_component
LOC103323486	0.24	0.18	0.22	5.61	10.14	8.56	B3GTG_ARATH`Hydroxyproline O-galactosyltransferase GALT3	-	-	GO:0071554`cell wall organization or biogenesis`biological_process;GO:0009058`biosynthetic process`biological_process;GO:0005975`carbohydrate metabolic process`biological_process;GO:0048856`anatomical structure development`biological_process;GO:0030154`cell differentiation`biological_process;GO:0005783`endoplasmic reticulum`cellular_component;GO:0005575`cellular_component`cellular_component;GO:00…
LOC103322485	21.94	18.25	22.82	51.77	66.95	56.88	MET18_DICDI`Histidine protein methyltransferase 1 homolog	-	-	GO:0008168`methyltransferase activity`molecular_function
LOC103319513	0.48	0.27	0.6	24.65	2.21	0.63	ASOL_BRANA`L-ascorbate oxidase homolog	-	-	GO:0005576`extracellular region`cellular_component;GO:0016491`oxidoreductase activity`molecular_function;GO:0043167`ion binding`molecular_function
LOC103341095	85.01	113.42	106.31	940.08	2104.17	1794.63	UMEC_ARMRU`Umecyanin	-	-	GO:0003674`molecular_function`molecular_function;GO:0043167`ion binding`molecular_function
LOC103335358	0.04	0	0.11	0.68	1.91	1.67	-	-	-	-
LOC103321613	29.58	20.84	34.6	1055.25	81.73	32.84	PLY3_ARATH`Probable pectate lyase 3	K01728`pel	Pentose and glucuronate interconversions`ko00040	GO:0071554`cell wall organization or biogenesis`biological_process;GO:0016829`lyase activity`molecular_function;GO:0005975`carbohydrate metabolic process`biological_process;GO:0009056`catabolic process`biological_process;GO:0043167`ion binding`molecular_function
LOC103319403	10.17	10.3	11.47	19.59	28.72	46.79	RLK7_ARATH`Receptor-like protein kinase 7	-	-	GO:0006464`cellular protein modification process`biological_process;GO:0043167`ion binding`molecular_function;GO:0003674`molecular_function`molecular_function;GO:0002376`immune system process`biological_process;GO:0006950`response to stress`biological_process;GO:0005575`cellular_component`cellular_component;GO:0005886`plasma membrane`cellular_component;GO:0004871`signal transducer activity`molecu…
LOC103324046	2.05	2.91	3.55	81.85	8.29	2.52	-	K14800`TSR2	-	-
LOC103325051	0.02	0	0.09	7.16	0.8	0.51	GDL14_ARATH`GDSL esterase/lipase At1g29660	-	-	GO:0003674`molecular_function`molecular_function;GO:0009056`catabolic process`biological_process;GO:0006629`lipid metabolic process`biological_process;GO:0002376`immune system process`biological_process;GO:0006950`response to stress`biological_process;GO:0005634`nucleus`cellular_component;GO:0005576`extracellular region`cellular_component
LOC103343455	0.5	0.38	0.46	17.44	1.33	0.55	IP5PC_ARATH`Type I inositol polyphosphate 5-phosphatase 12	-	-	GO:0043167`ion binding`molecular_function;GO:0009056`catabolic process`biological_process;GO:0016791`phosphatase activity`molecular_function;GO:0005975`carbohydrate metabolic process`biological_process;GO:0006629`lipid metabolic process`biological_process;GO:0044281`small molecule metabolic process`biological_process;GO:0008150`biological_process`biological_process
LOC103333886	13.23	27.69	18.83	5.19	2.37	3.71	NFYB5_ARATH`Nuclear transcription factor Y subunit B-5	-	-	GO:0005634`nucleus`cellular_component;GO:0034641`cellular nitrogen compound metabolic process`biological_process;GO:0003677`DNA binding`molecular_function;GO:0009058`biosynthetic process`biological_process;GO:0001071`nucleic acid binding transcription factor activity`molecular_function;GO:0003674`molecular_function`molecular_function
LOC103334252	0.15	0.28	0.09	0.19	1.09	1.86	-	-	-	-
LOC103320376	10.94	12.84	27	136.14	215.66	197.08	.
LOC103319949	0.37	0.2	0.8	0.56	2.51	3.33	WTR31_ARATH`WAT1-related protein At4g08290	-	-	GO:0005575`cellular_component`cellular_component;GO:0022857`transmembrane transporter activity`molecular_function;GO:0005886`plasma membrane`cellular_component
LOC103333995	16.69	20.3	24.73	30.54	58.05	104.12	RAP22_ARATH`Ethylene-responsive transcription factor RAP2-2	K09286`EREBP	-	GO:0005634`nucleus`cellular_component;GO:0006950`response to stress`biological_process;GO:0003677`DNA binding`molecular_function;GO:0007165`signal transduction`biological_process;GO:0008150`biological_process`biological_process;GO:0001071`nucleic acid binding transcription factor activity`molecular_function
LOC103341442	29.25	20.52	24.82	53.2	63.76	95.29	HHO3_ARATH`Transcription factor HHO3	-	-	GO:0005634`nucleus`cellular_component;GO:0034641`cellular nitrogen compound metabolic process`biological_process;GO:0003677`DNA binding`molecular_function;GO:0001071`nucleic acid binding transcription factor activity`molecular_function;GO:0009058`biosynthetic process`biological_process
LOC103324088	0.66	0.59	0.73	4.6	2.62	4.48	PRAF1_ARATH`PH, RCC1 and FYVE domains-containing protein 1	-	-	GO:0043167`ion binding`molecular_function;GO:0003674`molecular_function`molecular_function;GO:0008289`lipid binding`molecular_function
LOC103342122	13.28	14.06	10.74	5.29	3.92	3.72	-	-	-	-
LOC103327896	0.63	0.65	1.05	1.19	4.61	8.38	ITN1_ARATH`Ankyrin repeat-containing protein ITN1	-	-	GO:0005575`cellular_component`cellular_component;GO:0006950`response to stress`biological_process;GO:0005634`nucleus`cellular_component;GO:0008150`biological_process`biological_process;GO:0005886`plasma membrane`cellular_component
LOC103326212	0	0	0.02	1.16	0.14	0.07	-	-	-	-
LOC103327547	0.18	0.26	0.11	0.49	1.79	3.78	-	-	-	-
LOC103337282	5.04	3.12	3.69	18.31	20.89	31.97	ACR8_ARATH`ACT domain-containing protein ACR8	-	-	GO:0008150`biological_process`biological_process;GO:0043167`ion binding`molecular_function
LOC103323912	20.9	22.5	15.82	40.87	108.73	102.47	PTR3_ARATH`Protein NRT1/ PTR FAMILY 5.2	-	-	GO:0006810`transport`biological_process;GO:0003674`molecular_function`molecular_function;GO:0006950`response to stress`biological_process;GO:0005575`cellular_component`cellular_component;GO:0022857`transmembrane transporter activity`molecular_function;GO:0008150`biological_process`biological_process
LOC103323032	4.81	1.58	4.73	30.57	9.26	15.78	-	-	-	-
LOC107880264	0	0	0	0.41	0.98	1.91	XA21_ORYSI`Receptor kinase-like protein Xa21	-	-	GO:0005886`plasma membrane`cellular_component;GO:0005783`endoplasmic reticulum`cellular_component;GO:0005575`cellular_component`cellular_component;GO:0006950`response to stress`biological_process;GO:0005634`nucleus`cellular_component;GO:0006464`cellular protein modification process`biological_process;GO:0043167`ion binding`molecular_function;GO:0016301`kinase activity`molecular_function
LOC103337766	43.68	37.9	50.89	7.33	15.41	11.11	CSLG3_ARATH`Cellulose synthase-like protein G3	-	-	GO:0007049`cell cycle`biological_process;GO:0071554`cell wall organization or biogenesis`biological_process;GO:0009058`biosynthetic process`biological_process;GO:0005975`carbohydrate metabolic process`biological_process;GO:0051301`cell division`biological_process;GO:0005794`Golgi apparatus`cellular_component;GO:0005886`plasma membrane`cellular_component;GO:0016757`transferase activity, transferri…
LOC103322613	6.2	6.99	14.4	34.79	98	79.89	E70H1_ARATH`Exocyst complex component EXO70H1	K07195`EXOC7, EXO70	Insulin signaling pathway`ko04910	GO:0006950`response to stress`biological_process;GO:0005634`nucleus`cellular_component;GO:0005829`cytosol`cellular_component;GO:0005575`cellular_component`cellular_component;GO:0043234`protein complex`cellular_component;GO:0005737`cytoplasm`cellular_component;GO:0005623`cell`cellular_component;GO:0016023`cytoplasmic, membrane-bounded vesicle`cellular_component;GO:0008150`biological_process`biolog…
LOC103319018	1.25	1.37	1.32	0.38	0.06	0.4	BAME1_ARATH`Leucine-rich repeat receptor-like serine/threonine-protein kinase BAM1	-	-	GO:0005575`cellular_component`cellular_component;GO:0005886`plasma membrane`cellular_component;GO:0040007`growth`biological_process;GO:0003674`molecular_function`molecular_function;GO:0043167`ion binding`molecular_function;GO:0008150`biological_process`biological_process;GO:0016301`kinase activity`molecular_function;GO:0048856`anatomical structure development`biological_process;GO:0030154`cell di…
LOC103341031	1.01	3.2	1.85	0.18	0.35	0.35	PPR21_ARATH`Pentatricopeptide repeat-containing protein At1g08070, chloroplastic	-	-	GO:0006397`mRNA processing`biological_process;GO:0009536`plastid`cellular_component;GO:0043167`ion binding`molecular_function;GO:0034641`cellular nitrogen compound metabolic process`biological_process
LOC103319563	117.13	62.11	179.36	441.43	262.07	219.08	1433_OENEH`14-3-3-like protein	K06630`YWHAE	Hippo signaling pathway - fly`ko04391;PI3K-Akt signaling pathway`ko04151;Oocyte meiosis`ko04114;Hippo signaling pathway`ko04390;Viral carcinogenesis`ko05203;Epstein-Barr virus infection`ko05169;Neurotrophin signaling pathway`ko04722;Cell cycle`ko04110	GO:0003674`molecular_function`molecular_function
LOC103338786	9.19	13.19	11.24	14.95	39.07	47.79	MCTP1_MOUSE`Multiple C2 and transmembrane domain-containing protein 1	-	-	GO:0005768`endosome`cellular_component;GO:0016192`vesicle-mediated transport`biological_process;GO:0043167`ion binding`molecular_function;GO:0048870`cell motility`biological_process;GO:0016023`cytoplasmic, membrane-bounded vesicle`cellular_component;GO:0005783`endoplasmic reticulum`cellular_component;GO:0005575`cellular_component`cellular_component;GO:0006950`response to stress`biological_process
LOC107881487	0.22	0.24	0.47	27.38	11.18	11.84	CML3_ARATH`Calmodulin-like protein 3	-	-	GO:0005777`peroxisome`cellular_component;GO:0043167`ion binding`molecular_function
LOC103335068	18.25	19.39	18.72	1.42	4.09	3.62	SCP18_ARATH`Serine carboxypeptidase-like 18	K16296`SCPL-I	-	GO:0019748`secondary metabolic process`biological_process;GO:0005576`extracellular region`cellular_component;GO:0008233`peptidase activity`molecular_function
LOC103324029	0.07	0	0.2	4.59	13.2	13.77	XYP11_ARATH`Xylogen-like protein 11	-	-	GO:0005575`cellular_component`cellular_component;GO:0005886`plasma membrane`cellular_component
LOC103321078	0.32	0.43	0.13	8.12	18.49	14.81	-	-	-	-
LOC103324138	0	0	0.11	0.49	0.43	1.08	BLUS1_ARATH`Serine/threonine-protein kinase BLUS1	-	-	GO:0043167`ion binding`molecular_function;GO:0006464`cellular protein modification process`biological_process;GO:0005737`cytoplasm`cellular_component;GO:0005829`cytosol`cellular_component;GO:0006950`response to stress`biological_process;GO:0008150`biological_process`biological_process;GO:0016301`kinase activity`molecular_function;GO:0007165`signal transduction`biological_process
LOC103337130	12.19	18.46	10.5	1.45	2.79	3.34	SUVH6_ARATH`Histone-lysine N-methyltransferase, H3 lysine-9 specific SUVH6	K11420`EHMT	Lysine degradation`ko00310	GO:0005634`nucleus`cellular_component;GO:0008168`methyltransferase activity`molecular_function;GO:0003674`molecular_function`molecular_function;GO:0006464`cellular protein modification process`biological_process;GO:0051276`chromosome organization`biological_process;GO:0043167`ion binding`molecular_function;GO:0005694`chromosome`cellular_component;GO:0003677`DNA binding`molecular_function
LOC103319662	713.75	473.23	518.34	62.98	56.23	36.68	UGT6_CATRO`7-deoxyloganetin glucosyltransferase	-	-	GO:0006629`lipid metabolic process`biological_process;GO:0016757`transferase activity, transferring glycosyl groups`molecular_function;GO:0009058`biosynthetic process`biological_process
LOC103319678	0	0	0	0.04	0.63	0.47	-	-	-	-
LOC103339972	0.67	0.22	1.36	56.77	75.47	92.77	ZAT5_ARATH`Zinc finger protein ZAT5	-	-	GO:0043167`ion binding`molecular_function;GO:0001071`nucleic acid binding transcription factor activity`molecular_function;GO:0009058`biosynthetic process`biological_process;GO:0005634`nucleus`cellular_component;GO:0003677`DNA binding`molecular_function;GO:0034641`cellular nitrogen compound metabolic process`biological_process
LOC103321923	0.21	0.37	0.25	4.87	4.54	3.58	FRL5_ARATH`FRIGIDA-like protein 5	K10352`MYH	Tight junction`ko04530	GO:0048856`anatomical structure development`biological_process;GO:0030154`cell differentiation`biological_process
LOC103332899	0	0	0	0	1.55	1.48	ARR17_ARATH`Two-component response regulator ARR17	K14492`ARR-A	Plant hormone signal transduction`ko04075	GO:0009058`biosynthetic process`biological_process;GO:0004871`signal transducer activity`molecular_function;GO:0005634`nucleus`cellular_component;GO:0007165`signal transduction`biological_process;GO:0034641`cellular nitrogen compound metabolic process`biological_process
LOC103339957	2.87	4.76	3.92	5.66	12.15	10.37	DRL42_ARATH`Probable disease resistance protein At5g66900	-	-	GO:0005623`cell`cellular_component;GO:0043167`ion binding`molecular_function;GO:0032182`ubiquitin-like protein binding`molecular_function;GO:0005829`cytosol`cellular_component;GO:0006950`response to stress`biological_process
LOC103321868	76.86	76.01	34.66	4.5	6.69	9.33	GLE1_ARATH`Protein GLE1	K18723`GLE1	-	GO:0006412`translation`biological_process;GO:0005635`nuclear envelope`cellular_component;GO:0008289`lipid binding`molecular_function;GO:0005737`cytoplasm`cellular_component;GO:0043167`ion binding`molecular_function;GO:0043234`protein complex`cellular_component;GO:0003674`molecular_function`molecular_function;GO:0006913`nucleocytoplasmic transport`biological_process;GO:0048856`anatomical structure…
LOC103337523	0.28	0	0	0.32	3.03	4.89	TLP_ACTDE`Thaumatin-like protein	-	-	GO:0008150`biological_process`biological_process;GO:0005576`extracellular region`cellular_component;GO:0006950`response to stress`biological_process
LOC103338325	1.72	0.79	1.92	10.3	2.3	2.46	CNG16_ARATH`Probable cyclic nucleotide-gated ion channel 16	K05391`CNGF	Plant-pathogen interaction`ko04626	GO:0043167`ion binding`molecular_function;GO:0003674`molecular_function`molecular_function;GO:0022857`transmembrane transporter activity`molecular_function;GO:0005575`cellular_component`cellular_component;GO:0005886`plasma membrane`cellular_component
LOC103324658	713.79	836.66	254.11	21.33	25.75	37.89	ENDO1_ARATH`Endonuclease 1	-	-	GO:0048856`anatomical structure development`biological_process;GO:0043167`ion binding`molecular_function;GO:0007568`aging`biological_process;GO:0006259`DNA metabolic process`biological_process;GO:0003674`molecular_function`molecular_function;GO:0034655`nucleobase-containing compound catabolic process`biological_process;GO:0004518`nuclease activity`molecular_function;GO:0034641`cellular nitrogen c…
LOC103322975	0.15	0.33	0	0.56	2.19	4.73	NEP2_NEPGR`Aspartic proteinase nepenthesin-2	-	-	GO:0005576`extracellular region`cellular_component;GO:0008233`peptidase activity`molecular_function
LOC103337611	11.69	10.53	12.31	4.61	6.47	4.89	COQ6_DANRE`Ubiquinone biosynthesis monooxygenase COQ6, mitochondrial	K06126`COQ6	Ubiquinone and other terpenoid-quinone biosynthesis`ko00130	GO:0044281`small molecule metabolic process`biological_process;GO:0009058`biosynthetic process`biological_process;GO:0016491`oxidoreductase activity`molecular_function;GO:0005739`mitochondrion`cellular_component;GO:0051186`cofactor metabolic process`biological_process;GO:0043167`ion binding`molecular_function;GO:0005794`Golgi apparatus`cellular_component;GO:0005623`cell`cellular_component
LOC107881228	0.49	0	0.04	0.41	83.98	95.46	-	-	-	-
LOC103331413	544.84	1109.99	656.36	256.25	297.31	294.73	CER1_ARATH`Very-long-chain aldehyde decarbonylase CER1	K15404`K15404, CER1	Cutin, suberine and wax biosynthesis`ko00073	GO:0006629`lipid metabolic process`biological_process;GO:0016491`oxidoreductase activity`molecular_function;GO:0006950`response to stress`biological_process;GO:0005575`cellular_component`cellular_component;GO:0005783`endoplasmic reticulum`cellular_component;GO:0043167`ion binding`molecular_function;GO:0016829`lyase activity`molecular_function;GO:0009058`biosynthetic process`biological_process
LOC103341006	8.28	8.37	10.21	84.69	42.85	63.75	KCS11_ARATH`3-ketoacyl-CoA synthase 11	K15397`KCS	Fatty acid elongation`ko00062	GO:0044281`small molecule metabolic process`biological_process;GO:0008150`biological_process`biological_process;GO:0006629`lipid metabolic process`biological_process;GO:0005575`cellular_component`cellular_component;GO:0006950`response to stress`biological_process;GO:0009058`biosynthetic process`biological_process
LOC103333380	0.34	1.39	1.24	17.33	50.58	44.3	HEX6_RICCO`Hexose carrier protein HEX6	-	-	GO:0022857`transmembrane transporter activity`molecular_function;GO:0005575`cellular_component`cellular_component;GO:0006810`transport`biological_process
LOC103323323	609.2	221.91	629.37	2444.02	885.74	818.15	COL5_ARATH`Zinc finger protein CONSTANS-LIKE 5	-	-	GO:0009058`biosynthetic process`biological_process;GO:0043167`ion binding`molecular_function;GO:0001071`nucleic acid binding transcription factor activity`molecular_function;GO:0048856`anatomical structure development`biological_process;GO:0005634`nucleus`cellular_component;GO:0034641`cellular nitrogen compound metabolic process`biological_process
LOC103319175	1.54	1.37	2.39	5.22	5.04	4.76	CINV2_ARATH`Alkaline/neutral invertase CINV2	-	-	GO:0005829`cytosol`cellular_component;GO:0016798`hydrolase activity, acting on glycosyl bonds`molecular_function;GO:0005975`carbohydrate metabolic process`biological_process;GO:0048856`anatomical structure development`biological_process;GO:0009056`catabolic process`biological_process
LOC103336680	61.4	57.06	50.34	209.76	150.4	123.89	MWL2_ARATH`Protein MODIFYING WALL LIGNIN-2	-	-	GO:0009058`biosynthetic process`biological_process;GO:0005575`cellular_component`cellular_component;GO:0005886`plasma membrane`cellular_component;GO:0019748`secondary metabolic process`biological_process
LOC103319818	0.64	0.67	0.74	2.79	2.12	2.72	-	-	-	-
LOC103336977	0	0	0	0	0.77	1.29	LIP2_ARATH`Triacylglycerol lipase 2	-	-	GO:0006629`lipid metabolic process`biological_process;GO:0006950`response to stress`biological_process;GO:0005576`extracellular region`cellular_component;GO:0009056`catabolic process`biological_process;GO:0003674`molecular_function`molecular_function
LOC103329350	0	0	0	0.24	0.15	0.38	.
LOC103330241	0	0	0	0	0.94	1.05	TF2B_ORYSJ`Transcription initiation factor IIB	K03124`TFIIB, GTF2B, SUA7, tfb	Viral carcinogenesis`ko05203;Epstein-Barr virus infection`ko05169;Basal transcription factors`ko03022	GO:0043167`ion binding`molecular_function;GO:0008134`transcription factor binding`molecular_function;GO:0005634`nucleus`cellular_component;GO:0034641`cellular nitrogen compound metabolic process`biological_process;GO:0005575`cellular_component`cellular_component;GO:0009058`biosynthetic process`biological_process;GO:0000988`transcription factor activity, protein binding`molecular_function;GO:00036…
LOC103327854	10.03	14.88	11.83	3.69	5.99	6.45	FTSI2_ARATH`Probable inactive ATP-dependent zinc metalloprotease FTSHI 2, chloroplastic	-	-	GO:0008150`biological_process`biological_process;GO:0008565`protein transporter activity`molecular_function;GO:0022857`transmembrane transporter activity`molecular_function;GO:0055085`transmembrane transport`biological_process;GO:0005739`mitochondrion`cellular_component;GO:0016887`ATPase activity`molecular_function;GO:0005575`cellular_component`cellular_component;GO:0006605`protein targeting`biol…
LOC103329640	3.52	13.42	9.33	319.34	33.93	9.96	-	-	-	-
LOC103344415	0.17	0	0	0.31	12.74	35.58	GOLS2_SOLLC`Galactinol synthase 2	K18819`GOLS	Galactose metabolism`ko00052	GO:0005794`Golgi apparatus`cellular_component;GO:0005975`carbohydrate metabolic process`biological_process;GO:0043167`ion binding`molecular_function;GO:0016757`transferase activity, transferring glycosyl groups`molecular_function
LOC103333810	3.19	2.96	3	104.58	7.58	2.49	GATL4_ARATH`Probable galacturonosyltransferase-like 4	-	-	GO:0016757`transferase activity, transferring glycosyl groups`molecular_function;GO:0005575`cellular_component`cellular_component;GO:0071554`cell wall organization or biogenesis`biological_process;GO:0005623`cell`cellular_component;GO:0009058`biosynthetic process`biological_process;GO:0005975`carbohydrate metabolic process`biological_process;GO:0005794`Golgi apparatus`cellular_component
LOC103337577	7.86	5.87	8.9	3.62	2.7	2.81	YODA_ARATH`Mitogen-activated protein kinase kinase kinase YODA	-	-	GO:0006950`response to stress`biological_process;GO:0005886`plasma membrane`cellular_component;GO:0040007`growth`biological_process;GO:0005737`cytoplasm`cellular_component;GO:0006464`cellular protein modification process`biological_process;GO:0043167`ion binding`molecular_function;GO:0007165`signal transduction`biological_process;GO:0016301`kinase activity`molecular_function;GO:0004871`signal tra…
LOC103338227	4.92	3.25	6.09	13.49	10.21	20.65	TPD1_ARATH`Protein TAPETUM DETERMINANT 1	-	-	GO:0030154`cell differentiation`biological_process;GO:0048856`anatomical structure development`biological_process
LOC103337187	0.88	1.93	3.71	11.81	30.29	22.76	LDHA_HORVU`L-lactate dehydrogenase A	K00016`LDH, ldh	Glucagon signaling pathway`ko04922;Cysteine and methionine metabolism`ko00270;Pyruvate metabolism`ko00620;Glycolysis / Gluconeogenesis`ko00010;Propanoate metabolism`ko00640	GO:0044281`small molecule metabolic process`biological_process;GO:0016491`oxidoreductase activity`molecular_function;GO:0005737`cytoplasm`cellular_component;GO:0005975`carbohydrate metabolic process`biological_process
LOC103319794	0	0	0.05	0.17	0.76	1.06	BBR_ARATH`E3 ubiquitin ligase BIG BROTHER-related	K19045`BB	-	GO:0003674`molecular_function`molecular_function;GO:0043167`ion binding`molecular_function;GO:0006464`cellular protein modification process`biological_process
LOC103321733	0	0.23	0.23	0.59	6.22	4.23	-	-	-	-
LOC103328766	4.98	13.01	26.9	77.52	59.85	68.47	XTH2_SOYBN`Xyloglucan endotransglucosylase/hydrolase 2	K08235`E2.4.1.207	-	GO:0005975`carbohydrate metabolic process`biological_process;GO:0016798`hydrolase activity, acting on glycosyl bonds`molecular_function;GO:0071554`cell wall organization or biogenesis`biological_process;GO:0005618`cell wall`cellular_component;GO:0005576`extracellular region`cellular_component;GO:0016757`transferase activity, transferring glycosyl groups`molecular_function
LOC103338670	6.82	6.21	4.99	47.67	117.43	124.03	NUDT4_ARATH`Nudix hydrolase 4	K07766`E3.6.1.52	-	GO:0005829`cytosol`cellular_component;GO:0005634`nucleus`cellular_component;GO:0043167`ion binding`molecular_function;GO:0003674`molecular_function`molecular_function;GO:0005737`cytoplasm`cellular_component
LOC103321766	9	5.36	10.8	97.94	305.53	363.75	-	-	-	-
LOC103321782	16.39	11.46	11.64	0.12	1.54	3.88	PGLR4_ARATH`Polygalacturonase At1g48100	-	-	GO:0005618`cell wall`cellular_component;GO:0005576`extracellular region`cellular_component;GO:0016798`hydrolase activity, acting on glycosyl bonds`molecular_function;GO:0005975`carbohydrate metabolic process`biological_process;GO:0040007`growth`biological_process;GO:0071554`cell wall organization or biogenesis`biological_process
LOC103340555	0	0	0	0	0.91	4.25	ATL51_ARATH`RING-H2 finger protein ATL51	-	-	GO:0008150`biological_process`biological_process;GO:0005575`cellular_component`cellular_component;GO:0006464`cellular protein modification process`biological_process;GO:0043167`ion binding`molecular_function;GO:0003674`molecular_function`molecular_function
LOC103328582	0.21	0	0.24	25.67	10.38	2.06	RSI1_SOLLC`Protein RSI-1	-	-	GO:0005576`extracellular region`cellular_component
LOC103344633	20.56	18.29	18.72	7.56	10.52	8.81	EBM_LILLO`Mannosylglycoprotein endo-beta-mannosidase	K18577`EBM	-	GO:0016798`hydrolase activity, acting on glycosyl bonds`molecular_function;GO:0005975`carbohydrate metabolic process`biological_process
LOC107881026	0.21	0	0.13	0.18	3.26	7.63	-	-	-	-
LOC103340042	30.42	23.86	30.79	78.85	38.05	58.29	BEH2_ARATH`BES1/BZR1 homolog protein 2	K14503`BZR1_2	Plant hormone signal transduction`ko04075	GO:0001071`nucleic acid binding transcription factor activity`molecular_function;GO:0009058`biosynthetic process`biological_process;GO:0007165`signal transduction`biological_process;GO:0034641`cellular nitrogen compound metabolic process`biological_process;GO:0003677`DNA binding`molecular_function
LOC103321786	111.81	86.74	126.2	283.61	228.44	176.28	QCR8_SOLTU`Cytochrome b-c1 complex subunit 8	-	-	GO:0016491`oxidoreductase activity`molecular_function;GO:0022857`transmembrane transporter activity`molecular_function;GO:0005575`cellular_component`cellular_component;GO:0005739`mitochondrion`cellular_component
LOC103336360	5.74	6.95	7	1.09	1.59	1.75	PUR4_ARATH`Probable phosphoribosylformylglycinamidine synthase, chloroplastic/mitochondrial	K01952`purL, PFAS	Purine metabolism`ko00230	GO:0005737`cytoplasm`cellular_component;GO:0006520`cellular amino acid metabolic process`biological_process;GO:0009536`plastid`cellular_component;GO:0043167`ion binding`molecular_function;GO:0005739`mitochondrion`cellular_component;GO:0034641`cellular nitrogen compound metabolic process`biological_process;GO:0016874`ligase activity`molecular_function;GO:0009058`biosynthetic process`biological_pro…
LOC103343613	0	0	0	1.08	0.11	0.02	-	-	-	-
LOC107880637	0.31	0	0.05	3.06	15.6	10.58	-	-	-	-
LOC103339232	26.34	16.79	18.52	9.19	9.92	9.48	LCYB_SOLLC`Lycopene beta cyclase, chloroplastic	K06443`lcyB, crtL1, crtY	Carotenoid biosynthesis`ko00906	GO:0044281`small molecule metabolic process`biological_process;GO:0006629`lipid metabolic process`biological_process;GO:0016491`oxidoreductase activity`molecular_function;GO:0051186`cofactor metabolic process`biological_process;GO:0009536`plastid`cellular_component;GO:0016853`isomerase activity`molecular_function;GO:0009058`biosynthetic process`biological_process
LOC103320013	8.42	7.01	7.48	0.92	2.1	2.53	-	-	-	-
LOC103325282	0	0	0	0	0.4	0.93	BBE26_ARATH`Berberine bridge enzyme-like 26	-	-	GO:0005618`cell wall`cellular_component;GO:0005576`extracellular region`cellular_component;GO:0005575`cellular_component`cellular_component;GO:0016491`oxidoreductase activity`molecular_function;GO:0043167`ion binding`molecular_function
LOC103320277	0.04	0	0	0.44	0.63	1.56	-	-	-	-
LOC103319166	0.09	0.1	0.07	2.12	5.68	7.02	SUT13_ARATH`Sulfate transporter 1.3	K17470`SULTR1	-	GO:0022857`transmembrane transporter activity`molecular_function;GO:0005886`plasma membrane`cellular_component
LOC103334385	0.15	0	2.32	22.84	34.49	35.15	-	-	-	-
LOC103331078	0	0	0.01	0.08	0.19	0.57	-	-	-	-
LOC103335051	0.18	0.19	0.21	2.02	2.52	1.04	ZED1_ARATH`Non-functional pseudokinase ZED1	-	-	GO:0043167`ion binding`molecular_function;GO:0006950`response to stress`biological_process;GO:0016301`kinase activity`molecular_function;GO:0005886`plasma membrane`cellular_component
LOC103343304	1.11	1.03	0.83	0.09	0.17	0.18	-	K15032`MTERFD	-	-
LOC103320055	105.75	73.46	45.2	2.45	7.6	12.86	-	-	-	-
LOC103344386	0.63	0	2.17	22.15	431.35	573.97	DRE1D_ARATH`Dehydration-responsive element-binding protein 1D	-	-	GO:0044281`small molecule metabolic process`biological_process;GO:0019748`secondary metabolic process`biological_process;GO:0003677`DNA binding`molecular_function;GO:0007165`signal transduction`biological_process;GO:0005634`nucleus`cellular_component;GO:0001071`nucleic acid binding transcription factor activity`molecular_function;GO:0006790`sulfur compound metabolic process`biological_process
LOC103331981	19.14	27.56	20.89	4.97	1.83	3.54	-	-	-	-
LOC103318669	14.58	6.4	11.7	36.1	23.06	25.5	.
LOC103323175	4.61	3.76	6.02	213.76	16.23	6.08	PME67_ARATH`Probable pectinesterase 67	-	-	GO:0071554`cell wall organization or biogenesis`biological_process;GO:0005975`carbohydrate metabolic process`biological_process;GO:0003674`molecular_function`molecular_function;GO:0009056`catabolic process`biological_process;GO:0005576`extracellular region`cellular_component;GO:0005618`cell wall`cellular_component
LOC103342010	3.43	2.01	3.34	5.55	30.72	28.11	RICI_RICCO`Ricin	-	-	GO:0008150`biological_process`biological_process;GO:0005783`endoplasmic reticulum`cellular_component;GO:0006412`translation`biological_process;GO:0006950`response to stress`biological_process;GO:0003674`molecular_function`molecular_function;GO:0016798`hydrolase activity, acting on glycosyl bonds`molecular_function
LOC103333712	4.03	3.18	8.32	13.98	19	18.33	SARD4_ARATH`Protein SAR DEFICIENT 4	-	-	GO:0006950`response to stress`biological_process;GO:0002376`immune system process`biological_process;GO:0009536`plastid`cellular_component;GO:0005737`cytoplasm`cellular_component
LOC103321370	0	0	0	0.09	1.37	5.34	-	-	-	-
LOC103340257	0	0	0	0.02	0.1	0.54	NFP_MEDTR`Serine/threonine receptor-like kinase NFP	-	-	GO:0006464`cellular protein modification process`biological_process;GO:0043167`ion binding`molecular_function;GO:0044403`symbiosis, encompassing mutualism through parasitism`biological_process;GO:0005886`plasma membrane`cellular_component;GO:0005575`cellular_component`cellular_component;GO:0006950`response to stress`biological_process;GO:0009058`biosynthetic process`biological_process;GO:0005975`…
LOC103325178	15.92	15.8	11.61	35.99	27.86	30.14	BAG1_ARATH`BAG family molecular chaperone regulator 1	-	-	GO:0009056`catabolic process`biological_process;GO:0003674`molecular_function`molecular_function;GO:0005829`cytosol`cellular_component;GO:0006950`response to stress`biological_process;GO:0005634`nucleus`cellular_component;GO:0005739`mitochondrion`cellular_component
LOC103341726	1.85	1.05	1.04	0.25	0.12	0.49	SKI23_ARATH`F-box protein SKIP23	-	-	GO:0006464`cellular protein modification process`biological_process;GO:0005634`nucleus`cellular_component
LOC103332567	37.82	40.56	79.16	282.92	86.33	76.95	CFI_PYRCO`Chalcone--flavonone isomerase	K01859`E5.5.1.6	Flavonoid biosynthesis`ko00941	GO:0009058`biosynthetic process`biological_process;GO:0016853`isomerase activity`molecular_function
LOC103332972	0.21	0	0.14	9.33	0.93	0.23	RJ39_FRAAN`Uncharacterized protein RJ39 (Fragment)	-	-	-
LOC107881017	19.86	15.98	13.21	5.87	5.27	3.49	-	K14396`PABPN1, PABP2	mRNA surveillance pathway`ko03015;Influenza A`ko05164	-
LOC103341779	8.83	8.66	8.31	0.83	0.58	1.55	HSP7C_PETHY`Heat shock cognate 70 kDa protein	K03283`HSPA1_8	Toxoplasmosis`ko05145;Endocytosis`ko04144;Estrogen signaling pathway`ko04915;Legionellosis`ko05134;Protein processing in endoplasmic reticulum`ko04141;Influenza A`ko05164;Spliceosome`ko03040;MAPK signaling pathway`ko04010;Measles`ko05162;Epstein-Barr virus infection`ko05169;Antigen processing and presentation`ko04612	GO:0043167`ion binding`molecular_function
LOC103335817	2.51	2.53	1.66	0.56	0.53	0.63	RGA1_SOLBU`Putative disease resistance protein RGA1	-	-	GO:0043167`ion binding`molecular_function;GO:0006950`response to stress`biological_process
LOC103332033	5.96	2.04	17.41	29.68	35.69	24.48	-	-	-	-
LOC103335207	98.31	101.52	145.68	315.42	334.3	241.44	RS29_ARATH`40S ribosomal protein S29	K02980`RP-S29e, RPS29	Ribosome`ko03010	GO:0043167`ion binding`molecular_function;GO:0005840`ribosome`cellular_component;GO:0006412`translation`biological_process;GO:0005829`cytosol`cellular_component;GO:0003735`structural constituent of ribosome`molecular_function
LOC103331272	18.89	16.07	28.99	93.42	66.02	55.95	PME51_ARATH`Probable pectinesterase/pectinesterase inhibitor 51	-	-	GO:0009056`catabolic process`biological_process;GO:0003674`molecular_function`molecular_function;GO:0005975`carbohydrate metabolic process`biological_process;GO:0071554`cell wall organization or biogenesis`biological_process;GO:0030234`enzyme regulator activity`molecular_function;GO:0005618`cell wall`cellular_component;GO:0005576`extracellular region`cellular_component
LOC103320692	0.1	0	0.08	2.28	0.14	0.34	ASPA_ARATH`Aspartyl protease family protein At5g10770	-	-	GO:0005886`plasma membrane`cellular_component;GO:0008150`biological_process`biological_process;GO:0005575`cellular_component`cellular_component;GO:0009056`catabolic process`biological_process;GO:0008233`peptidase activity`molecular_function
LOC103321567	20.85	9.52	16.74	23.44	39.38	56.48	CDF2_ARATH`Cyclic dof factor 2	-	-	GO:0005634`nucleus`cellular_component;GO:0003677`DNA binding`molecular_function;GO:0034641`cellular nitrogen compound metabolic process`biological_process;GO:0043167`ion binding`molecular_function;GO:0001071`nucleic acid binding transcription factor activity`molecular_function;GO:0048856`anatomical structure development`biological_process;GO:0009058`biosynthetic process`biological_process
LOC103330136	7.94	5.63	7.34	16.45	20.52	18.34	S2544_PONAB`Solute carrier family 25 member 44	K15121`SLC25A44	-	GO:0022857`transmembrane transporter activity`molecular_function;GO:0005739`mitochondrion`cellular_component;GO:0005575`cellular_component`cellular_component
LOC107881250	24.86	9.98	22.83	173.27	327.56	405.26	WUN1_SOLTU`Wound-induced protein 1	-	-	-
LOC103334879	9.94	8.17	1.6	0.3	0.11	0.45	ASMT_ARATH`Acetylserotonin O-methyltransferase	-	-	GO:0008168`methyltransferase activity`molecular_function;GO:0003674`molecular_function`molecular_function;GO:0009058`biosynthetic process`biological_process;GO:0005737`cytoplasm`cellular_component;GO:0005829`cytosol`cellular_component;GO:0034641`cellular nitrogen compound metabolic process`biological_process
LOC103324163	0	0	0.02	0.45	6.16	9.24	BH092_ARATH`Transcription factor bHLH92	-	-	GO:0009058`biosynthetic process`biological_process;GO:0003674`molecular_function`molecular_function;GO:0001071`nucleic acid binding transcription factor activity`molecular_function;GO:0003677`DNA binding`molecular_function;GO:0034641`cellular nitrogen compound metabolic process`biological_process;GO:0005634`nucleus`cellular_component
LOC103337847	17.52	12.88	9.85	0.19	1.68	0.8	YIPL6_ARATH`Protein yippee-like At4g27745	-	-	GO:0043167`ion binding`molecular_function
LOC103344523	12.23	7.64	9.59	35.35	71.34	54.3	GL21_ARATH`Germin-like protein subfamily 2 member 1	-	-	GO:0043167`ion binding`molecular_function;GO:0003674`molecular_function`molecular_function;GO:0006950`response to stress`biological_process;GO:0005634`nucleus`cellular_component;GO:0005575`cellular_component`cellular_component;GO:0048856`anatomical structure development`biological_process;GO:0006810`transport`biological_process;GO:0005618`cell wall`cellular_component;GO:0005576`extracellular regi…
LOC103331789	1.24	0.4	2.32	5.94	12.24	7.45	SAP7_ARATH`Zinc finger A20 and AN1 domain-containing stress-associated protein 7	-	-	GO:0005575`cellular_component`cellular_component;GO:0003677`DNA binding`molecular_function;GO:0009056`catabolic process`biological_process;GO:0043167`ion binding`molecular_function
LOC103320994	4.48	3.26	3.84	1.57	0.66	1.98	IDD14_ARATH`Protein indeterminate-domain 14	-	-	GO:0003674`molecular_function`molecular_function;GO:0043167`ion binding`molecular_function;GO:0034641`cellular nitrogen compound metabolic process`biological_process;GO:0005634`nucleus`cellular_component;GO:0048856`anatomical structure development`biological_process;GO:0001071`nucleic acid binding transcription factor activity`molecular_function;GO:0006810`transport`biological_process;GO:0005975`…
LOC107881919	0	0	0.04	1.65	4.47	1.84	LRK10_WHEAT`Rust resistance kinase Lr10	-	-	GO:0005575`cellular_component`cellular_component;GO:0016301`kinase activity`molecular_function;GO:0005886`plasma membrane`cellular_component;GO:0043167`ion binding`molecular_function
LOC103339985	0.35	0	0.15	0.93	8.07	7.51	MES10_ARATH`Methylesterase 10	-	-	GO:0044281`small molecule metabolic process`biological_process;GO:0003674`molecular_function`molecular_function
LOC103320346	4.17	2.19	6.77	6.8	12.86	11.42	-	-	-	-
LOC103334031	3.35	2.03	2.26	1.16	0.28	0.45	KAT_DICDI`Kynurenine--oxoglutarate transaminase	-	-	GO:0009056`catabolic process`biological_process;GO:0006520`cellular amino acid metabolic process`biological_process;GO:0003674`molecular_function`molecular_function;GO:0043167`ion binding`molecular_function;GO:0016829`lyase activity`molecular_function;GO:0005737`cytoplasm`cellular_component;GO:0005739`mitochondrion`cellular_component;GO:0009058`biosynthetic process`biological_process
LOC103343399	4.66	8.3	5.83	1.92	2.49	2.68	ABA2_ARATH`Xanthoxin dehydrogenase	K09841`ABA2	Carotenoid biosynthesis`ko00906	GO:0044281`small molecule metabolic process`biological_process;GO:0008150`biological_process`biological_process;GO:0007165`signal transduction`biological_process;GO:0009058`biosynthetic process`biological_process;GO:0006629`lipid metabolic process`biological_process;GO:0016491`oxidoreductase activity`molecular_function;GO:0019748`secondary metabolic process`biological_process;GO:0005829`cytosol`c…
LOC107881427	0	0	0	1.93	0.2	0.2	.
LOC103329083	0.91	0.4	0.19	1.91	6.42	6.6	Y1570_ARATH`Probable LRR receptor-like serine/threonine-protein kinase At1g05700	-	-	GO:0043167`ion binding`molecular_function;GO:0005575`cellular_component`cellular_component;GO:0016301`kinase activity`molecular_function
LOC103324422	547.42	369.68	192.22	32.14	23.98	47.89	ASPR_CUCPE`Aspartic proteinase	K08245`E3.4.23.40	-	GO:0005773`vacuole`cellular_component;GO:0008233`peptidase activity`molecular_function;GO:0006629`lipid metabolic process`biological_process
LOC103325739	7.83	5.42	6.67	201.5	14.82	7.23	-	-	-	-
LOC103324898	36.51	22.34	33.27	135.74	221.23	214.92	SC61A_DICDI`Protein transport protein Sec61 subunit alpha	K10956`SEC61A	Protein export`ko03060;Vibrio cholerae infection`ko05110;Phagosome`ko04145;Protein processing in endoplasmic reticulum`ko04141	GO:0008565`protein transporter activity`molecular_function;GO:0061024`membrane organization`biological_process;GO:0006605`protein targeting`biological_process;GO:0022857`transmembrane transporter activity`molecular_function;GO:0005783`endoplasmic reticulum`cellular_component;GO:0055085`transmembrane transport`biological_process;GO:0005575`cellular_component`cellular_component;GO:0043234`protein c…
LOC103324065	0.08	1.15	1.35	1.25	6.75	15.45	.
LOC103328392	0.25	0.4	0.7	8.72	1.61	1.45	-	-	-	-
LOC103329120	0	0	0.02	0.12	0.76	0.89	BGL12_ORYSI`Beta-glucosidase 12	K01188`E3.2.1.21	Starch and sucrose metabolism`ko00500;Cyanoamino acid metabolism`ko00460;Phenylpropanoid biosynthesis`ko00940	GO:0005576`extracellular region`cellular_component;GO:0016798`hydrolase activity, acting on glycosyl bonds`molecular_function;GO:0005975`carbohydrate metabolic process`biological_process
LOC103340785	0	0	0	0.06	1.73	1.04	RAX3_ARATH`Transcription factor RAX3	K09422`MYBP	-	GO:0030154`cell differentiation`biological_process;GO:0001071`nucleic acid binding transcription factor activity`molecular_function;GO:0008150`biological_process`biological_process;GO:0003677`DNA binding`molecular_function;GO:0005634`nucleus`cellular_component
LOC103336769	0	0.01	0	0.97	0.08	0.01	HLS1_ARATH`Probable N-acetyltransferase HLS1	-	-	GO:0016746`transferase activity, transferring acyl groups`molecular_function;GO:0008150`biological_process`biological_process;GO:0007165`signal transduction`biological_process;GO:0000902`cell morphogenesis`biological_process;GO:0040007`growth`biological_process
LOC103318991	4.98	3.32	9.72	254.1	22.73	8.4	.
LOC103330134	2.17	3.51	4.54	4.82	14.28	11.82	FERON_ARATH`Receptor-like protein kinase FERONIA	-	-	GO:0048856`anatomical structure development`biological_process;GO:0000003`reproduction`biological_process;GO:0008150`biological_process`biological_process;GO:0016301`kinase activity`molecular_function;GO:0007165`signal transduction`biological_process;GO:0005618`cell wall`cellular_component;GO:0043167`ion binding`molecular_function;GO:0006464`cellular protein modification process`biological_proces…
LOC107881751	0.11	0	0.18	7.67	0.36	0.07	-	-	-	-
LOC103341114	3.38	6.24	6.73	24.12	7.15	14.54	CML28_ORYSJ`Probable calcium-binding protein CML28	-	-	GO:0043167`ion binding`molecular_function
LOC103324157	79.17	97.8	69.48	13.91	37.43	44.57	UAH_ARATH`Ureidoglycolate hydrolase	K18151`UAH	Purine metabolism`ko00230	GO:0034641`cellular nitrogen compound metabolic process`biological_process;GO:0005783`endoplasmic reticulum`cellular_component;GO:0044281`small molecule metabolic process`biological_process;GO:0016810`hydrolase activity, acting on carbon-nitrogen (but not peptide) bonds`molecular_function;GO:0009056`catabolic process`biological_process;GO:0043167`ion binding`molecular_function
LOC103340650	0	0	0	0.84	5.74	13.38	BG4_ARATH`Probable glucan endo-1,3-beta-glucosidase BG4	-	-	GO:0005975`carbohydrate metabolic process`biological_process;GO:0016798`hydrolase activity, acting on glycosyl bonds`molecular_function;GO:0005886`plasma membrane`cellular_component;GO:0006950`response to stress`biological_process;GO:0005576`extracellular region`cellular_component
LOC103329000	8.53	8.94	6.15	2.34	3.45	5.11	FRS2_ARATH`Protein FAR1-RELATED SEQUENCE 2	-	-	GO:0034641`cellular nitrogen compound metabolic process`biological_process;GO:0005634`nucleus`cellular_component;GO:0043167`ion binding`molecular_function;GO:0009058`biosynthetic process`biological_process
LOC103337629	1.08	1.11	0.77	29.01	157.92	87.33	-	-	-	-
LOC103331920	0	0	0	0	0.87	0.55	SDR1_ARATH`(+)-neomenthol dehydrogenase	K15095`E1.1.1.208	Monoterpenoid biosynthesis`ko00902	GO:0005737`cytoplasm`cellular_component;GO:0016491`oxidoreductase activity`molecular_function;GO:0008150`biological_process`biological_process;GO:0006950`response to stress`biological_process
LOC103342430	73.52	26.27	58.15	237.36	182.63	282.55	LOR8_ARATH`Protein LURP-one-related 8	-	-	-
LOC103335715	2933.35	1853.33	1560.52	1102.91	908.87	878.85	RD19A_ARATH`Cysteine protease RD19A	K01373`CTSF	Apoptosis`ko04210;Lysosome`ko04142	GO:0005634`nucleus`cellular_component;GO:0006950`response to stress`biological_process;GO:0005615`extracellular space`cellular_component;GO:0005773`vacuole`cellular_component;GO:0008233`peptidase activity`molecular_function;GO:0005764`lysosome`cellular_component;GO:0009056`catabolic process`biological_process
LOC103340589	5.46	6.03	5.37	1.77	2.02	2.55	-	-	-	-
LOC103333465	26.71	26.93	24.46	6.25	12.32	11.81	MEX1_ARATH`Maltose excess protein 1, chloroplastic	-	-	GO:0008150`biological_process`biological_process;GO:0022857`transmembrane transporter activity`molecular_function;GO:0005575`cellular_component`cellular_component;GO:0009536`plastid`cellular_component;GO:0009056`catabolic process`biological_process;GO:0005975`carbohydrate metabolic process`biological_process
LOC103325735	0.07	0.23	0.05	0.4	0.83	7.54	FTIP3_ARATH`FT-interacting protein 3	-	-	GO:0005618`cell wall`cellular_component;GO:0005768`endosome`cellular_component;GO:0048856`anatomical structure development`biological_process;GO:0005829`cytosol`cellular_component;GO:0005783`endoplasmic reticulum`cellular_component;GO:0005575`cellular_component`cellular_component;GO:0016757`transferase activity, transferring glycosyl groups`molecular_function;GO:0005886`plasma membrane`cellular_c…
LOC103335684	2.65	1.61	1.75	73.22	6.5	2.44	SFH3_ARATH`Phosphatidylinositol/phosphatidylcholine transfer protein SFH3	-	-	GO:0048856`anatomical structure development`biological_process;GO:0005794`Golgi apparatus`cellular_component;GO:0006810`transport`biological_process;GO:0005886`plasma membrane`cellular_component
LOC103328525	6.71	4.44	4.5	1.96	1.66	1.93	-	-	-	-
LOC103344067	9.67	9.54	23.01	39.32	31.47	34.28	.
LOC103324134	18.99	18.71	19.13	34.47	35.88	46.22	ETR2_ARATH`Ethylene receptor 2	K14509`ETR, ERS	Plant hormone signal transduction`ko04075	GO:0004871`signal transducer activity`molecular_function;GO:0003674`molecular_function`molecular_function;GO:0043167`ion binding`molecular_function;GO:0005575`cellular_component`cellular_component;GO:0007165`signal transduction`biological_process;GO:0005783`endoplasmic reticulum`cellular_component;GO:0016301`kinase activity`molecular_function
LOC103327618	47.36	43.52	44.99	143.31	204.91	181.99	LOX31_SOLTU`Linoleate 13S-lipoxygenase 3-1, chloroplastic	K00454`LOX2S	alpha-Linolenic acid metabolism`ko00592;Linoleic acid metabolism`ko00591	GO:0009058`biosynthetic process`biological_process;GO:0043167`ion binding`molecular_function;GO:0009536`plastid`cellular_component;GO:0044281`small molecule metabolic process`biological_process;GO:0006629`lipid metabolic process`biological_process;GO:0016491`oxidoreductase activity`molecular_function;GO:0009579`thylakoid`cellular_component
LOC103344716	10.93	12.75	11.09	3.64	3.81	5.02	FRL3_ARATH`FRIGIDA-like protein 3	-	-	GO:0048856`anatomical structure development`biological_process;GO:0030154`cell differentiation`biological_process
LOC103323982	3.25	1.98	4.89	6.03	53.19	24.85	.
LOC103330240	0.2	3.18	1.5	0	0.15	0.07	TF2B_ORYSJ`Transcription initiation factor IIB	K03124`TFIIB, GTF2B, SUA7, tfb	Basal transcription factors`ko03022;Viral carcinogenesis`ko05203;Epstein-Barr virus infection`ko05169	GO:0009058`biosynthetic process`biological_process;GO:0000988`transcription factor activity, protein binding`molecular_function;GO:0003677`DNA binding`molecular_function;GO:0043167`ion binding`molecular_function;GO:0008134`transcription factor binding`molecular_function;GO:0005634`nucleus`cellular_component;GO:0005575`cellular_component`cellular_component;GO:0034641`cellular nitrogen compound met…
LOC103323481	18.38	12.28	13.34	5.62	2.78	2.94	AATPK_ARATH`AAA-ATPase At5g57480	-	-	GO:0016887`ATPase activity`molecular_function;GO:0043167`ion binding`molecular_function
LOC103325138	0	0.17	0	8.59	49.59	153.97	TIF5A_ARATH`Protein TIFY 5A	-	-	GO:0005634`nucleus`cellular_component;GO:0006950`response to stress`biological_process;GO:0007165`signal transduction`biological_process
LOC103336528	0.17	0.58	0.27	13.86	1.02	0.51	SCRK5_ARATH`Probable fructokinase-5	K00847`E2.7.1.4, scrK	Fructose and mannose metabolism`ko00051;Amino sugar and nucleotide sugar metabolism`ko00520;Starch and sucrose metabolism`ko00500	GO:0005829`cytosol`cellular_component;GO:0016301`kinase activity`molecular_function;GO:0009058`biosynthetic process`biological_process;GO:0005975`carbohydrate metabolic process`biological_process;GO:0043167`ion binding`molecular_function
LOC103318553	7.08	6.89	6.67	67.22	38.18	39.15	MCU6_ARATH`Calcium uniporter protein 6, mitochondrial	-	-	GO:0005575`cellular_component`cellular_component;GO:0022857`transmembrane transporter activity`molecular_function;GO:0005739`mitochondrion`cellular_component;GO:0042592`homeostatic process`biological_process
LOC103333916	15.86	12.61	11.12	32.63	25.89	22.82	TPK1_ARATH`Thiamine pyrophosphokinase 1	K00949`thiN, TPK1, THI80	Thiamine metabolism`ko00730	GO:0005829`cytosol`cellular_component;GO:0034641`cellular nitrogen compound metabolic process`biological_process;GO:0043167`ion binding`molecular_function;GO:0051186`cofactor metabolic process`biological_process;GO:0003674`molecular_function`molecular_function;GO:0006790`sulfur compound metabolic process`biological_process;GO:0016301`kinase activity`molecular_function;GO:0044281`small molecule me…
LOC103341504	17.75	13.46	25.1	131.72	44.09	38.59	MPI1_ARATH`Mannose-6-phosphate isomerase 1	K01809`manA, MPI	Fructose and mannose metabolism`ko00051;Amino sugar and nucleotide sugar metabolism`ko00520	GO:0043167`ion binding`molecular_function;GO:0006464`cellular protein modification process`biological_process;GO:0034641`cellular nitrogen compound metabolic process`biological_process;GO:0005829`cytosol`cellular_component;GO:0009790`embryo development`biological_process;GO:0071554`cell wall organization or biogenesis`biological_process;GO:0009058`biosynthetic process`biological_process;GO:000597…
LOC103321998	15.71	12.95	15.05	31.06	22.68	35.22	PUB45_ARATH`U-box domain-containing protein 45	-	-	GO:0005634`nucleus`cellular_component;GO:0006464`cellular protein modification process`biological_process;GO:0003674`molecular_function`molecular_function;GO:0005737`cytoplasm`cellular_component
LOC103320501	0.15	0.37	1.43	27.61	2.47	1.01	-	-	-	-
LOC103337630	0.13	0	0.47	24.91	49.73	32.87	-	-	-	-
LOC103333673	4.81	4.4	6.22	10.33	13.06	10.98	MTM1_ARATH`Mitochondrial carrier protein MTM1	K15119`SLC25A39_40	-	GO:0005739`mitochondrion`cellular_component;GO:0005575`cellular_component`cellular_component;GO:0008150`biological_process`biological_process;GO:0006810`transport`biological_process;GO:0003674`molecular_function`molecular_function
LOC103328612	17.03	12.48	13.26	24.17	45.08	41.05	PDXK_ARATH`Pyridoxal kinase	K00868`pdxK, pdxY	Vitamin B6 metabolism`ko00750	GO:0048856`anatomical structure development`biological_process;GO:0030154`cell differentiation`biological_process;GO:0009058`biosynthetic process`biological_process;GO:0044281`small molecule metabolic process`biological_process;GO:0016301`kinase activity`molecular_function;GO:0051186`cofactor metabolic process`biological_process;GO:0043167`ion binding`molecular_function;GO:0034641`cellular nitrog…
LOC103326032	26.84	30.11	20.39	12.15	12.12	12.72	YCF45_PORPU`Uncharacterized protein ycf45	-	-	GO:0003674`molecular_function`molecular_function;GO:0043167`ion binding`molecular_function;GO:0009536`plastid`cellular_component
LOC103323330	15.56	12.7	17.31	25.95	28.37	38.53	SMAX1_ARATH`Protein SUPPRESSOR OF MAX2 1	-	-	GO:0043167`ion binding`molecular_function;GO:0003674`molecular_function`molecular_function;GO:0008150`biological_process`biological_process
LOC103340642	15.6	16.81	11.98	5.04	3.74	5.86	-	-	-	-
LOC103332291	0.3	0.11	0.43	1.6	3.27	2.61	2MMP_ARATH`Metalloendoproteinase 2-MMP	-	-	GO:0030198`extracellular matrix organization`biological_process;GO:0048856`anatomical structure development`biological_process;GO:0008150`biological_process`biological_process;GO:0040007`growth`biological_process;GO:0008233`peptidase activity`molecular_function;GO:0009056`catabolic process`biological_process;GO:0007568`aging`biological_process;GO:0043167`ion binding`molecular_function;GO:0005575`…
LOC103323278	0.33	0.32	0.31	1.43	1.2	0.72	PDR3_TOBAC`Pleiotropic drug resistance protein 3	-	-	GO:0043167`ion binding`molecular_function;GO:0016887`ATPase activity`molecular_function;GO:0005575`cellular_component`cellular_component
LOC107881829	28.34	21.76	24.99	48.94	34.12	65.79	UBI1P_PETCR`Polyubiquitin	K08770`UBC	PPAR signaling pathway`ko03320	GO:0005737`cytoplasm`cellular_component;GO:0005634`nucleus`cellular_component
LOC103319124	14.61	12.67	9.86	14.76	31.26	40.93	CNX2_ARATH`GTP 3',8-cyclase, mitochondrial	K03639`MOCS1, moaA	Sulfur relay system`ko04122;Folate biosynthesis`ko00790	GO:0043234`protein complex`cellular_component;GO:0043167`ion binding`molecular_function;GO:0009536`plastid`cellular_component;GO:0003674`molecular_function`molecular_function;GO:0051186`cofactor metabolic process`biological_process;GO:0005623`cell`cellular_component;GO:0005739`mitochondrion`cellular_component;GO:0009058`biosynthetic process`biological_process
LOC103320185	343.84	222.07	213.15	75.72	108.49	88.39	-	-	-	-
LOC103322616	17.63	19.29	10.23	6.07	8.1	7.71	AAE16_ARATH`Probable acyl-activating enzyme 16, chloroplastic	K01897`ACSL, fadD	Adipocytokine signaling pathway`ko04920;Fatty acid biosynthesis`ko00061;Fatty acid degradation`ko00071;PPAR signaling pathway`ko03320;Fatty acid metabolism`ko01212;Peroxisome`ko04146;Ferroptosis`ko04216	GO:0044281`small molecule metabolic process`biological_process;GO:0016874`ligase activity`molecular_function;GO:0006629`lipid metabolic process`biological_process;GO:0009536`plastid`cellular_component
LOC103341804	0.17	0.44	0.27	1.38	2.71	3.53	TGT3B_ARATH`Trihelix transcription factor GT-3b	-	-	GO:0001071`nucleic acid binding transcription factor activity`molecular_function;GO:0009058`biosynthetic process`biological_process;GO:0003677`DNA binding`molecular_function;GO:0005730`nucleolus`cellular_component;GO:0043234`protein complex`cellular_component;GO:0005654`nucleoplasm`cellular_component;GO:0034641`cellular nitrogen compound metabolic process`biological_process;GO:0005634`nucleus`cel…
LOC103321843	0.02	0.14	0.1	11.61	77.76	66.04	COR2_PAPSO`Non-functional NADPH-dependent codeinone reductase 2	-	-	GO:0016491`oxidoreductase activity`molecular_function;GO:0005829`cytosol`cellular_component
LOC103324571	1.09	0.88	1.16	1.7	4.28	4.54	CRK25_ARATH`Cysteine-rich receptor-like protein kinase 25	-	-	GO:0016301`kinase activity`molecular_function;GO:0005886`plasma membrane`cellular_component;GO:0005575`cellular_component`cellular_component;GO:0006950`response to stress`biological_process;GO:0006464`cellular protein modification process`biological_process;GO:0043167`ion binding`molecular_function
LOC103320325	37.82	30.78	27.49	137.88	81.87	100.89	P2C12_ARATH`Probable protein phosphatase 2C 12	-	-	GO:0005634`nucleus`cellular_component;GO:0005829`cytosol`cellular_component;GO:0016791`phosphatase activity`molecular_function;GO:0043167`ion binding`molecular_function
LOC103334666	0.75	1	0.65	3.88	14.61	10.89	U74E2_ARATH`UDP-glycosyltransferase 74E2	K13691`SGT1	-	GO:0005622`intracellular`cellular_component;GO:0016757`transferase activity, transferring glycosyl groups`molecular_function;GO:0034641`cellular nitrogen compound metabolic process`biological_process;GO:0006950`response to stress`biological_process;GO:0048856`anatomical structure development`biological_process;GO:0043226`organelle`cellular_component;GO:0044281`small molecule metabolic process`bio…
LOC103340422	3.64	4.17	2.47	1.03	1.65	1.36	GLR36_ARATH`Glutamate receptor 3.6	K05387`GRIP	-	GO:0022857`transmembrane transporter activity`molecular_function;GO:0005575`cellular_component`cellular_component;GO:0006950`response to stress`biological_process;GO:0002376`immune system process`biological_process;GO:0005886`plasma membrane`cellular_component;GO:0007165`signal transduction`biological_process;GO:0007267`cell-cell signaling`biological_process;GO:0008150`biological_process`biologic…
LOC103333154	0.63	0.04	1.31	4.53	5.39	5.83	WRK70_SOLLC`WRKY DNA-binding transcription factor 70	-	-	GO:0008150`biological_process`biological_process;GO:0003677`DNA binding`molecular_function;GO:0005634`nucleus`cellular_component;GO:0006950`response to stress`biological_process;GO:0001071`nucleic acid binding transcription factor activity`molecular_function
LOC103324324	11.35	12.68	9.08	4.26	1.72	1.39	FB95_ARATH`F-box protein At2g02240	-	-	GO:0009790`embryo development`biological_process
LOC103333512	45.64	55.16	43.4	15.4	23.26	29.82	XPO1A_ARATH`Protein EXPORTIN 1A	K14290`XPO1, CRM1	HTLV-I infection`ko05166;Ribosome biogenesis in eukaryotes`ko03008;RNA transport`ko03013;Influenza A`ko05164;Epstein-Barr virus infection`ko05169	GO:0030154`cell differentiation`biological_process;GO:0000902`cell morphogenesis`biological_process;GO:0008565`protein transporter activity`molecular_function;GO:0008150`biological_process`biological_process;GO:0040007`growth`biological_process;GO:0006950`response to stress`biological_process;GO:0006913`nucleocytoplasmic transport`biological_process;GO:0048856`anatomical structure development`bio…
LOC103321024	2.52	3.41	3.1	1.09	0.41	0.27	-	-	-	-
LOC103329343	7.37	4.25	12.59	39.98	26.27	24.45	-	-	-	-
LOC103331968	4.69	4.68	5.21	2.59	1.53	2.37	-	-	-	-
LOC103321165	591.33	869.56	608.77	1434.94	1050.22	1722.49	-	-	-	-
LOC103321612	20.21	15.66	20.77	713.36	53.96	22.01	PLY_LILLO`Pectate lyase	K01728`pel	Pentose and glucuronate interconversions`ko00040	GO:0005975`carbohydrate metabolic process`biological_process;GO:0016829`lyase activity`molecular_function;GO:0043167`ion binding`molecular_function;GO:0009056`catabolic process`biological_process
LOC103323145	0	0	0	2.05	0.4	1.16	-	-	-	-
LOC103330797	0.3	2.25	3.06	7.06	26.11	20.79	-	-	-	-
LOC103327302	11.91	17.23	10.92	5.1	5.76	4.71	-	-	-	-
LOC103339697	16.72	5.9	15	5.74	4.84	5.27	CHX20_ARATH`Cation/H(+) antiporter 20	-	-	GO:0006810`transport`biological_process;GO:0007034`vacuolar transport`biological_process;GO:0005623`cell`cellular_component;GO:0006605`protein targeting`biological_process;GO:0042592`homeostatic process`biological_process;GO:0005783`endoplasmic reticulum`cellular_component;GO:0005575`cellular_component`cellular_component;GO:0022857`transmembrane transporter activity`molecular_function
LOC103335142	22.76	26.5	41.13	69.65	46.51	58.57	SERA1_ARATH`D-3-phosphoglycerate dehydrogenase 1, chloroplastic	K00058`serA, PHGDH	Methane metabolism`ko00680;Glycine, serine and threonine metabolism`ko00260;Carbon metabolism`ko01200;Biosynthesis of amino acids`ko01230	GO:0048856`anatomical structure development`biological_process;GO:0009058`biosynthetic process`biological_process;GO:0009790`embryo development`biological_process;GO:0016491`oxidoreductase activity`molecular_function;GO:0005739`mitochondrion`cellular_component;GO:0005575`cellular_component`cellular_component;GO:0006520`cellular amino acid metabolic process`biological_process;GO:0003674`molecular_…
LOC103337954	0	0	0	0.15	0.55	1.22	C71A1_PERAE`Cytochrome P450 71A1	-	-	GO:0048856`anatomical structure development`biological_process;GO:0016491`oxidoreductase activity`molecular_function;GO:0005783`endoplasmic reticulum`cellular_component;GO:0005575`cellular_component`cellular_component;GO:0043167`ion binding`molecular_function;GO:0021700`developmental maturation`biological_process;GO:0007568`aging`biological_process;GO:0003674`molecular_function`molecular_function
LOC103336415	10.6	9.4	5.84	1.7	1.95	3.65	-	-	-	-
LOC103327460	0.68	0.63	0.37	2.22	6.33	9.43	BAMS_BETPL`Beta-amyrin synthase	K15813`LUP4	Sesquiterpenoid and triterpenoid biosynthesis`ko00909	GO:0009058`biosynthetic process`biological_process;GO:0005811`lipid particle`cellular_component;GO:0016853`isomerase activity`molecular_function;GO:0006629`lipid metabolic process`biological_process
LOC103342467	0.24	0.97	0.44	46.87	68.58	59.98	PUB21_ARATH`U-box domain-containing protein 21	-	-	GO:0003674`molecular_function`molecular_function;GO:0008150`biological_process`biological_process
LOC103320568	12.11	8.83	7.72	2.84	1.86	2.46	IDD3_ARATH`Zinc finger protein MAGPIE	-	-	GO:0009058`biosynthetic process`biological_process;GO:0048856`anatomical structure development`biological_process;GO:0001071`nucleic acid binding transcription factor activity`molecular_function;GO:0007165`signal transduction`biological_process;GO:0003677`DNA binding`molecular_function;GO:0051301`cell division`biological_process;GO:0008150`biological_process`biological_process;GO:0040007`growth`b…
LOC103329935	2.07	1.65	1.91	55.86	74.49	101.09	GATLA_ARATH`Probable galacturonosyltransferase-like 10	-	-	GO:0071554`cell wall organization or biogenesis`biological_process;GO:0009058`biosynthetic process`biological_process;GO:0005975`carbohydrate metabolic process`biological_process;GO:0005794`Golgi apparatus`cellular_component;GO:0016757`transferase activity, transferring glycosyl groups`molecular_function;GO:0005575`cellular_component`cellular_component;GO:0006950`response to stress`biological_pro…
LOC103324174	2.25	12.04	10.2	55.19	37.19	32.96	KCS20_ARATH`3-ketoacyl-CoA synthase 20	K15397`KCS	Fatty acid elongation`ko00062	GO:0009058`biosynthetic process`biological_process;GO:0016746`transferase activity, transferring acyl groups`molecular_function;GO:0008150`biological_process`biological_process;GO:0044281`small molecule metabolic process`biological_process;GO:0006629`lipid metabolic process`biological_process;GO:0006950`response to stress`biological_process;GO:0005575`cellular_component`cellular_component
LOC103336234	4.95	4.97	9.4	44.86	22.44	12.93	PSKR2_ARATH`Phytosulfokine receptor 2	-	-	GO:0005575`cellular_component`cellular_component;GO:0005886`plasma membrane`cellular_component;GO:0016301`kinase activity`molecular_function;GO:0004871`signal transducer activity`molecular_function;GO:0043167`ion binding`molecular_function;GO:0009536`plastid`cellular_component;GO:0006464`cellular protein modification process`biological_process
LOC103321774	14.66	19.22	12.71	6.06	7.33	7.53	NRX1_ARATH`Probable nucleoredoxin 1	K17609`NXN	-	GO:0008150`biological_process`biological_process;GO:0030154`cell differentiation`biological_process;GO:0048856`anatomical structure development`biological_process;GO:0000902`cell morphogenesis`biological_process;GO:0016491`oxidoreductase activity`molecular_function;GO:0042592`homeostatic process`biological_process;GO:0005829`cytosol`cellular_component;GO:0040011`locomotion`biological_process;GO:0…
LOC103337412	42.33	45.85	38.23	125.42	87.59	113.41	UTR4_ARATH`UDP-galactose/UDP-glucose transporter 4	K15277`SLC35B3, PAPST2	-	GO:0022857`transmembrane transporter activity`molecular_function;GO:0005783`endoplasmic reticulum`cellular_component;GO:0006810`transport`biological_process;GO:0005794`Golgi apparatus`cellular_component
LOC103342670	0.19	0.18	0	0.03	1.92	5.67	TRPA2_ARATH`Tryptophan synthase alpha chain, chloroplastic	K01695`trpA	Glycine, serine and threonine metabolism`ko00260;Phenylalanine, tyrosine and tryptophan biosynthesis`ko00400;Biosynthesis of amino acids`ko01230	GO:0009058`biosynthetic process`biological_process;GO:0071554`cell wall organization or biogenesis`biological_process;GO:0008150`biological_process`biological_process;GO:0016829`lyase activity`molecular_function;GO:0009536`plastid`cellular_component;GO:0006520`cellular amino acid metabolic process`biological_process;GO:0006950`response to stress`biological_process;GO:0034641`cellular nitrogen com…
LOC103326965	0.27	0.2	0.03	1.77	0.75	3.61	-	-	-	-
LOC103344493	0	0	0	0.13	0.82	0.13	PER5_VITVI`Peroxidase 5	K00430`E1.11.1.7	Phenylpropanoid biosynthesis`ko00940	GO:0016491`oxidoreductase activity`molecular_function;GO:0006950`response to stress`biological_process;GO:0005576`extracellular region`cellular_component;GO:0043167`ion binding`molecular_function;GO:0009056`catabolic process`biological_process;GO:0003674`molecular_function`molecular_function
LOC103327572	0	0.06	0.02	0.29	0.25	0.42	GLIP1_ARATH`GDSL esterase/lipase 1	-	-	GO:0006629`lipid metabolic process`biological_process;GO:0006950`response to stress`biological_process;GO:0002376`immune system process`biological_process;GO:0009056`catabolic process`biological_process;GO:0003674`molecular_function`molecular_function;GO:0008150`biological_process`biological_process;GO:0005615`extracellular space`cellular_component;GO:0007165`signal transduction`biological_process
LOC103332056	1.02	0.79	2.6	1.87	22.98	88.53	LEA14_SOYBN`Desiccation protectant protein Lea14 homolog	-	-	GO:0006950`response to stress`biological_process;GO:0005829`cytosol`cellular_component
LOC103319936	0	0.01	0	0	0.71	0.62	MIK2_ARATH`MDIS1-interacting receptor like kinase 2	-	-	GO:0005575`cellular_component`cellular_component;GO:0005886`plasma membrane`cellular_component;GO:0016301`kinase activity`molecular_function;GO:0005623`cell`cellular_component;GO:0040011`locomotion`biological_process;GO:0043167`ion binding`molecular_function;GO:0048856`anatomical structure development`biological_process
LOC103344134	0.49	0.1	0.24	0.58	2.48	1.47	-	K13667`RUMI, KTELC1	Other types of O-glycan biosynthesis`ko00514	-
LOC103322689	0.23	0.15	0.24	0.05	0.05	0.05	RGA3_SOLBU`Putative disease resistance protein RGA3	-	-	GO:0043167`ion binding`molecular_function;GO:0006950`response to stress`biological_process
LOC103330491	39.56	35.54	31.29	6.16	15.75	15.48	COP10_ARATH`Constitutive photomorphogenesis protein 10	K20217`UBE2E	-	GO:0008150`biological_process`biological_process;GO:0007165`signal transduction`biological_process;GO:0005634`nucleus`cellular_component;GO:0003674`molecular_function`molecular_function
LOC103335546	82.35	78.4	34.53	9.46	6.53	17.53	U496A_ARATH`UPF0496 protein At4g34320	-	-	GO:0005575`cellular_component`cellular_component
LOC103326665	0	0	0.21	0.44	4.17	6.38	C7A12_PANGI`Cytochrome P450 CYP736A12	-	-	GO:0005575`cellular_component`cellular_component;GO:0016491`oxidoreductase activity`molecular_function;GO:0003674`molecular_function`molecular_function;GO:0043167`ion binding`molecular_function
LOC103323913	2.9	2.83	4.01	126.56	8.71	3.66	UNC13_ARATH`Protein unc-13 homolog	-	-	GO:0008150`biological_process`biological_process;GO:0005886`plasma membrane`cellular_component;GO:0005575`cellular_component`cellular_component;GO:0005737`cytoplasm`cellular_component
LOC103344304	5.12	7.02	23.68	84.72	183.35	194.78	CAB25_ARATH`Calmodulin-binding protein 25	-	-	GO:0006950`response to stress`biological_process;GO:0005634`nucleus`cellular_component;GO:0044281`small molecule metabolic process`biological_process;GO:0003674`molecular_function`molecular_function
LOC103321059	0.31	0.02	0.22	4.89	45.5	49.68	LAMT_CATRO`Loganic acid O-methyltransferase	-	-	GO:0008168`methyltransferase activity`molecular_function;GO:0043167`ion binding`molecular_function;GO:0008150`biological_process`biological_process
LOC103324031	0.81	0.4	2.51	36.69	47.59	25.85	YJCK_BACSU`Putative [ribosomal protein S5]-alanine N-acetyltransferase	-	-	GO:0016746`transferase activity, transferring acyl groups`molecular_function;GO:0005737`cytoplasm`cellular_component
LOC103340889	0.21	0.37	0.19	0.71	5	6.49	LIN1_LOTJA`Putative E3 ubiquitin-protein ligase LIN-1	-	-	GO:0003674`molecular_function`molecular_function;GO:0044403`symbiosis, encompassing mutualism through parasitism`biological_process
LOC103336756	18.27	13.86	14.71	4.38	5.32	4.51	SNUT2_HUMAN`U4/U6.U5 tri-snRNP-associated protein 2	K12847`USP39, SAD1	Spliceosome`ko03040	GO:0007049`cell cycle`biological_process;GO:0022618`ribonucleoprotein complex assembly`biological_process;GO:0051301`cell division`biological_process;GO:0006397`mRNA processing`biological_process;GO:0003674`molecular_function`molecular_function;GO:0043167`ion binding`molecular_function;GO:0006464`cellular protein modification process`biological_process;GO:0005654`nucleoplasm`cellular_component;GO…
LOC103320944	0	0.73	0.45	5.33	10.91	16.46	JMT_ARATH`Jasmonate O-methyltransferase	K08241`E2.1.1.141	alpha-Linolenic acid metabolism`ko00592	GO:0009058`biosynthetic process`biological_process;GO:0007165`signal transduction`biological_process;GO:0044281`small molecule metabolic process`biological_process;GO:0008150`biological_process`biological_process;GO:0005737`cytoplasm`cellular_component;GO:0008168`methyltransferase activity`molecular_function;GO:0005634`nucleus`cellular_component;GO:0006950`response to stress`biological_process;GO…
LOC103328152	0	0	0.09	4.87	0.41	0	-	-	-	-
LOC103325484	14	15.78	10.16	5.36	6.77	6.85	FAR1_ARATH`Protein FAR-RED IMPAIRED RESPONSE 1	-	-	GO:0009058`biosynthetic process`biological_process;GO:0043167`ion binding`molecular_function;GO:0001071`nucleic acid binding transcription factor activity`molecular_function;GO:0005634`nucleus`cellular_component;GO:0007165`signal transduction`biological_process;GO:0034641`cellular nitrogen compound metabolic process`biological_process;GO:0008150`biological_process`biological_process
LOC103338973	4.94	6.35	6.41	36.64	47.83	27.2	-	-	-	-
LOC107880296	0	0	0	0.37	0.93	3.55	NET2B_ARATH`Protein NETWORKED 2B	-	-	GO:0008092`cytoskeletal protein binding`molecular_function
LOC103326215	0	0	0.16	1.34	2.99	3.83	DYL_DICDI`Dynein light chain, cytoplasmic	K10418`DYNLL	Vasopressin-regulated water reabsorption`ko04962	GO:0008150`biological_process`biological_process;GO:0003674`molecular_function`molecular_function;GO:0005856`cytoskeleton`cellular_component;GO:0043234`protein complex`cellular_component;GO:0005737`cytoplasm`cellular_component
LOC103341794	0.3	0.75	0.57	15.06	91.28	82.14	-	-	-	-
LOC103335730	76.36	70.41	57.92	159.45	364.81	366.37	SQS2_PANGI`Squalene synthase 2	K00801`FDFT1	Sesquiterpenoid and triterpenoid biosynthesis`ko00909;Steroid biosynthesis`ko00100	GO:0005575`cellular_component`cellular_component;GO:0005783`endoplasmic reticulum`cellular_component;GO:0044281`small molecule metabolic process`biological_process;GO:0016765`transferase activity, transferring alkyl or aryl (other than methyl) groups`molecular_function;GO:0006629`lipid metabolic process`biological_process;GO:0009058`biosynthetic process`biological_process
LOC103329494	0	0.02	0	1.4	9.11	7.5	-	-	-	-
LOC103335222	0.05	0.04	0	0.53	0.15	1.4	ARF1_ORYSJ`ADP-ribosylation factor 1	-	-	GO:0043167`ion binding`molecular_function;GO:0006810`transport`biological_process;GO:0005737`cytoplasm`cellular_component;GO:0005794`Golgi apparatus`cellular_component;GO:0016192`vesicle-mediated transport`biological_process
LOC103327882	11	13.17	10.2	3.14	4.23	4.34	-	K18666`ASCC1	-	-
LOC103327851	1.02	0.14	1.15	7.36	2.77	2.42	GATA9_ARATH`GATA transcription factor 9	-	-	GO:0008150`biological_process`biological_process;GO:0005634`nucleus`cellular_component;GO:0034641`cellular nitrogen compound metabolic process`biological_process;GO:0003677`DNA binding`molecular_function;GO:0001071`nucleic acid binding transcription factor activity`molecular_function;GO:0043167`ion binding`molecular_function;GO:0009058`biosynthetic process`biological_process
LOC103333985	2.11	1.73	3.66	135.68	13.89	4.29	-	-	-	-
LOC103325861	0	0	0	0.54	0.18	0.92	WAG1_ARATH`Serine/threonine-protein kinase WAG1	-	-	GO:0006810`transport`biological_process;GO:0016301`kinase activity`molecular_function;GO:0007165`signal transduction`biological_process;GO:0043167`ion binding`molecular_function;GO:0006464`cellular protein modification process`biological_process;GO:0005737`cytoplasm`cellular_component;GO:0040007`growth`biological_process;GO:0005886`plasma membrane`cellular_component;GO:0009790`embryo development`…
LOC103338449	22.83	28.11	25.99	85.6	49.03	40.22	PIRL7_ORYSJ`Plant intracellular Ras-group-related LRR protein 7	-	-	-
LOC103325326	0.48	0.66	0.34	22.77	82.77	80.16	C7A15_VITVI`Beta-amyrin 28-monooxygenase	-	-	GO:0009058`biosynthetic process`biological_process;GO:0044281`small molecule metabolic process`biological_process;GO:0008150`biological_process`biological_process;GO:0003674`molecular_function`molecular_function;GO:0043167`ion binding`molecular_function;GO:0005575`cellular_component`cellular_component;GO:0042592`homeostatic process`biological_process;GO:0016491`oxidoreductase activity`molecular_f…
LOC103320875	2.08	0.2	0.98	10.35	6.95	4.38	JMT_BRARP`Jasmonate O-methyltransferase	K08241`E2.1.1.141	alpha-Linolenic acid metabolism`ko00592	GO:0008168`methyltransferase activity`molecular_function;GO:0009058`biosynthetic process`biological_process;GO:0005737`cytoplasm`cellular_component;GO:0006629`lipid metabolic process`biological_process;GO:0044281`small molecule metabolic process`biological_process;GO:0005634`nucleus`cellular_component
LOC103341518	0.08	0.46	0.35	6	1.72	4.33	GT121_ARATH`Putative glutamine amidotransferase GAT1_2.1	-	-	GO:0048646`anatomical structure formation involved in morphogenesis`biological_process;GO:0006520`cellular amino acid metabolic process`biological_process;GO:0003674`molecular_function`molecular_function
LOC103342946	0.06	0	0.03	0.41	0.42	0.11	CCBS_DAUCA`Probable cytochrome c biosynthesis protein	-	-	GO:0003674`molecular_function`molecular_function;GO:0005739`mitochondrion`cellular_component;GO:0006461`protein complex assembly`biological_process;GO:0005575`cellular_component`cellular_component
LOC103329112	0.49	0.39	0.66	22.32	2.26	1.34	-	-	-	-
LOC103339766	0	0	0	0.15	3.23	3.04	GLYT3_ARATH`Probable glycosyltransferase At5g03795	-	-	GO:0009058`biosynthetic process`biological_process;GO:0005975`carbohydrate metabolic process`biological_process;GO:0005794`Golgi apparatus`cellular_component;GO:0071554`cell wall organization or biogenesis`biological_process;GO:0006464`cellular protein modification process`biological_process;GO:0005575`cellular_component`cellular_component;GO:0016757`transferase activity, transferring glycosyl gr…
LOC103332487	0	0	0.07	0	1.56	3.99	AX10A_SOYBN`Auxin-induced protein X10A	K14488`SAUR	Plant hormone signal transduction`ko04075	GO:0007165`signal transduction`biological_process
LOC103338822	0.1	0	0	0.12	0.52	1.41	LAMT_CATRO`Loganic acid O-methyltransferase	-	-	GO:0008168`methyltransferase activity`molecular_function;GO:0043167`ion binding`molecular_function;GO:0008150`biological_process`biological_process
LOC103319077	4.55	7.05	5.28	1.47	2.21	2.61	PPR31_ARATH`Pentatricopeptide repeat-containing protein At1g10910, chloroplastic	-	-	GO:0009536`plastid`cellular_component;GO:0034641`cellular nitrogen compound metabolic process`biological_process;GO:0008150`biological_process`biological_process
LOC103340015	0	0	0.06	0.15	0.53	0.78	-	-	-	-
LOC103335968	0	0	0.3	0.41	17.94	16.76	-	-	-	-
LOC103321186	2.87	2.19	2.78	0.91	0.82	0.76	MSL8_ARATH`Mechanosensitive ion channel protein 8	-	-	GO:0005623`cell`cellular_component;GO:0006810`transport`biological_process;GO:0005575`cellular_component`cellular_component;GO:0022857`transmembrane transporter activity`molecular_function;GO:0005886`plasma membrane`cellular_component
LOC103319344	0.05	0.33	0.26	0.51	3.54	3.99	-	-	-	-
LOC103318668	3.34	3.66	2.51	1.7	1.1	1.12	-	-	-	-
LOC103328257	12.54	15.99	11.12	45.01	104.53	63.94	HFA4B_ORYSJ`Heat stress transcription factor A-4b	K09419`HSFF	-	GO:0005634`nucleus`cellular_component;GO:0006950`response to stress`biological_process;GO:0034641`cellular nitrogen compound metabolic process`biological_process;GO:0003677`DNA binding`molecular_function;GO:0009058`biosynthetic process`biological_process;GO:0005737`cytoplasm`cellular_component;GO:0001071`nucleic acid binding transcription factor activity`molecular_function
LOC103337711	0	0	0	4.72	37.12	28.97	-	-	-	-
LOC103332983	5.06	5.11	5.06	22.65	27.67	19.77	RAH1E_ARATH`Ras-related protein RABH1e	K07893`RAB6A	-	GO:0016192`vesicle-mediated transport`biological_process;GO:0007165`signal transduction`biological_process;GO:0005829`cytosol`cellular_component;GO:0006810`transport`biological_process;GO:0003924`GTPase activity`molecular_function;GO:0005794`Golgi apparatus`cellular_component;GO:0043167`ion binding`molecular_function
LOC103324166	16.13	6.93	9.2	22.15	23.23	23.34	NRPE7_ARATH`DNA-directed RNA polymerase V subunit 7	K16253`NRPD7, NRPE7	-	GO:0034641`cellular nitrogen compound metabolic process`biological_process;GO:0003677`DNA binding`molecular_function;GO:0005634`nucleus`cellular_component;GO:0003723`RNA binding`molecular_function;GO:0043234`protein complex`cellular_component;GO:0016779`nucleotidyltransferase activity`molecular_function;GO:0009058`biosynthetic process`biological_process
LOC103319211	6.21	10.66	5.03	1.12	1.47	1.65	PPR67_ARATH`Putative pentatricopeptide repeat-containing protein At1g31840	-	-	-
LOC107881705	1.11	0.86	0.27	10.86	4.55	8.78	-	-	-	-
LOC103323402	0.49	0.81	0.95	1.13	7.5	14.72	AB11B_ARATH`ABC transporter B family member 11	K05658`ABCB1	Bile secretion`ko04976;ABC transporters`ko02010;MicroRNAs in cancer`ko05206	GO:0006810`transport`biological_process;GO:0043167`ion binding`molecular_function;GO:0022857`transmembrane transporter activity`molecular_function;GO:0016887`ATPase activity`molecular_function;GO:0005575`cellular_component`cellular_component;GO:0005886`plasma membrane`cellular_component
LOC103341126	14.47	13.07	12.17	7.05	2.11	2.17	OFP4_ARATH`Transcription repressor OFP4	-	-	GO:0005634`nucleus`cellular_component;GO:0034641`cellular nitrogen compound metabolic process`biological_process;GO:0003677`DNA binding`molecular_function;GO:0009058`biosynthetic process`biological_process;GO:0071554`cell wall organization or biogenesis`biological_process
LOC103326835	3.64	3.38	2.56	1.76	1.46	1.36	C3H56_ARATH`Zinc finger CCCH domain-containing protein 56	-	-	GO:0003677`DNA binding`molecular_function;GO:0034641`cellular nitrogen compound metabolic process`biological_process;GO:0009058`biosynthetic process`biological_process;GO:0005737`cytoplasm`cellular_component;GO:0043167`ion binding`molecular_function;GO:0001071`nucleic acid binding transcription factor activity`molecular_function
LOC103327376	3.88	8.35	4.08	0.77	2.32	1.95	RECAC_ARATH`DNA repair protein recA homolog 1, chloroplastic	K03553`recA	Homologous recombination`ko03440	GO:0006950`response to stress`biological_process;GO:0016887`ATPase activity`molecular_function;GO:0003677`DNA binding`molecular_function;GO:0043167`ion binding`molecular_function;GO:0009536`plastid`cellular_component;GO:0006259`DNA metabolic process`biological_process
LOC103320958	1.42	3.74	1.94	4.31	18.12	14.71	MACP1_ARATH`MACPF domain-containing protein At1g14780	-	-	GO:0005886`plasma membrane`cellular_component;GO:0008219`cell death`biological_process;GO:0002376`immune system process`biological_process;GO:0006950`response to stress`biological_process
LOC103323061	0	0	0	0.03	0.66	0.37	SUS2_ARATH`Sucrose synthase 2	K00695`E2.4.1.13	Starch and sucrose metabolism`ko00500	GO:0005575`cellular_component`cellular_component;GO:0006950`response to stress`biological_process;GO:0005829`cytosol`cellular_component;GO:0016757`transferase activity, transferring glycosyl groups`molecular_function;GO:0009536`plastid`cellular_component;GO:0005618`cell wall`cellular_component;GO:0005975`carbohydrate metabolic process`biological_process;GO:0000003`reproduction`biological_process;…
LOC107881983	1.15	1.11	1.7	3.17	9.61	12.15	Y4729_ARATH`G-type lectin S-receptor-like serine/threonine-protein kinase At4g27290	-	-	GO:0008150`biological_process`biological_process;GO:0005886`plasma membrane`cellular_component;GO:0016301`kinase activity`molecular_function;GO:0003674`molecular_function`molecular_function;GO:0006464`cellular protein modification process`biological_process;GO:0043167`ion binding`molecular_function
LOC103336439	24.54	28.21	25.77	6.7	13.19	11.8	TRXM_SPIOL`Thioredoxin M-type, chloroplastic	K03671`trxA	-	GO:0009536`plastid`cellular_component;GO:0042592`homeostatic process`biological_process;GO:0044281`small molecule metabolic process`biological_process;GO:0016491`oxidoreductase activity`molecular_function
LOC103332912	170.61	103.52	190.37	74.55	54.51	79.31	LAX3_MEDTR`Auxin transporter-like protein 3	K13946`AUX1, LAX	Plant hormone signal transduction`ko04075	GO:0006810`transport`biological_process;GO:0007165`signal transduction`biological_process;GO:0022857`transmembrane transporter activity`molecular_function;GO:0005575`cellular_component`cellular_component;GO:0005886`plasma membrane`cellular_component
LOC103331054	5.97	5.12	5	1.8	2.46	2.08	TMVRN_NICGU`TMV resistance protein N	-	-	GO:0043167`ion binding`molecular_function;GO:0005737`cytoplasm`cellular_component;GO:0008219`cell death`biological_process;GO:0007165`signal transduction`biological_process;GO:0002376`immune system process`biological_process;GO:0006950`response to stress`biological_process
LOC103333583	0.09	0.28	0.25	0.52	2.19	6.61	-	-	-	-
LOC103338668	2.88	3.36	2.13	0.16	0.12	0.78	ROGF7_ARATH`Rop guanine nucleotide exchange factor 7	-	-	GO:0003674`molecular_function`molecular_function;GO:0005886`plasma membrane`cellular_component;GO:0005829`cytosol`cellular_component
LOC103318814	11.84	15.26	11.17	3.07	4.3	4.78	DCL2_ARATH`Endoribonuclease Dicer homolog 2	K11592`DICER1, DCR1	MicroRNAs in cancer`ko05206	GO:0004386`helicase activity`molecular_function;GO:0003723`RNA binding`molecular_function;GO:0034641`cellular nitrogen compound metabolic process`biological_process;GO:0006950`response to stress`biological_process;GO:0002376`immune system process`biological_process;GO:0005634`nucleus`cellular_component;GO:0006259`DNA metabolic process`biological_process;GO:0043167`ion binding`molecular_function;G…
LOC103329936	6.58	6.02	9.56	18.79	12.06	13.62	YAC4_SCHPO`Putative general negative regulator of transcription C16C9.04c	-	-	GO:0005634`nucleus`cellular_component;GO:0005829`cytosol`cellular_component;GO:0003674`molecular_function`molecular_function;GO:0043167`ion binding`molecular_function;GO:0043234`protein complex`cellular_component;GO:0006464`cellular protein modification process`biological_process;GO:0006397`mRNA processing`biological_process;GO:0005622`intracellular`cellular_component;GO:0034655`nucleobase-contai…
LOC103333716	21.78	48.45	70.3	490.96	844.62	496.33	HIP39_ARATH`Heavy metal-associated isoprenylated plant protein 39	-	-	GO:0043167`ion binding`molecular_function;GO:0006810`transport`biological_process
LOC103320726	5.2	6.05	3.84	2.08	1.54	2.03	PP344_ARATH`Pentatricopeptide repeat-containing protein At4g31850, chloroplastic	-	-	GO:0009536`plastid`cellular_component;GO:0008150`biological_process`biological_process;GO:0006412`translation`biological_process
LOC103323468	0.35	0.84	0.39	1.85	2.63	2.54	-	-	-	-
LOC103341540	2.36	5.05	3.13	53.48	247.23	114.04	-	-	-	-
LOC103330860	4.52	6.93	7.31	0.49	2.2	2.6	DRP4C_ARATH`Dynamin-related protein 4C	-	-	GO:0003924`GTPase activity`molecular_function;GO:0005856`cytoskeleton`cellular_component;GO:0008092`cytoskeletal protein binding`molecular_function;GO:0005575`cellular_component`cellular_component;GO:0007005`mitochondrion organization`biological_process;GO:0005737`cytoplasm`cellular_component;GO:0043167`ion binding`molecular_function;GO:0043234`protein complex`cellular_component
LOC103341828	0.48	0.82	0.34	0.55	3.19	3.34	RLK1_ARATH`G-type lectin S-receptor-like serine/threonine-protein kinase RLK1	-	-	GO:0003674`molecular_function`molecular_function;GO:0043167`ion binding`molecular_function;GO:0005575`cellular_component`cellular_component;GO:0016301`kinase activity`molecular_function;GO:0005886`plasma membrane`cellular_component
LOC103333333	6.58	4.63	5.32	0.33	1.65	2.1	PPH_ARATH`Pheophytinase, chloroplastic	-	-	GO:0009056`catabolic process`biological_process;GO:0051186`cofactor metabolic process`biological_process;GO:0003674`molecular_function`molecular_function;GO:0009536`plastid`cellular_component;GO:0034641`cellular nitrogen compound metabolic process`biological_process;GO:0009579`thylakoid`cellular_component
LOC103340597	0.88	0.72	3.53	12.23	4.57	4.35	SBT18_ARATH`Subtilisin-like protease SBT1.8	-	-	GO:0008233`peptidase activity`molecular_function;GO:0005794`Golgi apparatus`cellular_component;GO:0005618`cell wall`cellular_component;GO:0005576`extracellular region`cellular_component;GO:0005575`cellular_component`cellular_component
LOC103319782	8.1	6.57	9.63	15.93	18.83	16.87	PLSP1_ARATH`Chloroplast processing peptidase	K03100`lepB, TPP	Protein export`ko03060	GO:0009579`thylakoid`cellular_component;GO:0061024`membrane organization`biological_process;GO:0034641`cellular nitrogen compound metabolic process`biological_process;GO:0005575`cellular_component`cellular_component;GO:0009536`plastid`cellular_component;GO:0008233`peptidase activity`molecular_function;GO:0051604`protein maturation`biological_process
LOC103327577	63.3	65.1	58.52	13.72	24.1	23.03	SAC2_ARATH`Phosphoinositide phosphatase SAC2	-	-	GO:0005773`vacuole`cellular_component;GO:0003674`molecular_function`molecular_function
LOC103328496	0	0.24	0.02	2.23	8.9	8.01	NAC90_ARATH`NAC domain-containing protein 90	-	-	GO:0001071`nucleic acid binding transcription factor activity`molecular_function;GO:0005634`nucleus`cellular_component;GO:0003677`DNA binding`molecular_function
LOC103327782	0.84	0.96	0.9	0.26	0.22	0.43	RPP8_ARATH`Disease resistance protein RPP8	-	-	GO:0003674`molecular_function`molecular_function;GO:0043167`ion binding`molecular_function;GO:0002376`immune system process`biological_process;GO:0006950`response to stress`biological_process;GO:0008150`biological_process`biological_process;GO:0008219`cell death`biological_process;GO:0005886`plasma membrane`cellular_component
LOC103328720	30.05	18.47	26.94	54.51	69.35	63.09	MGST3_MOUSE`Microsomal glutathione S-transferase 3	K00799`GST, gst	Glutathione metabolism`ko00480;Metabolism of xenobiotics by cytochrome P450`ko00980;Drug metabolism - cytochrome P450`ko00982;Chemical carcinogenesis`ko05204	GO:0044281`small molecule metabolic process`biological_process;GO:0008150`biological_process`biological_process;GO:0043226`organelle`cellular_component;GO:0009058`biosynthetic process`biological_process;GO:0005783`endoplasmic reticulum`cellular_component;GO:0005575`cellular_component`cellular_component;GO:0016765`transferase activity, transferring alkyl or aryl (other than methyl) groups`molecula…
LOC103322031	0	0.11	0.56	1.37	3.78	1.38	-	-	-	-
LOC103320670	6.15	6.54	4.47	0.87	2.33	2.75	-	-	-	-
LOC103341105	0.58	0.16	1.47	22.37	4.35	6.84	-	K00737`MGAT3	N-Glycan biosynthesis`ko00510	-
LOC103331276	10.5	8.17	9.51	2.92	1.54	1.59	LERK3_ORYSI`G-type lectin S-receptor-like serine/threonine-protein kinase LECRK3	-	-	GO:0016301`kinase activity`molecular_function;GO:0005575`cellular_component`cellular_component;GO:0006950`response to stress`biological_process;GO:0003674`molecular_function`molecular_function;GO:0043167`ion binding`molecular_function
LOC103327118	1.31	2.84	3.35	12.82	25.44	21	PUB26_ARATH`U-box domain-containing protein 26	-	-	GO:0006464`cellular protein modification process`biological_process;GO:0003674`molecular_function`molecular_function;GO:0006950`response to stress`biological_process;GO:0002376`immune system process`biological_process
LOC103326174	0.28	0.06	0.07	0.57	1.05	1.4	PSYR1_ARATH`Tyrosine-sulfated glycopeptide receptor 1	-	-	GO:0042592`homeostatic process`biological_process;GO:0006950`response to stress`biological_process;GO:0005575`cellular_component`cellular_component;GO:0005886`plasma membrane`cellular_component;GO:0040007`growth`biological_process;GO:0043167`ion binding`molecular_function;GO:0003674`molecular_function`molecular_function;GO:0016301`kinase activity`molecular_function;GO:0000902`cell morphogenesis`b…
LOC103331159	0	0	0.46	36.4	60.64	24.89	-	-	-	-
LOC103321349	0	0	0.03	0.38	1.82	3.1	ATA1_ARATH`Short-chain dehydrogenase reductase ATA1	-	-	GO:0016491`oxidoreductase activity`molecular_function
LOC103334193	7.19	8.08	5.56	1.65	2.95	3.84	TYW5_CHICK`tRNA wybutosine-synthesizing protein 5	-	-	GO:0016491`oxidoreductase activity`molecular_function;GO:0009058`biosynthetic process`biological_process;GO:0006399`tRNA metabolic process`biological_process;GO:0003674`molecular_function`molecular_function;GO:0043167`ion binding`molecular_function;GO:0003723`RNA binding`molecular_function
LOC107880086	0.08	0	0.05	0.69	2.19	1.7	CRK29_ARATH`Cysteine-rich receptor-like protein kinase 29	-	-	GO:0005773`vacuole`cellular_component;GO:0006464`cellular protein modification process`biological_process;GO:0043167`ion binding`molecular_function;GO:0005575`cellular_component`cellular_component;GO:0008150`biological_process`biological_process;GO:0016301`kinase activity`molecular_function;GO:0005886`plasma membrane`cellular_component
LOC103323383	2.79	4.48	3.32	14.05	10.22	10.63	HHP2_ARATH`Heptahelical transmembrane protein 2	K07297`ADIPOR	Non-alcoholic fatty liver disease (NAFLD)`ko04932;AMPK signaling pathway`ko04152;Adipocytokine signaling pathway`ko04920	GO:0005575`cellular_component`cellular_component;GO:0008150`biological_process`biological_process;GO:0004871`signal transducer activity`molecular_function
LOC103335242	1.27	1.19	1.84	2.78	2.9	3.78	ALPL_ARATH`Protein ALP1-like	-	-	GO:0043167`ion binding`molecular_function;GO:0004518`nuclease activity`molecular_function;GO:0005634`nucleus`cellular_component
LOC103320169	34.85	54.15	77.26	129.01	163.26	85.36	RL373_ARATH`60S ribosomal protein L37-3	K02922`RP-L37e, RPL37	Ribosome`ko03010	GO:0019843`rRNA binding`molecular_function;GO:0005829`cytosol`cellular_component;GO:0006412`translation`biological_process;GO:0003735`structural constituent of ribosome`molecular_function;GO:0005840`ribosome`cellular_component;GO:0043167`ion binding`molecular_function
LOC103320354	0.48	0.43	0.57	2.37	11.27	11.46	.
LOC103324193	0	0	0.09	0.31	0.34	1.48	-	-	-	-
LOC103332064	1.48	0.57	3.04	25.29	49.83	41.71	WRK22_ARATH`WRKY transcription factor 22	K13425`WRKY22	Plant-pathogen interaction`ko04626	GO:0001071`nucleic acid binding transcription factor activity`molecular_function;GO:0007568`aging`biological_process;GO:0048856`anatomical structure development`biological_process;GO:0008150`biological_process`biological_process;GO:0005634`nucleus`cellular_component;GO:0006950`response to stress`biological_process;GO:0003677`DNA binding`molecular_function
LOC103320976	18.61	11.76	16.67	25.81	35.63	46.24	OBE3_ARATH`Protein OBERON 3	-	-	GO:0043167`ion binding`molecular_function;GO:0030154`cell differentiation`biological_process;GO:0048856`anatomical structure development`biological_process;GO:0042592`homeostatic process`biological_process;GO:0005634`nucleus`cellular_component;GO:0009790`embryo development`biological_process;GO:0008150`biological_process`biological_process
LOC103320247	12.19	9.35	11.09	33.88	24.37	22.38	MAOX_PHAVU`NADP-dependent malic enzyme	K00029`E1.1.1.40, maeB	Pyruvate metabolism`ko00620;Carbon metabolism`ko01200;Carbon fixation in photosynthetic organisms`ko00710	GO:0005737`cytoplasm`cellular_component;GO:0016829`lyase activity`molecular_function;GO:0043167`ion binding`molecular_function;GO:0003674`molecular_function`molecular_function;GO:0016491`oxidoreductase activity`molecular_function
LOC103331951	10.4	6.75	13.94	40.21	25.23	28.93	TCP9_ARATH`Transcription factor TCP9	-	-	GO:0007568`aging`biological_process;GO:0005634`nucleus`cellular_component;GO:0034641`cellular nitrogen compound metabolic process`biological_process;GO:0009058`biosynthetic process`biological_process;GO:0001071`nucleic acid binding transcription factor activity`molecular_function;GO:0048856`anatomical structure development`biological_process;GO:0003677`DNA binding`molecular_function;GO:0008150`bi…
LOC103319740	4.94	7.96	4.79	2.52	3.51	1.86	NCDN_XENLA`Neurochondrin	-	-	GO:0005829`cytosol`cellular_component;GO:0048856`anatomical structure development`biological_process;GO:0030154`cell differentiation`biological_process;GO:0005623`cell`cellular_component
LOC103340148	14.48	26.43	18.28	77.93	125.93	94.22	EPHA_MYCTU`Epoxide hydrolase A	-	-	GO:0003674`molecular_function`molecular_function;GO:0008150`biological_process`biological_process
LOC103334484	0.11	0.77	0.47	4.68	21.14	12.3	MYB15_ARATH`Transcription factor MYB15	K09422`MYBP	-	GO:0001071`nucleic acid binding transcription factor activity`molecular_function;GO:0030154`cell differentiation`biological_process;GO:0006950`response to stress`biological_process;GO:0005634`nucleus`cellular_component;GO:0003677`DNA binding`molecular_function;GO:0008150`biological_process`biological_process
LOC103338588	7.67	5.42	16.84	3.06	2.18	2.31	PDCB2_ARATH`PLASMODESMATA CALLOSE-BINDING PROTEIN 2	-	-	GO:0006950`response to stress`biological_process;GO:0005575`cellular_component`cellular_component;GO:0005886`plasma membrane`cellular_component;GO:0003674`molecular_function`molecular_function
LOC103327418	20.58	18.24	20.85	5.85	6.48	6.44	Y1686_ARATH`Uncharacterized membrane protein At1g16860	-	-	GO:0005575`cellular_component`cellular_component;GO:0005886`plasma membrane`cellular_component;GO:0009058`biosynthetic process`biological_process;GO:0005975`carbohydrate metabolic process`biological_process
LOC103325576	26.81	23.38	16.11	6.4	8.13	8.64	RGLG4_ARATH`E3 ubiquitin-protein ligase RGLG4	K16280`RGLG	-	GO:0005737`cytoplasm`cellular_component;GO:0043167`ion binding`molecular_function;GO:0003674`molecular_function`molecular_function;GO:0006950`response to stress`biological_process;GO:0005634`nucleus`cellular_component;GO:0007165`signal transduction`biological_process
LOC103340295	7.4	2.7	2.79	0.85	0	0.17	Y1572_ARATH`WEB family protein At1g75720	-	-	GO:0005829`cytosol`cellular_component;GO:0008150`biological_process`biological_process
LOC103333025	0.01	0	0.01	1.4	0.06	0.1	CUCM1_CUCME`Cucumisin	-	-	GO:0005576`extracellular region`cellular_component;GO:0008233`peptidase activity`molecular_function
LOC103333126	4.01	2.69	7.55	248.83	19.55	7.12	PPME1_ARATH`Pectinesterase PPME1	K01051`E3.1.1.11	Pentose and glucuronate interconversions`ko00040;Starch and sucrose metabolism`ko00500	GO:0009056`catabolic process`biological_process;GO:0003674`molecular_function`molecular_function;GO:0005794`Golgi apparatus`cellular_component;GO:0005623`cell`cellular_component;GO:0040007`growth`biological_process;GO:0006950`response to stress`biological_process;GO:0005783`endoplasmic reticulum`cellular_component;GO:0030154`cell differentiation`biological_process;GO:0005975`carbohydrate metaboli…
LOC103322888	0.19	0	0.24	2.23	32.1	35.98	DMP2_ARATH`Protein DMP2	-	-	GO:0005773`vacuole`cellular_component;GO:0005783`endoplasmic reticulum`cellular_component;GO:0005575`cellular_component`cellular_component;GO:0008150`biological_process`biological_process
LOC103321492	5.7	7.09	3.55	1.39	1.89	1.01	.
LOC103336791	2.12	1.63	2.31	55.45	72.62	356.53	U73C3_ARATH`UDP-glycosyltransferase 73C3	-	-	GO:0043226`organelle`cellular_component;GO:0005622`intracellular`cellular_component;GO:0016757`transferase activity, transferring glycosyl groups`molecular_function
LOC103327168	0	0	0	1.37	2.81	0.68	-	-	-	-
LOC103322826	19.66	9.82	13.54	64.26	24.41	20.85	Y2451_ARATH`Leucine-rich repeat receptor-like serine/threonine-protein kinase At2g14510	-	-	GO:0005575`cellular_component`cellular_component;GO:0016301`kinase activity`molecular_function;GO:0005886`plasma membrane`cellular_component;GO:0043167`ion binding`molecular_function
LOC103325285	0	0	0.09	0.26	1.84	9.72	BBE25_ARATH`Berberine bridge enzyme-like 25	-	-	GO:0043167`ion binding`molecular_function;GO:0016491`oxidoreductase activity`molecular_function;GO:0005618`cell wall`cellular_component;GO:0005576`extracellular region`cellular_component
LOC103334319	9.75	6.68	9.85	31.15	13.57	23.86	PRT1_ARATH`E3 ubiquitin-protein ligase PRT1	-	-	GO:0043167`ion binding`molecular_function;GO:0009056`catabolic process`biological_process;GO:0003674`molecular_function`molecular_function;GO:0005737`cytoplasm`cellular_component;GO:0006950`response to stress`biological_process
LOC103342240	2.51	6.46	4.73	8.23	10.05	16.98	ENO1_ARATH`Enolase 1, chloroplastic	K01689`ENO, eno	Carbon metabolism`ko01200;Biosynthesis of amino acids`ko01230;HIF-1 signaling pathway`ko04066;RNA degradation`ko03018;Methane metabolism`ko00680;Glycolysis / Gluconeogenesis`ko00010	GO:0006091`generation of precursor metabolites and energy`biological_process;GO:0005829`cytosol`cellular_component;GO:0043167`ion binding`molecular_function;GO:0043234`protein complex`cellular_component;GO:0009536`plastid`cellular_component;GO:0009056`catabolic process`biological_process;GO:0016829`lyase activity`molecular_function;GO:0044281`small molecule metabolic process`biological_process;GO…
LOC103338277	7.84	7.34	16.64	40.83	34.24	17.4	.
LOC103323319	0	0	0.01	0.42	0.45	0.87	MDL1_PRUSE`(R)-mandelonitrile lyase 1	K08248`E4.1.2.10	Cyanoamino acid metabolism`ko00460	GO:0043167`ion binding`molecular_function;GO:0016023`cytoplasmic, membrane-bounded vesicle`cellular_component;GO:0016829`lyase activity`molecular_function;GO:0005773`vacuole`cellular_component;GO:0016491`oxidoreductase activity`molecular_function
LOC103321213	5.62	1.4	3.8	0.45	0.98	1.45	FD_ARATH`Protein FD	-	-	GO:0001071`nucleic acid binding transcription factor activity`molecular_function;GO:0048856`anatomical structure development`biological_process;GO:0009058`biosynthetic process`biological_process;GO:0008150`biological_process`biological_process;GO:0003677`DNA binding`molecular_function;GO:0003674`molecular_function`molecular_function;GO:0005634`nucleus`cellular_component;GO:0034641`cellular nitrog…
LOC103342126	13.36	19.8	11.62	44.94	41.02	25.92	CRPK1_ARATH`Cold-responsive protein kinase 1	-	-	GO:0006950`response to stress`biological_process;GO:0008150`biological_process`biological_process;GO:0016301`kinase activity`molecular_function;GO:0005886`plasma membrane`cellular_component;GO:0043167`ion binding`molecular_function;GO:0006464`cellular protein modification process`biological_process
LOC103341197	1.29	1.08	1.91	30.3	4.54	2.89	-	-	-	-
LOC103341469	596.58	372.04	673.57	86.96	185.57	214.02	PTR18_ARATH`Protein NRT1/ PTR FAMILY 3.1	-	-	GO:0071941`nitrogen cycle metabolic process`biological_process;GO:0044281`small molecule metabolic process`biological_process;GO:0005886`plasma membrane`cellular_component;GO:0005575`cellular_component`cellular_component;GO:0022857`transmembrane transporter activity`molecular_function;GO:0042592`homeostatic process`biological_process
LOC103326436	0	0	0	0.14	3.66	8.29	LGUL_ORYSJ`Lactoylglutathione lyase	K01759`GLO1, gloA	MAPK signaling pathway - yeast`ko04011;Pyruvate metabolism`ko00620	GO:0006950`response to stress`biological_process;GO:0044281`small molecule metabolic process`biological_process;GO:0016829`lyase activity`molecular_function;GO:0043167`ion binding`molecular_function;GO:0003674`molecular_function`molecular_function;GO:0009056`catabolic process`biological_process
LOC103331391	1.06	0.05	1.52	145.17	11.09	2.38	-	-	-	-
LOC103330901	7.17	5.28	5.02	2.12	2.35	2.71	R13L1_ARATH`Putative disease resistance RPP13-like protein 1	-	-	GO:0043167`ion binding`molecular_function;GO:0006950`response to stress`biological_process
LOC103333737	3.91	2.45	6.04	7.18	19.8	21.91	DTX35_ARATH`Protein DETOXIFICATION 35	K03327`TC.MATE, SLC47A, norM, mdtK, dinF	-	GO:0022857`transmembrane transporter activity`molecular_function;GO:0055085`transmembrane transport`biological_process;GO:0005575`cellular_component`cellular_component;GO:0003674`molecular_function`molecular_function;GO:0005773`vacuole`cellular_component;GO:0009058`biosynthetic process`biological_process
LOC103322958	14.28	13.85	12.18	4.51	5.08	7.36	FB135_ARATH`F-box protein At3g07870	-	-	GO:0005575`cellular_component`cellular_component;GO:0008283`cell proliferation`biological_process
LOC103341128	76.99	70.76	64.35	25.8	33.83	37.69	SPSA1_CITUN`Probable sucrose-phosphate synthase 1	K00696`E2.4.1.14	Starch and sucrose metabolism`ko00500	GO:0016757`transferase activity, transferring glycosyl groups`molecular_function;GO:0009058`biosynthetic process`biological_process;GO:0005975`carbohydrate metabolic process`biological_process
LOC103343593	0	0	0	1.31	2.48	1.55	LRK10_WHEAT`Rust resistance kinase Lr10	-	-	GO:0005886`plasma membrane`cellular_component;GO:0016301`kinase activity`molecular_function;GO:0005575`cellular_component`cellular_component;GO:0043167`ion binding`molecular_function
LOC103332866	1.02	0	1.56	4.19	69.11	69.7	PER4_VITVI`Peroxidase 4	K00430`E1.11.1.7	Phenylpropanoid biosynthesis`ko00940	GO:0006950`response to stress`biological_process;GO:0005576`extracellular region`cellular_component;GO:0016491`oxidoreductase activity`molecular_function;GO:0043167`ion binding`molecular_function;GO:0003674`molecular_function`molecular_function;GO:0009056`catabolic process`biological_process
LOC103327341	0.26	0.49	0.4	2.47	10.87	10.27	DCE1_ARATH`Glutamate decarboxylase 1	K01580`E4.1.1.15, gadB, gadA, GAD	GABAergic synapse`ko04727;Alanine, aspartate and glutamate metabolism`ko00250;beta-Alanine metabolism`ko00410;Taurine and hypotaurine metabolism`ko00430;Butanoate metabolism`ko00650;Type I diabetes mellitus`ko04940	GO:0005829`cytosol`cellular_component;GO:0008150`biological_process`biological_process;GO:0016829`lyase activity`molecular_function;GO:0043167`ion binding`molecular_function;GO:0009056`catabolic process`biological_process;GO:0006520`cellular amino acid metabolic process`biological_process;GO:0003674`molecular_function`molecular_function
LOC103340722	1.15	1.54	1.03	0.4	0.36	0.51	PAO5_ARATH`Probable polyamine oxidase 5	K12259`SMOX, PAO5	Arginine and proline metabolism`ko00330;beta-Alanine metabolism`ko00410	GO:0016491`oxidoreductase activity`molecular_function;GO:0034641`cellular nitrogen compound metabolic process`biological_process;GO:0043167`ion binding`molecular_function;GO:0048856`anatomical structure development`biological_process;GO:0009056`catabolic process`biological_process;GO:0005737`cytoplasm`cellular_component
LOC103332805	83.16	102.38	235.07	322.22	488.91	288.07	.
LOC103321273	0.11	0.3	0.22	1.56	2.17	2.61	-	K14488`SAUR	Plant hormone signal transduction`ko04075	-
LOC103328961	0	0	0.15	0.01	1.69	1.93	WAKLC_ARATH`Wall-associated receptor kinase-like 3	-	-	GO:0003674`molecular_function`molecular_function;GO:0043167`ion binding`molecular_function;GO:0005575`cellular_component`cellular_component;GO:0016301`kinase activity`molecular_function
LOC103342196	35.31	18.4	25.81	45.7	64.81	102.13	LIPG_RAT`Gastric triacylglycerol lipase	-	-	GO:0043226`organelle`cellular_component;GO:0008150`biological_process`biological_process;GO:0044281`small molecule metabolic process`biological_process;GO:0005576`extracellular region`cellular_component;GO:0009056`catabolic process`biological_process;GO:0003674`molecular_function`molecular_function;GO:0005622`intracellular`cellular_component;GO:0016491`oxidoreductase activity`molecular_function;G…
LOC103341228	35.51	49.12	38.15	7.89	15	16.58	Y1675_ARATH`G-type lectin S-receptor-like serine/threonine-protein kinase At1g67520	-	-	GO:0003674`molecular_function`molecular_function;GO:0043167`ion binding`molecular_function;GO:0005575`cellular_component`cellular_component;GO:0016301`kinase activity`molecular_function;GO:0005886`plasma membrane`cellular_component
LOC103336480	196.45	85.58	211.71	600.16	772.51	606.15	-	-	-	-
LOC103320422	14.88	5.4	12.18	37.24	49.96	79.1	PUB4_ARATH`U-box domain-containing protein 4	-	-	GO:0005634`nucleus`cellular_component;GO:0005737`cytoplasm`cellular_component;GO:0003674`molecular_function`molecular_function
LOC103331795	0.21	0.34	1.17	4.87	24.36	16.34	-	-	-	-
LOC103320065	13.9	20.44	32.49	52.8	44.26	35.79	CX5B2_ARATH`Cytochrome c oxidase subunit 5b-2, mitochondrial	K02265`COX5B	Alzheimer's disease`ko05010;Oxidative phosphorylation`ko00190;Cardiac muscle contraction`ko04260;Huntington's disease`ko05016;Parkinson's disease`ko05012;Non-alcoholic fatty liver disease (NAFLD)`ko04932	GO:0044281`small molecule metabolic process`biological_process;GO:0009058`biosynthetic process`biological_process;GO:0005739`mitochondrion`cellular_component;GO:0055085`transmembrane transport`biological_process;GO:0034641`cellular nitrogen compound metabolic process`biological_process;GO:0022857`transmembrane transporter activity`molecular_function;GO:0006091`generation of precursor metabolites …
LOC103321020	0	0	0	0.96	15.17	29.69	PERX_NICSY`Lignin-forming anionic peroxidase	K00430`E1.11.1.7	Phenylpropanoid biosynthesis`ko00940	GO:0016491`oxidoreductase activity`molecular_function;GO:0006950`response to stress`biological_process;GO:0005576`extracellular region`cellular_component;GO:0043167`ion binding`molecular_function;GO:0009056`catabolic process`biological_process;GO:0003674`molecular_function`molecular_function
LOC103343605	20.96	13.12	31.38	950.74	68.58	25.2	PME28_ARATH`Putative pectinesterase/pectinesterase inhibitor 28	K01051`E3.1.1.11	Starch and sucrose metabolism`ko00500;Pentose and glucuronate interconversions`ko00040	GO:0009056`catabolic process`biological_process;GO:0003674`molecular_function`molecular_function;GO:0071554`cell wall organization or biogenesis`biological_process;GO:0005975`carbohydrate metabolic process`biological_process;GO:0030234`enzyme regulator activity`molecular_function;GO:0005575`cellular_component`cellular_component
LOC103337555	4.75	2.7	3.73	9.06	11.75	10.71	BEL1_ARATH`Homeobox protein BEL1 homolog	-	-	GO:0001071`nucleic acid binding transcription factor activity`molecular_function;GO:0005634`nucleus`cellular_component;GO:0005829`cytosol`cellular_component;GO:0003677`DNA binding`molecular_function;GO:0005575`cellular_component`cellular_component
LOC103324122	0.63	0.34	0.8	2.38	1.98	1.38	ACCH1_ARATH`1-aminocyclopropane-1-carboxylate oxidase homolog 1	-	-	GO:0043167`ion binding`molecular_function;GO:0016491`oxidoreductase activity`molecular_function
LOC103338906	15.88	17.21	11.65	5.27	7.14	6.08	NAA40_DANRE`N-alpha-acetyltransferase 40	-	-	GO:0005634`nucleus`cellular_component;GO:0034641`cellular nitrogen compound metabolic process`biological_process;GO:0016746`transferase activity, transferring acyl groups`molecular_function;GO:0009058`biosynthetic process`biological_process;GO:0005737`cytoplasm`cellular_component;GO:0051276`chromosome organization`biological_process;GO:0006464`cellular protein modification process`biological_proc…
LOC103339707	0.23	0.06	0.06	1.12	0.57	0.96	CHX20_ARATH`Cation/H(+) antiporter 20	-	-	GO:0007034`vacuolar transport`biological_process;GO:0006810`transport`biological_process;GO:0006605`protein targeting`biological_process;GO:0042592`homeostatic process`biological_process;GO:0005783`endoplasmic reticulum`cellular_component;GO:0005575`cellular_component`cellular_component;GO:0022857`transmembrane transporter activity`molecular_function;GO:0005623`cell`cellular_component
LOC103341464	0	0	0.09	0	5.35	9.74	-	-	-	-
LOC103334961	0.09	0.04	0.01	0.13	1.1	2.57	SQE1_PANGI`Squalene monooxygenase SE1	K00511`SQLE, ERG1	Steroid biosynthesis`ko00100;Sesquiterpenoid and triterpenoid biosynthesis`ko00909	GO:0005575`cellular_component`cellular_component;GO:0005783`endoplasmic reticulum`cellular_component;GO:0006950`response to stress`biological_process;GO:0016491`oxidoreductase activity`molecular_function;GO:0006629`lipid metabolic process`biological_process;GO:0043167`ion binding`molecular_function;GO:0044281`small molecule metabolic process`biological_process;GO:0008150`biological_process`biolog…
LOC103330809	3.05	3.89	2.87	32.37	74.5	55.22	E13B_PRUPE`Glucan endo-1,3-beta-glucosidase, basic isoform	-	-	GO:0006950`response to stress`biological_process;GO:0008150`biological_process`biological_process;GO:0016798`hydrolase activity, acting on glycosyl bonds`molecular_function;GO:0005975`carbohydrate metabolic process`biological_process
LOC103343778	3.16	6.28	6.51	10.34	32.26	26.88	DTX35_ARATH`Protein DETOXIFICATION 35	K03327`TC.MATE, SLC47A, norM, mdtK, dinF	-	GO:0022857`transmembrane transporter activity`molecular_function;GO:0055085`transmembrane transport`biological_process;GO:0005575`cellular_component`cellular_component;GO:0009058`biosynthetic process`biological_process;GO:0005773`vacuole`cellular_component;GO:0003674`molecular_function`molecular_function
LOC103318848	1.31	1.27	1.07	8.26	4.67	5.69	NSTU2_ARATH`Nucleotide-sugar uncharacterized transporter 2	-	-	GO:0005575`cellular_component`cellular_component;GO:0022857`transmembrane transporter activity`molecular_function;GO:0005794`Golgi apparatus`cellular_component;GO:0006810`transport`biological_process
LOC103333009	0	0	0	0.08	0.62	2.8	EIX1_SOLLC`Receptor-like protein EIX1	-	-	GO:0006950`response to stress`biological_process;GO:0005575`cellular_component`cellular_component;GO:0005886`plasma membrane`cellular_component
LOC103318825	32.2	47.42	24.94	9.99	15.71	14.68	PGP1A_ARATH`Phosphoglycolate phosphatase 1A, chloroplastic	K19269`PGP, PGLP	Carbon metabolism`ko01200;Glyoxylate and dicarboxylate metabolism`ko00630	GO:0016791`phosphatase activity`molecular_function;GO:0009058`biosynthetic process`biological_process;GO:0005737`cytoplasm`cellular_component;GO:0009536`plastid`cellular_component;GO:0008150`biological_process`biological_process
LOC103328988	1.33	1.54	4.37	2.27	8.37	17.98	UFOG3_FRAAN`Putative UDP-glucose flavonoid 3-O-glucosyltransferase 3	-	-	GO:0016757`transferase activity, transferring glycosyl groups`molecular_function
LOC103343027	0	0	0	0.09	0.54	0.18	EIX2_SOLLC`Receptor-like protein EIX2	-	-	GO:0005575`cellular_component`cellular_component;GO:0006950`response to stress`biological_process;GO:0005886`plasma membrane`cellular_component
LOC103332717	154.6	128.67	85.87	49.42	36.9	31.4	GCC1_ARATH`Guanylyl cyclase 1	-	-	GO:0044281`small molecule metabolic process`biological_process;GO:0034641`cellular nitrogen compound metabolic process`biological_process;GO:0009058`biosynthetic process`biological_process;GO:0016829`lyase activity`molecular_function
LOC103330704	0.15	0	0.2	0.62	1.22	0.85	ASAT1_ARATH`Acyl-CoA--sterol O-acyltransferase 1	-	-	GO:0009056`catabolic process`biological_process;GO:0005575`cellular_component`cellular_component;GO:0016746`transferase activity, transferring acyl groups`molecular_function;GO:0006629`lipid metabolic process`biological_process;GO:0044281`small molecule metabolic process`biological_process
LOC107881474	0.62	0.49	0.48	1.34	2.68	3.79	-	-	-	-
LOC103333676	0.75	0.41	0.33	1.13	5.61	6.41	CRF4_ARATH`Ethylene-responsive transcription factor CRF4	-	-	GO:0007165`signal transduction`biological_process;GO:0003677`DNA binding`molecular_function;GO:0005634`nucleus`cellular_component;GO:0048856`anatomical structure development`biological_process;GO:0001071`nucleic acid binding transcription factor activity`molecular_function;GO:0005737`cytoplasm`cellular_component
LOC103343184	1.06	3.5	1.6	3.96	21.26	14.58	ASPL2_ARATH`Aspartic proteinase-like protein 2	-	-	GO:0009056`catabolic process`biological_process;GO:0008233`peptidase activity`molecular_function;GO:0008150`biological_process`biological_process;GO:0005886`plasma membrane`cellular_component;GO:0005575`cellular_component`cellular_component
LOC103342061	5.56	8.1	4.54	3.19	1.87	2.89	PPA1_ARATH`Probable inactive purple acid phosphatase 1	-	-	GO:0005576`extracellular region`cellular_component;GO:0043167`ion binding`molecular_function;GO:0016791`phosphatase activity`molecular_function
LOC103320743	9.71	7.78	6.58	2.44	2.31	3.99	VILI1_ARATH`Villin-1	-	-	GO:0005737`cytoplasm`cellular_component;GO:0005856`cytoskeleton`cellular_component;GO:0008092`cytoskeletal protein binding`molecular_function;GO:0006461`protein complex assembly`biological_process;GO:0007010`cytoskeleton organization`biological_process;GO:0008150`biological_process`biological_process
LOC103324011	17.27	13.88	13.22	226.07	26.62	17.05	STY13_ARATH`Serine/threonine-protein kinase STY13	-	-	GO:0005886`plasma membrane`cellular_component;GO:0016301`kinase activity`molecular_function;GO:0009790`embryo development`biological_process;GO:0006464`cellular protein modification process`biological_process;GO:0043167`ion binding`molecular_function;GO:0048856`anatomical structure development`biological_process
LOC103335340	0.1	0.33	0.33	0	4.5	4.9	UFOG7_FRAAN`UDP-glucose flavonoid 3-O-glucosyltransferase 7	-	-	GO:0016757`transferase activity, transferring glycosyl groups`molecular_function
LOC103325583	0.28	0	0.26	5.72	0.44	0.65	MDHC_MEDSA`Malate dehydrogenase, cytoplasmic	K00025`MDH1	Proximal tubule bicarbonate reclamation`ko04964;Citrate cycle (TCA cycle)`ko00020;Cysteine and methionine metabolism`ko00270;Glyoxylate and dicarboxylate metabolism`ko00630;Carbon metabolism`ko01200;Pyruvate metabolism`ko00620;Carbon fixation in photosynthetic organisms`ko00710	GO:0044281`small molecule metabolic process`biological_process;GO:0016491`oxidoreductase activity`molecular_function;GO:0006091`generation of precursor metabolites and energy`biological_process;GO:0005975`carbohydrate metabolic process`biological_process;GO:0005737`cytoplasm`cellular_component
LOC103338063	0.33	0.15	0.09	4.26	17.67	17.89	PPA27_ARATH`Probable inactive purple acid phosphatase 27	-	-	GO:0005576`extracellular region`cellular_component;GO:0043167`ion binding`molecular_function;GO:0016791`phosphatase activity`molecular_function
LOC103323317	0	0.44	0.25	0.32	2.34	4.06	.
LOC103337198	1.64	2.18	2.64	14.77	3.83	2.91	-	-	-	-
LOC103342608	3.47	3.19	3.94	0.9	2.04	1.52	AROF_SOLTU`Phospho-2-dehydro-3-deoxyheptonate aldolase 1, chloroplastic	K01626`E2.5.1.54, aroF, aroG, aroH	Biosynthesis of amino acids`ko01230;Phenylalanine, tyrosine and tryptophan biosynthesis`ko00400	GO:0016765`transferase activity, transferring alkyl or aryl (other than methyl) groups`molecular_function;GO:0044281`small molecule metabolic process`biological_process;GO:0009536`plastid`cellular_component;GO:0006520`cellular amino acid metabolic process`biological_process;GO:0009058`biosynthetic process`biological_process
LOC103330345	0.01	0	0	0.02	0.49	0.12	FBK70_ARATH`F-box/kelch-repeat protein At3g27150	-	-	GO:0005634`nucleus`cellular_component;GO:0005829`cytosol`cellular_component
LOC103335639	4.94	4.6	6.92	229.32	18.17	7.1	PERK5_ARATH`Proline-rich receptor-like protein kinase PERK5	-	-	GO:0043167`ion binding`molecular_function;GO:0006464`cellular protein modification process`biological_process;GO:0004871`signal transducer activity`molecular_function;GO:0005886`plasma membrane`cellular_component;GO:0016301`kinase activity`molecular_function;GO:0005575`cellular_component`cellular_component
LOC103343020	26.66	21.64	18.24	44.18	47.37	37.64	FTIP3_ARATH`FT-interacting protein 3	-	-	GO:0005829`cytosol`cellular_component;GO:0005575`cellular_component`cellular_component;GO:0005783`endoplasmic reticulum`cellular_component;GO:0005886`plasma membrane`cellular_component;GO:0016757`transferase activity, transferring glycosyl groups`molecular_function;GO:0005794`Golgi apparatus`cellular_component;GO:0005737`cytoplasm`cellular_component;GO:0005618`cell wall`cellular_component;GO:0005…
LOC103333553	0.55	0.76	1.44	4.36	1.94	2.55	HIP9_ARATH`Heavy metal-associated isoprenylated plant protein 9	-	-	GO:0006810`transport`biological_process;GO:0043167`ion binding`molecular_function
LOC103323165	5.2	4.04	5.49	82.78	9.98	6.46	-	-	-	-
LOC103342669	0	0.13	0.04	0	7.3	10.89	TRPA2_ARATH`Tryptophan synthase alpha chain, chloroplastic	K01695`trpA	Glycine, serine and threonine metabolism`ko00260;Phenylalanine, tyrosine and tryptophan biosynthesis`ko00400;Biosynthesis of amino acids`ko01230	GO:0034641`cellular nitrogen compound metabolic process`biological_process;GO:0006950`response to stress`biological_process;GO:0016829`lyase activity`molecular_function;GO:0006520`cellular amino acid metabolic process`biological_process;GO:0009536`plastid`cellular_component;GO:0008150`biological_process`biological_process;GO:0071554`cell wall organization or biogenesis`biological_process;GO:00090…
LOC103343426	0.65	0.84	1.18	1.25	14.16	10.53	LOR15_ARATH`Protein LURP-one-related 15	-	-	GO:0009536`plastid`cellular_component;GO:0003674`molecular_function`molecular_function
LOC103332041	0.59	0	0.32	2.89	5.37	10.53	-	-	-	-
LOC103344245	22.46	6.79	22.24	51.55	48.24	53.71	BH149_ARATH`Transcription factor bHLH149	-	-	GO:0003677`DNA binding`molecular_function;GO:0005634`nucleus`cellular_component;GO:0003674`molecular_function`molecular_function;GO:0001071`nucleic acid binding transcription factor activity`molecular_function
LOC103332406	0.26	0	0.18	0	8.93	9.22	LBD1_ARATH`LOB domain-containing protein 1	-	-	GO:0005739`mitochondrion`cellular_component
LOC103327501	0	0	0	0.05	1.1	0.78	-	-	-	-
LOC103322807	5.66	6.85	4.48	2.58	2.47	2.73	NPK1_TOBAC`Mitogen-activated protein kinase kinase kinase NPK1	-	-	GO:0051301`cell division`biological_process;GO:0022607`cellular component assembly`biological_process;GO:0016301`kinase activity`molecular_function;GO:0004871`signal transducer activity`molecular_function;GO:0007049`cell cycle`biological_process;GO:0005856`cytoskeleton`cellular_component;GO:0006950`response to stress`biological_process;GO:0005634`nucleus`cellular_component;GO:0005737`cytoplasm`ce…
LOC103330881	0.9	2.45	1.13	2.21	12.69	8.1	AKR2_ORYSI`Probable aldo-keto reductase 2	-	-	GO:0016491`oxidoreductase activity`molecular_function
LOC103331568	5.85	4.97	4.66	1.36	1.66	1.33	-	-	-	-
LOC103343801	0	0	0	0	0.41	2.69	SPT51_ARATH`Putative transcription elongation factor SPT5 homolog 1	K15172`SUPT5H, SPT5	-	GO:0043234`protein complex`cellular_component;GO:0003735`structural constituent of ribosome`molecular_function;GO:0005654`nucleoplasm`cellular_component;GO:0034641`cellular nitrogen compound metabolic process`biological_process;GO:0006412`translation`biological_process;GO:0005840`ribosome`cellular_component;GO:0009058`biosynthetic process`biological_process;GO:0003729`mRNA binding`molecular_funct…
LOC103332800	1.11	1.01	2.22	52.53	73.03	75.97	P2C25_ARATH`Probable protein phosphatase 2C 25	-	-	GO:0016791`phosphatase activity`molecular_function;GO:0043167`ion binding`molecular_function;GO:0009536`plastid`cellular_component;GO:0007165`signal transduction`biological_process;GO:0006950`response to stress`biological_process;GO:0005634`nucleus`cellular_component;GO:0008150`biological_process`biological_process
LOC103331877	8.58	5.07	2.99	19.2	124.51	148.39	SDR1_ARATH`(+)-neomenthol dehydrogenase	K15095`E1.1.1.208	Monoterpenoid biosynthesis`ko00902	GO:0008150`biological_process`biological_process;GO:0016491`oxidoreductase activity`molecular_function;GO:0006950`response to stress`biological_process;GO:0005737`cytoplasm`cellular_component
LOC103318744	5.42	3.8	4.08	88.33	9.9	4.99	PBL26_ARATH`Probable serine/threonine-protein kinase PBL26	-	-	GO:0006464`cellular protein modification process`biological_process;GO:0043167`ion binding`molecular_function;GO:0004871`signal transducer activity`molecular_function;GO:0016301`kinase activity`molecular_function;GO:0005886`plasma membrane`cellular_component;GO:0006950`response to stress`biological_process
LOC103325214	22.06	14.77	19.89	53.21	35.82	36.64	-	-	-	-
LOC103325366	0.69	0.86	0.3	5.06	2.5	2.35	WAK1_ARATH`Wall-associated receptor kinase 1	-	-	GO:0005773`vacuole`cellular_component;GO:0008150`biological_process`biological_process;GO:0016301`kinase activity`molecular_function;GO:0005618`cell wall`cellular_component;GO:0003674`molecular_function`molecular_function;GO:0043167`ion binding`molecular_function;GO:0005886`plasma membrane`cellular_component;GO:0005575`cellular_component`cellular_component;GO:0006950`response to stress`biological…
LOC103321211	1.12	0.37	0.57	10.53	1.81	1.68	CADH6_ORYSJ`Probable cinnamyl alcohol dehydrogenase 6	K00083`E1.1.1.195	Phenylpropanoid biosynthesis`ko00940	GO:0016491`oxidoreductase activity`molecular_function;GO:0019748`secondary metabolic process`biological_process;GO:0009058`biosynthetic process`biological_process;GO:0043167`ion binding`molecular_function
LOC103338767	31.43	24.89	22.05	9.54	8.64	7.31	-	-	-	-
LOC103341319	8.12	11.83	11.6	6.29	2.31	2.3	FH1_ARATH`Formin-like protein 1	-	-	GO:0007010`cytoskeleton organization`biological_process;GO:0005886`plasma membrane`cellular_component;GO:0005618`cell wall`cellular_component;GO:0008092`cytoskeletal protein binding`molecular_function;GO:0006461`protein complex assembly`biological_process;GO:0005575`cellular_component`cellular_component
LOC103325277	1.42	1.51	1.88	40.77	163.32	197.51	BBE13_ARATH`Berberine bridge enzyme-like 13	-	-	GO:0043167`ion binding`molecular_function;GO:0005576`extracellular region`cellular_component;GO:0005618`cell wall`cellular_component;GO:0016491`oxidoreductase activity`molecular_function
LOC103338389	18.4	25.25	22.7	8.17	9.85	10.76	HA22A_ARATH`HVA22-like protein a	K17279`REEP5_6	-	GO:0008150`biological_process`biological_process;GO:0005575`cellular_component`cellular_component;GO:0006950`response to stress`biological_process
LOC107880872	0.8	1.9	0.93	0.29	0.35	0.27	-	-	-	-
LOC103334570	0.5	0.04	0.19	2.67	4.28	3.46	CHOD_MYCTO`Cholesterol oxidase	-	-	GO:0016491`oxidoreductase activity`molecular_function;GO:0044281`small molecule metabolic process`biological_process;GO:0008150`biological_process`biological_process;GO:0006629`lipid metabolic process`biological_process;GO:0016853`isomerase activity`molecular_function;GO:0009058`biosynthetic process`biological_process
LOC103333319	1.93	3.01	2.14	0.33	0.46	1.26	-	-	-	-
LOC103324071	1.48	2.68	2.26	79.86	6.07	2.62	RIC7_ARATH`CRIB domain-containing protein RIC7	-	-	GO:0008150`biological_process`biological_process;GO:0005886`plasma membrane`cellular_component;GO:0005634`nucleus`cellular_component;GO:0040007`growth`biological_process;GO:0005737`cytoplasm`cellular_component
LOC103320691	3.32	2.98	5.08	18.95	17.39	18.26	EDR2L_ARATH`Protein ENHANCED DISEASE RESISTANCE 2-like	-	-	GO:0005575`cellular_component`cellular_component;GO:0005783`endoplasmic reticulum`cellular_component;GO:0006950`response to stress`biological_process;GO:0008289`lipid binding`molecular_function;GO:0005886`plasma membrane`cellular_component;GO:0005768`endosome`cellular_component
LOC103322174	2.77	3.16	3.48	1.02	1.24	1.62	-	-	-	-
LOC107880540	5.65	3.52	6.36	131.86	9.85	4.17	-	-	-	-
LOC103328976	1.77	0	0.47	11.1	60.47	59.49	-	-	-	-
LOC103339394	0.84	1.74	1.14	41.21	3.86	0.77	Y2197_ARATH`Probable protein kinase At2g41970	-	-	GO:0030154`cell differentiation`biological_process;GO:0004871`signal transducer activity`molecular_function;GO:0000902`cell morphogenesis`biological_process;GO:0016301`kinase activity`molecular_function;GO:0006464`cellular protein modification process`biological_process;GO:0043167`ion binding`molecular_function;GO:0021700`developmental maturation`biological_process;GO:0040007`growth`biological_pr…
LOC103333203	0.89	0.26	0.05	0.63	7.24	8.01	CRK25_ARATH`Cysteine-rich receptor-like protein kinase 25	-	-	GO:0043167`ion binding`molecular_function;GO:0006464`cellular protein modification process`biological_process;GO:0005575`cellular_component`cellular_component;GO:0006950`response to stress`biological_process;GO:0005886`plasma membrane`cellular_component;GO:0016301`kinase activity`molecular_function
LOC103319898	7.42	12.03	9.71	3.12	2.35	3.89	TCHQD_ARATH`Glutathione S-transferase TCHQD	-	-	GO:0005886`plasma membrane`cellular_component;GO:0016765`transferase activity, transferring alkyl or aryl (other than methyl) groups`molecular_function;GO:0008150`biological_process`biological_process
LOC103320228	2.1	1.85	1.52	0.12	0.29	0.68	.
LOC103324702	0.08	0	0.09	1.44	1.34	0.92	-	-	-	-
LOC103341944	0.11	0.49	0.38	0	0.02	0.02	PPR78_ARATH`Pentatricopeptide repeat-containing protein At1g52640, mitochondrial	-	-	GO:0005739`mitochondrion`cellular_component
LOC103338635	0.26	0.37	0.7	0.66	4.52	6.64	-	-	-	-
LOC103333384	0.69	1.58	1.3	1.5	3.42	4.54	PUB35_ARATH`U-box domain-containing protein 35	-	-	GO:0003674`molecular_function`molecular_function;GO:0043167`ion binding`molecular_function;GO:0016301`kinase activity`molecular_function
LOC103339885	1.7	0.48	2.28	20.42	12.34	17.32	H2B3_ARATH`Histone H2B.3	K11252`H2B	Alcoholism`ko05034;Viral carcinogenesis`ko05203;Systemic lupus erythematosus`ko05322	GO:0003677`DNA binding`molecular_function;GO:0005634`nucleus`cellular_component;GO:0005694`chromosome`cellular_component;GO:0003674`molecular_function`molecular_function;GO:0043234`protein complex`cellular_component
LOC103342977	1.22	1.18	1.3	45.69	3.62	1.18	ZDH21_ARATH`Probable protein S-acyltransferase 3	K16675`ZDHHC9_14_18	Hippo signaling pathway - fly`ko04391	GO:0016746`transferase activity, transferring acyl groups`molecular_function;GO:0009058`biosynthetic process`biological_process;GO:0005575`cellular_component`cellular_component;GO:0005783`endoplasmic reticulum`cellular_component;GO:0006605`protein targeting`biological_process;GO:0061024`membrane organization`biological_process;GO:0016023`cytoplasmic, membrane-bounded vesicle`cellular_component;GO…
LOC103319804	1.72	1.86	2.62	12.72	8.63	11.47	NRG2_ARATH`Nitrate regulatory gene2 protein	-	-	GO:0006810`transport`biological_process;GO:0005634`nucleus`cellular_component;GO:0008150`biological_process`biological_process
LOC103327612	22.26	28.89	15.59	9.28	9.6	11.75	U2AFA_ORYSJ`Splicing factor U2af small subunit A	K12836`U2AF1	Shigellosis`ko05131;Spliceosome`ko03040	GO:0006397`mRNA processing`biological_process;GO:0043234`protein complex`cellular_component;GO:0043167`ion binding`molecular_function;GO:0003723`RNA binding`molecular_function;GO:0003677`DNA binding`molecular_function;GO:0005634`nucleus`cellular_component
LOC103332243	18.73	18.19	21.73	4.82	10.17	10.45	OXA1L_ARATH`Mitochondrial inner membrane protein OXA1-like	K03217`yidC, spoIIIJ, OXA1, ccfA	Protein export`ko03060;Bacterial secretion system`ko03070	GO:0008565`protein transporter activity`molecular_function;GO:0007005`mitochondrion organization`biological_process;GO:0061024`membrane organization`biological_process;GO:0006461`protein complex assembly`biological_process;GO:0005739`mitochondrion`cellular_component;GO:0005575`cellular_component`cellular_component
LOC103320028	14.82	6.12	10.37	4.43	5.45	3.91	TIF8_ARATH`Protein TIFY 8	-	-	GO:0007165`signal transduction`biological_process;GO:0005634`nucleus`cellular_component;GO:0006950`response to stress`biological_process
LOC103321140	1.01	1.15	1	12.64	1.85	0.75	PUB15_ARATH`U-box domain-containing protein 15	-	-	GO:0005634`nucleus`cellular_component;GO:0005737`cytoplasm`cellular_component;GO:0003674`molecular_function`molecular_function
LOC103323687	0.02	0.02	0.17	2.51	1.02	2.1	STP10_ARATH`Sugar transport protein 10	-	-	GO:0005886`plasma membrane`cellular_component;GO:0022857`transmembrane transporter activity`molecular_function;GO:0042592`homeostatic process`biological_process
LOC103328248	1.06	0	0.61	6.15	13.25	12.44	.
LOC103330984	13.18	17.23	11.98	5.76	7.04	7.33	PP365_ARATH`Pentatricopeptide repeat-containing protein At5g04810, chloroplastic	-	-	GO:0009790`embryo development`biological_process;GO:0034641`cellular nitrogen compound metabolic process`biological_process;GO:0009536`plastid`cellular_component;GO:0003723`RNA binding`molecular_function;GO:0048856`anatomical structure development`biological_process
LOC103320708	0.04	0	0.08	1.73	5.19	7.67	-	-	-	-
LOC103338328	0.86	0.18	0.75	1.27	5.48	5.99	PT311_ARATH`Probable sugar phosphate/phosphate translocator At3g11320	-	-	GO:0005794`Golgi apparatus`cellular_component;GO:0006810`transport`biological_process;GO:0022857`transmembrane transporter activity`molecular_function;GO:0005575`cellular_component`cellular_component;GO:0005783`endoplasmic reticulum`cellular_component
LOC103331939	1.66	2.24	2.34	71.47	6.07	1.59	SCRK7_ARATH`Probable fructokinase-7	K00847`E2.7.1.4, scrK	Fructose and mannose metabolism`ko00051;Starch and sucrose metabolism`ko00500;Amino sugar and nucleotide sugar metabolism`ko00520	GO:0043167`ion binding`molecular_function;GO:0006629`lipid metabolic process`biological_process;GO:0005829`cytosol`cellular_component;GO:0005975`carbohydrate metabolic process`biological_process;GO:0009058`biosynthetic process`biological_process;GO:0016301`kinase activity`molecular_function;GO:0044281`small molecule metabolic process`biological_process;GO:0008150`biological_process`biological_pro…
LOC103319458	14.84	15.87	7.59	1.07	1.96	2.72	-	K18195`RGL4, rhiE	-	-
LOC103326830	6.39	4.19	3.41	1.69	2.25	2.11	DIOX3_PAPSO`Codeine O-demethylase	-	-	GO:0034641`cellular nitrogen compound metabolic process`biological_process;GO:0009058`biosynthetic process`biological_process;GO:0008168`methyltransferase activity`molecular_function;GO:0043167`ion binding`molecular_function
LOC103324800	30.12	10.05	47.87	89.28	76.49	73.66	ERF81_ARATH`Ethylene-responsive transcription factor 12	-	-	GO:0003677`DNA binding`molecular_function;GO:0007165`signal transduction`biological_process;GO:0005634`nucleus`cellular_component;GO:0006950`response to stress`biological_process;GO:0001071`nucleic acid binding transcription factor activity`molecular_function
LOC103323060	16.56	17.32	23.58	693.57	53.53	19.91	PME28_ARATH`Putative pectinesterase/pectinesterase inhibitor 28	K01051`E3.1.1.11	Starch and sucrose metabolism`ko00500;Pentose and glucuronate interconversions`ko00040	GO:0005575`cellular_component`cellular_component;GO:0030234`enzyme regulator activity`molecular_function;GO:0071554`cell wall organization or biogenesis`biological_process;GO:0005975`carbohydrate metabolic process`biological_process;GO:0009056`catabolic process`biological_process;GO:0003674`molecular_function`molecular_function
LOC103339032	132.68	108.95	84.47	36.96	51.53	63.97	-	-	-	-
LOC103321035	0.24	0.09	0.25	1.16	3.03	2.52	PSKR1_ARATH`Phytosulfokine receptor 1	-	-	GO:0004871`signal transducer activity`molecular_function;GO:0016301`kinase activity`molecular_function;GO:0016829`lyase activity`molecular_function;GO:0043167`ion binding`molecular_function;GO:0005575`cellular_component`cellular_component;GO:0006950`response to stress`biological_process;GO:0002376`immune system process`biological_process;GO:0005886`plasma membrane`cellular_component
LOC103324110	0.73	2.33	0.87	11.72	7.97	10.2	ATL16_ARATH`RING-H2 finger protein ATL16	-	-	GO:0005575`cellular_component`cellular_component;GO:0006464`cellular protein modification process`biological_process;GO:0043167`ion binding`molecular_function;GO:0003674`molecular_function`molecular_function
LOC103343137	0.59	0.7	0.76	1.31	1.5	1.79	TMVRN_NICGU`TMV resistance protein N	-	-	GO:0008219`cell death`biological_process;GO:0007165`signal transduction`biological_process;GO:0002376`immune system process`biological_process;GO:0006950`response to stress`biological_process;GO:0043167`ion binding`molecular_function;GO:0005737`cytoplasm`cellular_component
LOC103319539	7.18	5.15	12.05	437.06	32.61	13.32	-	-	-	-
LOC103321488	8.06	8.04	4.99	2.07	0.77	2.1	BGL40_ARATH`Beta-glucosidase 40	K01188`E3.2.1.21	Cyanoamino acid metabolism`ko00460;Phenylpropanoid biosynthesis`ko00940;Starch and sucrose metabolism`ko00500	GO:0009536`plastid`cellular_component;GO:0005975`carbohydrate metabolic process`biological_process;GO:0016798`hydrolase activity, acting on glycosyl bonds`molecular_function;GO:0005576`extracellular region`cellular_component
LOC103332721	1.08	1.69	3.09	48.06	240.64	225.73	U76F1_ARATH`UDP-glycosyltransferase 76F1	-	-	GO:0043226`organelle`cellular_component;GO:0005622`intracellular`cellular_component;GO:0016757`transferase activity, transferring glycosyl groups`molecular_function
LOC103325865	0.22	0	0.13	0.31	1.21	3.59	KN14Q_ARATH`Kinesin-like protein KIN-14Q	K10406`KIFC2_3	-	GO:0008092`cytoskeletal protein binding`molecular_function;GO:0016887`ATPase activity`molecular_function;GO:0008150`biological_process`biological_process;GO:0043167`ion binding`molecular_function;GO:0043234`protein complex`cellular_component;GO:0003674`molecular_function`molecular_function;GO:0005856`cytoskeleton`cellular_component
LOC103323946	26.83	44.89	44.65	149.46	267.37	220.96	NFP_MEDTR`Serine/threonine receptor-like kinase NFP	-	-	GO:0006950`response to stress`biological_process;GO:0005575`cellular_component`cellular_component;GO:0005886`plasma membrane`cellular_component;GO:0044403`symbiosis, encompassing mutualism through parasitism`biological_process;GO:0043167`ion binding`molecular_function;GO:0006464`cellular protein modification process`biological_process;GO:0016301`kinase activity`molecular_function;GO:0008150`biolo…
LOC103333631	8.18	9.03	6.04	2.35	4.36	2.93	CCR1_ARATH`Cinnamoyl-CoA reductase 1	-	-	GO:0003674`molecular_function`molecular_function;GO:0009058`biosynthetic process`biological_process;GO:0008150`biological_process`biological_process;GO:0016491`oxidoreductase activity`molecular_function;GO:0019748`secondary metabolic process`biological_process;GO:0006950`response to stress`biological_process;GO:0005829`cytosol`cellular_component
LOC103341190	6.71	6.85	5.67	6.25	23.54	50.69	STA_RICCO`Sugar carrier protein A	-	-	GO:0006810`transport`biological_process;GO:0022857`transmembrane transporter activity`molecular_function;GO:0005575`cellular_component`cellular_component
LOC103343198	0.89	0	0.98	1.97	8.24	5.62	SUT_SPIOL`Sucrose transport protein	K15378`SLC45A1_2_4	-	GO:0005975`carbohydrate metabolic process`biological_process;GO:0022857`transmembrane transporter activity`molecular_function;GO:0005886`plasma membrane`cellular_component
LOC103321867	0.43	0.05	0.5	3.03	18.51	26.26	RGLG1_ARATH`E3 ubiquitin-protein ligase RGLG1	K16280`RGLG	-	GO:0003674`molecular_function`molecular_function;GO:0043167`ion binding`molecular_function;GO:0006464`cellular protein modification process`biological_process;GO:0007165`signal transduction`biological_process;GO:0006950`response to stress`biological_process;GO:0005634`nucleus`cellular_component;GO:0005886`plasma membrane`cellular_component
LOC103333150	10.03	21.21	13.41	131.73	277.02	207.4	-	-	-	-
LOC103324823	50.94	43.94	25.43	10.14	7.29	14.94	NAC73_ARATH`NAC domain-containing protein 73	-	-	GO:0001071`nucleic acid binding transcription factor activity`molecular_function;GO:0009058`biosynthetic process`biological_process;GO:0071554`cell wall organization or biogenesis`biological_process;GO:0005634`nucleus`cellular_component;GO:0003677`DNA binding`molecular_function;GO:0034641`cellular nitrogen compound metabolic process`biological_process
LOC103328795	4.02	2.39	3.18	6.91	12.87	11.28	CB24_TOBAC`Chlorophyll a-b binding protein 40, chloroplastic	K08912`LHCB1	Photosynthesis - antenna proteins`ko00196	GO:0006091`generation of precursor metabolites and energy`biological_process;GO:0005575`cellular_component`cellular_component;GO:0003674`molecular_function`molecular_function;GO:0006464`cellular protein modification process`biological_process;GO:0043234`protein complex`cellular_component;GO:0009536`plastid`cellular_component;GO:0043167`ion binding`molecular_function;GO:0009579`thylakoid`cellular_…
LOC103330310	1.82	1.59	2.33	37.53	4.45	6.26	CHX15_ARATH`Cation/H(+) antiporter 15	-	-	GO:0006810`transport`biological_process;GO:0005623`cell`cellular_component;GO:0005575`cellular_component`cellular_component;GO:0022857`transmembrane transporter activity`molecular_function;GO:0042592`homeostatic process`biological_process
LOC103341376	30.5	28.73	21.36	15.7	5.52	5.93	Y2242_ARATH`Probable LRR receptor-like serine/threonine-protein kinase At2g24230	-	-	GO:0043167`ion binding`molecular_function;GO:0005575`cellular_component`cellular_component;GO:0016301`kinase activity`molecular_function
LOC103339979	0.06	0.28	0.33	2.9	13.9	15.97	SABP2_TOBAC`Salicylic acid-binding protein 2	-	-	GO:0007165`signal transduction`biological_process;GO:0002376`immune system process`biological_process;GO:0006950`response to stress`biological_process;GO:0003674`molecular_function`molecular_function
LOC103332476	0	0	0	0	0.43	1.96	FBK50_ARATH`F-box/kelch-repeat protein At3g06240	-	-	-
LOC103341797	3.75	5.23	2.65	0.74	1.44	0.89	HBPL1_ARATH`Heme-binding-like protein At3g10130, chloroplastic	-	-	GO:0009536`plastid`cellular_component;GO:0003674`molecular_function`molecular_function;GO:0009579`thylakoid`cellular_component
LOC103335080	0.02	0	0.18	4.8	0.38	0.13	-	-	-	-
LOC103343104	6.82	4.09	4.29	0.97	0.99	1.46	-	-	-	-
LOC103321578	38.33	26.37	37.9	212.36	106.26	94.06	-	-	-	-
LOC103329628	4.23	4.38	5.58	165.71	15.99	7.02	-	-	-	-
LOC103332715	3	2.37	10.53	17.23	20.11	12.85	-	-	-	-
LOC103328252	2.99	1.8	3.79	7.38	30.45	28.77	4CL2_TOBAC`4-coumarate--CoA ligase 2	K01904`4CL	Phenylpropanoid biosynthesis`ko00940;Phenylalanine metabolism`ko00360;Ubiquinone and other terpenoid-quinone biosynthesis`ko00130	GO:0016874`ligase activity`molecular_function;GO:0019748`secondary metabolic process`biological_process;GO:0043167`ion binding`molecular_function
LOC103340126	15.65	14.93	19.36	2.75	2.1	3.26	AATPI_ARATH`AAA-ATPase At5g17760	K08900`BCS1	-	GO:0043167`ion binding`molecular_function;GO:0016887`ATPase activity`molecular_function;GO:0005575`cellular_component`cellular_component;GO:0005886`plasma membrane`cellular_component
LOC103334745	43.31	28.94	22.97	11.29	10.55	12.53	OFUT6_ARATH`O-fucosyltransferase 6	-	-	GO:0016757`transferase activity, transferring glycosyl groups`molecular_function;GO:0005575`cellular_component`cellular_component;GO:0005975`carbohydrate metabolic process`biological_process
LOC103342441	7.51	5.44	5.4	115.76	174.27	149.52	E13B_PRUPE`Glucan endo-1,3-beta-glucosidase, basic isoform	-	-	GO:0005975`carbohydrate metabolic process`biological_process;GO:0016798`hydrolase activity, acting on glycosyl bonds`molecular_function;GO:0008150`biological_process`biological_process;GO:0006950`response to stress`biological_process
LOC103322588	9.41	11.71	11.61	41.03	18.13	22.37	TMK4_ARATH`Receptor-like kinase TMK4	-	-	GO:0006464`cellular protein modification process`biological_process;GO:0043167`ion binding`molecular_function;GO:0005794`Golgi apparatus`cellular_component;GO:0004871`signal transducer activity`molecular_function;GO:0005886`plasma membrane`cellular_component;GO:0016301`kinase activity`molecular_function;GO:0005575`cellular_component`cellular_component
LOC107881883	0.59	0.18	1.12	9.67	6.23	1.55	NU2M_ARATH`NADH-ubiquinone oxidoreductase chain 2	-	-	GO:0005739`mitochondrion`cellular_component;GO:0034641`cellular nitrogen compound metabolic process`biological_process;GO:0005575`cellular_component`cellular_component;GO:0044281`small molecule metabolic process`biological_process;GO:0016491`oxidoreductase activity`molecular_function;GO:0006091`generation of precursor metabolites and energy`biological_process
LOC103324548	116.88	186.96	142.22	24.79	59.48	65.93	GLX1_ARATH`Lactoylglutathione lyase GLX1	K01759`GLO1, gloA	Pyruvate metabolism`ko00620;MAPK signaling pathway - yeast`ko04011	GO:0008150`biological_process`biological_process;GO:0044281`small molecule metabolic process`biological_process;GO:0005773`vacuole`cellular_component;GO:0005777`peroxisome`cellular_component;GO:0005829`cytosol`cellular_component;GO:0016491`oxidoreductase activity`molecular_function;GO:0005886`plasma membrane`cellular_component;GO:0016829`lyase activity`molecular_function;GO:0009056`catabolic proc…
LOC103321124	0	0.09	0.16	0.53	0.73	0.84	AGAL1_ARATH`Alpha-galactosidase 1	K07407`E3.2.1.22B, galA, rafA	Glycosphingolipid biosynthesis - globo series`ko00603;Sphingolipid metabolism`ko00600;Galactose metabolism`ko00052;Glycerolipid metabolism`ko00561	GO:0005975`carbohydrate metabolic process`biological_process;GO:0016798`hydrolase activity, acting on glycosyl bonds`molecular_function;GO:0071554`cell wall organization or biogenesis`biological_process;GO:0005618`cell wall`cellular_component;GO:0005576`extracellular region`cellular_component
LOC103318601	0	0	0	0.07	0.55	0.74	GLOX_VITPS`Aldehyde oxidase GLOX	-	-	GO:0005618`cell wall`cellular_component;GO:0006950`response to stress`biological_process;GO:0016491`oxidoreductase activity`molecular_function;GO:0005615`extracellular space`cellular_component
LOC103333595	0.63	0.66	1.39	16.24	63.93	55.93	AATP4_ARATH`AAA-ATPase At2g46620	-	-	GO:0016887`ATPase activity`molecular_function;GO:0005575`cellular_component`cellular_component;GO:0043167`ion binding`molecular_function
LOC103329742	24.43	24.55	17.91	9.55	10.34	8.92	Y3739_ARATH`Uncharacterized membrane protein At3g27390	-	-	GO:0005575`cellular_component`cellular_component;GO:0005886`plasma membrane`cellular_component
LOC103338074	9.66	9.81	12.7	34.87	21.87	15.03	.
LOC103329117	0.06	0.12	0.06	2.56	0.21	0.09	PGLR_VITVI`Probable polygalacturonase	-	-	GO:0005575`cellular_component`cellular_component;GO:0016798`hydrolase activity, acting on glycosyl bonds`molecular_function;GO:0005975`carbohydrate metabolic process`biological_process
LOC103328282	0	0	0.09	2.06	0.2	0.17	FLA14_ARATH`Fasciclin-like arabinogalactan protein 14	-	-	GO:0005886`plasma membrane`cellular_component;GO:0005575`cellular_component`cellular_component
LOC103333538	0.25	0	0.17	0.98	1.22	4.67	TLP1_PYRPY`Thaumatin-like protein 1	-	-	GO:0005576`extracellular region`cellular_component
LOC103344392	25.01	27.35	19.96	61.5	39.77	52.33	INVA_ARATH`Alkaline/neutral invertase A, mitochondrial	-	-	GO:0009056`catabolic process`biological_process;GO:0048856`anatomical structure development`biological_process;GO:0016798`hydrolase activity, acting on glycosyl bonds`molecular_function;GO:0005975`carbohydrate metabolic process`biological_process;GO:0005739`mitochondrion`cellular_component;GO:0006950`response to stress`biological_process
LOC103326893	0.11	0	0.23	0.26	1.3	1.71	MCA9_ARATH`Metacaspase-9	-	-	GO:0008233`peptidase activity`molecular_function;GO:0005576`extracellular region`cellular_component
LOC103321205	50.75	49.13	56.08	125.86	127.84	84.22	-	-	-	-
LOC103334332	11	12.44	13.12	30.34	41.73	33.91	PANC_LOTJA`Pantoate--beta-alanine ligase	K01918`panC	Pantothenate and CoA biosynthesis`ko00770;beta-Alanine metabolism`ko00410	GO:0051186`cofactor metabolic process`biological_process;GO:0043167`ion binding`molecular_function;GO:0009058`biosynthetic process`biological_process;GO:0005737`cytoplasm`cellular_component;GO:0044281`small molecule metabolic process`biological_process;GO:0016874`ligase activity`molecular_function;GO:0034641`cellular nitrogen compound metabolic process`biological_process
LOC103323254	23.54	21.27	38.03	147.73	49.12	46.15	ACT_GOSHI`Actin	K10355`ACTF	-	GO:0005737`cytoplasm`cellular_component;GO:0043167`ion binding`molecular_function;GO:0005856`cytoskeleton`cellular_component
LOC103331299	2.43	1.22	3.82	11.05	7.06	6.22	U73E1_STERE`UDP-glycosyltransferase 73E1	-	-	GO:0016757`transferase activity, transferring glycosyl groups`molecular_function
LOC103319738	0	0.03	0.05	1.16	0.64	1.75	FLOT4_MEDTR`Flotillin-like protein 4	K07192`FLOT	Insulin signaling pathway`ko04910	GO:0005886`plasma membrane`cellular_component;GO:0044403`symbiosis, encompassing mutualism through parasitism`biological_process
LOC103338953	0.07	0.57	0.84	0.44	4.43	9.28	NAC47_ARATH`NAC transcription factor 47	-	-	GO:0009058`biosynthetic process`biological_process;GO:0001071`nucleic acid binding transcription factor activity`molecular_function;GO:0003677`DNA binding`molecular_function;GO:0006790`sulfur compound metabolic process`biological_process;GO:0006520`cellular amino acid metabolic process`biological_process;GO:0005634`nucleus`cellular_component;GO:0006950`response to stress`biological_process;GO:003…
LOC103324572	0.12	0.24	0.28	1.62	5.95	7.37	CRK29_ARATH`Cysteine-rich receptor-like protein kinase 29	-	-	GO:0043167`ion binding`molecular_function;GO:0006464`cellular protein modification process`biological_process;GO:0005773`vacuole`cellular_component;GO:0005886`plasma membrane`cellular_component;GO:0016301`kinase activity`molecular_function;GO:0008150`biological_process`biological_process;GO:0005575`cellular_component`cellular_component
LOC103344412	2.62	1.7	2.42	2.77	7.56	12.94	Y5344_ARATH`Probable LRR receptor-like serine/threonine-protein kinase At1g53440	-	-	GO:0043167`ion binding`molecular_function;GO:0006464`cellular protein modification process`biological_process;GO:0005886`plasma membrane`cellular_component;GO:0016301`kinase activity`molecular_function;GO:0005575`cellular_component`cellular_component
LOC103321428	1.62	0.94	3.01	15.05	7.17	5.08	Y5986_ARATH`Uncharacterized protein At5g39865	K17479`GRXCR1	-	GO:0003674`molecular_function`molecular_function;GO:0005886`plasma membrane`cellular_component;GO:0016491`oxidoreductase activity`molecular_function;GO:0042592`homeostatic process`biological_process
LOC103320404	13.03	12.5	11.44	29.54	33.03	27.13	CRCK1_ARATH`Calmodulin-binding receptor-like cytoplasmic kinase 1	-	-	GO:0008150`biological_process`biological_process;GO:0016301`kinase activity`molecular_function;GO:0006950`response to stress`biological_process;GO:0003674`molecular_function`molecular_function;GO:0043167`ion binding`molecular_function;GO:0005737`cytoplasm`cellular_component
LOC103341402	5.77	9.43	5.46	2.05	2.1	2.2	TADA_ARATH`tRNA(adenine(34)) deaminase, chloroplastic	K11991`tadA	-	GO:0005886`plasma membrane`cellular_component;GO:0043234`protein complex`cellular_component;GO:0043167`ion binding`molecular_function;GO:0009536`plastid`cellular_component;GO:0006399`tRNA metabolic process`biological_process;GO:0005622`intracellular`cellular_component;GO:0016810`hydrolase activity, acting on carbon-nitrogen (but not peptide) bonds`molecular_function
LOC103341231	0	0	0.02	0	0.27	0.84	CHIC_ARATH`Class V chitinase	K01183`E3.2.1.14	Amino sugar and nucleotide sugar metabolism`ko00520	GO:0005618`cell wall`cellular_component;GO:0005576`extracellular region`cellular_component;GO:0008150`biological_process`biological_process;GO:0005975`carbohydrate metabolic process`biological_process;GO:0006950`response to stress`biological_process;GO:0016798`hydrolase activity, acting on glycosyl bonds`molecular_function;GO:0003674`molecular_function`molecular_function;GO:0009056`catabolic proc…
LOC103326493	0	0	0	0.15	0.51	0.43	WRKY6_ARATH`WRKY transcription factor 6	-	-	GO:0034641`cellular nitrogen compound metabolic process`biological_process;GO:0005634`nucleus`cellular_component;GO:0006950`response to stress`biological_process;GO:0009058`biosynthetic process`biological_process;GO:0001071`nucleic acid binding transcription factor activity`molecular_function;GO:0007165`signal transduction`biological_process;GO:0003677`DNA binding`molecular_function;GO:0008150`bi…
LOC103342137	8.28	4.86	7.62	21.53	12.99	14.03	ARFV_ORYSJ`Auxin response factor 22	-	-	GO:0003677`DNA binding`molecular_function;GO:0034641`cellular nitrogen compound metabolic process`biological_process;GO:0007165`signal transduction`biological_process;GO:0005634`nucleus`cellular_component;GO:0009058`biosynthetic process`biological_process
LOC103332146	77.9	45.95	60.79	169.17	102.35	138.42	CIPK9_ARATH`CBL-interacting serine/threonine-protein kinase 9	-	-	GO:0005737`cytoplasm`cellular_component;GO:0043167`ion binding`molecular_function;GO:0042592`homeostatic process`biological_process;GO:0005634`nucleus`cellular_component;GO:0006950`response to stress`biological_process;GO:0006810`transport`biological_process;GO:0007165`signal transduction`biological_process;GO:0016301`kinase activity`molecular_function;GO:0008150`biological_process`biological_pro…
LOC103334733	2.11	4.07	1.82	17.29	34.04	14.63	Y5838_ARATH`Probably inactive leucine-rich repeat receptor-like protein kinase At5g48380	-	-	GO:0005886`plasma membrane`cellular_component;GO:0016301`kinase activity`molecular_function;GO:0008219`cell death`biological_process;GO:0006950`response to stress`biological_process;GO:0005575`cellular_component`cellular_component;GO:0043167`ion binding`molecular_function;GO:0003674`molecular_function`molecular_function
LOC103326420	0.06	0	0.11	0.55	3.28	2.62	WRKY6_ARATH`WRKY transcription factor 6	-	-	GO:0008150`biological_process`biological_process;GO:0003677`DNA binding`molecular_function;GO:0007165`signal transduction`biological_process;GO:0001071`nucleic acid binding transcription factor activity`molecular_function;GO:0009058`biosynthetic process`biological_process;GO:0005634`nucleus`cellular_component;GO:0006950`response to stress`biological_process;GO:0034641`cellular nitrogen compound m…
LOC103322265	2.54	2.75	1.86	2.39	9.33	9.03	SCL14_ARATH`Scarecrow-like protein 14	-	-	GO:0034641`cellular nitrogen compound metabolic process`biological_process;GO:0005829`cytosol`cellular_component;GO:0006950`response to stress`biological_process;GO:0005634`nucleus`cellular_component;GO:0001071`nucleic acid binding transcription factor activity`molecular_function;GO:0009058`biosynthetic process`biological_process;GO:0008150`biological_process`biological_process;GO:0003677`DNA bin…
LOC103330528	55.76	33.02	24.51	12.82	10.42	11.99	-	-	-	-
LOC103340572	0.02	0.31	0.31	1.08	7.84	5.24	GRF1_ORYSJ`Growth-regulating factor 1	-	-	GO:0008150`biological_process`biological_process;GO:0034641`cellular nitrogen compound metabolic process`biological_process;GO:0005634`nucleus`cellular_component;GO:0043167`ion binding`molecular_function;GO:0009058`biosynthetic process`biological_process
LOC103324772	13.97	4.94	16.82	27.32	29.13	31.63	-	-	-	-
LOC103321823	1.51	0.71	1.71	65.15	4.98	1.11	PER5_VITVI`Peroxidase 5	K00430`E1.11.1.7	Phenylpropanoid biosynthesis`ko00940	GO:0016491`oxidoreductase activity`molecular_function;GO:0006950`response to stress`biological_process;GO:0005576`extracellular region`cellular_component;GO:0043167`ion binding`molecular_function;GO:0009056`catabolic process`biological_process;GO:0003674`molecular_function`molecular_function
LOC103333871	0	0.5	0	8.96	1.57	2.28	GRC11_ARATH`Glutaredoxin-C11	K03676`grxC, GLRX, GLRX2	-	GO:0009058`biosynthetic process`biological_process;GO:0005737`cytoplasm`cellular_component;GO:0003674`molecular_function`molecular_function;GO:0034641`cellular nitrogen compound metabolic process`biological_process;GO:0042592`homeostatic process`biological_process;GO:0016491`oxidoreductase activity`molecular_function
LOC103340930	0.68	1.16	0.53	4.86	20	21.63	CE101_ARATH`G-type lectin S-receptor-like serine/threonine-protein kinase CES101	-	-	GO:0005575`cellular_component`cellular_component;GO:0006950`response to stress`biological_process;GO:0002376`immune system process`biological_process;GO:0005886`plasma membrane`cellular_component;GO:0003674`molecular_function`molecular_function;GO:0043167`ion binding`molecular_function;GO:0006464`cellular protein modification process`biological_process;GO:0008150`biological_process`biological_pro…
LOC103342403	0.21	0	0.17	3.4	8.03	7.45	HSFB3_ARATH`Heat stress transcription factor B-3	K09419`HSFF	-	GO:0005737`cytoplasm`cellular_component;GO:0034641`cellular nitrogen compound metabolic process`biological_process;GO:0006950`response to stress`biological_process;GO:0005634`nucleus`cellular_component;GO:0001071`nucleic acid binding transcription factor activity`molecular_function;GO:0009058`biosynthetic process`biological_process;GO:0008150`biological_process`biological_process;GO:0003677`DNA b…
LOC103330699	4.64	6.2	4.29	1.39	2.32	2.35	.
LOC103334222	1.87	2.95	15.5	429.56	41.33	9.3	-	-	-	-
LOC103339338	0.13	0.28	0.62	0.6	1.01	2.8	PP227_ARATH`Putative pentatricopeptide repeat-containing protein At3g13770, mitochondrial	-	-	GO:0034641`cellular nitrogen compound metabolic process`biological_process;GO:0005739`mitochondrion`cellular_component;GO:0043167`ion binding`molecular_function
LOC103334800	5.26	4.88	4.73	2.31	2.69	2.02	MET16_DANRE`RNA N6-adenosine-methyltransferase mettl16	K06970`rlmF	-	GO:0034641`cellular nitrogen compound metabolic process`biological_process;GO:0005634`nucleus`cellular_component;GO:0006397`mRNA processing`biological_process;GO:0006790`sulfur compound metabolic process`biological_process;GO:0034655`nucleobase-containing compound catabolic process`biological_process;GO:0051186`cofactor metabolic process`biological_process;GO:0008168`methyltransferase activity`mo…
LOC103340791	0.69	1.13	0.74	11.95	1.73	0.69	PFKA3_ARATH`ATP-dependent 6-phosphofructokinase 3	K00850`pfkA, PFK	AMPK signaling pathway`ko04152;Galactose metabolism`ko00052;Glycolysis / Gluconeogenesis`ko00010;RNA degradation`ko03018;Pentose phosphate pathway`ko00030;Carbon metabolism`ko01200;Biosynthesis of amino acids`ko01230;Central carbon metabolism in cancer`ko05230;Fructose and mannose metabolism`ko00051;Methane metabolism`ko00680	GO:0044281`small molecule metabolic process`biological_process;GO:0008150`biological_process`biological_process;GO:0016301`kinase activity`molecular_function;GO:0005975`carbohydrate metabolic process`biological_process;GO:0048856`anatomical structure development`biological_process;GO:0030154`cell differentiation`biological_process;GO:0005829`cytosol`cellular_component;GO:0006091`generation of pre…
LOC103342920	0.24	0.35	0.37	2.75	2.6	3.28	SDR2A_ARATH`Short-chain dehydrogenase reductase 2a	-	-	GO:0016491`oxidoreductase activity`molecular_function
LOC103331847	4.64	3.55	2.93	9.61	16.61	17.47	PMTF_ARATH`Probable methyltransferase PMT15	-	-	GO:0005768`endosome`cellular_component;GO:0005794`Golgi apparatus`cellular_component;GO:0008168`methyltransferase activity`molecular_function;GO:0005575`cellular_component`cellular_component
LOC103344130	0	0	0.04	3.53	0.3	0.34	-	-	-	-
LOC103319859	0.33	0.29	0.29	8.57	0.87	0.35	ANXD1_ARATH`Annexin D1;MIK2_ARATH`MDIS1-interacting receptor like kinase 2	-	-	GO:0008150`biological_process`biological_process;GO:0009579`thylakoid`cellular_component;GO:0005773`vacuole`cellular_component;GO:0005739`mitochondrion`cellular_component;GO:0006950`response to stress`biological_process;GO:0005886`plasma membrane`cellular_component;GO:0005623`cell`cellular_component;GO:0003674`molecular_function`molecular_function;GO:0040011`locomotion`biological_process;GO:00431…
LOC103343233	0.46	3.86	1.22	64.43	306.14	204.4	PR4A_TOBAC`Pathogenesis-related protein PR-4A	-	-	GO:0005618`cell wall`cellular_component;GO:0006950`response to stress`biological_process;GO:0005576`extracellular region`cellular_component
LOC103340383	43.76	30.21	27.59	123.01	129.04	171.53	NIP2_ARATH`NEP1-interacting protein 2	-	-	GO:0009579`thylakoid`cellular_component;GO:0005575`cellular_component`cellular_component;GO:0009536`plastid`cellular_component;GO:0043167`ion binding`molecular_function
LOC103344122	0.31	0.25	0.58	0.08	0.08	0.05	DRL28_ARATH`Probable disease resistance protein At4g27220	-	-	GO:0006950`response to stress`biological_process;GO:0043167`ion binding`molecular_function
LOC103332816	0.8	0.04	0.81	0.8	5.59	11.52	-	-	-	-
LOC107881027	10.75	15.62	11.6	5.6	5.23	5.56	.
LOC107881313	0	0.21	0.07	4.05	0.41	0.09	YG31B_YEAST`Transposon Ty3-G Gag-Pol polyprotein	-	-	GO:0032196`transposition`biological_process;GO:0003677`DNA binding`molecular_function;GO:0016779`nucleotidyltransferase activity`molecular_function;GO:0003723`RNA binding`molecular_function;GO:0005634`nucleus`cellular_component;GO:0008233`peptidase activity`molecular_function;GO:0005737`cytoplasm`cellular_component;GO:0004518`nuclease activity`molecular_function;GO:0043167`ion binding`molecular_f…
LOC103321494	11.47	9.02	8.43	2.84	2.64	3.44	PMT5_ARATH`Probable methyltransferase PMT5	-	-	GO:0005783`endoplasmic reticulum`cellular_component;GO:0005575`cellular_component`cellular_component;GO:0005794`Golgi apparatus`cellular_component;GO:0005768`endosome`cellular_component;GO:0008168`methyltransferase activity`molecular_function
LOC103341111	6.14	6.54	7.14	2.27	2.13	4.12	PIX7_ARATH`Probable serine/threonine-protein kinase PIX7	-	-	GO:0006950`response to stress`biological_process;GO:0005886`plasma membrane`cellular_component;GO:0016301`kinase activity`molecular_function;GO:0043167`ion binding`molecular_function
LOC103336055	13.49	20.36	14.92	5.38	7.27	10.12	-	-	-	-
LOC103339562	0.12	0.19	0.12	4.17	6.54	6.06	CDPK1_ARATH`Calcium-dependent protein kinase 1	K13412`CPK	Plant-pathogen interaction`ko04626;Toxoplasmosis`ko05145	GO:0007165`signal transduction`biological_process;GO:0016301`kinase activity`molecular_function;GO:0005777`peroxisome`cellular_component;GO:0005634`nucleus`cellular_component;GO:0005737`cytoplasm`cellular_component;GO:0006464`cellular protein modification process`biological_process;GO:0043167`ion binding`molecular_function;GO:0003674`molecular_function`molecular_function
LOC103340862	0.94	1.48	2.72	4.68	29.36	37.92	MIK1_ARATH`MDIS1-interacting receptor like kinase 1	-	-	GO:0005623`cell`cellular_component;GO:0003674`molecular_function`molecular_function;GO:0043167`ion binding`molecular_function;GO:0040011`locomotion`biological_process;GO:0006464`cellular protein modification process`biological_process;GO:0005575`cellular_component`cellular_component;GO:0009790`embryo development`biological_process;GO:0005886`plasma membrane`cellular_component;GO:0048856`anatomica…
LOC103327600	5.88	7.48	7.07	3.31	3.25	2.88	PP163_ARATH`Pentatricopeptide repeat-containing protein At2g18940, chloroplastic	K17710`PTCD1	-	GO:0009536`plastid`cellular_component;GO:0003729`mRNA binding`molecular_function
LOC103328180	0.53	0.82	0.88	0.22	0.17	0.13	Y1887_ARATH`Putative receptor-like protein kinase At1g80870	-	-	GO:0005575`cellular_component`cellular_component;GO:0005886`plasma membrane`cellular_component;GO:0016301`kinase activity`molecular_function;GO:0004871`signal transducer activity`molecular_function;GO:0006464`cellular protein modification process`biological_process;GO:0043167`ion binding`molecular_function
LOC103343871	0.1	0	0	1.29	17.49	24.58	COMT1_PRUDU`Caffeic acid 3-O-methyltransferase	K13066`E2.1.1.68, COMT	Phenylpropanoid biosynthesis`ko00940	GO:0009058`biosynthetic process`biological_process;GO:0003674`molecular_function`molecular_function;GO:0008168`methyltransferase activity`molecular_function;GO:0019748`secondary metabolic process`biological_process
LOC103320842	12.5	17.26	12.8	44.43	56.96	69.41	-	-	-	-
LOC103337667	1.14	2.08	1.39	45.28	48.1	54.9	-	-	-	-
LOC103327457	111.75	97.59	70.62	188.76	522.18	509.57	BAMS_BETPL`Beta-amyrin synthase	K15813`LUP4	Sesquiterpenoid and triterpenoid biosynthesis`ko00909	GO:0006629`lipid metabolic process`biological_process;GO:0016853`isomerase activity`molecular_function;GO:0009058`biosynthetic process`biological_process;GO:0005811`lipid particle`cellular_component
LOC103325960	0.3	0.05	0.29	1.21	6.24	6.49	Y3148_ARATH`Probable leucine-rich repeat receptor-like serine/threonine-protein kinase At3g14840	-	-	GO:0016301`kinase activity`molecular_function;GO:0005886`plasma membrane`cellular_component;GO:0005575`cellular_component`cellular_component;GO:0006950`response to stress`biological_process;GO:0002376`immune system process`biological_process;GO:0006464`cellular protein modification process`biological_process;GO:0043167`ion binding`molecular_function
LOC103343096	5.4	5.48	4.72	160.55	13.04	5.93	-	-	-	-
LOC103340081	0	0	0.17	2.03	1.41	1.29	-	-	-	-
LOC103335831	2.85	2.45	3.41	0.43	1.01	1.06	.
LOC103329276	0	0	0	0.53	0.09	0.09	-	-	-	-
LOC103338376	0	0	0	0	0.41	0.9	MYB98_ARATH`Transcription factor MYB98	K09422`MYBP	-	GO:0034641`cellular nitrogen compound metabolic process`biological_process;GO:0005634`nucleus`cellular_component;GO:0040011`locomotion`biological_process;GO:0003677`DNA binding`molecular_function;GO:0048856`anatomical structure development`biological_process;GO:0030154`cell differentiation`biological_process;GO:0001071`nucleic acid binding transcription factor activity`molecular_function;GO:00090…
LOC103328124	0.03	0	0.03	0.07	0.46	0.84	.
LOC103331342	0.12	0	0.05	2.02	0.2	0.11	NFD4_ARATH`Protein NUCLEAR FUSION DEFECTIVE 4	-	-	GO:0030154`cell differentiation`biological_process;GO:0048856`anatomical structure development`biological_process;GO:0006950`response to stress`biological_process;GO:0005739`mitochondrion`cellular_component;GO:0005575`cellular_component`cellular_component;GO:0008150`biological_process`biological_process
LOC103343551	1.82	2.99	2.42	0.65	0.84	0.62	-	-	-	-
LOC103343629	0.48	0.29	0.24	0	0	0	FERON_ARATH`Receptor-like protein kinase FERONIA	-	-	GO:0016301`kinase activity`molecular_function;GO:0008150`biological_process`biological_process;GO:0005618`cell wall`cellular_component;GO:0007165`signal transduction`biological_process;GO:0000003`reproduction`biological_process;GO:0048856`anatomical structure development`biological_process;GO:0005886`plasma membrane`cellular_component;GO:0006950`response to stress`biological_process;GO:0005575`ce…
LOC103320109	0	0	0	0.1	0.5	0.14	U73B4_ARATH`UDP-glycosyltransferase 73B4	-	-	GO:0005622`intracellular`cellular_component;GO:0043226`organelle`cellular_component;GO:0016757`transferase activity, transferring glycosyl groups`molecular_function;GO:0008150`biological_process`biological_process;GO:0005829`cytosol`cellular_component
LOC103337595	1.37	0.53	1.53	2.92	4.05	6.36	RBOHA_SOLTU`Respiratory burst oxidase homolog protein A	K13447`RBOH	Plant-pathogen interaction`ko04626	GO:0043167`ion binding`molecular_function;GO:0005886`plasma membrane`cellular_component;GO:0016491`oxidoreductase activity`molecular_function;GO:0005575`cellular_component`cellular_component
LOC103339778	25.55	29.16	11.22	3.69	1.24	2.94	-	-	-	-
LOC103340454	0.02	0.23	0.35	3.68	0.72	2.29	-	-	-	-
LOC103319401	75.4	42.66	135.67	805.94	125.94	112.13	TBA_PRUDU`Tubulin alpha chain	K07374`TUBA	Phagosome`ko04145;Apoptosis`ko04210;Pathogenic Escherichia coli infection`ko05130;Gap junction`ko04540	GO:0005737`cytoplasm`cellular_component;GO:0003924`GTPase activity`molecular_function;GO:0043167`ion binding`molecular_function;GO:0043234`protein complex`cellular_component;GO:0005856`cytoskeleton`cellular_component;GO:0008150`biological_process`biological_process;GO:0005198`structural molecule activity`molecular_function
LOC103337164	0.13	0.19	0.88	18.77	1.51	0.59	-	-	-	-
LOC103333849	15.16	12.18	14.37	30.78	30.9	33.82	BRN1L_ARATH`RNA-binding protein BRN1	K13207`CUGBP, BRUNOL, CELF	-	GO:0008219`cell death`biological_process;GO:0005634`nucleus`cellular_component;GO:0002376`immune system process`biological_process;GO:0006950`response to stress`biological_process;GO:0034655`nucleobase-containing compound catabolic process`biological_process;GO:0005737`cytoplasm`cellular_component;GO:0003729`mRNA binding`molecular_function;GO:0007165`signal transduction`biological_process;GO:0003…
LOC103329623	5.85	3.12	5.41	1.75	1.24	1.2	NIK1_ARATH`Protein NSP-INTERACTING KINASE 1	-	-	GO:0003674`molecular_function`molecular_function;GO:0006464`cellular protein modification process`biological_process;GO:0043167`ion binding`molecular_function;GO:0040007`growth`biological_process;GO:0044403`symbiosis, encompassing mutualism through parasitism`biological_process;GO:0005737`cytoplasm`cellular_component;GO:0005886`plasma membrane`cellular_component;GO:0005654`nucleoplasm`cellular_co…
LOC103330935	0.26	0.66	0.18	1.53	1.33	1.3	-	-	-	-
LOC103319799	31.79	23.84	34.21	86.67	99.93	86.35	ASP1_ORYSJ`Aspartic proteinase Asp1	-	-	GO:0009056`catabolic process`biological_process;GO:0008233`peptidase activity`molecular_function;GO:0008150`biological_process`biological_process
LOC103334508	0.17	0	0	0.35	4.36	4.96	ACCH1_ARATH`1-aminocyclopropane-1-carboxylate oxidase homolog 1	-	-	GO:0043167`ion binding`molecular_function;GO:0016491`oxidoreductase activity`molecular_function
LOC103332571	0.08	0	0.01	0.16	2.28	2.35	KCS19_ARATH`3-ketoacyl-CoA synthase 19	K15397`KCS	Fatty acid elongation`ko00062	GO:0006950`response to stress`biological_process;GO:0005575`cellular_component`cellular_component;GO:0008150`biological_process`biological_process;GO:0044281`small molecule metabolic process`biological_process;GO:0006629`lipid metabolic process`biological_process;GO:0009058`biosynthetic process`biological_process
LOC103342070	0.39	0.25	0.21	0.36	1.43	1.47	DRL40_ARATH`Probable disease resistance protein At5g63020	K13459`RPS2	Plant-pathogen interaction`ko04626	GO:0006950`response to stress`biological_process;GO:0043167`ion binding`molecular_function
LOC103329087	0	0.13	0.3	1.06	3.49	7.21	UGT2_GARJA`7-deoxyloganetin glucosyltransferase	-	-	GO:0016757`transferase activity, transferring glycosyl groups`molecular_function
LOC103337890	49.92	43.23	45.4	16.81	18.92	27.78	ACT7_ARATH`Actin-7	K10355`ACTF	-	GO:0043167`ion binding`molecular_function;GO:0040007`growth`biological_process;GO:0005198`structural molecule activity`molecular_function;GO:0005886`plasma membrane`cellular_component;GO:0005739`mitochondrion`cellular_component;GO:0006950`response to stress`biological_process;GO:0005856`cytoskeleton`cellular_component;GO:0030154`cell differentiation`biological_process;GO:0008150`biological_proces…
LOC103326070	0.82	1.15	1.08	2.49	2.45	2.56	-	-	-	-
LOC103340116	10.43	10.75	10.64	32.27	17.47	20.04	-	-	-	-
LOC103318746	8.74	4.02	7.51	27.57	24.29	72.24	FB95_ARATH`F-box protein At2g02240	-	-	GO:0009790`embryo development`biological_process
LOC103341237	11.68	18.93	12.88	19.23	49.94	41.08	CB60E_ARATH`Calmodulin-binding protein 60 E	-	-	GO:0044281`small molecule metabolic process`biological_process;GO:0005634`nucleus`cellular_component;GO:0003677`DNA binding`molecular_function;GO:0001071`nucleic acid binding transcription factor activity`molecular_function;GO:0003674`molecular_function`molecular_function;GO:0009058`biosynthetic process`biological_process
LOC103332301	7.91	7.57	7.03	2.82	3.43	2.96	PULA1_ARATH`Pullulanase 1, chloroplastic	-	-	GO:0009536`plastid`cellular_component;GO:0009056`catabolic process`biological_process;GO:0005975`carbohydrate metabolic process`biological_process;GO:0016798`hydrolase activity, acting on glycosyl bonds`molecular_function;GO:0009058`biosynthetic process`biological_process
LOC103341274	19.98	14.17	19.51	9.23	8.19	6.83	TBL35_ARATH`Protein trichome birefringence-like 35	-	-	GO:0016746`transferase activity, transferring acyl groups`molecular_function;GO:0005575`cellular_component`cellular_component;GO:0071554`cell wall organization or biogenesis`biological_process;GO:0005975`carbohydrate metabolic process`biological_process;GO:0009058`biosynthetic process`biological_process;GO:0005794`Golgi apparatus`cellular_component
LOC103331752	6.56	6.01	4.01	1.49	2.26	1.95	TMVRN_NICGU`TMV resistance protein N	-	-	GO:0002376`immune system process`biological_process;GO:0006950`response to stress`biological_process;GO:0007165`signal transduction`biological_process;GO:0008219`cell death`biological_process;GO:0005737`cytoplasm`cellular_component;GO:0043167`ion binding`molecular_function
LOC103330292	2.16	0.76	1.63	4.17	14.29	10.75	NAC83_ARATH`NAC domain-containing protein 83	-	-	GO:0005634`nucleus`cellular_component;GO:0006950`response to stress`biological_process;GO:0034641`cellular nitrogen compound metabolic process`biological_process;GO:0044403`symbiosis, encompassing mutualism through parasitism`biological_process;GO:0007568`aging`biological_process;GO:0003677`DNA binding`molecular_function;GO:0008150`biological_process`biological_process;GO:0009058`biosynthetic pro…
LOC103328998	0.91	0.19	2.16	15.83	52.41	59.09	VQ22_ARATH`VQ motif-containing protein 22	-	-	GO:0005634`nucleus`cellular_component
LOC103333253	37.33	43.91	38.2	149.77	63.94	90.85	BAG1_ARATH`BAG family molecular chaperone regulator 1	-	-	GO:0003674`molecular_function`molecular_function;GO:0009056`catabolic process`biological_process;GO:0005634`nucleus`cellular_component;GO:0006950`response to stress`biological_process;GO:0005829`cytosol`cellular_component;GO:0005739`mitochondrion`cellular_component
LOC103326301	12.55	8.98	10.76	113.73	65.32	44.19	CARP1_ARATH`Calcium-binding protein KRP1	-	-	GO:0043167`ion binding`molecular_function;GO:0008150`biological_process`biological_process
LOC103341792	13.37	5.22	11.16	44.62	67.32	52.8	-	-	-	-
LOC103336701	0.46	0.52	0.73	14.38	5.32	8.07	ACA2_ARATH`Calcium-transporting ATPase 2, plasma membrane-type	K01537`E3.6.3.8	-	GO:0005783`endoplasmic reticulum`cellular_component;GO:0022857`transmembrane transporter activity`molecular_function;GO:0016887`ATPase activity`molecular_function;GO:0055085`transmembrane transport`biological_process;GO:0005575`cellular_component`cellular_component;GO:0005886`plasma membrane`cellular_component;GO:0043167`ion binding`molecular_function;GO:0003674`molecular_function`molecular_funct…
LOC103326847	19.89	25.62	27.83	6.9	9.87	11.76	TBB1_ORYSJ`Tubulin beta-1 chain	K07375`TUBB	Phagosome`ko04145;Gap junction`ko04540;Pathogenic Escherichia coli infection`ko05130	GO:0005737`cytoplasm`cellular_component;GO:0043167`ion binding`molecular_function;GO:0043234`protein complex`cellular_component;GO:0005198`structural molecule activity`molecular_function;GO:0007010`cytoskeleton organization`biological_process;GO:0003924`GTPase activity`molecular_function;GO:0007049`cell cycle`biological_process;GO:0005856`cytoskeleton`cellular_component;GO:0008150`biological_proc…
LOC103342160	0.88	1.36	0.62	0.08	0.36	0.03	U86A1_ARATH`UDP-glycosyltransferase 86A1	-	-	GO:0043226`organelle`cellular_component;GO:0005622`intracellular`cellular_component;GO:0016757`transferase activity, transferring glycosyl groups`molecular_function
LOC103335958	0.05	0	0.11	53.93	81.76	41.75	PUMP4_ARATH`Mitochondrial uncoupling protein 4	K15104`SLC25A11, OGC	-	GO:0006810`transport`biological_process;GO:0022857`transmembrane transporter activity`molecular_function;GO:0055085`transmembrane transport`biological_process;GO:0005739`mitochondrion`cellular_component;GO:0005575`cellular_component`cellular_component
LOC103338228	1.06	0.07	0.69	15.24	1.66	0.6	SWT10_ARATH`Bidirectional sugar transporter SWEET10	K15382`SLC50A, SWEET	-	GO:0005886`plasma membrane`cellular_component;GO:0005575`cellular_component`cellular_component;GO:0022857`transmembrane transporter activity`molecular_function;GO:0006810`transport`biological_process
LOC103337631	0.39	0.15	0.46	41.97	105.86	76.68	-	-	-	-
LOC103342992	0	0	0	1.27	0.02	0.02	-	-	-	-
LOC103322825	2.58	4.49	6.3	407.41	1932.59	1454.71	CONG1_LUPAL`Gamma conglutin 1	-	-	GO:0008233`peptidase activity`molecular_function;GO:0003674`molecular_function`molecular_function;GO:0030234`enzyme regulator activity`molecular_function;GO:0008150`biological_process`biological_process;GO:0005615`extracellular space`cellular_component
LOC103333078	7.3	4.29	8.41	26.23	31.86	29.31	STOP1_ARATH`Protein SENSITIVE TO PROTON RHIZOTOXICITY 1	-	-	GO:0034641`cellular nitrogen compound metabolic process`biological_process;GO:0003677`DNA binding`molecular_function;GO:0005634`nucleus`cellular_component;GO:0008150`biological_process`biological_process;GO:0009058`biosynthetic process`biological_process;GO:0001071`nucleic acid binding transcription factor activity`molecular_function;GO:0043167`ion binding`molecular_function
LOC103329838	32.61	22.76	30.24	54.57	74.26	57.79	RHF2A_ARATH`E3 ubiquitin-protein ligase RHF2A	K19043`RHF	-	GO:0043167`ion binding`molecular_function;GO:0048856`anatomical structure development`biological_process;GO:0009056`catabolic process`biological_process;GO:0003674`molecular_function`molecular_function;GO:0007049`cell cycle`biological_process;GO:0005886`plasma membrane`cellular_component
LOC103333446	0.33	0.15	0.35	8.29	0.78	1.08	-	-	-	-
LOC103334013	79.59	49.98	56.79	180.85	189.61	205	BZP53_ARATH`bZIP transcription factor 53	-	-	GO:0003677`DNA binding`molecular_function;GO:0009058`biosynthetic process`biological_process;GO:0000003`reproduction`biological_process;GO:0048856`anatomical structure development`biological_process;GO:0001071`nucleic acid binding transcription factor activity`molecular_function;GO:0034641`cellular nitrogen compound metabolic process`biological_process;GO:0005634`nucleus`cellular_component;GO:000…
LOC103327699	23.45	20.74	23.3	62.96	51.51	28.93	.
LOC103329542	2.15	4.74	5.28	0.95	1.93	1.7	PPR9_ARATH`Pentatricopeptide repeat-containing protein At1g03560, mitochondrial	-	-	GO:0005739`mitochondrion`cellular_component
LOC103318550	284.87	240.63	179.87	121.09	73.93	60.68	Y1457_ARATH`Acyltransferase-like protein At1g54570, chloroplastic	-	-	GO:0016746`transferase activity, transferring acyl groups`molecular_function;GO:0006629`lipid metabolic process`biological_process;GO:0044281`small molecule metabolic process`biological_process;GO:0009058`biosynthetic process`biological_process;GO:0009536`plastid`cellular_component
LOC103332710	0	0	0.16	0.76	3.04	9.43	-	-	-	-
LOC103341094	0.95	0.65	0.85	17.58	187.74	243.9	ENL1_ARATH`Early nodulin-like protein 1	-	-	GO:0005886`plasma membrane`cellular_component;GO:0005575`cellular_component`cellular_component;GO:0003674`molecular_function`molecular_function
LOC103335274	0	0	0	23.33	36.39	43.98	EF109_ARATH`Ethylene-responsive transcription factor ERF109	-	-	GO:0034641`cellular nitrogen compound metabolic process`biological_process;GO:0005634`nucleus`cellular_component;GO:0006950`response to stress`biological_process;GO:0006520`cellular amino acid metabolic process`biological_process;GO:0008150`biological_process`biological_process;GO:0007165`signal transduction`biological_process;GO:0003677`DNA binding`molecular_function;GO:0051301`cell division`bio…
LOC103319110	0.21	0.32	0.38	5.26	1.77	0.94	SDC1_ORYSJ`Serine decarboxylase 1	K01590`hdc, HDC	Histidine metabolism`ko00340	GO:0044281`small molecule metabolic process`biological_process;GO:0016829`lyase activity`molecular_function;GO:0043167`ion binding`molecular_function
LOC103329948	30.16	40.43	35.18	84.2	61.29	60.95	P4H7_ARATH`Probable prolyl 4-hydroxylase 7	K00472`E1.14.11.2	Arginine and proline metabolism`ko00330	GO:0006520`cellular amino acid metabolic process`biological_process;GO:0043167`ion binding`molecular_function;GO:0006464`cellular protein modification process`biological_process;GO:0005575`cellular_component`cellular_component;GO:0005783`endoplasmic reticulum`cellular_component;GO:0016491`oxidoreductase activity`molecular_function
LOC103340481	2.06	1.39	1.64	5.86	2.27	4.71	DAT2D_SOYBN`Diacylglycerol O-acyltransferase 2D	K14457`MOGAT2, MGAT2	Fat digestion and absorption`ko04975;Glycerolipid metabolism`ko00561	GO:0006629`lipid metabolic process`biological_process;GO:0005783`endoplasmic reticulum`cellular_component;GO:0005575`cellular_component`cellular_component;GO:0044281`small molecule metabolic process`biological_process;GO:0016746`transferase activity, transferring acyl groups`molecular_function;GO:0005975`carbohydrate metabolic process`biological_process;GO:0009058`biosynthetic process`biological_…
LOC103339797	2.7	1.17	1.5	80.15	4.8	1.64	EXP32_ORYSJ`Expansin-A32	-	-	GO:0071554`cell wall organization or biogenesis`biological_process;GO:0005576`extracellular region`cellular_component;GO:0005575`cellular_component`cellular_component;GO:0005618`cell wall`cellular_component
LOC103341142	11.77	12.87	12.79	4.97	5.71	4.57	.
LOC103344352	31.69	28.18	32.17	7.87	14.91	15.06	-	K14801`TSR4	-	-
LOC103318547	39.36	30.01	30.98	9.38	11.99	11.12	DRB2_ORYSJ`Double-stranded RNA-binding protein 2	-	-	GO:0003723`RNA binding`molecular_function
LOC103326689	0	0	0	0.32	2.81	4.61	-	-	-	-
LOC103323362	11.9	12.71	16.17	28.6	30.71	23.65	HDDC2_DANRE`HD domain-containing protein 2	K07023`K07023	-	-
LOC103322354	5.67	5.04	5.63	16.04	46.28	115.91	CDC22_ARATH`Cell division cycle 20.2, cofactor of APC complex	K03363`CDC20	Cell cycle`ko04110;Meiosis - yeast`ko04113;Viral carcinogenesis`ko05203;HTLV-I infection`ko05166;Ubiquitin mediated proteolysis`ko04120;Cell cycle - yeast`ko04111;Oocyte meiosis`ko04114	GO:0006464`cellular protein modification process`biological_process;GO:0043234`protein complex`cellular_component;GO:0003674`molecular_function`molecular_function;GO:0005634`nucleus`cellular_component;GO:0030234`enzyme regulator activity`molecular_function;GO:0007049`cell cycle`biological_process;GO:0019899`enzyme binding`molecular_function;GO:0051301`cell division`biological_process
LOC103325390	2.88	3.39	1.73	2.45	21.51	28.88	Y5614_ARATH`Probable LRR receptor-like serine/threonine-protein kinase At1g56140	-	-	GO:0043167`ion binding`molecular_function;GO:0006464`cellular protein modification process`biological_process;GO:0016301`kinase activity`molecular_function;GO:0005886`plasma membrane`cellular_component;GO:0005575`cellular_component`cellular_component
LOC103324661	1.94	0.67	8.9	30.78	10.51	19.78	-	-	-	-
LOC103335906	0.18	0.31	0	0.46	5.64	6.56	DLO2_ARATH`Protein DMR6-LIKE OXYGENASE 2	-	-	GO:0043167`ion binding`molecular_function;GO:0009056`catabolic process`biological_process;GO:0006950`response to stress`biological_process;GO:0016491`oxidoreductase activity`molecular_function;GO:0044281`small molecule metabolic process`biological_process
LOC103343463	52.57	54.64	37.5	9.22	15.12	16.26	TMVRN_NICGU`TMV resistance protein N	-	-	GO:0008219`cell death`biological_process;GO:0007165`signal transduction`biological_process;GO:0006950`response to stress`biological_process;GO:0002376`immune system process`biological_process;GO:0043167`ion binding`molecular_function;GO:0005737`cytoplasm`cellular_component
LOC103341430	0.17	0.71	0.91	9.58	50.03	39.12	AMT2_ARATH`Ammonium transporter 2	K03320`amt, AMT, MEP	-	GO:0006810`transport`biological_process;GO:0008150`biological_process`biological_process;GO:0005886`plasma membrane`cellular_component;GO:0022857`transmembrane transporter activity`molecular_function;GO:0005575`cellular_component`cellular_component
LOC103342457	3.33	0.96	1.8	32.17	8.66	12.63	PP1_ORYSJ`Serine/threonine-protein phosphatase PP1	K06269`PPP1C	Long-term potentiation`ko04720;Alcoholism`ko05034;Herpes simplex infection`ko05168;Insulin signaling pathway`ko04910;Meiosis - yeast`ko04113;Focal adhesion`ko04510;Vascular smooth muscle contraction`ko04270;Dopaminergic synapse`ko04728;Platelet activation`ko04611;cAMP signaling pathway`ko04024;Insulin resistance`ko04931;Regulation of actin cytoskeleton`ko04810;mRNA surveillance pathway`ko03015;Hi…	GO:0005737`cytoplasm`cellular_component;GO:0016791`phosphatase activity`molecular_function;GO:0043167`ion binding`molecular_function;GO:0005634`nucleus`cellular_component
LOC103335592	111.95	45.56	134.62	684.96	439.24	480.59	SPE1_SOYBN`Arginine decarboxylase	K01583`E4.1.1.19	Arginine and proline metabolism`ko00330	GO:0006520`cellular amino acid metabolic process`biological_process;GO:0009056`catabolic process`biological_process;GO:0016829`lyase activity`molecular_function;GO:0009058`biosynthetic process`biological_process;GO:0034641`cellular nitrogen compound metabolic process`biological_process
LOC103326773	0	0	0	0.63	0.23	0.33	C7A17_VITVI`Beta-amyrin 28-monooxygenase	-	-	GO:0016491`oxidoreductase activity`molecular_function;GO:0005575`cellular_component`cellular_component;GO:0003674`molecular_function`molecular_function;GO:0043167`ion binding`molecular_function;GO:0009058`biosynthetic process`biological_process
LOC103321568	11.92	17.8	10.49	5.26	1.83	3.42	PHL8_ARATH`Myb family transcription factor PHL8	-	-	GO:0001071`nucleic acid binding transcription factor activity`molecular_function;GO:0009058`biosynthetic process`biological_process;GO:0003677`DNA binding`molecular_function;GO:0034641`cellular nitrogen compound metabolic process`biological_process;GO:0005634`nucleus`cellular_component
LOC107880785	0	0	0	1.7	0.03	0.12	.
LOC103318766	0.55	0.76	1.61	40.29	3.46	1.08	STP11_ARATH`Sugar transport protein 11	-	-	GO:0005623`cell`cellular_component;GO:0005886`plasma membrane`cellular_component;GO:0022857`transmembrane transporter activity`molecular_function
LOC103333257	0.58	0.33	0.55	4.23	2.92	1.99	-	-	-	-
LOC103326111	26.04	22.23	28.42	11.12	11.05	11.71	PNAA_PRUDU`Peptide-N4-(N-acetyl-beta-glucosaminyl)asparagine amidase A	-	-	GO:0016810`hydrolase activity, acting on carbon-nitrogen (but not peptide) bonds`molecular_function
LOC103328636	4.02	4.96	5.28	16.1	55.4	65.83	LRL14_ARATH`LEAF RUST 10 DISEASE-RESISTANCE LOCUS RECEPTOR-LIKE PROTEIN KINASE-like 1.4;LRL13_ARATH`LEAF RUST 10 DISEASE-RESISTANCE LOCUS RECEPTOR-LIKE PROTEIN KINASE-like 1.3	-	-	GO:0005575`cellular_component`cellular_component;GO:0016301`kinase activity`molecular_function;GO:0005886`plasma membrane`cellular_component;GO:0003674`molecular_function`molecular_function;GO:0043167`ion binding`molecular_function;GO:0006464`cellular protein modification process`biological_process
LOC103327487	70.96	73.16	47.44	10.57	29.24	29.39	RPS2_ARATH`Disease resistance protein RPS2	-	-	GO:0005737`cytoplasm`cellular_component;GO:0043167`ion binding`molecular_function;GO:0006950`response to stress`biological_process;GO:0002376`immune system process`biological_process;GO:0008150`biological_process`biological_process;GO:0008219`cell death`biological_process;GO:0005886`plasma membrane`cellular_component
LOC103319584	3.19	2.53	8.02	15.34	45.71	50.94	ATL11_ARATH`RING-H2 finger protein ATL11	K10664`ATL6S	-	GO:0005575`cellular_component`cellular_component;GO:0003674`molecular_function`molecular_function;GO:0043167`ion binding`molecular_function;GO:0006464`cellular protein modification process`biological_process
LOC103333868	8.48	3.85	8.32	36.6	14.86	16.88	MUB3_ORYSJ`Membrane-anchored ubiquitin-fold protein 3	-	-	GO:0005886`plasma membrane`cellular_component
LOC103320856	0.35	0.43	0.21	2.4	1.42	1.06	RADL6_ARATH`Protein RADIALIS-like 6	-	-	GO:0001071`nucleic acid binding transcription factor activity`molecular_function;GO:0009058`biosynthetic process`biological_process;GO:0034641`cellular nitrogen compound metabolic process`biological_process;GO:0003677`DNA binding`molecular_function;GO:0005634`nucleus`cellular_component
LOC103333579	0.21	0.17	0.12	4.79	0.55	0.21	IP5P5_ARATH`Type I inositol polyphosphate 5-phosphatase 5	-	-	GO:0006629`lipid metabolic process`biological_process;GO:0016791`phosphatase activity`molecular_function;GO:0040007`growth`biological_process;GO:0000902`cell morphogenesis`biological_process;GO:0021700`developmental maturation`biological_process;GO:0030154`cell differentiation`biological_process;GO:0048856`anatomical structure development`biological_process
LOC103330245	0.65	0.48	0.77	9.22	1.74	0.46	.
LOC103327249	0	0	0	0.52	1.16	1.01	CHI10_ORYSJ`Chitinase 10	-	-	GO:0003674`molecular_function`molecular_function;GO:0009056`catabolic process`biological_process;GO:0016798`hydrolase activity, acting on glycosyl bonds`molecular_function;GO:0005975`carbohydrate metabolic process`biological_process;GO:0071554`cell wall organization or biogenesis`biological_process
LOC103339419	0.18	0.51	0.46	1.7	3.25	4.1	VQ25_ARATH`VQ motif-containing protein 25	-	-	GO:0005634`nucleus`cellular_component;GO:0006950`response to stress`biological_process
LOC103322165	5.17	3.67	7.17	231.49	20.59	7.14	-	-	-	-
LOC103342384	1.65	3.02	1.98	0.32	0.93	0.81	NTL9_ARATH`Protein NTM1-like 9	-	-	GO:0003677`DNA binding`molecular_function;GO:0009058`biosynthetic process`biological_process;GO:0001071`nucleic acid binding transcription factor activity`molecular_function;GO:0006950`response to stress`biological_process;GO:0005634`nucleus`cellular_component;GO:0034641`cellular nitrogen compound metabolic process`biological_process;GO:0005575`cellular_component`cellular_component;GO:0005783`end…
LOC103339962	0.64	1.71	1.35	3.96	7.9	6.6	DRL43_ARATH`Probable disease resistance protein At5g66910	-	-	GO:0032182`ubiquitin-like protein binding`molecular_function;GO:0006950`response to stress`biological_process;GO:0005829`cytosol`cellular_component;GO:0005623`cell`cellular_component;GO:0043167`ion binding`molecular_function
LOC103319895	0.68	1.77	1.25	0.08	0.39	0.11	Y4845_ARATH`BTB/POZ domain-containing protein At4g08455	K10523`SPOP	-	GO:0008150`biological_process`biological_process;GO:0019899`enzyme binding`molecular_function;GO:0009056`catabolic process`biological_process;GO:0006464`cellular protein modification process`biological_process;GO:0005737`cytoplasm`cellular_component
LOC103338772	8.32	10.92	8.54	4.51	3.65	3.55	AP3D_ARATH`AP-3 complex subunit delta	K12396`AP3D	Lysosome`ko04142	GO:0008150`biological_process`biological_process;GO:0007034`vacuolar transport`biological_process;GO:0016192`vesicle-mediated transport`biological_process;GO:0006810`transport`biological_process;GO:0005768`endosome`cellular_component;GO:0006605`protein targeting`biological_process;GO:0043234`protein complex`cellular_component;GO:0005737`cytoplasm`cellular_component;GO:0005794`Golgi apparatus`cell…
LOC103335797	8.46	8.52	9.96	30.71	17.26	16	ZNTB_PHOLL`Zinc transport protein ZntB	-	-	GO:0005886`plasma membrane`cellular_component;GO:0022857`transmembrane transporter activity`molecular_function;GO:0005575`cellular_component`cellular_component
LOC103330654	0.24	0.89	0.9	4.79	18.65	16.69	CCR1_ARATH`Cinnamoyl-CoA reductase 1	-	-	GO:0008150`biological_process`biological_process;GO:0016491`oxidoreductase activity`molecular_function;GO:0019748`secondary metabolic process`biological_process;GO:0006950`response to stress`biological_process;GO:0005829`cytosol`cellular_component;GO:0003674`molecular_function`molecular_function;GO:0009058`biosynthetic process`biological_process
LOC103319832	3.59	4.98	5.28	1.81	1.82	2.47	LACS9_ARATH`Long chain acyl-CoA synthetase 9, chloroplastic	K01897`ACSL, fadD	PPAR signaling pathway`ko03320;Fatty acid degradation`ko00071;Adipocytokine signaling pathway`ko04920;Fatty acid biosynthesis`ko00061;Ferroptosis`ko04216;Peroxisome`ko04146;Fatty acid metabolism`ko01212	GO:0009536`plastid`cellular_component;GO:0043167`ion binding`molecular_function;GO:0016874`ligase activity`molecular_function;GO:0044281`small molecule metabolic process`biological_process;GO:0006629`lipid metabolic process`biological_process;GO:0005575`cellular_component`cellular_component
LOC103322422	11.64	21.55	12.1	3.58	6.72	7.79	NRPC1_ARATH`DNA-directed RNA polymerase III subunit 1	K03018`RPC1, POLR3A	Purine metabolism`ko00230;Cytosolic DNA-sensing pathway`ko04623;RNA polymerase`ko03020;Epstein-Barr virus infection`ko05169;Pyrimidine metabolism`ko00240	GO:0016779`nucleotidyltransferase activity`molecular_function;GO:0009058`biosynthetic process`biological_process;GO:0043167`ion binding`molecular_function;GO:0043234`protein complex`cellular_component;GO:0034641`cellular nitrogen compound metabolic process`biological_process;GO:0005654`nucleoplasm`cellular_component;GO:0003677`DNA binding`molecular_function
LOC103340926	0	0	0	1	2.26	4.88	-	-	-	-
LOC103337031	45.5	29.35	47.11	13.57	20.08	11.9	MO3_ARATH`Monooxygenase 3	-	-	GO:0043167`ion binding`molecular_function;GO:0016491`oxidoreductase activity`molecular_function
LOC103321800	1.82	3.83	3.22	18.55	43.02	37.25	CRK3_ARATH`Cysteine-rich receptor-like protein kinase 3	-	-	GO:0016301`kinase activity`molecular_function;GO:0005886`plasma membrane`cellular_component;GO:0005575`cellular_component`cellular_component;GO:0043167`ion binding`molecular_function;GO:0006464`cellular protein modification process`biological_process
LOC103323247	4.15	4.53	4.6	0.6	1.81	2.28	-	-	-	-
LOC103342154	10.72	7.44	10.12	32.09	20.47	27.05	TCP20_ARATH`Transcription factor TCP20	-	-	GO:0005634`nucleus`cellular_component;GO:0003677`DNA binding`molecular_function;GO:0008150`biological_process`biological_process;GO:0001071`nucleic acid binding transcription factor activity`molecular_function;GO:0007568`aging`biological_process;GO:0048856`anatomical structure development`biological_process
LOC107881809	0	0	0	1.27	0.03	0.34	-	-	-	-
LOC103328422	2.89	1.56	1.96	0.46	0.82	1.11	-	K16912`LAS1	-	-
LOC103341216	0	0	0	0.21	0.51	0.88	-	-	-	-
LOC103321912	0.73	0.25	0.53	1.55	1.71	1.74	-	-	-	-
LOC103320341	17.37	14.56	23.2	30.57	41.37	68.59	AI5L5_ARATH`ABSCISIC ACID-INSENSITIVE 5-like protein 5	K14432`ABF	Plant hormone signal transduction`ko04075	GO:0007165`signal transduction`biological_process;GO:0003677`DNA binding`molecular_function;GO:0005634`nucleus`cellular_component;GO:0001071`nucleic acid binding transcription factor activity`molecular_function
LOC103321719	3.75	3.49	1.97	0.67	0.9	1.33	WTR18_ARATH`WAT1-related protein At3g28050	-	-	GO:0005575`cellular_component`cellular_component;GO:0022857`transmembrane transporter activity`molecular_function;GO:0005886`plasma membrane`cellular_component
LOC103341414	0.03	0	0	0.17	0.56	0.41	NUDT1_ROSHC`Geranyl diphosphate phosphohydrolase	K03574`mutT, NUDT15, MTH2	-	GO:0005737`cytoplasm`cellular_component;GO:0003674`molecular_function`molecular_function;GO:0043167`ion binding`molecular_function
LOC103332288	3.34	1.47	5.33	67.95	6.11	3.01	-	-	-	-
LOC103334012	232.82	189.58	154.11	38.92	104.73	72.92	CP121_ARATH`Calvin cycle protein CP12-1, chloroplastic	-	-	GO:0005975`carbohydrate metabolic process`biological_process;GO:0009058`biosynthetic process`biological_process;GO:0043167`ion binding`molecular_function;GO:0009536`plastid`cellular_component;GO:0015979`photosynthesis`biological_process;GO:0005575`cellular_component`cellular_component;GO:0008150`biological_process`biological_process
LOC103341081	0.18	0.22	0.16	2.81	4.88	11.67	Y3475_ARATH`Probable LRR receptor-like serine/threonine-protein kinase At3g47570	-	-	GO:0005886`plasma membrane`cellular_component;GO:0016301`kinase activity`molecular_function;GO:0005575`cellular_component`cellular_component;GO:0043167`ion binding`molecular_function
LOC103334049	3.27	5.43	4.32	14.97	29.72	39.07	SUD1_ARATH`Probable E3 ubiquitin ligase SUD1	-	-	GO:0008150`biological_process`biological_process;GO:0009058`biosynthetic process`biological_process;GO:0048856`anatomical structure development`biological_process;GO:0005783`endoplasmic reticulum`cellular_component;GO:0006950`response to stress`biological_process;GO:0006629`lipid metabolic process`biological_process;GO:0019748`secondary metabolic process`biological_process;GO:0003674`molecular_fu…
LOC103337666	13.51	8.28	30.61	39.27	68.21	78.52	MYB73_ARATH`Transcription factor MYB73	K09422`MYBP	-	GO:0006790`sulfur compound metabolic process`biological_process;GO:0019748`secondary metabolic process`biological_process;GO:0005634`nucleus`cellular_component;GO:0006950`response to stress`biological_process;GO:0034641`cellular nitrogen compound metabolic process`biological_process;GO:0001071`nucleic acid binding transcription factor activity`molecular_function;GO:0009058`biosynthetic process`bi…
LOC103337927	2.28	1.33	1.77	10.36	8.18	7.8	MYB86_ARATH`Transcription factor MYB86	K09422`MYBP	-	GO:0001071`nucleic acid binding transcription factor activity`molecular_function;GO:0030154`cell differentiation`biological_process;GO:0008150`biological_process`biological_process;GO:0005634`nucleus`cellular_component;GO:0003677`DNA binding`molecular_function
LOC103328676	3.05	3.22	7.79	12.96	10.28	10.47	-	-	-	-
LOC103327796	0	0	0.16	1.32	3.29	3.12	IQM4_ARATH`IQ domain-containing protein IQM4	-	-	GO:0009536`plastid`cellular_component;GO:0003674`molecular_function`molecular_function;GO:0008150`biological_process`biological_process;GO:0005634`nucleus`cellular_component;GO:0006950`response to stress`biological_process
LOC103329815	0	0.05	0.09	2.55	3.84	10.35	RFS5_ARATH`Probable galactinol--sucrose galactosyltransferase 5	K06617`E2.4.1.82	Galactose metabolism`ko00052	GO:0016757`transferase activity, transferring glycosyl groups`molecular_function;GO:0008150`biological_process`biological_process;GO:0006950`response to stress`biological_process;GO:0009536`plastid`cellular_component;GO:0005975`carbohydrate metabolic process`biological_process;GO:0009058`biosynthetic process`biological_process
LOC103339613	21.42	18.95	17.79	102.92	74.46	72.34	LPPD_ARATH`Lipid phosphate phosphatase delta	-	-	GO:0005575`cellular_component`cellular_component;GO:0005783`endoplasmic reticulum`cellular_component;GO:0006629`lipid metabolic process`biological_process;GO:0008150`biological_process`biological_process;GO:0003674`molecular_function`molecular_function
LOC103333281	0.16	0	0.91	3.27	3.26	2.93	CXE1_ACTER`Carboxylesterase 1	-	-	GO:0003674`molecular_function`molecular_function
LOC103323024	1.52	2.56	2.31	0.29	0.09	0.17	SEN1_YEAST`Helicase SEN1	-	-	GO:0003729`mRNA binding`molecular_function;GO:0009058`biosynthetic process`biological_process;GO:0006950`response to stress`biological_process;GO:0043167`ion binding`molecular_function;GO:0006259`DNA metabolic process`biological_process;GO:0003674`molecular_function`molecular_function;GO:0042254`ribosome biogenesis`biological_process;GO:0004386`helicase activity`molecular_function;GO:0003723`RNA …
LOC103343641	0.68	1.13	0.49	0.05	0.13	0.22	-	-	-	-
LOC103335608	8.46	12.71	12.18	5.35	5.08	5.5	-	-	-	-
LOC103319624	31.81	24.49	34.9	48.56	59.65	93.93	VQ9_ARATH`VQ motif-containing protein 9	-	-	GO:0006950`response to stress`biological_process;GO:0042592`homeostatic process`biological_process;GO:0005634`nucleus`cellular_component;GO:0034641`cellular nitrogen compound metabolic process`biological_process;GO:0009058`biosynthetic process`biological_process
LOC103331880	0.3	0.66	0.65	0.75	10.66	10.4	SDR1_ARATH`(+)-neomenthol dehydrogenase	K15095`E1.1.1.208	Monoterpenoid biosynthesis`ko00902	GO:0005737`cytoplasm`cellular_component;GO:0006950`response to stress`biological_process;GO:0008150`biological_process`biological_process;GO:0016491`oxidoreductase activity`molecular_function
LOC103329264	198.08	183.25	80.74	49.59	45.85	45.31	AB1K7_ARATH`Protein ACTIVITY OF BC1 COMPLEX KINASE 7, chloroplastic	-	-	GO:0008150`biological_process`biological_process;GO:0009579`thylakoid`cellular_component;GO:0016301`kinase activity`molecular_function;GO:0009058`biosynthetic process`biological_process;GO:0005575`cellular_component`cellular_component;GO:0006950`response to stress`biological_process;GO:0042592`homeostatic process`biological_process;GO:0006629`lipid metabolic process`biological_process;GO:0009536`…
LOC103323107	1.86	0.75	0.95	7.31	3.16	5.26	-	-	-	-
LOC103340863	0.25	0.28	0.69	1.77	10.71	11.67	MIK1_ARATH`MDIS1-interacting receptor like kinase 1	-	-	GO:0030154`cell differentiation`biological_process;GO:0048856`anatomical structure development`biological_process;GO:0016301`kinase activity`molecular_function;GO:0006464`cellular protein modification process`biological_process;GO:0043167`ion binding`molecular_function;GO:0040011`locomotion`biological_process;GO:0003674`molecular_function`molecular_function;GO:0005623`cell`cellular_component;GO:0…
LOC103322792	152.49	130.06	102.4	28.74	36.58	45.17	CCT14_ARATH`Cyclin-T1-4;CCT15_ARATH`Cyclin-T1-5;CCT13_ORYSJ`Cyclin-T1-3	K15188`CCNT	Transcriptional misregulation in cancer`ko05202	GO:0007049`cell cycle`biological_process;GO:0048856`anatomical structure development`biological_process;GO:0030154`cell differentiation`biological_process;GO:0000902`cell morphogenesis`biological_process;GO:0009058`biosynthetic process`biological_process;GO:0008150`biological_process`biological_process;GO:0051301`cell division`biological_process;GO:0043234`protein complex`cellular_component;GO:00…
LOC103318754	0.15	0.22	0.08	3.68	7.61	7.22	WAKLD_ARATH`Wall-associated receptor kinase-like 4;WAKLA_ARATH`Wall-associated receptor kinase-like 1	-	-	GO:0003674`molecular_function`molecular_function;GO:0043167`ion binding`molecular_function;GO:0005886`plasma membrane`cellular_component;GO:0016301`kinase activity`molecular_function;GO:0005575`cellular_component`cellular_component;GO:0005618`cell wall`cellular_component
LOC103319071	4.05	3.62	3.72	1.17	1.85	1.84	NUF2_ARATH`Kinetochore protein NUF2 homolog	K11548`NUF2, CDCA1	-	GO:0000228`nuclear chromosome`cellular_component;GO:0005886`plasma membrane`cellular_component;GO:0007010`cytoskeleton organization`biological_process;GO:0005694`chromosome`cellular_component;GO:0007059`chromosome segregation`biological_process;GO:0003674`molecular_function`molecular_function;GO:0051276`chromosome organization`biological_process;GO:0043234`protein complex`cellular_component;GO:00…
LOC103343659	0.21	0.35	0.72	2.85	2.83	1.55	CAF1K_ARATH`Probable CCR4-associated factor 1 homolog 11	K12581`CNOT7_8, CAF1, POP2	RNA degradation`ko03018	GO:0043167`ion binding`molecular_function;GO:0043234`protein complex`cellular_component;GO:0006397`mRNA processing`biological_process;GO:0004518`nuclease activity`molecular_function;GO:0005622`intracellular`cellular_component;GO:0034655`nucleobase-containing compound catabolic process`biological_process;GO:0005737`cytoplasm`cellular_component;GO:0005634`nucleus`cellular_component;GO:0006412`trans…
LOC103339011	7.55	22.32	20.26	139.83	162.61	190.1	-	-	-	-
LOC103344298	0.04	0	0	0.09	1.99	0.82	SUS2_ARATH`Sucrose synthase 2	K00695`E2.4.1.13	Starch and sucrose metabolism`ko00500	GO:0009536`plastid`cellular_component;GO:0005575`cellular_component`cellular_component;GO:0005829`cytosol`cellular_component;GO:0006950`response to stress`biological_process;GO:0016757`transferase activity, transferring glycosyl groups`molecular_function;GO:0005975`carbohydrate metabolic process`biological_process;GO:0048856`anatomical structure development`biological_process;GO:0000003`reproduct…
LOC103320504	1.41	1.23	1.36	5.51	6.48	5.27	-	-	-	-
LOC103332654	54.72	44.12	70.76	264.24	167.94	348.68	-	-	-	-
LOC103341382	0.31	0.18	0	5.73	1.04	0.48	PGLR_PRUPE`Polygalacturonase	K01184`E3.2.1.15	Pentose and glucuronate interconversions`ko00040;Starch and sucrose metabolism`ko00500	GO:0005618`cell wall`cellular_component;GO:0005576`extracellular region`cellular_component;GO:0048856`anatomical structure development`biological_process;GO:0005975`carbohydrate metabolic process`biological_process;GO:0071554`cell wall organization or biogenesis`biological_process;GO:0007568`aging`biological_process;GO:0021700`developmental maturation`biological_process;GO:0016798`hydrolase activ…
LOC103330833	15.67	13.06	12.18	4.05	4.92	3.42	LAF3_ARATH`Protein LONG AFTER FAR-RED 3	K07047`K07047	-	GO:0016810`hydrolase activity, acting on carbon-nitrogen (but not peptide) bonds`molecular_function;GO:0005737`cytoplasm`cellular_component;GO:0005575`cellular_component`cellular_component;GO:0008150`biological_process`biological_process
LOC103328342	0	0	0.1	0.65	0.51	0.76	FB135_ARATH`F-box protein At3g07870	-	-	GO:0005575`cellular_component`cellular_component;GO:0008283`cell proliferation`biological_process
LOC103321860	8.35	7.78	8.28	11.85	29.29	34.41	MKP1_ARATH`Protein-tyrosine-phosphatase MKP1	-	-	GO:0016791`phosphatase activity`molecular_function;GO:0008150`biological_process`biological_process;GO:0005829`cytosol`cellular_component;GO:0006950`response to stress`biological_process
LOC103335203	6.23	6.48	6.36	2.98	2.13	2.43	HDAC6_MOUSE`Histone deacetylase 6	-	-	GO:0008092`cytoskeletal protein binding`molecular_function;GO:0006950`response to stress`biological_process;GO:0022607`cellular component assembly`biological_process;GO:0005886`plasma membrane`cellular_component;GO:0005622`intracellular`cellular_component;GO:0005623`cell`cellular_component;GO:0003674`molecular_function`molecular_function
LOC103327020	0	0	0.02	0.06	0.67	4.92	PUM18_ARATH`Pumilio homolog 18	-	-	GO:0003723`RNA binding`molecular_function;GO:0005737`cytoplasm`cellular_component;GO:0006412`translation`biological_process
LOC103322161	1.81	1.62	0.84	21.48	2.24	1.04	GH317_ARATH`Indole-3-acetic acid-amido synthetase GH3.17	K14487`GH3	Plant hormone signal transduction`ko04075	GO:0005737`cytoplasm`cellular_component;GO:0016874`ligase activity`molecular_function;GO:0008150`biological_process`biological_process;GO:0005634`nucleus`cellular_component;GO:0042592`homeostatic process`biological_process
LOC103340706	5.84	3.95	5.18	31.33	25.18	24.33	-	-	-	-
LOC103319707	0	0	0	0.94	0.06	0.11	BC10_ORYSJ`Glycosyltransferase BC10	-	-	GO:0071554`cell wall organization or biogenesis`biological_process;GO:0005975`carbohydrate metabolic process`biological_process;GO:0009058`biosynthetic process`biological_process;GO:0005794`Golgi apparatus`cellular_component;GO:0005575`cellular_component`cellular_component;GO:0016757`transferase activity, transferring glycosyl groups`molecular_function
LOC103322770	13.92	9.87	11.02	4.45	6.34	4.57	-	-	-	-
LOC103326185	8.96	5.25	4.14	1.23	0.23	0.37	-	-	-	-
LOC103343358	0.3	0.05	0.05	2.02	4.77	6.24	-	-	-	-
LOC103336110	0	0	0.01	0.07	0.48	0.15	-	-	-	-
LOC103318603	5.02	5.82	4.43	84.74	7.16	2.64	STKLU_ARATH`Probable transcription factor At5g28040	-	-	GO:0005737`cytoplasm`cellular_component;GO:0009058`biosynthetic process`biological_process;GO:0006950`response to stress`biological_process;GO:0005634`nucleus`cellular_component;GO:0034641`cellular nitrogen compound metabolic process`biological_process;GO:0003677`DNA binding`molecular_function
LOC103338911	9.58	20.42	10.06	1.49	3.04	3.22	PPA17_ARATH`Purple acid phosphatase 17	K14379`ACP5	Lysosome`ko04142;Rheumatoid arthritis`ko05323;Osteoclast differentiation`ko04380	GO:0016791`phosphatase activity`molecular_function;GO:0005623`cell`cellular_component;GO:0043167`ion binding`molecular_function;GO:0042592`homeostatic process`biological_process;GO:0006950`response to stress`biological_process;GO:0005576`extracellular region`cellular_component;GO:0016491`oxidoreductase activity`molecular_function
LOC103334628	39.55	47.31	48	256.8	56.5	75.97	-	-	-	-
LOC103332788	18.34	18.12	13.57	3.39	5.79	8.7	SMXL7_ARATH`Protein SMAX1-LIKE 7	-	-	GO:0008150`biological_process`biological_process;GO:0005634`nucleus`cellular_component
LOC103330377	9.43	12.05	21.75	51.85	42.61	28.46	Y5285_ARATH`TLC domain-containing protein At5g14285	-	-	GO:0005575`cellular_component`cellular_component
LOC103325908	0	0	0.09	2.24	4.67	1.81	PGLR2_PLAAC`Exopolygalacturonase (Fragment)	-	-	GO:0071554`cell wall organization or biogenesis`biological_process;GO:0005975`carbohydrate metabolic process`biological_process;GO:0016798`hydrolase activity, acting on glycosyl bonds`molecular_function;GO:0003674`molecular_function`molecular_function;GO:0009056`catabolic process`biological_process;GO:0005576`extracellular region`cellular_component;GO:0005618`cell wall`cellular_component
LOC103332294	2.75	19	35.05	4.75	2.18	2.68	NAC14_ARATH`NAC domain-containing protein 14	-	-	GO:0005634`nucleus`cellular_component;GO:0003677`DNA binding`molecular_function;GO:0005575`cellular_component`cellular_component;GO:0001071`nucleic acid binding transcription factor activity`molecular_function
LOC103322787	4.34	2.28	5.9	57.42	366.84	686.18	STP13_ARATH`Sugar transport protein 13	-	-	GO:0006810`transport`biological_process;GO:0022857`transmembrane transporter activity`molecular_function;GO:0005575`cellular_component`cellular_component;GO:0006950`response to stress`biological_process;GO:0008150`biological_process`biological_process;GO:0005886`plasma membrane`cellular_component
LOC107880094	0.13	0.07	0.14	0.21	0.68	2.08	OPR2_ARATH`12-oxophytodienoate reductase 2	K05894`OPR	alpha-Linolenic acid metabolism`ko00592	GO:0006950`response to stress`biological_process;GO:0044281`small molecule metabolic process`biological_process;GO:0006629`lipid metabolic process`biological_process;GO:0016491`oxidoreductase activity`molecular_function;GO:0005737`cytoplasm`cellular_component;GO:0009058`biosynthetic process`biological_process;GO:0043167`ion binding`molecular_function
LOC103337608	0.21	0.64	0.41	2.84	60.62	80.66	DR206_PEA`Disease resistance response protein 206	-	-	GO:0008150`biological_process`biological_process;GO:0006950`response to stress`biological_process;GO:0005576`extracellular region`cellular_component
LOC103326651	2.03	3.72	2.17	0.93	0.82	0.97	RLP7_ARATH`Receptor-like protein 7	-	-	GO:0005886`plasma membrane`cellular_component;GO:0005575`cellular_component`cellular_component
LOC103340378	2.43	1.16	4.26	59.77	32.96	22.99	-	-	-	-
LOC103342522	0	0	0.03	48.18	60.16	39.62	ALLB3_BETPN`Calcium-binding allergen Bet v 3	K13448`CML	Plant-pathogen interaction`ko04626	GO:0043167`ion binding`molecular_function
LOC103330655	7.15	11.01	9.54	0.9	2.51	3.12	CCR1_ARATH`Cinnamoyl-CoA reductase 1	-	-	GO:0008150`biological_process`biological_process;GO:0016491`oxidoreductase activity`molecular_function;GO:0019748`secondary metabolic process`biological_process;GO:0006950`response to stress`biological_process;GO:0005829`cytosol`cellular_component;GO:0003674`molecular_function`molecular_function;GO:0009058`biosynthetic process`biological_process
LOC103330071	119.97	49.72	116.09	27.49	42.52	43.66	CNGC2_ARATH`Cyclic nucleotide-gated ion channel 2	K05391`CNGF	Plant-pathogen interaction`ko04626	GO:0003674`molecular_function`molecular_function;GO:0043167`ion binding`molecular_function;GO:0005886`plasma membrane`cellular_component;GO:0008219`cell death`biological_process;GO:0005575`cellular_component`cellular_component;GO:0022857`transmembrane transporter activity`molecular_function;GO:0006950`response to stress`biological_process;GO:0002376`immune system process`biological_process;GO:000…
LOC103338879	0.32	0.07	0.53	0.25	1.46	4.72	SUS6_ARATH`Sucrose synthase 6	K00695`E2.4.1.13	Starch and sucrose metabolism`ko00500	GO:0008150`biological_process`biological_process;GO:0016757`transferase activity, transferring glycosyl groups`molecular_function;GO:0005576`extracellular region`cellular_component;GO:0005618`cell wall`cellular_component;GO:0005975`carbohydrate metabolic process`biological_process
LOC103318737	19.9	20.65	14.57	4.83	9.69	10.55	U1148_ARATH`U11/U12 small nuclear ribonucleoprotein 48 kDa protein	K13156`SNRNP48	-	GO:0006397`mRNA processing`biological_process;GO:0043167`ion binding`molecular_function;GO:0034641`cellular nitrogen compound metabolic process`biological_process;GO:0005634`nucleus`cellular_component
LOC103339054	1.17	0.97	0.54	4.8	2.71	2.42	BDG4_ARATH`Probable lysophospholipase BODYGUARD 4	-	-	GO:0005618`cell wall`cellular_component;GO:0005576`extracellular region`cellular_component;GO:0005886`plasma membrane`cellular_component;GO:0008150`biological_process`biological_process;GO:0071554`cell wall organization or biogenesis`biological_process;GO:0003674`molecular_function`molecular_function
LOC103335096	0	0	0	0	0.95	0.42	U91A1_ARATH`UDP-glycosyltransferase 91A1	-	-	GO:0016757`transferase activity, transferring glycosyl groups`molecular_function;GO:0005622`intracellular`cellular_component;GO:0043226`organelle`cellular_component
LOC103320313	0.25	0.66	0.71	8.34	4.66	6.45	CXE2_ARATH`Probable carboxylesterase 2	-	-	GO:0003674`molecular_function`molecular_function
LOC103323274	0.28	0	0.25	0.6	2.6	5.02	MCC16_ARATH`MATH domain and coiled-coil domain-containing protein At3g58210	-	-	-
LOC103320990	1.74	1.76	1.59	38.57	6.71	10.03	CAP13_ARATH`Putative clathrin assembly protein At1g25240	-	-	GO:0061024`membrane organization`biological_process;GO:0005886`plasma membrane`cellular_component;GO:0008289`lipid binding`molecular_function;GO:0043167`ion binding`molecular_function;GO:0003674`molecular_function`molecular_function;GO:0005794`Golgi apparatus`cellular_component;GO:0005623`cell`cellular_component;GO:0016023`cytoplasmic, membrane-bounded vesicle`cellular_component;GO:0006461`protei…
LOC103322363	28.22	36.44	31.68	8.36	15.67	16.65	PGTA1_ARATH`Geranylgeranyl transferase type-2 subunit alpha 1	K14050`RABGGTA	-	GO:0008150`biological_process`biological_process;GO:0016765`transferase activity, transferring alkyl or aryl (other than methyl) groups`molecular_function;GO:0005829`cytosol`cellular_component;GO:0006464`cellular protein modification process`biological_process;GO:0043234`protein complex`cellular_component;GO:0005737`cytoplasm`cellular_component
LOC103325695	0.13	0.38	0.21	3.59	1.44	1.77	S8H_ARATH`Scopoletin 8-hydroxylase	K06892`F6H1	-	GO:0008150`biological_process`biological_process;GO:0016491`oxidoreductase activity`molecular_function;GO:0019748`secondary metabolic process`biological_process;GO:0006950`response to stress`biological_process;GO:0043167`ion binding`molecular_function;GO:0009058`biosynthetic process`biological_process
LOC103332864	0.9	0.66	0.64	0.07	0	0	PTR30_ARATH`Protein NRT1/ PTR FAMILY 5.1	-	-	GO:0008150`biological_process`biological_process;GO:0005575`cellular_component`cellular_component;GO:0022857`transmembrane transporter activity`molecular_function
LOC103319625	0	0	0.5	55.62	16.92	10.37	-	-	-	-
LOC103337684	10.59	6.31	13.09	470.74	36.81	13.04	-	-	-	-
LOC103324782	15.33	10.6	12.21	16.88	25.06	32.74	SMG7L_ARATH`Protein SMG7L	-	-	GO:0009058`biosynthetic process`biological_process;GO:0003723`RNA binding`molecular_function;GO:0003677`DNA binding`molecular_function;GO:0005737`cytoplasm`cellular_component;GO:0006259`DNA metabolic process`biological_process;GO:0051276`chromosome organization`biological_process;GO:0005634`nucleus`cellular_component;GO:0042592`homeostatic process`biological_process
LOC107880447	9.47	5.23	7.61	1.66	1.1	1.73	UBP24_ARATH`Ubiquitin carboxyl-terminal hydrolase 24	K11841`USP10, UBP3	Regulation of mitophagy - yeast`ko04139	GO:0009056`catabolic process`biological_process;GO:0006464`cellular protein modification process`biological_process;GO:0008233`peptidase activity`molecular_function;GO:0005634`nucleus`cellular_component
LOC103321236	0	0	0.15	1.88	2.22	1.25	THLP1_ARATH`Thaumatin-like protein 1	-	-	GO:0006950`response to stress`biological_process;GO:0008150`biological_process`biological_process
LOC103321248	56.39	40.41	53.95	31.42	19.92	9.54	SBT3_SOLLC`Subtilisin-like protease SBT3	-	-	GO:0006950`response to stress`biological_process;GO:0034641`cellular nitrogen compound metabolic process`biological_process;GO:0003674`molecular_function`molecular_function;GO:0009056`catabolic process`biological_process;GO:0008233`peptidase activity`molecular_function;GO:0005615`extracellular space`cellular_component;GO:0008150`biological_process`biological_process;GO:0005975`carbohydrate metabo…
LOC103323437	0	0	0.18	1.03	1.81	0.9	XTH23_ARATH`Probable xyloglucan endotransglucosylase/hydrolase protein 23	-	-	GO:0005618`cell wall`cellular_component;GO:0005576`extracellular region`cellular_component;GO:0016757`transferase activity, transferring glycosyl groups`molecular_function;GO:0005975`carbohydrate metabolic process`biological_process;GO:0016798`hydrolase activity, acting on glycosyl bonds`molecular_function;GO:0005794`Golgi apparatus`cellular_component;GO:0071554`cell wall organization or biogenes…
LOC103338001	3.63	2.55	2.41	33.73	5.39	5.81	NOI4_ARATH`Protein NOI4	-	-	GO:0008150`biological_process`biological_process
LOC103320461	0	0	0.01	0.16	0.66	0.53	.
LOC103335693	62.59	47.58	21.6	19.8	12.78	13.78	CIF1_ARATH`Protein CASPARIAN STRIP INTEGRITY FACTOR 1	-	-	GO:0008150`biological_process`biological_process;GO:0005618`cell wall`cellular_component;GO:0042592`homeostatic process`biological_process;GO:0048856`anatomical structure development`biological_process;GO:0003674`molecular_function`molecular_function;GO:0071554`cell wall organization or biogenesis`biological_process
LOC103337488	2.74	6.32	3.96	88.8	6.12	2.44	-	-	-	-
LOC103320443	0	0	0	0.06	0.23	1.32	SBT3_SOLLC`Subtilisin-like protease SBT3	-	-	GO:0034641`cellular nitrogen compound metabolic process`biological_process;GO:0006950`response to stress`biological_process;GO:0008233`peptidase activity`molecular_function;GO:0003674`molecular_function`molecular_function;GO:0009056`catabolic process`biological_process;GO:0008150`biological_process`biological_process;GO:0005615`extracellular space`cellular_component;GO:0071554`cell wall organizat…
LOC103320813	11.46	7.67	10.79	5.01	3.86	5.43	BZR1_ARATH`Protein BRASSINAZOLE-RESISTANT 1	K14503`BZR1_2	Plant hormone signal transduction`ko04075	GO:0040007`growth`biological_process;GO:0034641`cellular nitrogen compound metabolic process`biological_process;GO:0005634`nucleus`cellular_component;GO:0005829`cytosol`cellular_component;GO:0009058`biosynthetic process`biological_process;GO:0048856`anatomical structure development`biological_process;GO:0001071`nucleic acid binding transcription factor activity`molecular_function;GO:0007165`signa…
LOC103328695	13.95	19.69	11.38	4.56	3.24	2.07	Y5344_ARATH`Probable LRR receptor-like serine/threonine-protein kinase At1g53440	-	-	GO:0006464`cellular protein modification process`biological_process;GO:0043167`ion binding`molecular_function;GO:0005575`cellular_component`cellular_component;GO:0016301`kinase activity`molecular_function;GO:0005886`plasma membrane`cellular_component
LOC103329294	8.61	7.06	13.47	58.16	42.33	34.27	ASOL_BRANA`L-ascorbate oxidase homolog	-	-	GO:0043167`ion binding`molecular_function;GO:0005576`extracellular region`cellular_component;GO:0016491`oxidoreductase activity`molecular_function
LOC103335830	8.79	5.15	6.79	0.39	0.61	1.71	MAD27_ORYSJ`MADS-box transcription factor 27	K09264`K09264	-	GO:0001071`nucleic acid binding transcription factor activity`molecular_function;GO:0003674`molecular_function`molecular_function;GO:0009058`biosynthetic process`biological_process;GO:0005634`nucleus`cellular_component;GO:0003677`DNA binding`molecular_function;GO:0034641`cellular nitrogen compound metabolic process`biological_process
LOC103342054	2.66	2.76	2.5	3.53	4.95	7.99	RPK2_ARATH`LRR receptor-like serine/threonine-protein kinase RPK2	-	-	GO:0009790`embryo development`biological_process;GO:0005886`plasma membrane`cellular_component;GO:0019748`secondary metabolic process`biological_process;GO:0005575`cellular_component`cellular_component;GO:0006950`response to stress`biological_process;GO:0043167`ion binding`molecular_function;GO:0021700`developmental maturation`biological_process;GO:0008150`biological_process`biological_process;GO…
LOC103328186	21.93	10.61	11.35	49.46	146.81	140.89	DNAJ8_ARATH`Chaperone protein dnaJ 8, chloroplastic	-	-	GO:0009536`plastid`cellular_component;GO:0008150`biological_process`biological_process;GO:0005634`nucleus`cellular_component
LOC103339708	2.49	2.24	3.85	1.24	0.2	0.58	GDL71_ARATH`GDSL esterase/lipase At5g03610	-	-	GO:0003674`molecular_function`molecular_function;GO:0009056`catabolic process`biological_process;GO:0005576`extracellular region`cellular_component;GO:0006629`lipid metabolic process`biological_process
LOC103325082	7.8	7.6	11.27	25.06	22.21	13.68	DTD_DICDI`D-aminoacyl-tRNA deacylase	K07560`dtd, DTD1	-	GO:0005737`cytoplasm`cellular_component;GO:0009056`catabolic process`biological_process;GO:0003674`molecular_function`molecular_function;GO:0006520`cellular amino acid metabolic process`biological_process;GO:0006399`tRNA metabolic process`biological_process;GO:0003723`RNA binding`molecular_function
LOC103334980	0	0	0	0.02	1.5	2.4	PKSB_ARATH`Type III polyketide synthase B	-	-	GO:0009058`biosynthetic process`biological_process;GO:0005783`endoplasmic reticulum`cellular_component;GO:0048646`anatomical structure formation involved in morphogenesis`biological_process;GO:0016746`transferase activity, transferring acyl groups`molecular_function;GO:0019748`secondary metabolic process`biological_process
LOC103334946	128.77	121.23	174.56	6280.75	537.37	173.39	RBT4_CANAL`Secreted protein RBT4	-	-	GO:0005623`cell`cellular_component;GO:0005576`extracellular region`cellular_component;GO:0008150`biological_process`biological_process;GO:0008289`lipid binding`molecular_function;GO:0005615`extracellular space`cellular_component
LOC103331404	1.54	2.37	1.67	0.34	0.86	0.61	-	-	-	-
LOC103322359	8.43	9.89	6.57	1.45	4.15	3.47	-	-	-	-
LOC103340866	0	0.66	0	0.32	23.8	50.97	PHP5_ORYSJ`Pseudo histidine-containing phosphotransfer protein 5	K14490`AHP	Plant hormone signal transduction`ko04075	GO:0004871`signal transducer activity`molecular_function;GO:0005737`cytoplasm`cellular_component;GO:0007165`signal transduction`biological_process;GO:0019899`enzyme binding`molecular_function;GO:0005634`nucleus`cellular_component;GO:0008150`biological_process`biological_process;GO:0016301`kinase activity`molecular_function
LOC103338908	0.75	0.13	0.82	1.12	3.31	4.25	KAN1_ARATH`Transcription repressor KAN1	-	-	GO:0030154`cell differentiation`biological_process;GO:0001071`nucleic acid binding transcription factor activity`molecular_function;GO:0048856`anatomical structure development`biological_process;GO:0009058`biosynthetic process`biological_process;GO:0008150`biological_process`biological_process;GO:0003677`DNA binding`molecular_function;GO:0005634`nucleus`cellular_component;GO:0034641`cellular nitr…
LOC103335253	80.36	44.92	76.27	132.28	197.96	224.68	CBSX1_ARATH`CBS domain-containing protein CBSX1, chloroplastic	-	-	GO:0042592`homeostatic process`biological_process;GO:0009536`plastid`cellular_component
LOC103323621	10.13	11.41	22.23	110.88	200.84	186.71	.
LOC103319576	19.88	38.26	20.58	3	8.41	9.19	ISOA3_ARATH`Isoamylase 3, chloroplastic	K01214`E3.2.1.68	-	GO:0009056`catabolic process`biological_process;GO:0009536`plastid`cellular_component;GO:0005975`carbohydrate metabolic process`biological_process;GO:0016798`hydrolase activity, acting on glycosyl bonds`molecular_function
LOC103329937	31.03	41.88	30.65	13.17	14.42	19.54	SNL2_ARATH`Paired amphipathic helix protein Sin3-like 2	K11644`SIN3A	Regulation of mitophagy - yeast`ko04139;Huntington's disease`ko05016;Transcriptional misregulation in cancer`ko05202;Thyroid hormone signaling pathway`ko04919	GO:0006464`cellular protein modification process`biological_process;GO:0051276`chromosome organization`biological_process;GO:0005694`chromosome`cellular_component;GO:0005634`nucleus`cellular_component;GO:0005829`cytosol`cellular_component;GO:0034641`cellular nitrogen compound metabolic process`biological_process;GO:0009058`biosynthetic process`biological_process;GO:0000988`transcription factor ac…
LOC107880549	1.99	2.19	1.49	4.81	4.07	3.7	IPT5_ARATH`Adenylate isopentenyltransferase 5, chloroplastic	K10760`IPT	Zeatin biosynthesis`ko00908	GO:0005739`mitochondrion`cellular_component;GO:0016765`transferase activity, transferring alkyl or aryl (other than methyl) groups`molecular_function;GO:0009058`biosynthetic process`biological_process;GO:0043167`ion binding`molecular_function;GO:0009536`plastid`cellular_component;GO:0006399`tRNA metabolic process`biological_process
LOC103335762	0.02	0	0.2	0.49	4.71	3.83	PPAF2_IPOBA`Purple acid phosphatase 2	-	-	GO:0005576`extracellular region`cellular_component;GO:0016791`phosphatase activity`molecular_function;GO:0043167`ion binding`molecular_function
LOC103335525	0.17	0.49	0.43	0.38	3.64	5.33	TMVRN_NICGU`TMV resistance protein N	-	-	GO:0005737`cytoplasm`cellular_component;GO:0043167`ion binding`molecular_function;GO:0006950`response to stress`biological_process;GO:0002376`immune system process`biological_process;GO:0007165`signal transduction`biological_process;GO:0008219`cell death`biological_process
LOC103330766	9.33	4.28	15.56	33.82	32.4	24.82	ELCL_ARATH`Protein ELC-like	K12183`TSG101, STP22, VPS23	Endocytosis`ko04144	GO:0043234`protein complex`cellular_component;GO:0006464`cellular protein modification process`biological_process;GO:0006810`transport`biological_process;GO:0005768`endosome`cellular_component
LOC103324740	1.9	2.87	3.83	6.39	25.49	42	CBSX5_ARATH`CBS domain-containing protein CBSX5	-	-	-
LOC103320611	0.3	1.59	1.68	11.54	2.95	9.01	-	-	-	-
LOC103337165	0.51	0.9	0.41	24.88	1.94	0.49	-	-	-	-
LOC103323098	0.74	0	1.95	177.78	1013.77	633.88	FRA18_FRAAN`Major strawberry allergen Fra a 1.08	-	-	GO:0004871`signal transducer activity`molecular_function;GO:0008150`biological_process`biological_process;GO:0007165`signal transduction`biological_process;GO:0043167`ion binding`molecular_function;GO:0004518`nuclease activity`molecular_function;GO:0030234`enzyme regulator activity`molecular_function;GO:0008289`lipid binding`molecular_function;GO:0006950`response to stress`biological_process
LOC103325854	0	0	0	0	1.2	2.7	GSTX4_TOBAC`Probable glutathione S-transferase	K00799`GST, gst	Chemical carcinogenesis`ko05204;Drug metabolism - cytochrome P450`ko00982;Glutathione metabolism`ko00480;Metabolism of xenobiotics by cytochrome P450`ko00980	GO:0016765`transferase activity, transferring alkyl or aryl (other than methyl) groups`molecular_function;GO:0007165`signal transduction`biological_process
LOC103322550	1.72	3.38	1.83	0.2	0.91	0.19	.
LOC103322149	125.55	117.91	79.87	305.37	213.67	142.86	SFH13_ARATH`Phosphatidylinositol/phosphatidylcholine transfer protein SFH13	-	-	GO:0006810`transport`biological_process;GO:0005794`Golgi apparatus`cellular_component;GO:0005886`plasma membrane`cellular_component
LOC103319282	2.31	2.28	2.25	0.43	0.66	0.61	-	-	-	-
LOC103332343	5.47	3.39	5.41	8.05	9.86	9.82	-	-	-	-
LOC103319580	1	1.15	1.84	3.54	3.17	3.35	-	-	-	-
LOC103326709	0.29	0.36	0.62	2.07	0.94	1.15	-	-	-	-
LOC103320985	4.59	3.98	5.28	156.7	11.97	3.48	PPA17_ARATH`Purple acid phosphatase 17	K14379`ACP5	Osteoclast differentiation`ko04380;Lysosome`ko04142;Rheumatoid arthritis`ko05323	GO:0005623`cell`cellular_component;GO:0016791`phosphatase activity`molecular_function;GO:0043167`ion binding`molecular_function;GO:0005576`extracellular region`cellular_component;GO:0042592`homeostatic process`biological_process;GO:0006950`response to stress`biological_process;GO:0016491`oxidoreductase activity`molecular_function
LOC103330421	0	0	0.21	1.39	2.88	6.23	VAS_ARATH`Lipid transfer-like protein VAS	-	-	GO:0005575`cellular_component`cellular_component;GO:0008289`lipid binding`molecular_function
LOC103342792	145.12	119.2	163.11	462.96	257.29	238.07	UBC28_ARATH`Ubiquitin-conjugating enzyme E2 28	-	-	GO:0003674`molecular_function`molecular_function;GO:0043167`ion binding`molecular_function
LOC103322835	0	0	0	0.18	0.23	0.31	CONG1_LUPAL`Gamma conglutin 1	-	-	GO:0005615`extracellular space`cellular_component;GO:0030234`enzyme regulator activity`molecular_function;GO:0008150`biological_process`biological_process;GO:0003674`molecular_function`molecular_function;GO:0008233`peptidase activity`molecular_function
LOC107881014	2.62	5.88	16.52	532.25	42.76	17.48	-	-	-	-
LOC103325046	3.91	4.31	2.36	0.15	0.52	0.6	EXO1_ARATH`Exonuclease 1	K10746`EXO1	Mismatch repair`ko03430	GO:0003677`DNA binding`molecular_function;GO:0006950`response to stress`biological_process;GO:0005634`nucleus`cellular_component;GO:0006259`DNA metabolic process`biological_process;GO:0043167`ion binding`molecular_function;GO:0004518`nuclease activity`molecular_function
LOC103335775	0	0	0	1.44	6.82	5.8	CRR38_ARATH`Cysteine-rich repeat secretory protein 38	-	-	GO:0008150`biological_process`biological_process;GO:0005576`extracellular region`cellular_component;GO:0005618`cell wall`cellular_component;GO:0005773`vacuole`cellular_component
LOC103333059	0.58	0.45	0.23	13.18	1.94	3.28	CHX15_ARATH`Cation/H(+) antiporter 15	-	-	GO:0006810`transport`biological_process;GO:0005623`cell`cellular_component;GO:0005575`cellular_component`cellular_component;GO:0022857`transmembrane transporter activity`molecular_function;GO:0042592`homeostatic process`biological_process
LOC103333963	0	0	0	1	0.44	0.43	PMEI6_ARATH`Pectinesterase inhibitor 6	-	-	GO:0071554`cell wall organization or biogenesis`biological_process;GO:0048856`anatomical structure development`biological_process;GO:0005576`extracellular region`cellular_component;GO:0030234`enzyme regulator activity`molecular_function;GO:0008150`biological_process`biological_process
LOC103337923	0	0	0	3.98	11.19	10.01	.
LOC103342927	3.2	2.41	2.65	0.9	1.03	0.99	-	-	-	-
LOC103319547	2.3	2.31	1.87	0.82	0.4	0.28	UGT2_GARJA`7-deoxyloganetin glucosyltransferase	-	-	GO:0016757`transferase activity, transferring glycosyl groups`molecular_function
LOC103322859	1.62	0.16	0.34	13.57	57.26	37.02	E134_MAIZE`Endo-1,3;1,4-beta-D-glucanase	-	-	GO:0003674`molecular_function`molecular_function;GO:0005576`extracellular region`cellular_component
LOC103337916	15.83	10.04	25.24	7.63	6.29	4.55	TAR2_ARATH`Tryptophan aminotransferase-related protein 2	K16903`TAA1	Tryptophan metabolism`ko00380	GO:0009058`biosynthetic process`biological_process;GO:0030154`cell differentiation`biological_process;GO:0048856`anatomical structure development`biological_process;GO:0008150`biological_process`biological_process;GO:0044281`small molecule metabolic process`biological_process;GO:0016829`lyase activity`molecular_function;GO:0003674`molecular_function`molecular_function;GO:0006950`response to stres…
LOC103324631	0.12	0.87	0.99	40.44	90.35	172.26	-	-	-	-
LOC103321177	5.81	1.75	2.81	53.74	20.91	16.94	TBL44_ARATH`Protein PMR5	-	-	GO:0008150`biological_process`biological_process;GO:0016746`transferase activity, transferring acyl groups`molecular_function;GO:0005575`cellular_component`cellular_component;GO:0005783`endoplasmic reticulum`cellular_component;GO:0006950`response to stress`biological_process;GO:0005794`Golgi apparatus`cellular_component
LOC103323996	0.29	0.54	0.68	19.95	1.67	0.82	LFG4_ARATH`Protein LIFEGUARD 4	K06890`K06890	-	GO:0005575`cellular_component`cellular_component
LOC103324759	25.49	52.77	34.43	12.02	13.52	16.85	SDE5_ARATH`Putative nuclear RNA export factor SDE5	-	-	GO:0006950`response to stress`biological_process;GO:0034641`cellular nitrogen compound metabolic process`biological_process
LOC103340262	3.93	3.21	2.29	0.47	0.71	0.38	Y3720_ARATH`UPF0481 protein At3g47200	-	-	GO:0005575`cellular_component`cellular_component;GO:0005886`plasma membrane`cellular_component
LOC103329954	1.73	6.71	4.95	23	60.29	68.06	ASD_ARATH`AAA-ATPase ASD, mitochondrial	-	-	GO:0005739`mitochondrion`cellular_component;GO:0016887`ATPase activity`molecular_function;GO:0005783`endoplasmic reticulum`cellular_component;GO:0005575`cellular_component`cellular_component;GO:0006950`response to stress`biological_process;GO:0043167`ion binding`molecular_function;GO:0008150`biological_process`biological_process;GO:0000003`reproduction`biological_process;GO:0048856`anatomical str…
LOC103328843	5.27	3.27	6.05	4.89	25.2	33.01	C14C2_ORYSJ`Cytochrome P450 714C2	-	-	GO:0043167`ion binding`molecular_function;GO:0003674`molecular_function`molecular_function;GO:0016491`oxidoreductase activity`molecular_function;GO:0005575`cellular_component`cellular_component
LOC103319160	62.67	49.49	47.23	106.64	102.85	97.62	BAK1_ARATH`BRASSINOSTEROID INSENSITIVE 1-associated receptor kinase 1	K13416`BAK1	Plant hormone signal transduction`ko04075;Plant-pathogen interaction`ko04626	GO:0005886`plasma membrane`cellular_component;GO:0006950`response to stress`biological_process;GO:0005575`cellular_component`cellular_component;GO:0006464`cellular protein modification process`biological_process;GO:0043167`ion binding`molecular_function;GO:0003674`molecular_function`molecular_function;GO:0016301`kinase activity`molecular_function;GO:0004871`signal transducer activity`molecular_fu…
LOC103339376	34.53	35.18	34.49	125.92	70.22	70.73	GMK2_ARATH`Guanylate kinase 2	K00942`E2.7.4.8, gmk	Purine metabolism`ko00230	GO:0043167`ion binding`molecular_function;GO:0040007`growth`biological_process;GO:0008150`biological_process`biological_process;GO:0016301`kinase activity`molecular_function;GO:0005829`cytosol`cellular_component
LOC107880534	0	0	0.06	2.66	23.67	16.33	-	-	-	-
LOC103327357	48.18	66.75	22.56	123.93	191.44	88.4	GSTFB_ARATH`Glutathione S-transferase F11	K00799`GST, gst	Glutathione metabolism`ko00480;Metabolism of xenobiotics by cytochrome P450`ko00980;Chemical carcinogenesis`ko05204;Drug metabolism - cytochrome P450`ko00982	GO:0019748`secondary metabolic process`biological_process;GO:0016765`transferase activity, transferring alkyl or aryl (other than methyl) groups`molecular_function;GO:0006950`response to stress`biological_process;GO:0005829`cytosol`cellular_component;GO:0034641`cellular nitrogen compound metabolic process`biological_process;GO:0043167`ion binding`molecular_function;GO:0009056`catabolic process`bi…
LOC103321596	2.68	6.8	2.11	0.46	0.1	1.35	HA22C_ARATH`HVA22-like protein c	K17279`REEP5_6	-	GO:0005575`cellular_component`cellular_component;GO:0006950`response to stress`biological_process;GO:0008150`biological_process`biological_process
LOC103327842	0.07	0	0.03	0.08	0.41	0.51	AB36G_ARATH`ABC transporter G family member 36	-	-	GO:0006810`transport`biological_process;GO:0055085`transmembrane transport`biological_process;GO:0016887`ATPase activity`molecular_function;GO:0034641`cellular nitrogen compound metabolic process`biological_process;GO:0005575`cellular_component`cellular_component;GO:0009536`plastid`cellular_component;GO:0044281`small molecule metabolic process`biological_process;GO:0008150`biological_process`biol…
LOC103323707	23	20.93	19.01	233.77	28.21	16.4	PBL17_ARATH`Probable serine/threonine-protein kinase PBL17	K04730`IRAK1	Chagas disease (American trypanosomiasis)`ko05142;Measles`ko05162;Apoptosis`ko04210;Tuberculosis`ko05152;Epstein-Barr virus infection`ko05169;Neurotrophin signaling pathway`ko04722;Toxoplasmosis`ko05145;Leishmaniasis`ko05140;NF-kappa B signaling pathway`ko04064;Pertussis`ko05133;Toll-like receptor signaling pathway`ko04620	GO:0043167`ion binding`molecular_function;GO:0006950`response to stress`biological_process;GO:0005886`plasma membrane`cellular_component;GO:0016301`kinase activity`molecular_function
LOC103324825	0	0	0	2.71	12.93	11.38	GRXC9_ARATH`Glutaredoxin-C9	K03676`grxC, GLRX, GLRX2	-	GO:0009058`biosynthetic process`biological_process;GO:0008150`biological_process`biological_process;GO:0007165`signal transduction`biological_process;GO:0003674`molecular_function`molecular_function;GO:0005737`cytoplasm`cellular_component;GO:0016491`oxidoreductase activity`molecular_function;GO:0042592`homeostatic process`biological_process;GO:0005634`nucleus`cellular_component;GO:0034641`cellula…
LOC103325132	144.79	127.37	111.13	26.06	42.84	53.52	BGAL8_ARATH`Beta-galactosidase 8	-	-	GO:0005975`carbohydrate metabolic process`biological_process;GO:0016798`hydrolase activity, acting on glycosyl bonds`molecular_function;GO:0005773`vacuole`cellular_component;GO:0003674`molecular_function`molecular_function;GO:0005576`extracellular region`cellular_component;GO:0005618`cell wall`cellular_component
LOC103332564	70.25	32.45	62.16	150.21	118.74	228.11	AB6G_ARATH`ABC transporter G family member 6	-	-	GO:0008150`biological_process`biological_process;GO:0009058`biosynthetic process`biological_process;GO:0005575`cellular_component`cellular_component;GO:0055085`transmembrane transport`biological_process;GO:0022857`transmembrane transporter activity`molecular_function;GO:0016887`ATPase activity`molecular_function;GO:0005886`plasma membrane`cellular_component;GO:0019748`secondary metabolic process`…
LOC103333048	0	0	0	1.91	0.05	0.14	GDL47_ARATH`GDSL esterase/lipase At2g40250	-	-	GO:0009056`catabolic process`biological_process;GO:0003674`molecular_function`molecular_function;GO:0006629`lipid metabolic process`biological_process;GO:0005576`extracellular region`cellular_component
LOC103323778	8.54	3.86	19.23	82.43	148.58	113.01	AMT11_ARATH`Ammonium transporter 1 member 1	K03320`amt, AMT, MEP	-	GO:0048856`anatomical structure development`biological_process;GO:0006810`transport`biological_process;GO:0008150`biological_process`biological_process;GO:0048646`anatomical structure formation involved in morphogenesis`biological_process;GO:0006461`protein complex assembly`biological_process;GO:0003674`molecular_function`molecular_function;GO:0005886`plasma membrane`cellular_component;GO:0005634…
LOC103338283	272.99	185.17	355.38	889.17	597.33	420.79	-	-	-	-
LOC103322241	0.47	0.74	1.13	8.48	5.34	9.54	YL728_MIMIV`Uncharacterized protein L728	-	-	-
LOC103334466	12.05	10.5	12.77	3.48	5.59	6.25	JMJ16_ARATH`Putative lysine-specific demethylase JMJ16	K11446`KDM5, JARID1	-	GO:0009058`biosynthetic process`biological_process;GO:0016491`oxidoreductase activity`molecular_function;GO:0034641`cellular nitrogen compound metabolic process`biological_process;GO:0005654`nucleoplasm`cellular_component;GO:0005634`nucleus`cellular_component;GO:0003674`molecular_function`molecular_function;GO:0051276`chromosome organization`biological_process;GO:0043234`protein complex`cellular_…
LOC103333237	2.35	2.34	2.18	1.8	8.3	22.96	-	-	-	-
LOC103329121	6.08	6.68	5.59	1.85	3.27	3.58	-	-	-	-
LOC103324247	44.72	34.69	57.47	171.27	107.6	75.66	-	-	-	-
LOC103331799	3.28	2.39	1.99	0	0.19	0.34	LBD19_ARATH`LOB domain-containing protein 19	-	-	GO:0034641`cellular nitrogen compound metabolic process`biological_process;GO:0005634`nucleus`cellular_component;GO:0009058`biosynthetic process`biological_process
LOC103330816	0.94	1.46	0.99	0.36	0.52	0.22	PHT15_ARATH`Probable inorganic phosphate transporter 1-5	K08176`PHO84	-	GO:0022857`transmembrane transporter activity`molecular_function;GO:0005575`cellular_component`cellular_component;GO:0006810`transport`biological_process
LOC103338482	9.01	8.32	9.73	4.94	3.57	3.4	FUT1_PEA`Galactoside 2-alpha-L-fucosyltransferase	K13681`FUT	-	GO:0006464`cellular protein modification process`biological_process;GO:0071554`cell wall organization or biogenesis`biological_process;GO:0005975`carbohydrate metabolic process`biological_process;GO:0009058`biosynthetic process`biological_process;GO:0005794`Golgi apparatus`cellular_component;GO:0016757`transferase activity, transferring glycosyl groups`molecular_function;GO:0005575`cellular_compo…
LOC103343903	0.36	0.6	0.18	1.14	2.73	2.66	LRK10_WHEAT`Rust resistance kinase Lr10	-	-	GO:0005575`cellular_component`cellular_component;GO:0016301`kinase activity`molecular_function;GO:0005886`plasma membrane`cellular_component;GO:0043167`ion binding`molecular_function
LOC103322173	0.43	0.85	0.97	0.49	6.1	5.61	SRC2_SOYBN`Protein SRC2	-	-	GO:0005886`plasma membrane`cellular_component;GO:0005575`cellular_component`cellular_component;GO:0005783`endoplasmic reticulum`cellular_component;GO:0005773`vacuole`cellular_component
LOC103338460	2.46	1.9	2.66	3.51	8.57	9.64	Y1743_ARATH`Probable LRR receptor-like serine/threonine-protein kinase At1g74360	-	-	GO:0040007`growth`biological_process;GO:0043167`ion binding`molecular_function;GO:0006950`response to stress`biological_process;GO:0005575`cellular_component`cellular_component;GO:0005739`mitochondrion`cellular_component;GO:0005886`plasma membrane`cellular_component;GO:0016301`kinase activity`molecular_function;GO:0008150`biological_process`biological_process
LOC107881906	0.29	0.38	0.41	1.69	2.12	0.76	RT01_MARPO`Ribosomal protein S1, mitochondrial	-	-	GO:0005840`ribosome`cellular_component;GO:0005739`mitochondrion`cellular_component
LOC103321746	0	0	0.02	1.06	0.81	1.21	ATL46_ARATH`RING-H2 finger protein ATL46	-	-	GO:0005575`cellular_component`cellular_component;GO:0019899`enzyme binding`molecular_function;GO:0003674`molecular_function`molecular_function;GO:0006464`cellular protein modification process`biological_process;GO:0043167`ion binding`molecular_function
LOC103324295	0.82	0.6	0.98	5.23	9.42	10.38	LRX2_ARATH`Leucine-rich repeat extensin-like protein 2	-	-	GO:0071554`cell wall organization or biogenesis`biological_process;GO:0008150`biological_process`biological_process;GO:0005618`cell wall`cellular_component;GO:0005576`extracellular region`cellular_component
LOC103343782	1.04	0.79	0.18	14.25	10.83	7.3	E13B_PRUPE`Glucan endo-1,3-beta-glucosidase, basic isoform	-	-	GO:0016798`hydrolase activity, acting on glycosyl bonds`molecular_function;GO:0005975`carbohydrate metabolic process`biological_process;GO:0006950`response to stress`biological_process;GO:0008150`biological_process`biological_process
LOC103337987	36.07	28.77	44.08	42.16	65.27	163.42	MRF1_ARATH`MA3 DOMAIN-CONTAINING TRANSLATION REGULATORY FACTOR 1	-	-	GO:0034641`cellular nitrogen compound metabolic process`biological_process;GO:0006950`response to stress`biological_process;GO:0005634`nucleus`cellular_component;GO:0006412`translation`biological_process;GO:0005829`cytosol`cellular_component;GO:0003674`molecular_function`molecular_function;GO:0008150`biological_process`biological_process;GO:0009058`biosynthetic process`biological_process
LOC103329199	13.59	14.6	14.3	460.5	38.28	9.37	PGLR_GOSHI`Polygalacturonase	K01213`E3.2.1.67	Pentose and glucuronate interconversions`ko00040;Starch and sucrose metabolism`ko00500	GO:0005618`cell wall`cellular_component;GO:0005576`extracellular region`cellular_component;GO:0005975`carbohydrate metabolic process`biological_process;GO:0016798`hydrolase activity, acting on glycosyl bonds`molecular_function;GO:0071554`cell wall organization or biogenesis`biological_process
LOC103319776	0.07	0.22	0.5	5.99	20.07	15	Y1105_ARATH`Probable receptor-like protein kinase At1g11050	-	-	GO:0005575`cellular_component`cellular_component;GO:0005886`plasma membrane`cellular_component;GO:0016301`kinase activity`molecular_function;GO:0006464`cellular protein modification process`biological_process;GO:0043167`ion binding`molecular_function
LOC103344491	12.76	13.83	12.45	6.12	4.12	3.44	SPT16_MAIZE`FACT complex subunit SPT16	-	-	GO:0005694`chromosome`cellular_component;GO:0003674`molecular_function`molecular_function;GO:0006259`DNA metabolic process`biological_process;GO:0043234`protein complex`cellular_component;GO:0051276`chromosome organization`biological_process;GO:0042393`histone binding`molecular_function;GO:0005654`nucleoplasm`cellular_component;GO:0034641`cellular nitrogen compound metabolic process`biological_pr…
LOC103330572	35.58	27.44	36.42	109.93	50.71	48.63	HEXO2_ARATH`Beta-hexosaminidase 2	K12373`HEXA_B	Glycosphingolipid biosynthesis - globo series`ko00603;Other glycan degradation`ko00511;Glycosphingolipid biosynthesis - ganglio series`ko00604;Glycosaminoglycan degradation`ko00531;Amino sugar and nucleotide sugar metabolism`ko00520;Lysosome`ko04142	GO:0016798`hydrolase activity, acting on glycosyl bonds`molecular_function;GO:0005975`carbohydrate metabolic process`biological_process;GO:0005886`plasma membrane`cellular_component;GO:0016757`transferase activity, transferring glycosyl groups`molecular_function
LOC103319809	85.12	46.98	91.06	172.27	131.4	193.94	ILL6_ARATH`IAA-amino acid hydrolase ILR1-like 6	K14664`ILR1	-	GO:0044281`small molecule metabolic process`biological_process;GO:0008150`biological_process`biological_process;GO:0016810`hydrolase activity, acting on carbon-nitrogen (but not peptide) bonds`molecular_function;GO:0043167`ion binding`molecular_function;GO:0003674`molecular_function`molecular_function;GO:0006950`response to stress`biological_process;GO:0002376`immune system process`biological_pro…
LOC103319589	3.02	2	4.95	5.14	8.63	9	DTX27_ARATH`Protein DETOXIFICATION 27	K03327`TC.MATE, SLC47A, norM, mdtK, dinF	-	GO:0022857`transmembrane transporter activity`molecular_function;GO:0055085`transmembrane transport`biological_process;GO:0005575`cellular_component`cellular_component;GO:0003674`molecular_function`molecular_function
LOC103340277	0.09	0.47	0.06	0.98	1.05	2.53	RFC5_ORYSJ`Replication factor C subunit 5	K10756`RFC3_5	Nucleotide excision repair`ko03420;Mismatch repair`ko03430;DNA replication`ko03030	GO:0043234`protein complex`cellular_component;GO:0043167`ion binding`molecular_function;GO:0006259`DNA metabolic process`biological_process;GO:0009058`biosynthetic process`biological_process;GO:0005694`chromosome`cellular_component;GO:0005634`nucleus`cellular_component;GO:0003677`DNA binding`molecular_function
LOC103320955	0.71	2.65	1.75	0.63	0.08	0.36	RDR1_ARATH`RNA-dependent RNA polymerase 1	K11699`RDR, RDRP	-	GO:0006950`response to stress`biological_process;GO:0005634`nucleus`cellular_component;GO:0034641`cellular nitrogen compound metabolic process`biological_process;GO:0043234`protein complex`cellular_component;GO:0008150`biological_process`biological_process;GO:0009058`biosynthetic process`biological_process;GO:0016779`nucleotidyltransferase activity`molecular_function;GO:0003723`RNA binding`molecu…
LOC103318529	0	0	0.1	0.18	1.99	2.5	ERN1_LOTJA`Ethylene-responsive transcription factor ERN1	K09286`EREBP	-	GO:0009058`biosynthetic process`biological_process;GO:0044403`symbiosis, encompassing mutualism through parasitism`biological_process;GO:0001071`nucleic acid binding transcription factor activity`molecular_function;GO:0005634`nucleus`cellular_component;GO:0003677`DNA binding`molecular_function;GO:0034641`cellular nitrogen compound metabolic process`biological_process
LOC103338933	0.02	0.13	0.22	0.2	2.25	5.24	IP5P9_ARATH`Type IV inositol polyphosphate 5-phosphatase 9	-	-	GO:0008150`biological_process`biological_process;GO:0006629`lipid metabolic process`biological_process;GO:0006950`response to stress`biological_process;GO:0016192`vesicle-mediated transport`biological_process;GO:0016791`phosphatase activity`molecular_function
LOC107881592	0	0	0	0.8	0.56	0.48	ELIP1_ARATH`Early light-induced protein 1, chloroplastic	-	-	GO:0009058`biosynthetic process`biological_process;GO:0008150`biological_process`biological_process;GO:0009579`thylakoid`cellular_component;GO:0015979`photosynthesis`biological_process;GO:0051186`cofactor metabolic process`biological_process;GO:0043234`protein complex`cellular_component;GO:0009536`plastid`cellular_component;GO:0034641`cellular nitrogen compound metabolic process`biological_proces…
LOC103341372	0	0	0.1	0.59	1.17	0.95	NFH1_MEDTR`Nod factor hydrolase protein 1	K01183`E3.2.1.14	Amino sugar and nucleotide sugar metabolism`ko00520	GO:0003674`molecular_function`molecular_function;GO:0044403`symbiosis, encompassing mutualism through parasitism`biological_process;GO:0016798`hydrolase activity, acting on glycosyl bonds`molecular_function;GO:0005975`carbohydrate metabolic process`biological_process
LOC103319516	0	0	0.19	2.16	28.35	55.96	PME7_ARATH`Probable pectinesterase/pectinesterase inhibitor 7	K01051`E3.1.1.11	Starch and sucrose metabolism`ko00500;Pentose and glucuronate interconversions`ko00040	GO:0030234`enzyme regulator activity`molecular_function;GO:0005618`cell wall`cellular_component;GO:0005576`extracellular region`cellular_component;GO:0003674`molecular_function`molecular_function;GO:0009056`catabolic process`biological_process;GO:0005975`carbohydrate metabolic process`biological_process;GO:0071554`cell wall organization or biogenesis`biological_process
LOC103326645	0.04	0	0.02	0.02	0.64	0.85	RLP7_ARATH`Receptor-like protein 7	-	-	GO:0005575`cellular_component`cellular_component;GO:0005886`plasma membrane`cellular_component
LOC103340096	0.48	0.54	0.79	45.59	3.75	0.69	-	K20254`PLIN4	-	-
LOC103337433	6.53	6.53	19.46	21.63	36.74	29.23	RL241_ARATH`60S ribosomal protein L24-1	K02896`RP-L24e, RPL24	Ribosome`ko03010	GO:0009536`plastid`cellular_component;GO:0005886`plasma membrane`cellular_component;GO:0003735`structural constituent of ribosome`molecular_function;GO:0005829`cytosol`cellular_component;GO:0006412`translation`biological_process;GO:0005575`cellular_component`cellular_component;GO:0005840`ribosome`cellular_component;GO:0003723`RNA binding`molecular_function;GO:0022618`ribonucleoprotein complex ass…
LOC103343083	0	0.47	0.43	13.98	1.14	0.35	VATG1_TOBAC`V-type proton ATPase subunit G 1	K02152`ATPeV1G, ATP6G	Phagosome`ko04145;Synaptic vesicle cycle`ko04721;Rheumatoid arthritis`ko05323;Epithelial cell signaling in Helicobacter pylori infection`ko05120;Collecting duct acid secretion`ko04966;Oxidative phosphorylation`ko00190;Vibrio cholerae infection`ko05110	GO:0005773`vacuole`cellular_component;GO:0043234`protein complex`cellular_component;GO:0055085`transmembrane transport`biological_process;GO:0022857`transmembrane transporter activity`molecular_function;GO:0016887`ATPase activity`molecular_function
LOC103334320	13	15.94	10.54	4.01	6.12	5	LUH_ARATH`Transcriptional corepressor LEUNIG_HOMOLOG	-	-	GO:0009790`embryo development`biological_process;GO:0034641`cellular nitrogen compound metabolic process`biological_process;GO:0005634`nucleus`cellular_component;GO:0006950`response to stress`biological_process;GO:0048856`anatomical structure development`biological_process;GO:0000003`reproduction`biological_process;GO:0030154`cell differentiation`biological_process;GO:0071554`cell wall organizati…
LOC103319153	2.13	2.34	1.17	0.38	0.68	0.6	-	-	-	-
LOC103323009	1.43	3.1	1.67	0.3	0.45	0.61	TC159_ARATH`Translocase of chloroplast 159, chloroplastic	-	-	GO:0055085`transmembrane transport`biological_process;GO:0005575`cellular_component`cellular_component;GO:0006605`protein targeting`biological_process;GO:0005829`cytosol`cellular_component;GO:0003674`molecular_function`molecular_function;GO:0043167`ion binding`molecular_function;GO:0009536`plastid`cellular_component;GO:0004871`signal transducer activity`molecular_function;GO:0003924`GTPase activi…
LOC103331856	0	0	0	0.58	3.32	4.35	BAP2_ARATH`BON1-associated protein 2	-	-	GO:0006950`response to stress`biological_process;GO:0005575`cellular_component`cellular_component
LOC103326652	0.86	0.18	0.83	1.67	1.66	3.44	C7A12_PANGI`Cytochrome P450 CYP736A12	-	-	GO:0016491`oxidoreductase activity`molecular_function;GO:0005575`cellular_component`cellular_component;GO:0003674`molecular_function`molecular_function;GO:0043167`ion binding`molecular_function
LOC103334877	2.06	1.49	1.3	0.61	0.51	0.18	ASMT_ARATH`Acetylserotonin O-methyltransferase	-	-	GO:0034641`cellular nitrogen compound metabolic process`biological_process;GO:0005829`cytosol`cellular_component;GO:0009058`biosynthetic process`biological_process;GO:0005737`cytoplasm`cellular_component;GO:0003674`molecular_function`molecular_function;GO:0008168`methyltransferase activity`molecular_function
LOC103322117	16.54	18.63	16.7	45.5	38.49	29.92	PBS1_ARATH`Serine/threonine-protein kinase PBS1	K13430`PBS1	Plant-pathogen interaction`ko04626	GO:0005886`plasma membrane`cellular_component;GO:0006950`response to stress`biological_process;GO:0002376`immune system process`biological_process;GO:0043167`ion binding`molecular_function;GO:0006464`cellular protein modification process`biological_process;GO:0016301`kinase activity`molecular_function;GO:0007165`signal transduction`biological_process;GO:0004871`signal transducer activity`molecula…
LOC103336540	21.44	26.11	17.9	9.97	9.64	10.25	VPS9A_ARATH`Vacuolar protein sorting-associated protein 9A	K20131`RABGEF1	-	GO:0005634`nucleus`cellular_component;GO:0005829`cytosol`cellular_component;GO:0005575`cellular_component`cellular_component;GO:0030234`enzyme regulator activity`molecular_function;GO:0009790`embryo development`biological_process;GO:0043167`ion binding`molecular_function;GO:0003674`molecular_function`molecular_function;GO:0051301`cell division`biological_process;GO:0007034`vacuolar transport`biol…
LOC103342193	0.21	0	0.24	0.77	4.69	6.96	C94A1_VICSA`Cytochrome P450 94A1	-	-	GO:0043167`ion binding`molecular_function;GO:0003674`molecular_function`molecular_function;GO:0016491`oxidoreductase activity`molecular_function;GO:0005783`endoplasmic reticulum`cellular_component;GO:0005575`cellular_component`cellular_component
LOC103334223	0	0	0.03	0.54	3.73	5.44	-	-	-	-
LOC103328373	3.37	6.74	1.29	0.48	0.97	0.7	.
LOC103341711	123.78	117.17	66.54	54.28	45.6	45.72	SAC8_ARATH`Phosphoinositide phosphatase SAC8	-	-	GO:0006629`lipid metabolic process`biological_process;GO:0005575`cellular_component`cellular_component;GO:0005783`endoplasmic reticulum`cellular_component;GO:0016791`phosphatase activity`molecular_function
LOC103320737	29.99	20.52	19.46	268.48	550.99	334.25	CM2_ARATH`Chorismate mutase 2	K01850`E5.4.99.5	Biosynthesis of amino acids`ko01230;Phenylalanine, tyrosine and tryptophan biosynthesis`ko00400	GO:0016853`isomerase activity`molecular_function;GO:0006520`cellular amino acid metabolic process`biological_process;GO:0009058`biosynthetic process`biological_process;GO:0044281`small molecule metabolic process`biological_process;GO:0005829`cytosol`cellular_component
LOC103328995	2.47	2.03	4.68	6.4	15.18	17.02	ZIP3_ARATH`Zinc transporter 3	K14709`SLC39A1_2_3, ZIP1_2_3	-	GO:0005886`plasma membrane`cellular_component;GO:0055085`transmembrane transport`biological_process;GO:0022857`transmembrane transporter activity`molecular_function;GO:0005575`cellular_component`cellular_component
LOC103319185	88.34	82.1	81.14	32.66	33.55	34.02	CEPR2_ARATH`Receptor protein-tyrosine kinase CEPR2	-	-	GO:0016301`kinase activity`molecular_function;GO:0008150`biological_process`biological_process;GO:0006810`transport`biological_process;GO:0004871`signal transducer activity`molecular_function;GO:0048856`anatomical structure development`biological_process;GO:0006950`response to stress`biological_process;GO:0005575`cellular_component`cellular_component;GO:0005886`plasma membrane`cellular_component;…
LOC103324685	0.93	0.49	0.59	2.08	4.58	5.43	CRK29_ARATH`Cysteine-rich receptor-like protein kinase 29;CRK26_ARATH`Cysteine-rich receptor-like protein kinase 26	-	-	GO:0005575`cellular_component`cellular_component;GO:0008150`biological_process`biological_process;GO:0016301`kinase activity`molecular_function;GO:0005886`plasma membrane`cellular_component;GO:0005773`vacuole`cellular_component;GO:0006464`cellular protein modification process`biological_process;GO:0043167`ion binding`molecular_function
LOC103333209	0	0	0.06	0.41	0.54	0.97	C14C2_ORYSJ`Cytochrome P450 714C2	-	-	GO:0043167`ion binding`molecular_function;GO:0003674`molecular_function`molecular_function;GO:0005575`cellular_component`cellular_component;GO:0016491`oxidoreductase activity`molecular_function
LOC103321804	0	0	0	0.56	1.1	1.4	NRT25_ARATH`High affinity nitrate transporter 2.5	K02575`NRT, narK, nrtP, nasA	Nitrogen metabolism`ko00910	GO:0005773`vacuole`cellular_component;GO:0006810`transport`biological_process;GO:0044281`small molecule metabolic process`biological_process;GO:0008150`biological_process`biological_process;GO:0071941`nitrogen cycle metabolic process`biological_process;GO:0022857`transmembrane transporter activity`molecular_function;GO:0005575`cellular_component`cellular_component;GO:0005886`plasma membrane`cellu…
LOC103340097	0.02	0	0.21	10.26	0.54	0.18	ITN1_ARATH`Ankyrin repeat-containing protein ITN1	-	-	GO:0006950`response to stress`biological_process;GO:0005634`nucleus`cellular_component;GO:0005575`cellular_component`cellular_component;GO:0005886`plasma membrane`cellular_component;GO:0008150`biological_process`biological_process
LOC107880709	0.02	0	0	0.16	1.07	0.27	-	-	-	-
LOC103342912	16.58	9.5	16.62	87.83	43.97	35.53	CSPLH_ARALL`CASP-like protein 4B1	-	-	GO:0005575`cellular_component`cellular_component;GO:0005886`plasma membrane`cellular_component
LOC103327869	0	0	0.02	2.14	0.74	0.44	ITN1_ARATH`Ankyrin repeat-containing protein ITN1	-	-	GO:0008150`biological_process`biological_process;GO:0005886`plasma membrane`cellular_component;GO:0005575`cellular_component`cellular_component;GO:0006950`response to stress`biological_process;GO:0005634`nucleus`cellular_component
LOC103341687	10.71	8.22	9.5	25	12.63	17.54	ESMD1_ARATH`Protein ESMERALDA 1	-	-	GO:0007155`cell adhesion`biological_process;GO:0005575`cellular_component`cellular_component;GO:0016757`transferase activity, transferring glycosyl groups`molecular_function;GO:0005794`Golgi apparatus`cellular_component;GO:0006464`cellular protein modification process`biological_process;GO:0071554`cell wall organization or biogenesis`biological_process;GO:0005975`carbohydrate metabolic process`bi…
LOC103322884	1.93	2.57	3.32	5.94	5.16	4.35	-	K18177`COA4	-	-
LOC103326351	3.5	3.84	3.16	4.27	21.66	25.37	SD18_ARATH`Receptor-like serine/threonine-protein kinase SD1-8;Y4729_ARATH`G-type lectin S-receptor-like serine/threonine-protein kinase At4g27290	-	-	GO:0005575`cellular_component`cellular_component;GO:0005886`plasma membrane`cellular_component;GO:0043167`ion binding`molecular_function;GO:0006464`cellular protein modification process`biological_process;GO:0003674`molecular_function`molecular_function;GO:0019899`enzyme binding`molecular_function;GO:0016301`kinase activity`molecular_function;GO:0008150`biological_process`biological_process;GO:00…
LOC103338191	0	0	0	0.77	0.09	0.31	PROT1_ORYSJ`Proline transporter 1	-	-	GO:0005886`plasma membrane`cellular_component;GO:0055085`transmembrane transport`biological_process;GO:0005575`cellular_component`cellular_component;GO:0022857`transmembrane transporter activity`molecular_function
LOC103338343	71.53	84.04	57.39	22.28	32	34.24	PEX14_ARATH`Peroxisomal membrane protein PEX14	K13343`PEX14	Peroxisome`ko04146	GO:0003674`molecular_function`molecular_function;GO:0043234`protein complex`cellular_component;GO:0005886`plasma membrane`cellular_component;GO:0055085`transmembrane transport`biological_process;GO:0005575`cellular_component`cellular_component;GO:0005739`mitochondrion`cellular_component;GO:0006605`protein targeting`biological_process;GO:0005829`cytosol`cellular_component;GO:0005777`peroxisome`cel…
LOC107880159	7.91	12.37	8.87	3.16	3.7	6.09	VAR3_ARATH`Zinc finger protein VAR3, chloroplastic	K02350`POLZ1, rev3	Fanconi anemia pathway`ko03460	GO:0034641`cellular nitrogen compound metabolic process`biological_process;GO:0008150`biological_process`biological_process;GO:0006397`mRNA processing`biological_process;GO:0009536`plastid`cellular_component;GO:0043167`ion binding`molecular_function
LOC103320207	0.12	0.42	0.19	1.47	1.89	3.32	JGB_ARATH`Protein JINGUBANG	-	-	GO:0005737`cytoplasm`cellular_component;GO:0008150`biological_process`biological_process;GO:0005634`nucleus`cellular_component
LOC103329901	0	0.02	0.24	0.6	0.66	1.84	TBL22_ARATH`Protein ALTERED XYLOGLUCAN 4-like	-	-	GO:0005975`carbohydrate metabolic process`biological_process;GO:0005794`Golgi apparatus`cellular_component;GO:0071554`cell wall organization or biogenesis`biological_process;GO:0016746`transferase activity, transferring acyl groups`molecular_function;GO:0005575`cellular_component`cellular_component
LOC103330042	1.65	0.93	0.95	44	5.52	1.19	Y5957_ARATH`Uncharacterized protein At5g39570	-	-	GO:0043167`ion binding`molecular_function;GO:0008289`lipid binding`molecular_function;GO:0003729`mRNA binding`molecular_function;GO:0005634`nucleus`cellular_component;GO:0005829`cytosol`cellular_component
LOC103323087	2.62	1.23	3.16	203.56	895.43	725.1	FRA13_FRAAN`Major strawberry allergen Fra a 1-3	-	-	GO:0008150`biological_process`biological_process;GO:0007165`signal transduction`biological_process;GO:0004871`signal transducer activity`molecular_function;GO:0009058`biosynthetic process`biological_process;GO:0008289`lipid binding`molecular_function;GO:0030234`enzyme regulator activity`molecular_function;GO:0006950`response to stress`biological_process;GO:0043167`ion binding`molecular_function
LOC103340462	57.44	48.77	45.41	115.83	143.1	164.08	MLO10_ARATH`MLO-like protein 10	K08472`MLO	-	GO:0006950`response to stress`biological_process;GO:0005575`cellular_component`cellular_component;GO:0008150`biological_process`biological_process;GO:0003674`molecular_function`molecular_function
LOC103338116	11.39	12.56	13.42	30.88	83.85	91.11	ZDHC9_ARATH`Probable protein S-acyltransferase 7	K16675`ZDHHC9_14_18	Hippo signaling pathway - fly`ko04391	GO:0005794`Golgi apparatus`cellular_component;GO:0006464`cellular protein modification process`biological_process;GO:0006605`protein targeting`biological_process;GO:0005575`cellular_component`cellular_component;GO:0005783`endoplasmic reticulum`cellular_component;GO:0005886`plasma membrane`cellular_component;GO:0061024`membrane organization`biological_process;GO:0009058`biosynthetic process`biolog…
LOC103321299	1.44	1.56	1.32	3.92	1.93	2.98	TMCO4_HUMAN`Transmembrane and coiled-coil domain-containing protein 4	-	-	GO:0005575`cellular_component`cellular_component
LOC103336057	5.3	12.18	8.41	29.39	65.5	38.61	PXC3_ARATH`Leucine-rich repeat receptor-like tyrosine-protein kinase PXC3	-	-	GO:0016301`kinase activity`molecular_function;GO:0005886`plasma membrane`cellular_component;GO:0005575`cellular_component`cellular_component;GO:0043167`ion binding`molecular_function;GO:0004871`signal transducer activity`molecular_function
LOC103330760	3.58	4.33	4.34	0.45	1.51	1.68	-	-	-	-
LOC103322970	5.43	7.68	5.79	2.01	3.08	2.52	-	-	-	-
LOC103331858	1.73	1.7	2.48	0.51	0.35	0.19	-	-	-	-
LOC103333156	0.46	0.69	0.78	0.13	0	0.06	UGTK5_MANES`Linamarin synthase 2	-	-	GO:0006950`response to stress`biological_process;GO:0016757`transferase activity, transferring glycosyl groups`molecular_function
LOC103336232	6.55	10.61	8.8	9.8	68.78	118.82	PER12_ARATH`Peroxidase 12	K00430`E1.11.1.7	Phenylpropanoid biosynthesis`ko00940	GO:0005773`vacuole`cellular_component;GO:0005618`cell wall`cellular_component;GO:0005576`extracellular region`cellular_component;GO:0043167`ion binding`molecular_function;GO:0009056`catabolic process`biological_process;GO:0003674`molecular_function`molecular_function;GO:0016491`oxidoreductase activity`molecular_function;GO:0006950`response to stress`biological_process;GO:0005575`cellular_componen…
LOC103339877	14.73	12.65	14.17	6.07	5.44	3.75	H2A2_MEDTR`Probable histone H2A.2	K11251`H2A	Systemic lupus erythematosus`ko05322;Alcoholism`ko05034	GO:0005634`nucleus`cellular_component;GO:0003677`DNA binding`molecular_function;GO:0005694`chromosome`cellular_component;GO:0043234`protein complex`cellular_component;GO:0003674`molecular_function`molecular_function
LOC103332278	0.29	0.32	0.59	6.34	0.81	0.41	-	-	-	-
LOC103343107	4.6	2.75	2.42	0.21	0.65	1.18	-	-	-	-
LOC103337471	0.56	1.13	0.73	0.1	0.13	0.08	FTIP3_ARATH`FT-interacting protein 3	-	-	GO:0005768`endosome`cellular_component;GO:0048856`anatomical structure development`biological_process;GO:0005618`cell wall`cellular_component;GO:0005737`cytoplasm`cellular_component;GO:0005794`Golgi apparatus`cellular_component;GO:0005783`endoplasmic reticulum`cellular_component;GO:0005575`cellular_component`cellular_component;GO:0005829`cytosol`cellular_component;GO:0005886`plasma membrane`cellu…
LOC103343053	40.38	31.92	60.09	4.34	11.49	24.51	BURP3_ORYSJ`BURP domain-containing protein 3	-	-	-
LOC103322875	1.43	2.2	2.08	57.77	5.33	2.94	GATL4_ARATH`Probable galacturonosyltransferase-like 4	-	-	GO:0016757`transferase activity, transferring glycosyl groups`molecular_function;GO:0005575`cellular_component`cellular_component;GO:0071554`cell wall organization or biogenesis`biological_process;GO:0009058`biosynthetic process`biological_process;GO:0005794`Golgi apparatus`cellular_component;GO:0005975`carbohydrate metabolic process`biological_process;GO:0005623`cell`cellular_component
LOC103326620	0.06	0	0.63	13.93	167.52	238.12	BBE17_ARATH`Berberine bridge enzyme-like 17	-	-	GO:0043167`ion binding`molecular_function;GO:0016491`oxidoreductase activity`molecular_function;GO:0005618`cell wall`cellular_component;GO:0005576`extracellular region`cellular_component
LOC103334087	1.08	0.5	1.34	6.97	13.67	17.95	EDL3_ARATH`EID1-like F-box protein 3	-	-	GO:0048856`anatomical structure development`biological_process;GO:0008150`biological_process`biological_process;GO:0006950`response to stress`biological_process;GO:0005634`nucleus`cellular_component;GO:0007165`signal transduction`biological_process
LOC103326663	4.04	8.37	6.64	16.4	42.37	65.68	SD18_ARATH`Receptor-like serine/threonine-protein kinase SD1-8	-	-	GO:0003674`molecular_function`molecular_function;GO:0006464`cellular protein modification process`biological_process;GO:0043167`ion binding`molecular_function;GO:0005575`cellular_component`cellular_component;GO:0005886`plasma membrane`cellular_component;GO:0004871`signal transducer activity`molecular_function;GO:0005773`vacuole`cellular_component;GO:0019899`enzyme binding`molecular_function;GO:00…
LOC103344615	0	0	0	0	0.35	2.83	-	-	-	-
LOC103337298	0	0	0.03	0.64	2.93	2.18	C81E8_MEDTR`Cytochrome P450 81E8	-	-	GO:0003674`molecular_function`molecular_function;GO:0043167`ion binding`molecular_function;GO:0016491`oxidoreductase activity`molecular_function;GO:0005575`cellular_component`cellular_component
LOC103343311	5.76	6.57	3.98	1.93	1.95	3.31	R13L1_ARATH`Putative disease resistance RPP13-like protein 1	-	-	GO:0006950`response to stress`biological_process;GO:0043167`ion binding`molecular_function
LOC103327387	2.79	3.32	3.99	0.5	0.66	1.17	E132_ARATH`Glucan endo-1,3-beta-glucosidase 2	K19891`GN1_2_3	-	GO:0005975`carbohydrate metabolic process`biological_process;GO:0016798`hydrolase activity, acting on glycosyl bonds`molecular_function;GO:0006950`response to stress`biological_process;GO:0005575`cellular_component`cellular_component;GO:0005886`plasma membrane`cellular_component
LOC103340533	6.33	10.3	11.2	249.88	214.11	223.62	-	-	-	-
LOC103338824	0.07	0	0.01	0.09	0.25	0.88	RGA4_SOLBU`Putative disease resistance protein RGA4	-	-	GO:0043167`ion binding`molecular_function;GO:0006950`response to stress`biological_process
LOC103329438	1.11	0.62	2.06	5.65	5.95	6.47	-	-	-	-
LOC103323258	6.53	4.07	4.58	0	0.5	0.07	CVIF1_ARATH`Cell wall / vacuolar inhibitor of fructosidase 1	-	-	GO:0005773`vacuole`cellular_component;GO:0008150`biological_process`biological_process;GO:0030234`enzyme regulator activity`molecular_function;GO:0005618`cell wall`cellular_component
LOC103343843	7.91	2.05	7.59	40.86	13.51	11.61	DIR23_ARATH`Dirigent protein 23	-	-	GO:0005576`extracellular region`cellular_component
LOC103333139	23.56	18.45	19.44	26.06	50.6	48.14	RNFT2_HUMAN`RING finger and transmembrane domain-containing protein 2	-	-	GO:0005575`cellular_component`cellular_component;GO:0043167`ion binding`molecular_function
LOC103320855	0	0	0.1	0.49	0.61	0.57	PR2E1_ORYSJ`Peroxiredoxin-2E-1, chloroplastic	-	-	GO:0016491`oxidoreductase activity`molecular_function;GO:0006950`response to stress`biological_process;GO:0042592`homeostatic process`biological_process;GO:0009056`catabolic process`biological_process;GO:0009536`plastid`cellular_component;GO:0005737`cytoplasm`cellular_component
LOC103333964	83.51	47.42	57.47	356.29	102.03	89.92	UXS2_ARATH`UDP-glucuronic acid decarboxylase 2	K08678`UXS1, uxs	Starch and sucrose metabolism`ko00500;Amino sugar and nucleotide sugar metabolism`ko00520	GO:0005886`plasma membrane`cellular_component;GO:0034641`cellular nitrogen compound metabolic process`biological_process;GO:0005575`cellular_component`cellular_component;GO:0043167`ion binding`molecular_function;GO:0016829`lyase activity`molecular_function;GO:0005737`cytoplasm`cellular_component;GO:0005794`Golgi apparatus`cellular_component;GO:0044281`small molecule metabolic process`biological_p…
LOC103340961	2.11	1.4	1.19	9.84	6.94	3.21	-	-	-	-
LOC103335772	0.15	0.2	0.12	2.99	0.3	0.14	-	-	-	-
LOC103323210	263.16	199.69	160.85	14.57	6.63	19.57	-	-	-	-
LOC103334348	3.12	4.15	3.16	0.87	1.37	0.98	PP425_ARATH`Pentatricopeptide repeat-containing protein At5g48910	-	-	GO:0009536`plastid`cellular_component;GO:0043167`ion binding`molecular_function;GO:0034641`cellular nitrogen compound metabolic process`biological_process
LOC103320106	13.34	16.46	20.48	103.34	108.52	87.79	WRK17_ARATH`Probable WRKY transcription factor 17	-	-	GO:0003674`molecular_function`molecular_function;GO:0001071`nucleic acid binding transcription factor activity`molecular_function;GO:0003677`DNA binding`molecular_function;GO:0006950`response to stress`biological_process;GO:0005634`nucleus`cellular_component;GO:0008150`biological_process`biological_process
LOC103343351	2.28	0.88	1.43	6.74	4.61	2.85	Y5977_ARATH`Probable leucine-rich repeat receptor-like protein kinase At5g49770	-	-	GO:0043167`ion binding`molecular_function;GO:0005575`cellular_component`cellular_component;GO:0016301`kinase activity`molecular_function
LOC103326796	0.24	0	0	0.5	8.34	9.17	AOP1V_ARATH`Probable 2-oxoglutarate-dependent dioxygenase AOP1 (Fragment)	-	-	GO:0016491`oxidoreductase activity`molecular_function;GO:0043167`ion binding`molecular_function
LOC103337077	0.39	0.44	0.72	56.47	8.36	0.99	CALM_MYXGL`Calmodulin	K02183`CALM	Vascular smooth muscle contraction`ko04270;Neurotrophin signaling pathway`ko04722;cAMP signaling pathway`ko04024;Aldosterone synthesis and secretion`ko04925;Long-term potentiation`ko04720;Alcoholism`ko05034;Phosphatidylinositol signaling system`ko04070;Insulin signaling pathway`ko04910;Adrenergic signaling in cardiomyocytes`ko04261;Alzheimer's disease`ko05010;Melanogenesis`ko04916;Circadian entra…	GO:0043167`ion binding`molecular_function;GO:0007165`signal transduction`biological_process
LOC103335328	0.15	0.07	0.09	7.82	5.22	15.57	CHX14_ARATH`Cation/H(+) antiporter 14	-	-	GO:0006810`transport`biological_process;GO:0005623`cell`cellular_component;GO:0005575`cellular_component`cellular_component;GO:0022857`transmembrane transporter activity`molecular_function;GO:0042592`homeostatic process`biological_process
LOC103322570	14.04	13.53	12.75	21.67	45.63	43.43	MACP1_ARATH`MACPF domain-containing protein At1g14780	-	-	GO:0005886`plasma membrane`cellular_component;GO:0008219`cell death`biological_process;GO:0002376`immune system process`biological_process;GO:0006950`response to stress`biological_process
LOC103331588	3.48	4.86	2.11	0.61	1.24	1.59	TMVRN_NICGU`TMV resistance protein N	-	-	GO:0008219`cell death`biological_process;GO:0006950`response to stress`biological_process;GO:0002376`immune system process`biological_process;GO:0007165`signal transduction`biological_process;GO:0043167`ion binding`molecular_function;GO:0005737`cytoplasm`cellular_component
LOC103321194	36.12	23.09	38.95	132.01	124.64	99.28	Y1607_ARATH`Uncharacterized protein At1g76070	-	-	GO:0005886`plasma membrane`cellular_component
LOC103321021	15.71	11.78	11.95	8.2	5.29	4.77	Y1686_ARATH`Uncharacterized membrane protein At1g16860	-	-	GO:0005975`carbohydrate metabolic process`biological_process;GO:0009058`biosynthetic process`biological_process;GO:0005886`plasma membrane`cellular_component;GO:0005575`cellular_component`cellular_component
LOC103344505	0.01	0	0.14	1.16	8.42	13.54	CNIF3_ARATH`Probable L-cysteine desulfhydrase, chloroplastic	-	-	GO:0009536`plastid`cellular_component;GO:0016829`lyase activity`molecular_function
LOC103327861	55.34	85.25	54.48	23.01	14.08	8.03	Y5344_ARATH`Probable LRR receptor-like serine/threonine-protein kinase At1g53440	-	-	GO:0005886`plasma membrane`cellular_component;GO:0016301`kinase activity`molecular_function;GO:0005575`cellular_component`cellular_component;GO:0043167`ion binding`molecular_function;GO:0006464`cellular protein modification process`biological_process
LOC103318726	0.83	0.15	0.58	4.75	3.24	3.84	-	-	-	-
LOC103342933	37.57	30.64	87.95	311.25	128.44	87.53	PR1B4_ARATH`PRA1 family protein B4	K20359`RABAC1, PRAF1	-	GO:0005794`Golgi apparatus`cellular_component;GO:0005768`endosome`cellular_component;GO:0005829`cytosol`cellular_component;GO:0016192`vesicle-mediated transport`biological_process;GO:0005783`endoplasmic reticulum`cellular_component;GO:0005575`cellular_component`cellular_component
LOC103319548	169.84	129	106.39	43.49	36.57	31.83	UGT2_GARJA`7-deoxyloganetin glucosyltransferase	-	-	GO:0016757`transferase activity, transferring glycosyl groups`molecular_function
LOC103333367	7.63	11.45	5.61	1.96	3.27	3.42	SMC6B_ARATH`Structural maintenance of chromosomes protein 6B	-	-	GO:0006950`response to stress`biological_process;GO:0005634`nucleus`cellular_component;GO:0005694`chromosome`cellular_component;GO:0051276`chromosome organization`biological_process;GO:0043167`ion binding`molecular_function;GO:0043234`protein complex`cellular_component;GO:0007059`chromosome segregation`biological_process;GO:0006259`DNA metabolic process`biological_process;GO:0008150`biological_pr…
LOC103331134	1.28	2.93	1.48	12.21	13.24	18.16	EIX2_SOLLC`Receptor-like protein EIX2	-	-	GO:0005575`cellular_component`cellular_component;GO:0006950`response to stress`biological_process;GO:0005886`plasma membrane`cellular_component
LOC103337665	0	0	0	0	0.51	2.4	HQGT_RAUSE`Hydroquinone glucosyltransferase	K08237`E2.4.1.218	-	GO:0016757`transferase activity, transferring glycosyl groups`molecular_function
LOC103341046	0	0	0	0.35	0.41	0.55	-	K10418`DYNLL	Vasopressin-regulated water reabsorption`ko04962	-
LOC103326885	0	0	0	0.19	0.3	0.17	BIPS1_SORAU`3,5-dihydroxybiphenyl synthase	K00660`CHS	Flavonoid biosynthesis`ko00941;Circadian rhythm - plant`ko04712	GO:0016746`transferase activity, transferring acyl groups`molecular_function;GO:0019748`secondary metabolic process`biological_process;GO:0003674`molecular_function`molecular_function;GO:0009058`biosynthetic process`biological_process
LOC103342352	88.42	48.13	76.14	480.92	195.46	233.46	LHY_ARATH`Protein LHY	K12133`LHY	Circadian rhythm - plant`ko04712	GO:0034641`cellular nitrogen compound metabolic process`biological_process;GO:0005634`nucleus`cellular_component;GO:0006950`response to stress`biological_process;GO:0003677`DNA binding`molecular_function;GO:0008150`biological_process`biological_process;GO:0009058`biosynthetic process`biological_process;GO:0048856`anatomical structure development`biological_process;GO:0001071`nucleic acid binding …
LOC103334968	7.27	5.17	11.05	41.56	14.19	10.34	GALDH_ARATH`L-galactose dehydrogenase	K17744`GalDH	Ascorbate and aldarate metabolism`ko00053	GO:0005829`cytosol`cellular_component;GO:0044281`small molecule metabolic process`biological_process;GO:0016491`oxidoreductase activity`molecular_function;GO:0005975`carbohydrate metabolic process`biological_process;GO:0009058`biosynthetic process`biological_process
LOC103339373	0.12	0.26	0.09	0.45	0.47	1.07	TMVRN_NICGU`TMV resistance protein N	-	-	GO:0008219`cell death`biological_process;GO:0002376`immune system process`biological_process;GO:0006950`response to stress`biological_process;GO:0007165`signal transduction`biological_process;GO:0043167`ion binding`molecular_function;GO:0005737`cytoplasm`cellular_component
LOC103343649	0	0	0	0	0.12	1.41	SPT51_ARATH`Putative transcription elongation factor SPT5 homolog 1	K15172`SUPT5H, SPT5	-	GO:0043234`protein complex`cellular_component;GO:0034641`cellular nitrogen compound metabolic process`biological_process;GO:0005654`nucleoplasm`cellular_component;GO:0006412`translation`biological_process;GO:0003735`structural constituent of ribosome`molecular_function;GO:0009058`biosynthetic process`biological_process;GO:0005840`ribosome`cellular_component;GO:0003729`mRNA binding`molecular_funct…
LOC103323541	0.78	0.72	1.02	4.07	11.46	11.86	LRK10_WHEAT`Rust resistance kinase Lr10	-	-	GO:0016301`kinase activity`molecular_function;GO:0005886`plasma membrane`cellular_component;GO:0005575`cellular_component`cellular_component;GO:0043167`ion binding`molecular_function
LOC103336891	0.63	0.26	0.39	28.39	1.51	0.36	-	-	-	-
LOC103326078	12.96	19.04	14.96	39.45	123.49	135.93	EIX2_SOLLC`Receptor-like protein EIX2	-	-	GO:0005886`plasma membrane`cellular_component;GO:0006950`response to stress`biological_process;GO:0005575`cellular_component`cellular_component
LOC103335657	7.26	10.42	17.82	22.34	43.72	34	-	-	-	-
LOC103340464	5.46	0.52	4.29	260.19	17.58	3.99	EXPA8_ARATH`Expansin-A8	-	-	GO:0005576`extracellular region`cellular_component;GO:0005575`cellular_component`cellular_component;GO:0048646`anatomical structure formation involved in morphogenesis`biological_process;GO:0005618`cell wall`cellular_component;GO:0071554`cell wall organization or biogenesis`biological_process
LOC103325010	1.01	1.49	1.06	0.2	0.33	0.42	PP231_ARATH`Pentatricopeptide repeat-containing protein At3g14730	-	-	GO:0034641`cellular nitrogen compound metabolic process`biological_process
LOC103342141	0.1	0.25	0.24	10.6	16.08	11.33	LRK63_ARATH`Lectin-domain containing receptor kinase VI.3	-	-	GO:0005575`cellular_component`cellular_component;GO:0006950`response to stress`biological_process;GO:0005886`plasma membrane`cellular_component;GO:0003674`molecular_function`molecular_function;GO:0043167`ion binding`molecular_function;GO:0007165`signal transduction`biological_process;GO:0008150`biological_process`biological_process;GO:0016301`kinase activity`molecular_function;GO:0004871`signal t…
LOC103329501	7.68	4.61	9.16	1.09	2.1	2.44	UGPI7_ARATH`Uncharacterized GPI-anchored protein At4g28100	-	-	GO:0005575`cellular_component`cellular_component;GO:0005886`plasma membrane`cellular_component
LOC103341439	24.51	20.43	34.67	21.23	87.18	111.79	AOC_ORYSI`Allene oxide cyclase, chloroplastic	K10525`AOC	alpha-Linolenic acid metabolism`ko00592	GO:0007165`signal transduction`biological_process;GO:0008150`biological_process`biological_process;GO:0044281`small molecule metabolic process`biological_process;GO:0009058`biosynthetic process`biological_process;GO:0048856`anatomical structure development`biological_process;GO:0016853`isomerase activity`molecular_function;GO:0006950`response to stress`biological_process;GO:0002376`immune system …
LOC103340287	0	0.58	0.52	1.06	9.14	18.62	-	-	-	-
LOC103340933	1.55	0.35	0.95	4.47	16.28	15.59	HSFC1_ARATH`Heat stress transcription factor C-1	K09419`HSFF	-	GO:0034641`cellular nitrogen compound metabolic process`biological_process;GO:0003677`DNA binding`molecular_function;GO:0006950`response to stress`biological_process;GO:0005634`nucleus`cellular_component;GO:0001071`nucleic acid binding transcription factor activity`molecular_function;GO:0009058`biosynthetic process`biological_process
LOC103339066	2.67	1.16	3.73	5.98	19.48	23.31	LRK41_ARATH`L-type lectin-domain containing receptor kinase IV.1	-	-	GO:0016301`kinase activity`molecular_function;GO:0008150`biological_process`biological_process;GO:0004871`signal transducer activity`molecular_function;GO:0006950`response to stress`biological_process;GO:0005575`cellular_component`cellular_component;GO:0005886`plasma membrane`cellular_component;GO:0043167`ion binding`molecular_function;GO:0003674`molecular_function`molecular_function
LOC103322098	74.74	66.66	44.9	14.67	26.33	30.13	SGPL_ARATH`Sphingosine-1-phosphate lyase	K01634`SGPL1, DPL1	Sphingolipid signaling pathway`ko04071;Sphingolipid metabolism`ko00600	GO:0043167`ion binding`molecular_function;GO:0009056`catabolic process`biological_process;GO:0016829`lyase activity`molecular_function;GO:0006629`lipid metabolic process`biological_process;GO:0044281`small molecule metabolic process`biological_process;GO:0005575`cellular_component`cellular_component;GO:0005783`endoplasmic reticulum`cellular_component
LOC103342025	0.12	0	0	2.6	29.57	24.72	C7A22_PANGI`Cytochrome P450 CYP749A22	K15639`CYP734A1, BAS1	Brassinosteroid biosynthesis`ko00905	GO:0043167`ion binding`molecular_function;GO:0003674`molecular_function`molecular_function;GO:0016491`oxidoreductase activity`molecular_function;GO:0005575`cellular_component`cellular_component
LOC103331691	1.97	1.74	1.76	0.95	0.53	0.65	TMVRN_NICGU`TMV resistance protein N	-	-	GO:0005737`cytoplasm`cellular_component;GO:0043167`ion binding`molecular_function;GO:0006950`response to stress`biological_process;GO:0002376`immune system process`biological_process;GO:0007165`signal transduction`biological_process;GO:0008219`cell death`biological_process
LOC103322163	9.96	3.92	8.87	48.91	79.98	44.55	NUD13_ARATH`Nudix hydrolase 13, mitochondrial;NUD12_ARATH`Nudix hydrolase 12, mitochondrial	K07766`E3.6.1.52	-	GO:0043167`ion binding`molecular_function;GO:0003674`molecular_function`molecular_function;GO:0005737`cytoplasm`cellular_component;GO:0005634`nucleus`cellular_component;GO:0005739`mitochondrion`cellular_component
LOC103321111	0.41	0.41	0.72	2.77	1.69	2.51	-	-	-	-
LOC103333736	55.89	26.59	85.91	122.67	124.47	226.7	SCL8_ARATH`Scarecrow-like protein 8	-	-	GO:0009058`biosynthetic process`biological_process;GO:0005737`cytoplasm`cellular_component;GO:0001071`nucleic acid binding transcription factor activity`molecular_function;GO:0005634`nucleus`cellular_component;GO:0003677`DNA binding`molecular_function;GO:0034641`cellular nitrogen compound metabolic process`biological_process
LOC103342668	0.23	0.49	0.19	0.99	2.61	3.13	TLP1_PRUPE`Thaumatin-like protein 1	-	-	GO:0006950`response to stress`biological_process;GO:0005576`extracellular region`cellular_component
LOC103340667	0.05	0	0.08	1.22	0.3	1.28	BGA15_ARATH`Beta-galactosidase 15	-	-	GO:0003674`molecular_function`molecular_function;GO:0016798`hydrolase activity, acting on glycosyl bonds`molecular_function;GO:0005975`carbohydrate metabolic process`biological_process;GO:0005576`extracellular region`cellular_component
LOC107880512	2.66	4.53	1.96	1.06	0.72	0.65	.
LOC103322691	2.96	2.03	2.92	11.62	7.49	7.33	UTR5B_ARATH`UDP-galactose/UDP-glucose transporter 5B	K15276`SLC35B2, PAPST1	-	GO:0005783`endoplasmic reticulum`cellular_component;GO:0022857`transmembrane transporter activity`molecular_function;GO:0005794`Golgi apparatus`cellular_component;GO:0006810`transport`biological_process
LOC103337623	6.39	14.52	8.38	166.74	388.57	295.8	Y1465_ARATH`Late embryogenesis abundant protein At1g64065	-	-	GO:0005886`plasma membrane`cellular_component;GO:0005575`cellular_component`cellular_component
LOC103318981	7.5	14.66	10.84	106.84	373.14	342.35	FPS_PANGI`Farnesyl pyrophosphate synthase	K00787`FDPS	Terpenoid backbone biosynthesis`ko00900;HTLV-I infection`ko05166;Influenza A`ko05164	GO:0016765`transferase activity, transferring alkyl or aryl (other than methyl) groups`molecular_function;GO:0006629`lipid metabolic process`biological_process;GO:0008150`biological_process`biological_process;GO:0006810`transport`biological_process;GO:0005737`cytoplasm`cellular_component;GO:0009058`biosynthetic process`biological_process;GO:0043167`ion binding`molecular_function
LOC103338903	0.2	0	0.27	1.57	1.76	1.48	ZHD11_ORYSI`Zinc-finger homeodomain protein 11	-	-	GO:0003677`DNA binding`molecular_function;GO:0005634`nucleus`cellular_component;GO:0043167`ion binding`molecular_function
LOC103329632	7.63	8.29	13.3	125.02	52.48	38.02	-	-	-	-
LOC103321221	0.08	0.52	0.35	11.39	2.86	3.16	BRG2_ARATH`Probable BOI-related E3 ubiquitin-protein ligase 2	K19042`BOI	-	GO:0009056`catabolic process`biological_process;GO:0003674`molecular_function`molecular_function;GO:0043167`ion binding`molecular_function;GO:0008219`cell death`biological_process;GO:0006950`response to stress`biological_process
LOC103336805	5.63	8.09	6.74	1.76	4.18	3.27	PLGG1_ARATH`Plastidal glycolate/glycerate translocator 1, chloroplastic	-	-	GO:0006950`response to stress`biological_process;GO:0005575`cellular_component`cellular_component;GO:0055085`transmembrane transport`biological_process;GO:0022857`transmembrane transporter activity`molecular_function;GO:0009536`plastid`cellular_component;GO:0008150`biological_process`biological_process;GO:0048856`anatomical structure development`biological_process;GO:0009058`biosynthetic process`…
LOC107880791	3.47	3.82	2.5	0.41	0.42	0.88	CE101_ARATH`G-type lectin S-receptor-like serine/threonine-protein kinase CES101	-	-	GO:0005886`plasma membrane`cellular_component;GO:0005575`cellular_component`cellular_component;GO:0002376`immune system process`biological_process;GO:0006950`response to stress`biological_process;GO:0003674`molecular_function`molecular_function;GO:0043167`ion binding`molecular_function;GO:0006464`cellular protein modification process`biological_process;GO:0008150`biological_process`biological_pro…
LOC103324481	0	0.05	0.01	0.23	0.74	2.33	-	-	-	-
LOC103320972	4.7	4.46	9.45	28.32	14.78	19.99	FAD3C_RICCO`Omega-3 fatty acid desaturase, chloroplastic	K10257`FAD3, FAD7, FAD8, desB	Biosynthesis of unsaturated fatty acids`ko01040;Fatty acid metabolism`ko01212	GO:0009058`biosynthetic process`biological_process;GO:0009536`plastid`cellular_component;GO:0016491`oxidoreductase activity`molecular_function;GO:0044281`small molecule metabolic process`biological_process;GO:0006629`lipid metabolic process`biological_process
LOC103331328	0.92	0.4	0.16	1.42	2.27	3.97	-	-	-	-
LOC103324701	6.9	8.87	6.16	8.06	46.58	43.54	Y1150_ARATH`G-type lectin S-receptor-like serine/threonine-protein kinase At1g61500	-	-	GO:0008150`biological_process`biological_process;GO:0016301`kinase activity`molecular_function;GO:0003674`molecular_function`molecular_function;GO:0006464`cellular protein modification process`biological_process;GO:0043167`ion binding`molecular_function;GO:0005575`cellular_component`cellular_component;GO:0006950`response to stress`biological_process;GO:0002376`immune system process`biological_pro…
LOC103340662	17.3	15.1	16.59	46.33	29.18	31.43	TBL16_ARATH`Protein trichome birefringence-like 16	-	-	GO:0005794`Golgi apparatus`cellular_component;GO:0005768`endosome`cellular_component;GO:0005575`cellular_component`cellular_component;GO:0016746`transferase activity, transferring acyl groups`molecular_function
LOC103338003	23.03	21.06	22.34	9.09	9.75	11.62	C3H43_ARATH`Zinc finger CCCH domain-containing protein 43	-	-	GO:0043167`ion binding`molecular_function;GO:0003677`DNA binding`molecular_function;GO:0005634`nucleus`cellular_component
LOC103320511	0	0	0	0.03	0.71	1.86	RAX3_ARATH`Transcription factor RAX3	K09422`MYBP	-	GO:0003677`DNA binding`molecular_function;GO:0005634`nucleus`cellular_component;GO:0008150`biological_process`biological_process;GO:0030154`cell differentiation`biological_process;GO:0001071`nucleic acid binding transcription factor activity`molecular_function
LOC103330225	0	0	0.02	0.06	0.67	1.49	ERN1_MEDTR`Ethylene-responsive transcription factor ERN1	K09286`EREBP	-	GO:0003677`DNA binding`molecular_function;GO:0034641`cellular nitrogen compound metabolic process`biological_process;GO:0005634`nucleus`cellular_component;GO:0001071`nucleic acid binding transcription factor activity`molecular_function;GO:0044403`symbiosis, encompassing mutualism through parasitism`biological_process;GO:0009058`biosynthetic process`biological_process
LOC103341669	14.88	8.9	28.71	248.13	116.18	124.34	CIPKB_ARATH`CBL-interacting serine/threonine-protein kinase 11	K12761`SNF1	Meiosis - yeast`ko04113	GO:0006464`cellular protein modification process`biological_process;GO:0043167`ion binding`molecular_function;GO:0007165`signal transduction`biological_process;GO:0008150`biological_process`biological_process;GO:0016301`kinase activity`molecular_function
LOC103336823	0.9	0.55	1.3	9.98	108.33	147.7	C14C2_ORYSJ`Cytochrome P450 714C2	-	-	GO:0043167`ion binding`molecular_function;GO:0003674`molecular_function`molecular_function;GO:0016491`oxidoreductase activity`molecular_function;GO:0005575`cellular_component`cellular_component
LOC103323094	0.85	1.13	1.31	87.89	344.97	202.04	FRA13_FRAAN`Major strawberry allergen Fra a 1-3	-	-	GO:0008289`lipid binding`molecular_function;GO:0030234`enzyme regulator activity`molecular_function;GO:0006950`response to stress`biological_process;GO:0043167`ion binding`molecular_function;GO:0008150`biological_process`biological_process;GO:0007165`signal transduction`biological_process;GO:0009058`biosynthetic process`biological_process;GO:0004871`signal transducer activity`molecular_function
LOC103324377	59.58	80.72	64.34	239.29	428.66	358.63	FPPS2_LUPAL`Farnesyl pyrophosphate synthase 2	K00787`FDPS	HTLV-I infection`ko05166;Terpenoid backbone biosynthesis`ko00900;Influenza A`ko05164	GO:0044281`small molecule metabolic process`biological_process;GO:0006629`lipid metabolic process`biological_process;GO:0016765`transferase activity, transferring alkyl or aryl (other than methyl) groups`molecular_function;GO:0005737`cytoplasm`cellular_component;GO:0009058`biosynthetic process`biological_process;GO:0043167`ion binding`molecular_function
LOC103328869	0.21	0.03	0.14	2.56	0.47	0.62	WAKLC_ARATH`Wall-associated receptor kinase-like 3	-	-	GO:0005575`cellular_component`cellular_component;GO:0016301`kinase activity`molecular_function;GO:0003674`molecular_function`molecular_function;GO:0043167`ion binding`molecular_function
LOC103328334	6.93	6.14	4.99	17.75	18.61	33.53	TPS7_ARATH`Probable alpha,alpha-trehalose-phosphate synthase [UDP-forming] 7	K16055`TPS	Starch and sucrose metabolism`ko00500	GO:0005829`cytosol`cellular_component;GO:0016757`transferase activity, transferring glycosyl groups`molecular_function;GO:0008150`biological_process`biological_process;GO:0005737`cytoplasm`cellular_component
LOC103331333	2.05	3.72	1.57	0.43	0.52	0.73	PP360_ARATH`Pentatricopeptide repeat-containing protein At5g01110	-	-	-
LOC103330333	0.28	0.22	0.55	4.25	0.52	1.64	RIR2_TOBAC`Ribonucleoside-diphosphate reductase small chain	K10808`RRM2	Glutathione metabolism`ko00480;Purine metabolism`ko00230;Pyrimidine metabolism`ko00240;p53 signaling pathway`ko04115	GO:0034641`cellular nitrogen compound metabolic process`biological_process;GO:0016491`oxidoreductase activity`molecular_function;GO:0044281`small molecule metabolic process`biological_process;GO:0009058`biosynthetic process`biological_process;GO:0005737`cytoplasm`cellular_component;GO:0043167`ion binding`molecular_function;GO:0006259`DNA metabolic process`biological_process
LOC103329526	6.47	8.16	7.46	3.15	2.8	3.25	GAUTA_ARATH`Probable galacturonosyltransferase 10	K13648`GAUT	Starch and sucrose metabolism`ko00500;Amino sugar and nucleotide sugar metabolism`ko00520	GO:0005575`cellular_component`cellular_component;GO:0016757`transferase activity, transferring glycosyl groups`molecular_function;GO:0071554`cell wall organization or biogenesis`biological_process;GO:0005768`endosome`cellular_component;GO:0009058`biosynthetic process`biological_process;GO:0005794`Golgi apparatus`cellular_component;GO:0005975`carbohydrate metabolic process`biological_process
LOC103336387	0.31	0.59	1.4	9.2	62.24	57.73	PRPX_HORVU`Pathogen-related protein	-	-	GO:0008150`biological_process`biological_process;GO:0006950`response to stress`biological_process
LOC103341462	5.01	3.53	2.82	16.28	40.08	59.04	IST1_YEAST`Vacuolar protein sorting-associated protein IST1	K19476`IST1	Endocytosis`ko04144	GO:0008150`biological_process`biological_process;GO:0007034`vacuolar transport`biological_process;GO:0006810`transport`biological_process;GO:0005768`endosome`cellular_component;GO:0005737`cytoplasm`cellular_component
LOC103324095	4.52	4.05	5.68	8.26	11.93	11.48	.
LOC103328420	0.06	0.27	0.17	1.87	11.3	11.94	LRK72_ARATH`Probable L-type lectin-domain containing receptor kinase VII.2	-	-	GO:0016301`kinase activity`molecular_function;GO:0005886`plasma membrane`cellular_component;GO:0005575`cellular_component`cellular_component;GO:0003674`molecular_function`molecular_function;GO:0043167`ion binding`molecular_function
LOC103338702	99.22	53.52	114	832.22	659.09	727.53	CML27_ARATH`Probable calcium-binding protein CML27	K13448`CML	Plant-pathogen interaction`ko04626	GO:0005773`vacuole`cellular_component;GO:0043167`ion binding`molecular_function;GO:0005886`plasma membrane`cellular_component
LOC103327693	0.93	0.85	2.13	31.78	113.69	96.69	INV1_ARATH`Beta-fructofuranosidase, insoluble isoenzyme CWINV1	K01193`E3.2.1.26, sacA	Galactose metabolism`ko00052;Starch and sucrose metabolism`ko00500	GO:0005618`cell wall`cellular_component;GO:0006950`response to stress`biological_process;GO:0005576`extracellular region`cellular_component;GO:0005886`plasma membrane`cellular_component;GO:0008150`biological_process`biological_process;GO:0005975`carbohydrate metabolic process`biological_process;GO:0016798`hydrolase activity, acting on glycosyl bonds`molecular_function
LOC103324644	5.07	4.83	5.17	25.76	7.17	8.65	-	-	-	-
LOC103323125	57.43	32.73	74.53	299.06	107.36	97.8	SAR1A_ARATH`GTP-binding protein SAR1A	K07953`SAR1	Legionellosis`ko05134;Protein processing in endoplasmic reticulum`ko04141	GO:0006810`transport`biological_process;GO:0003924`GTPase activity`molecular_function;GO:0016192`vesicle-mediated transport`biological_process;GO:0006461`protein complex assembly`biological_process;GO:0008150`biological_process`biological_process;GO:0016023`cytoplasmic, membrane-bounded vesicle`cellular_component;GO:0005794`Golgi apparatus`cellular_component;GO:0043167`ion binding`molecular_funct…
LOC103325840	198.47	213.06	171.4	90.48	80.45	95.59	CDC48_SOYBN`Cell division cycle protein 48 homolog	K13525`VCP, CDC48	Protein processing in endoplasmic reticulum`ko04141;Legionellosis`ko05134	GO:0008150`biological_process`biological_process;GO:0007049`cell cycle`biological_process;GO:0007010`cytoskeleton organization`biological_process;GO:0005886`plasma membrane`cellular_component;GO:0006950`response to stress`biological_process;GO:0043167`ion binding`molecular_function;GO:0009056`catabolic process`biological_process;GO:0032182`ubiquitin-like protein binding`molecular_function;GO:0006…
LOC103332631	11.51	13.54	12.62	34.27	34.77	31.24	OST4A_ARATH`Dolichyl-diphosphooligosaccharide--protein glycosyltransferase subunit 4A	-	-	GO:0005783`endoplasmic reticulum`cellular_component;GO:0005575`cellular_component`cellular_component
LOC103323152	0.29	0	0.38	3.8	4.76	3.49	-	-	-	-
LOC103321544	0.04	0.04	0	0.39	0.43	0.66	PHO1A_ARATH`Phosphate transporter PHO1 homolog 10	-	-	GO:0005886`plasma membrane`cellular_component;GO:0006950`response to stress`biological_process;GO:0005575`cellular_component`cellular_component;GO:0022857`transmembrane transporter activity`molecular_function;GO:0043167`ion binding`molecular_function;GO:0005794`Golgi apparatus`cellular_component;GO:0006810`transport`biological_process
LOC103325493	0.4	2.25	3.39	5.81	14.88	11.41	VQ22_ARATH`VQ motif-containing protein 22	-	-	GO:0005634`nucleus`cellular_component
LOC103321770	42.76	35.09	25.14	3.41	1.63	3.2	-	-	-	-
LOC103342599	1.12	2.04	1.53	2.67	2.57	4.19	TMVRN_NICGU`TMV resistance protein N	-	-	GO:0043167`ion binding`molecular_function;GO:0005737`cytoplasm`cellular_component;GO:0008219`cell death`biological_process;GO:0002376`immune system process`biological_process;GO:0006950`response to stress`biological_process;GO:0007165`signal transduction`biological_process
LOC103320792	0.11	0	0.21	1.36	6.11	7.18	-	-	-	-
LOC107881753	0.21	0.06	0.03	4.41	0.3	0.18	.
LOC103340723	0	0	0.13	0.9	1.84	0.35	SODM_NICPL`Superoxide dismutase [Mn], mitochondrial	K04564`SOD2	Peroxisome`ko04146;Huntington's disease`ko05016;FoxO signaling pathway`ko04068	GO:0005739`mitochondrion`cellular_component;GO:0016491`oxidoreductase activity`molecular_function;GO:0043167`ion binding`molecular_function
LOC103324488	39.13	28.42	16.59	9.1	3.84	5.31	-	-	-	-
LOC103341019	19.92	10.51	12.96	6.44	3.26	2.33	-	-	-	-
LOC103332355	131.38	53.52	69.91	379.48	288.09	351.51	PAL1_RUBID`Phenylalanine ammonia-lyase 1	K10775`E4.3.1.24	Phenylpropanoid biosynthesis`ko00940;Phenylalanine metabolism`ko00360	GO:0044281`small molecule metabolic process`biological_process;GO:0019748`secondary metabolic process`biological_process;GO:0009056`catabolic process`biological_process;GO:0006520`cellular amino acid metabolic process`biological_process;GO:0016829`lyase activity`molecular_function;GO:0005737`cytoplasm`cellular_component;GO:0009058`biosynthetic process`biological_process
LOC103321905	0	0	0.08	1.62	7.15	5.13	CXE16_ARATH`Probable carboxylesterase 16	-	-	GO:0003674`molecular_function`molecular_function
LOC103339579	4.82	7.87	5.78	1.41	2.95	3.31	DLD_ARATH`D-lactate dehydrogenase [cytochrome], mitochondrial	K00102`dld, LDHD	Pyruvate metabolism`ko00620	GO:0043167`ion binding`molecular_function;GO:0009056`catabolic process`biological_process;GO:0003674`molecular_function`molecular_function;GO:0005739`mitochondrion`cellular_component;GO:0044281`small molecule metabolic process`biological_process;GO:0016491`oxidoreductase activity`molecular_function
LOC103332673	108.1	60.64	143.67	206.54	239.92	244.63	PCS1L_ARATH`Aspartic proteinase PCS1	-	-	GO:0008219`cell death`biological_process;GO:0008150`biological_process`biological_process;GO:0005783`endoplasmic reticulum`cellular_component;GO:0009056`catabolic process`biological_process;GO:0008233`peptidase activity`molecular_function
LOC103333751	21.52	19.03	31.93	1246.44	94.91	36.54	-	-	-	-
LOC103324607	4.54	5.38	4.68	14.71	51.04	53.55	B120_ARATH`G-type lectin S-receptor-like serine/threonine-protein kinase B120	-	-	GO:0043167`ion binding`molecular_function;GO:0006464`cellular protein modification process`biological_process;GO:0003674`molecular_function`molecular_function;GO:0005575`cellular_component`cellular_component;GO:0005886`plasma membrane`cellular_component;GO:0016301`kinase activity`molecular_function;GO:0008150`biological_process`biological_process
LOC103320253	0.03	0.12	0.61	2.68	17.73	25.35	HSL1_ARATH`Receptor-like protein kinase HSL1	-	-	GO:0005886`plasma membrane`cellular_component;GO:0016301`kinase activity`molecular_function;GO:0005575`cellular_component`cellular_component;GO:0043167`ion binding`molecular_function
LOC103333769	0.44	0.41	0.41	1.53	1.43	3.01	RKD4_ARATH`Protein RKD4	-	-	GO:0001071`nucleic acid binding transcription factor activity`molecular_function;GO:0009790`embryo development`biological_process;GO:0005634`nucleus`cellular_component;GO:0003677`DNA binding`molecular_function
LOC103341400	5	1.78	4.35	35.85	7.68	8.4	CML16_ARATH`Probable calcium-binding protein CML16	K13448`CML	Plant-pathogen interaction`ko04626	GO:0043167`ion binding`molecular_function
LOC103318647	0	0	0	1.07	1.44	2.05	PR4B_TOBAC`Pathogenesis-related protein PR-4B	-	-	GO:0005576`extracellular region`cellular_component;GO:0006950`response to stress`biological_process;GO:0005618`cell wall`cellular_component
LOC103321865	0.94	0.43	0.32	2.78	5.07	8.59	C71BX_ARATH`Cytochrome P450 71B36	-	-	GO:0043167`ion binding`molecular_function;GO:0003674`molecular_function`molecular_function;GO:0005575`cellular_component`cellular_component;GO:0016491`oxidoreductase activity`molecular_function
LOC103335015	0	0	0.04	11.77	22.35	10.76	PRB1_ARATH`Pathogenesis-related protein 1	K13449`PR1	Plant hormone signal transduction`ko04075;Plant-pathogen interaction`ko04626	GO:0005615`extracellular space`cellular_component;GO:0008150`biological_process`biological_process;GO:0006950`response to stress`biological_process;GO:0002376`immune system process`biological_process
LOC103332833	0.6	0.91	1.62	1.78	5.61	7.08	TBL33_ARATH`Protein trichome birefringence-like 33	-	-	GO:0005794`Golgi apparatus`cellular_component;GO:0071554`cell wall organization or biogenesis`biological_process;GO:0016746`transferase activity, transferring acyl groups`molecular_function;GO:0005575`cellular_component`cellular_component
LOC103319041	12.82	7.96	10.09	4.52	4.51	2.95	.
LOC103342091	0.12	0	0.11	4.09	25.51	42.86	ABRC_ABRPR`Abrin-c	-	-	GO:0016798`hydrolase activity, acting on glycosyl bonds`molecular_function;GO:0003674`molecular_function`molecular_function;GO:0006950`response to stress`biological_process;GO:0006412`translation`biological_process
LOC103319705	0.54	0.38	0.4	16.92	8.31	15.73	-	-	-	-
LOC103331772	38.2	25.61	28.85	228.93	112.26	115.96	-	-	-	-
LOC103324619	2.71	5.97	2.54	0.67	1.33	1.05	ENT3_ARATH`Equilibrative nucleotide transporter 3	K15014`SLC29A1_2_3, ENT1_2_3	-	GO:0006810`transport`biological_process;GO:0005886`plasma membrane`cellular_component;GO:0005575`cellular_component`cellular_component;GO:0022857`transmembrane transporter activity`molecular_function
LOC103337386	70.01	67.62	60.75	325.2	929.32	799.15	HMCS_ARATH`Hydroxymethylglutaryl-CoA synthase	K01641`E2.3.3.10	Butanoate metabolism`ko00650;Synthesis and degradation of ketone bodies`ko00072;Terpenoid backbone biosynthesis`ko00900;Valine, leucine and isoleucine degradation`ko00280	GO:0005575`cellular_component`cellular_component;GO:0005829`cytosol`cellular_component;GO:0006629`lipid metabolic process`biological_process;GO:0006790`sulfur compound metabolic process`biological_process;GO:0051186`cofactor metabolic process`biological_process;GO:0044281`small molecule metabolic process`biological_process;GO:0016746`transferase activity, transferring acyl groups`molecular_functi…
LOC103339751	0	0	0.08	0.2	1.12	1.56	C76A2_SOLME`Cytochrome P450 76A2	-	-	GO:0003674`molecular_function`molecular_function;GO:0043167`ion binding`molecular_function;GO:0016491`oxidoreductase activity`molecular_function
LOC103332021	0.02	0	0.05	0.34	1.95	1.14	EIX2_SOLLC`Receptor-like protein EIX2	-	-	GO:0005886`plasma membrane`cellular_component;GO:0005575`cellular_component`cellular_component;GO:0006950`response to stress`biological_process
LOC103333561	19.81	15.42	26.55	36.98	60.02	57.92	TTG1_ARATH`Protein TRANSPARENT TESTA GLABRA 1	K11805`WDR68, HAN11	-	GO:0030154`cell differentiation`biological_process;GO:0048856`anatomical structure development`biological_process;GO:0005737`cytoplasm`cellular_component;GO:0008150`biological_process`biological_process;GO:0005634`nucleus`cellular_component;GO:0003677`DNA binding`molecular_function
LOC103341752	0.72	0.82	0.43	0.87	3.15	2.74	ACCH4_ARATH`1-aminocyclopropane-1-carboxylate oxidase homolog 4	-	-	GO:0043167`ion binding`molecular_function;GO:0016491`oxidoreductase activity`molecular_function
LOC103338671	0.72	0.05	0.53	1.36	4.79	27.18	-	-	-	-
LOC103336214	48.08	42.36	38.03	58.89	130.96	152.87	CK1_ARATH`Probable choline kinase 1	K14156`CHK	Glycerophospholipid metabolism`ko00564;Choline metabolism in cancer`ko05231	GO:0043167`ion binding`molecular_function;GO:0016301`kinase activity`molecular_function;GO:0006950`response to stress`biological_process
[truncated: 3,100 more rows]
