# Supplementary material for: Integrated Transcriptome and Metabolome Analysis of Color Change and Low-Temperature Response during Flowering of Prunus mume
Source: Int J Mol Sci. 2022 Oct 24;23(21):12831. doi: 10.3390/ijms232112831 (PMC9658476; doi:10.3390/ijms232112831)
Supplement: Supplementary file 1 [file ijms-23-12831-s001.zip › Table S4 Statistical results of biomarkers to be identified.xlsx]

## Sheet: positive ion model
name	mz	rt	rtmin	C vs T.VIP	C vs T.mean_C	C vs T.sd_C	C vs T.mean_T	C vs T.sd_T	C vs T.Fold Change_C/T	C vs T.log2(FC_C/T)	C vs T.p.value	C vs T.FDR
M83T73_5	83.0376	73.1208	1.22	1.27346	26.9688	0	6.83987e+09	4.76543e+09	3.9429e-09	-27.918	0.00277843	0.0147269
M84T87	84.0443	87.4355	1.46	1.03288	26.9688	0	1.76953e+10	1.81317e+10	1.5241e-09	-29.289	0.00277843	0.0147269
M88T498	88.0395	497.861	8.3	1.486	26.9688	0	3.90624e+08	1.73436e+08	6.904e-08	-23.788	0.00277843	0.0147269
M88T85_2	88.059	85.2609	1.42	1.19848	26.9688	0	4.49912e+07	3.5582e+07	5.9942e-07	-20.67	0.00277843	0.0147269
M92T549	92.0579	548.621	9.14	1.14102	26.9688	0	2.06854e+08	1.7938e+08	1.3038e-07	-22.871	0.00277843	0.0147269
M95T450_2	95.0858	449.639	7.49	1.12395	26.9688	0	1.58713e+09	1.4137e+09	1.6992e-08	-25.811	0.00277843	0.0147269
M101T157	101.017	157.44	2.62	1.34836	26.9688	0	6.63193e+06	4.02408e+06	4.0665e-06	-17.908	0.00277843	0.0147269
M102T544	102.033	544.203	9.07	1.43873	26.9688	0	1.55992e+09	7.80544e+08	1.7289e-08	-25.786	0.00277843	0.0147269
M103T564	103.054	563.582	9.39	1.2579	26.9688	0	2.59075e+08	1.85456e+08	1.041e-07	-23.196	0.00277843	0.0147269
M104T715	104.031	715.264	11.92	1.32285	26.9688	0	3.23985e+08	2.06408e+08	8.3241e-08	-23.518	0.00277843	0.0147269
M104T147_2	104.053	147.2	2.45	1.31571	26.9688	0	3.06258e+07	1.97727e+07	8.8059e-07	-20.115	0.00277843	0.0147269
M105T614	105.07	614.154	10.24	1.40417	26.9688	0	1.89704e+08	1.02642e+08	1.4216e-07	-22.746	0.00277843	0.0147269
M105T563	105.07	563.08	9.38	1.1416	26.9688	0	4.44109e+08	3.8477e+08	6.0726e-08	-23.973	0.00277843	0.0147269
M106T88	106.075	87.7905	1.46	1.43641	26.9688	0	2.57664e+08	1.29634e+08	1.0467e-07	-23.188	0.00277843	0.0147269
M106T457	106.086	456.829	7.61	1.16828	26.9688	0	9.88975e+06	8.21292e+06	2.7269e-06	-18.484	0.00277843	0.0147269
M107T382	107.049	381.59	6.36	1.29249	26.9688	0	2.49394e+08	1.67983e+08	1.0814e-07	-23.141	0.00277843	0.0147269
M108T169	107.523	169.156	2.82	1.06098	26.9688	0	9.94083e+06	9.75868e+06	2.7129e-06	-18.492	0.00277843	0.0147269
M111T769	110.522	768.874	12.81	1.46675	26.9688	0	4.61225e+08	2.15441e+08	5.8472e-08	-24.028	0.00277843	0.0147269
M111T36_1	111.044	35.615	0.59	1.02985	26.9688	0	1.94762e+09	2.00487e+09	1.3847e-08	-26.106	0.00277843	0.0147269
M114T83	114.103	82.5663	1.38	1.39668	26.9688	0	1.84564e+07	1.01485e+07	1.4612e-06	-19.384	0.00277843	0.0147269
M115T79	114.893	79.417	1.32	1.16637	26.9688	0	7.34126e+07	6.1152e+07	3.6736e-07	-21.376	0.00277843	0.0147269
M117T31_1	117.018	31.0986	0.52	1.18483	26.9688	0	2.90832e+07	2.35175e+07	9.273e-07	-20.04	0.00277843	0.0147269
M118T691	118.064	691.054	11.52	1.06864	26.9688	0	1.08638e+09	1.05405e+09	2.4824e-08	-25.264	0.00277843	0.0147269
M118T141_3	118.085	141.299	2.35	1.3746	26.9688	0	3.83572e+10	2.20867e+10	7.031e-10	-30.406	0.00277843	0.0147269
M119T158	118.526	157.91	2.63	1.21221	26.9688	0	7.72503e+07	5.97318e+07	3.4911e-07	-21.45	0.00277843	0.0147269
M120T31_2	120.056	31.2436	0.52	1.26457	26.9688	0	2.03562e+08	1.44045e+08	1.3248e-07	-22.848	0.00277843	0.0147269
M121T488_2	121.101	488.272	8.14	1.42912	26.9688	0	5.30516e+08	2.71471e+08	5.0835e-08	-24.23	0.00277843	0.0147269
M125T316	124.592	315.791	5.26	1.19213	26.9688	0	1.13693e+07	9.08515e+06	2.3721e-06	-18.685	0.00277843	0.0147269
M127T802	127.038	802.122	13.37	1.1389	26.9688	0	3.31862e+09	2.88747e+09	8.1265e-09	-26.875	0.00277843	0.0147269
M128T36_1	128.019	36.1613	0.6	1.16498	26.9688	0	5.8416e+07	4.8768e+07	4.6167e-07	-21.047	0.00277843	0.0147269
M131T73_1	130.548	72.9033	1.22	1.14904	26.9688	0	1.06559e+08	9.12439e+07	2.5309e-07	-21.914	0.00277843	0.0147269
M132T719	131.533	718.647	11.98	1.10916	26.9688	0	6.59686e+08	6.0129e+08	4.0881e-08	-24.544	0.00277843	0.0147269
M132T564	132.052	563.582	9.39	1.11502	26.9688	0	5.82639e+07	5.2625e+07	4.6287e-07	-21.043	0.00277843	0.0147269
M132T746	132.081	746.42	12.44	1.30906	26.9688	0	1.29336e+08	8.45329e+07	2.0852e-07	-22.193	0.00277843	0.0147269
M132T214_3	132.199	214.337	3.57	1.26202	26.9688	0	1.93181e+08	1.37306e+08	1.396e-07	-22.772	0.00277843	0.0147269
M133T269	132.523	269.478	4.49	1.21159	26.9688	0	3.55948e+07	2.75508e+07	7.5766e-07	-20.332	0.00277843	0.0147269
M133T103	133.049	102.863	1.71	1.17715	26.9688	0	7.97036e+08	6.52543e+08	3.3836e-08	-24.817	0.00277843	0.0147269
M133T680	133.064	680.439	11.34	1.10372	26.9688	0	1.32098e+09	1.21425e+09	2.0416e-08	-25.546	0.00277843	0.0147269
M133T390	133.084	390.151	6.5	1.36932	26.9688	0	5.39734e+08	3.14144e+08	4.9967e-08	-24.254	0.00277843	0.0147269
M134T383	134.059	382.969	6.38	1.11506	26.9688	0	3.22683e+10	2.91435e+10	8.3577e-10	-30.156	0.00277843	0.0147269
M135T507	135.08	506.527	8.44	1.44912	26.9688	0	1.87393e+08	9.14624e+07	1.4392e-07	-22.728	0.00277843	0.0147269
M135T450_2	135.117	449.594	7.49	1.32652	26.9688	0	6.13423e+08	3.88115e+08	4.3964e-08	-24.439	0.00277843	0.0147269
M136T117	136.061	117.342	1.96	1.23266	26.9688	0	3.59688e+09	2.68795e+09	7.4978e-09	-26.991	0.00277843	0.0147269
M137T450_2	137.097	449.979	7.5	1.20104	26.9688	0	4.6471e+09	3.65992e+09	5.8034e-09	-27.36	0.00277843	0.0147269
M142T390	142.065	390.174	6.5	1.31497	26.9688	0	1.94056e+09	1.25458e+09	1.3897e-08	-26.101	0.00277843	0.0147269
M142T724	142.065	723.808	12.06	1.1589	26.9688	0	1.37097e+08	1.15569e+08	1.9671e-07	-22.277	0.00277843	0.0147269
M143T31_1	143.045	31.1741	0.52	1.00742	26.9688	0	1.70661e+07	1.81767e+07	1.5803e-06	-19.271	0.00277843	0.0147269
M147T164	147.029	164.042	2.73	1.10551	26.9688	0	1.39852e+08	1.28198e+08	1.9284e-07	-22.306	0.00277843	0.0147269
M148T136_1	148.033	136.21	2.27	1.29627	26.9688	0	1.65305e+07	1.10588e+07	1.6315e-06	-19.225	0.00277843	0.0147269
M149T31_1	149.023	31.0612	0.52	1.26886	26.9688	0	4.73331e+07	3.32446e+07	5.6977e-07	-20.743	0.00277843	0.0147269
M149T404	149.079	404.111	6.74	1.48167	26.9688	0	4.61972e+07	2.07525e+07	5.8378e-07	-20.708	0.00277843	0.0147269
M153T31_3	153.091	31.1098	0.52	1.06296	26.9688	0	1.23872e+08	1.21234e+08	2.1771e-07	-22.131	0.00277843	0.0147269
M156T392	156.038	392.178	6.54	1.24516	26.9688	0	3.07048e+09	2.24654e+09	8.7832e-09	-26.763	0.00277843	0.0147269
M156T339	156.044	339.296	5.65	1.32976	26.9688	0	1.31246e+08	8.25349e+07	2.0548e-07	-22.214	0.00277843	0.0147269
M157T164	157.021	164.042	2.73	1.08233	26.9688	0	4.84416e+08	4.60224e+08	5.5673e-08	-24.098	0.00277843	0.0147269
M157T754	157.076	753.523	12.56	1.25832	26.9688	0	1.51037e+07	1.08041e+07	1.7856e-06	-19.095	0.00277843	0.0147269
M157T367	157.083	367.414	6.12	1.31391	26.9688	0	1.40927e+07	9.12894e+06	1.9137e-06	-18.995	0.00277843	0.0147269
M158T575	158.052	574.6	9.58	1.32876	26.9688	0	4.30803e+08	2.71422e+08	6.2601e-08	-23.929	0.00277843	0.0147269
M159T459	159.044	459.125	7.65	1.21157	26.9688	0	1.42091e+08	1.09984e+08	1.898e-07	-22.329	0.00277843	0.0147269
M160T691	160.12	691.053	11.52	1.08869	26.9688	0	1.13321e+08	1.06612e+08	2.3799e-07	-22.003	0.00277843	0.0147269
M163T360	163.039	360.165	6	1.29114	26.9688	0	1.67647e+09	1.13196e+09	1.6087e-08	-25.89	0.00277843	0.0147269
M163T365	163.075	365.106	6.09	1.39857	26.9688	0	6.70245e+07	3.67053e+07	4.0237e-07	-21.245	0.00277843	0.0147269
M163T595	163.095	594.529	9.91	1.19435	26.9688	0	7.65352e+08	6.09388e+08	3.5237e-08	-24.758	0.00277843	0.0147269
M163T780	163.111	779.625	12.99	1.23108	26.9688	0	1.08582e+08	8.13589e+07	2.4837e-07	-21.941	0.00277843	0.0147269
M164T31_1	164.034	31.1054	0.52	1.09206	26.9688	0	1.8544e+07	1.73558e+07	1.4543e-06	-19.391	0.00277843	0.0147269
M164T708	164.042	707.821	11.8	1.10054	26.9688	0	3.6411e+07	3.36344e+07	7.4068e-07	-20.365	0.00277843	0.0147269
M164T36_3	164.07	35.721	0.6	1.12753	26.9688	0	2.01125e+08	1.78148e+08	1.3409e-07	-22.83	0.00277843	0.0147269
M167T434	167.106	434.342	7.24	1.47371	26.9688	0	2.81325e+08	1.29066e+08	9.5863e-08	-23.314	0.00277843	0.0147269
M167T31_4	167.143	31.1554	0.52	1.29323	26.9688	0	6.54729e+06	4.40418e+06	4.1191e-06	-17.889	0.00277843	0.0147269
M168T77	168.076	77.2375	1.29	1.10984	26.9688	0	2.23633e+07	2.03621e+07	1.2059e-06	-19.661	0.00277843	0.0147269
M169T204	169.026	204.329	3.41	1.41076	26.9688	0	1.68775e+07	9.00097e+06	1.5979e-06	-19.255	0.00277843	0.0147269
M169T376	169.039	375.537	6.26	1.05795	26.9688	0	3.68358e+07	3.63291e+07	7.3214e-07	-20.381	0.00277843	0.0147269
M174T142	174.039	142.274	2.37	1.09571	26.9688	0	2.10146e+08	1.95576e+08	1.2833e-07	-22.894	0.00277843	0.0147269
M174T651_2	174.067	650.796	10.85	1.27819	26.9688	0	1.30056e+07	8.98605e+06	2.0736e-06	-18.879	0.00277843	0.0147269
M175T304	174.541	303.899	5.06	1.12149	26.9688	0	4.46756e+07	3.99466e+07	6.0366e-07	-20.66	0.00277843	0.0147269
M175T339	175.058	339.279	5.65	1.37778	26.9688	0	2.61972e+08	1.49869e+08	1.0295e-07	-23.212	0.00277843	0.0147269
M175T84	175.119	84.1124	1.4	1.32098	26.9688	0	1.62184e+10	1.03687e+10	1.6628e-09	-29.164	0.00277843	0.0147269
M176T304_2	175.56	303.769	5.06	1.07105	26.9688	0	3.5166e+07	3.39935e+07	7.669e-07	-20.314	0.00277843	0.0147269
M176T408	176.042	408.5	6.81	1.15419	26.9688	0	2.68927e+08	2.28403e+08	1.0028e-07	-23.249	0.00277843	0.0147269
M177T254_1	176.539	254.192	4.24	1.14467	26.9688	0	3.82556e+07	3.29845e+07	7.0496e-07	-20.436	0.00277843	0.0147269
M177T698	177.055	697.535	11.63	1.06376	26.9688	0	8.64078e+09	8.4465e+09	3.1211e-09	-28.255	0.00277843	0.0147269
M178T366	177.552	366.113	6.1	1.35013	26.9688	0	1.00713e+07	6.08995e+06	2.6778e-06	-18.511	0.00277843	0.0147269
M179T36_1	179.069	35.5645	0.59	1.45758	26.9688	0	3.69213e+07	1.76496e+07	7.3044e-07	-20.385	0.00277843	0.0147269
M179T312	179.07	311.893	5.2	1.30848	26.9688	0	2.95101e+07	1.93082e+07	9.1388e-07	-20.061	0.00277843	0.0147269
M179T530	179.106	529.855	8.83	1.19942	26.9688	0	2.00822e+08	1.58581e+08	1.3429e-07	-22.828	0.00277843	0.0147269
M181T541	181.028	541.103	9.02	1.29583	26.9688	0	7.73147e+06	5.17637e+06	3.4882e-06	-18.129	0.00277843	0.0147269
M181T746_2	181.085	745.94	12.43	1.238	26.9688	0	4.49218e+07	3.3269e+07	6.0035e-07	-20.668	0.00277843	0.0147269
M182T504_1	181.549	504.081	8.4	1.22805	26.9688	0	1.05109e+08	7.9158e+07	2.5658e-07	-21.894	0.00277843	0.0147269
M182T431	182.065	431.366	7.19	1.0496	26.9688	0	4.15884e+07	4.15425e+07	6.4847e-07	-20.556	0.00277843	0.0147269
M183T492	182.571	492.065	8.2	1.17316	26.9688	0	3.53442e+06	2.91226e+06	7.6303e-06	-17	0.00277843	0.0147269
M183T738_2	183.174	737.638	12.29	1.14363	26.9688	0	5.39427e+07	4.65864e+07	4.9995e-07	-20.932	0.00277843	0.0147269
M184T246	184.013	245.718	4.1	1.44269	26.9688	0	1.27198e+07	6.30503e+06	2.1202e-06	-18.847	0.00277843	0.0147269
M185T657	184.586	657.147	10.95	1.02838	26.9688	0	2.42215e+07	2.49892e+07	1.1134e-06	-19.777	0.00277843	0.0147269
M186T94	186.076	94.2292	1.57	1.08941	26.9688	0	1.17467e+09	1.1039e+09	2.2959e-08	-25.376	0.00277843	0.0147269
M188T562	188.136	561.955	9.37	1.11247	26.9688	0	9.96987e+07	9.0408e+07	2.705e-07	-21.818	0.00277843	0.0147269
M189T408_3	189.342	408.329	6.81	1.46273	26.9688	0	2.78956e+07	1.31639e+07	9.6678e-07	-19.98	0.00277843	0.0147269
M191T368	190.536	368.091	6.13	1.13124	26.9688	0	1.22639e+07	1.07998e+07	2.199e-06	-18.795	0.00277843	0.0147269
M193T709_1	193.158	708.947	11.82	1.33393	26.9688	0	7.07104e+07	4.41156e+07	3.814e-07	-21.322	0.00277843	0.0147269
M194T232	194.041	231.988	3.87	1.32072	26.9688	0	6.14346e+06	3.92952e+06	4.3898e-06	-17.797	0.00277843	0.0147269
M196T361	195.557	361.493	6.02	1.49904	26.9688	0	1.74104e+07	7.4545e+06	1.549e-06	-19.3	0.00277843	0.0147269
M196T566_1	195.573	565.788	9.43	1.24407	26.9688	0	6.96852e+07	5.10802e+07	3.8701e-07	-21.301	0.00277843	0.0147269
M196T835	196.141	835.486	13.92	1.55229	26.9688	0	5.18515e+07	1.87316e+07	5.2012e-07	-20.875	0.00277843	0.0147269
M199T324_1	198.533	324.102	5.4	1.23027	26.9688	0	4.89237e+07	3.67078e+07	5.5124e-07	-20.791	0.00277843	0.0147269
M201T398	201.11	398.106	6.64	1.09744	26.9688	0	2.99835e+07	2.78302e+07	8.9945e-07	-20.084	0.00277843	0.0147269
M202T297	202.029	296.757	4.95	1.21839	26.9688	0	5.33015e+06	4.07935e+06	5.0597e-06	-17.593	0.00277843	0.0147269
M202T99	202.071	99.3937	1.66	1.32322	26.9688	0	1.80736e+08	1.15064e+08	1.4922e-07	-22.676	0.00277843	0.0147269
M202T462_1	202.107	461.943	7.7	1.32362	26.9688	0	1.00417e+08	6.38816e+07	2.6857e-07	-21.828	0.00277843	0.0147269
M204T455	204.06	454.649	7.58	1.18862	26.9688	0	2.18371e+08	1.755e+08	1.235e-07	-22.949	0.00277843	0.0147269
M204T501	204.065	500.929	8.35	1.09815	26.9688	0	1.49302e+09	1.38427e+09	1.8063e-08	-25.722	0.00277843	0.0147269
M205T665_2	205.108	664.545	11.08	1.11401	26.9688	0	6.70371e+08	6.06445e+08	4.023e-08	-24.567	0.00277843	0.0147269
M205T347	205.154	347.229	5.79	1.39842	26.9688	0	825498	452207	3.267e-05	-14.902	0.00277843	0.0147269
M206T142	206.102	142.17	2.37	1.20343	26.9688	0	1.57615e+08	1.23646e+08	1.711e-07	-22.479	0.00277843	0.0147269
M208T505	208.097	505.257	8.42	1.41236	26.9688	0	2.80561e+08	1.49099e+08	9.6124e-08	-23.311	0.00277843	0.0147269
M210T753	210.12	753.211	12.55	1.0186	26.9688	0	4.95718e+07	5.19088e+07	5.4403e-07	-20.81	0.00277843	0.0147269
M211T564	211.096	563.514	9.39	1.41517	26.9688	0	5.59523e+07	2.95502e+07	4.82e-07	-20.984	0.00277843	0.0147269
M212T158	211.552	158.284	2.64	1.02186	26.9688	0	4.18644e+07	4.36216e+07	6.4419e-07	-20.566	0.00277843	0.0147269
M212T117	212.112	116.826	1.95	1.21048	26.9688	0	3.11471e+08	2.41524e+08	8.6585e-08	-23.461	0.00277843	0.0147269
M213T600	213.039	600.422	10.01	1.37635	26.9688	0	1.69053e+07	9.69949e+06	1.5953e-06	-19.258	0.00277843	0.0147269
M214T360	214.097	360.421	6.01	1.54861	26.9688	0	1.72558e+07	6.31613e+06	1.5629e-06	-19.287	0.00277843	0.0147269
M215T352	214.546	351.754	5.86	1.2961	26.9688	0	1.21789e+07	8.1501e+06	2.2144e-06	-18.785	0.00277843	0.0147269
M216T91	216.086	91.2445	1.52	1.16413	26.9688	0	2.63233e+08	2.20057e+08	1.0245e-07	-23.219	0.00277843	0.0147269
M218T82	218.042	81.8641	1.36	1.33115	26.9688	0	1.38453e+08	8.68372e+07	1.9479e-07	-22.292	0.00277843	0.0147269
M218T95	218.066	94.5571	1.58	1.24508	26.9688	0	3.22153e+08	2.35734e+08	8.3714e-08	-23.51	0.00277843	0.0147269
M218T589	218.091	588.609	9.81	1.02708	26.9688	0	3.51422e+07	3.63281e+07	7.6742e-07	-20.313	0.00277843	0.0147269
M219T145_2	219.06	144.984	2.42	1.39407	26.9688	0	1.03486e+08	5.72198e+07	2.606e-07	-21.872	0.00277843	0.0147269
M220T303	219.571	302.743	5.05	1.37138	26.9688	0	1.06187e+08	6.15477e+07	2.5397e-07	-21.909	0.00277843	0.0147269
M220T166_2	220.064	165.68	2.76	1.28761	26.9688	0	6.28133e+07	4.26799e+07	4.2935e-07	-21.151	0.00277843	0.0147269
M220T839	220.177	839.262	13.99	1.00013	26.9688	0	5.52522e+07	5.95022e+07	4.881e-07	-20.966	0.00277843	0.0147269
M222T351	221.602	351.32	5.86	1.21188	26.9688	0	2.52256e+07	1.95156e+07	1.0691e-06	-19.835	0.00277843	0.0147269
M223T86	223.1	86.2338	1.44	1.24015	26.9688	0	7.88801e+07	5.82065e+07	3.419e-07	-21.48	0.00277843	0.0147269
M225T95	225.115	94.5129	1.58	1.19658	26.9688	0	6.78383e+08	5.38178e+08	3.9755e-08	-24.584	0.00277843	0.0147269
M225T375	225.131	375.243	6.25	1.35068	26.9688	0	1.01231e+07	6.11473e+06	2.6641e-06	-18.518	0.00277843	0.0147269
M225T518	225.148	517.734	8.63	1.0351	26.9688	0	4.6903e+08	4.78977e+08	5.7499e-08	-24.052	0.00277843	0.0147269
M226T440_1	225.602	439.938	7.33	1.44795	26.9688	0	4.52655e+06	2.21559e+06	5.9579e-06	-17.357	0.00277843	0.0147269
M229T91	229.07	90.9941	1.52	1.04646	26.9688	0	6.29475e+08	6.31796e+08	4.2843e-08	-24.476	0.00277843	0.0147269
M230T99_1	230.054	98.9848	1.65	1.03029	26.9688	0	4.08349e+07	4.20068e+07	6.6044e-07	-20.53	0.00277843	0.0147269
M238T454	238.07	453.738	7.56	1.37864	26.9688	0	1.61043e+08	9.19667e+07	1.6746e-07	-22.51	0.00277843	0.0147269
M238T339	238.089	339.082	5.65	1.41212	26.9688	0	6.40077e+09	3.4034e+09	4.2134e-09	-27.822	0.00277843	0.0147269
M238T610	238.18	609.872	10.16	1.1804	26.9688	0	5.79823e+07	4.72225e+07	4.6512e-07	-21.036	0.00277843	0.0147269
M240T205	240.07	204.986	3.42	1.02632	26.9688	0	1.16461e+07	1.2053e+07	2.3157e-06	-18.72	0.00277843	0.0147269
M240T419	240.13	419.251	6.99	1.02831	26.9688	0	2.99081e+07	3.08596e+07	9.0172e-07	-20.081	0.00277843	0.0147269
M240T665	240.182	664.84	11.08	1.2684	26.9688	0	4.57846e+07	3.21831e+07	5.8904e-07	-20.695	0.00277843	0.0147269
M243T452	243.064	451.786	7.53	1.18903	26.9688	0	1.07331e+08	8.62012e+07	2.5127e-07	-21.924	0.00277843	0.0147269
M243T478	243.158	477.642	7.96	1.24158	26.9688	0	8.31193e+07	6.11856e+07	3.2446e-07	-21.555	0.00277843	0.0147269
M245T478	245.042	478.368	7.97	1.13656	26.9688	0	2.12034e+07	1.85168e+07	1.2719e-06	-19.585	0.00277843	0.0147269
M245T443	245.091	442.833	7.38	1.42559	26.9688	0	4.75753e+07	2.45423e+07	5.6687e-07	-20.75	0.00277843	0.0147269
M245T469	245.149	468.629	7.81	1.15898	26.9688	0	8.35105e+07	7.03884e+07	3.2294e-07	-21.562	0.00277843	0.0147269
M248T460_2	248.149	459.599	7.66	1.194	26.9688	0	3.62025e+07	2.88417e+07	7.4494e-07	-20.356	0.00277843	0.0147269
M249T608	249.075	608.208	10.14	1.24228	26.9688	0	1.64746e+08	1.2113e+08	1.637e-07	-22.542	0.00277843	0.0147269
M250T384	250.107	383.516	6.39	1.41194	26.9688	0	2.77146e+08	1.4742e+08	9.7309e-08	-23.293	0.00277843	0.0147269
M251T414	251.139	413.798	6.9	1.00222	26.9688	0	6.41198e+07	6.8833e+07	4.206e-07	-21.181	0.00277843	0.0147269
M251T821	251.2	820.547	13.68	1.40155	26.9688	0	3.17704e+08	1.72874e+08	8.4887e-08	-23.49	0.00277843	0.0147269
M252T405	252.086	405.469	6.76	1.02773	26.9688	0	8.58604e+07	8.86697e+07	3.141e-07	-21.602	0.00277843	0.0147269
M252T535	252.216	535.219	8.92	1.10531	26.9688	0	6.79227e+07	6.22809e+07	3.9705e-07	-21.264	0.00277843	0.0147269
M253T79	252.881	78.8311	1.31	1.29409	26.9688	0	6.69965e+07	4.49965e+07	4.0254e-07	-21.244	0.00277843	0.0147269
M254T91	254.074	90.8743	1.51	1.26221	26.9688	0	4.71879e+07	3.35285e+07	5.7152e-07	-20.739	0.00277843	0.0147269
M255T714	255.17	714.46	11.91	1.20281	26.9688	0	1.81948e+07	1.42881e+07	1.4822e-06	-19.364	0.00277843	0.0147269
M256T741_1	255.574	741.001	12.35	1.24811	26.9688	0	1.05905e+08	7.7096e+07	2.5465e-07	-21.905	0.00277843	0.0147269
M258T209	258.057	209.357	3.49	1.32312	26.9688	0	2.27723e+07	1.45007e+07	1.1843e-06	-19.688	0.00277843	0.0147269
M259T209	259.03	209.387	3.49	1.33862	26.9688	0	7.66042e+07	4.73658e+07	3.5205e-07	-21.438	0.00277843	0.0147269
M259T333_1	259.114	332.529	5.54	1.09475	26.9688	0	8.59137e+06	8.00748e+06	3.1391e-06	-18.281	0.00277843	0.0147269
M264T486	264.091	485.676	8.09	1.17679	26.9688	0	3.24658e+07	2.65958e+07	8.3068e-07	-20.199	0.00277843	0.0147269
M264T808	264.101	808.485	13.47	1.03045	26.9688	0	3.10524e+07	3.19359e+07	8.6849e-07	-20.135	0.00277843	0.0147269
M265T817	265.215	816.542	13.61	1.50975	26.9688	0	7.56627e+07	3.14021e+07	3.5643e-07	-21.42	0.00277843	0.0147269
M268T426	268.128	425.692	7.09	1.33305	26.9688	0	1.65958e+07	1.03714e+07	1.625e-06	-19.231	0.00277843	0.0147269
M269T98	269.159	98.1225	1.64	1.06219	26.9688	0	1.48178e+07	1.45195e+07	1.82e-06	-19.068	0.00277843	0.0147269
M270T649	270.088	648.773	10.81	1.0845	26.9688	0	7.75935e+07	7.34733e+07	3.4756e-07	-21.456	0.00277843	0.0147269
M270T351	270.169	351.022	5.85	1.12963	26.9688	0	1.66107e+07	1.46647e+07	1.6236e-06	-19.232	0.00277843	0.0147269
M271T683	271.07	682.776	11.38	1.28414	26.9688	0	1.5687e+08	1.07251e+08	1.7192e-07	-22.472	0.00277843	0.0147269
M272T458	272.102	458.146	7.64	1.47796	26.9688	0	1.9069e+07	8.65124e+06	1.4143e-06	-19.432	0.00277843	0.0147269
M273T751	273.134	750.628	12.51	1.03414	26.9688	0	1.05136e+07	1.07523e+07	2.5651e-06	-18.573	0.00277843	0.0147269
M274T657	274.101	657.073	10.95	1.21037	26.9688	0	9.31745e+06	7.22639e+06	2.8944e-06	-18.398	0.00277843	0.0147269
M276T357	276.122	356.664	5.94	1.32046	26.9688	0	4.42475e+07	2.83159e+07	6.095e-07	-20.646	0.00277843	0.0147269
M276T732	276.203	731.825	12.2	1.32024	26.9688	0	5.16041e+08	3.30369e+08	5.2261e-08	-24.19	0.00277843	0.0147269
M278T750	278.219	750.122	12.5	1.35426	26.9688	0	1.48854e+08	8.92829e+07	1.8118e-07	-22.396	0.00277843	0.0147269
M279T31	279.157	31.0464	0.52	1.13304	26.9688	0	4.88238e+06	4.28739e+06	5.5237e-06	-17.466	0.00277843	0.0147269
M280T212	280.138	211.652	3.53	1.41346	26.9688	0	2.62287e+08	1.3905e+08	1.0282e-07	-23.213	0.00277843	0.0147269
M283T428	283.073	428.401	7.14	1.47661	26.9688	0	1.19629e+08	5.44673e+07	2.2544e-07	-22.081	0.00277843	0.0147269
M285T74_2	284.941	73.8794	1.23	1.0936	26.9688	0	9.41494e+07	8.79077e+07	2.8645e-07	-21.735	0.00277843	0.0147269
M285T517	285.056	516.877	8.61	1.1285	26.9688	0	4.67822e+08	4.13748e+08	5.7648e-08	-24.048	0.00277843	0.0147269
M286T74	285.938	73.8708	1.23	1.2997	26.9688	0	2.02053e+08	1.34335e+08	1.3347e-07	-22.837	0.00277843	0.0147269
M286T820	286.151	820.324	13.67	1.18122	26.9688	0	1.24906e+07	1.01593e+07	2.1591e-06	-18.821	0.00277843	0.0147269
M287T713	287.131	713.466	11.89	1.33009	26.9688	0	5.16608e+07	3.24666e+07	5.2204e-07	-20.869	0.00277843	0.0147269
M288T106	288.09	106.254	1.77	1.20751	26.9688	0	3.28752e+07	2.56178e+07	8.2034e-07	-20.217	0.00277843	0.0147269
M289T91	289.09	90.9019	1.52	1.19344	26.9688	0	7.60077e+08	6.06084e+08	3.5482e-08	-24.748	0.00277843	0.0147269
M290T829_1	289.63	828.812	13.81	1.01174	26.9688	0	3.33124e+08	3.52483e+08	8.0957e-08	-23.558	0.00277843	0.0147269
M290T829_2	290.132	828.909	13.82	1.503	26.9688	0	6.00013e+07	2.53996e+07	4.4947e-07	-21.085	0.00277843	0.0147269
M291T207	291.059	206.802	3.45	1.66094	26.9688	0	2.949e+06	575304	9.145e-06	-16.739	0.00277843	0.0147269
M292T642_2	292.068	642.048	10.7	1.01209	26.9688	0	2.93395e+07	3.10282e+07	9.192e-07	-20.053	0.00277843	0.0147269
M292T172	292.138	171.896	2.86	1.16722	26.9688	0	3.4514e+07	2.87111e+07	7.8139e-07	-20.287	0.00277843	0.0147269
M293T400	293.19	399.882	6.66	1.06928	26.9688	0	7.61271e+07	7.37891e+07	3.5426e-07	-21.429	0.00277843	0.0147269
M294T642_1	293.6	641.663	10.69	1.01573	26.9688	0	4.42351e+07	4.65233e+07	6.0967e-07	-20.645	0.00277843	0.0147269
M295T417_1	295.115	416.952	6.95	1.29988	26.9688	0	1.71214e+08	1.13795e+08	1.5751e-07	-22.598	0.00277843	0.0147269
M295T603_2	295.226	603.26	10.05	1.23985	26.9688	0	9.33468e+07	6.8916e+07	2.8891e-07	-21.723	0.00277843	0.0147269
M296T755	296.193	755.111	12.59	1.32868	26.9688	0	1.85588e+08	1.16945e+08	1.4532e-07	-22.714	0.00277843	0.0147269
M298T141	298.148	141.208	2.35	1.36932	26.9688	0	4.94703e+07	2.87936e+07	5.4515e-07	-20.807	0.00277843	0.0147269
M299T758	299.162	758.488	12.64	1.49012	26.9688	0	4.62604e+07	2.03085e+07	5.8298e-07	-20.71	0.00277843	0.0147269
M300T571	300.106	570.6	9.51	1.49643	26.9688	0	1.89019e+07	8.15307e+06	1.4268e-06	-19.419	0.00277843	0.0147269
M304T698	304.088	697.535	11.63	1.25443	26.9688	0	1.38161e+08	9.94956e+07	1.952e-07	-22.289	0.00277843	0.0147269
M305T192	305.097	191.552	3.19	1.2829	26.9688	0	7.44578e+07	5.10188e+07	3.622e-07	-21.397	0.00277843	0.0147269
M305T327	305.12	327.469	5.46	1.12234	26.9688	0	1.49899e+07	1.33855e+07	1.7991e-06	-19.084	0.00277843	0.0147269
M307T341	307.091	341.284	5.69	1.22032	26.9688	0	2.58051e+08	1.96866e+08	1.0451e-07	-23.19	0.00277843	0.0147269
M307T523	307.092	523.121	8.72	1.48025	26.9688	0	6.45336e+06	2.91002e+06	4.179e-06	-17.868	0.00277843	0.0147269
M308T74	307.957	73.9526	1.23	1.3407	26.9688	0	1.25478e+08	7.72748e+07	2.1493e-07	-22.15	0.00277843	0.0147269
M308T750	308.092	749.72	12.5	1.30835	26.9688	0	1.48396e+07	9.71168e+06	1.8174e-06	-19.07	0.00277843	0.0147269
M308T387	308.171	387.241	6.45	1.38547	26.9688	0	1.3545e+07	7.6263e+06	1.9911e-06	-18.938	0.00277843	0.0147269
M312T780	312.224	779.561	12.99	1.39454	26.9688	0	5.54365e+07	3.06219e+07	4.8648e-07	-20.971	0.00277843	0.0147269
M313T522	313.143	521.948	8.7	1.49514	26.9688	0	4.56473e+07	1.97613e+07	5.9081e-07	-20.691	0.00277843	0.0147269
M315T475_2	315.153	474.698	7.91	1.28127	26.9688	0	8.77734e+07	6.03163e+07	3.0725e-07	-21.634	0.00277843	0.0147269
M316T798	316.255	798.031	13.3	1.34134	26.9688	0	3.33418e+07	2.05084e+07	8.0886e-07	-20.238	0.00277843	0.0147269
M317T307	317.217	307.397	5.12	1.22054	26.9688	0	1.89595e+07	1.44587e+07	1.4224e-06	-19.423	0.00277843	0.0147269
M318T548	318.027	548.034	9.13	1.41861	26.9688	0	6.80544e+06	3.56661e+06	3.9628e-06	-17.945	0.00277843	0.0147269
M318T590	318.048	590.034	9.83	1.13224	26.9688	0	4.89712e+07	4.30572e+07	5.5071e-07	-20.792	0.00277843	0.0147269
M318T215	318.085	214.795	3.58	1.31439	26.9688	0	3.22434e+07	2.0868e+07	8.3641e-07	-20.189	0.00277843	0.0147269
M318T99	318.128	98.5149	1.64	1.59435	26.9688	0	1.00005e+08	3.04105e+07	2.6967e-07	-21.822	0.00277843	0.0147269
M319T839	319.19	839.258	13.99	1.35572	26.9688	0	1.66849e+07	9.97882e+06	1.6164e-06	-19.239	0.00277843	0.0147269
M320T600_2	320.113	599.836	10	1.19544	26.9688	0	2.57628e+08	2.04763e+08	1.0468e-07	-23.187	0.00277843	0.0147269
M320T331	320.18	331.479	5.52	1.19386	26.9688	0	7.61175e+07	6.06543e+07	3.543e-07	-21.429	0.00277843	0.0147269
M320T770	320.257	769.887	12.83	1.23835	26.9688	0	2.15213e+08	1.59291e+08	1.2531e-07	-22.928	0.00277843	0.0147269
M321T270	321.013	269.533	4.49	1.38694	26.9688	0	1.15962e+07	6.50908e+06	2.3256e-06	-18.714	0.00277843	0.0147269
M323T470	323.051	469.764	7.83	1.07414	26.9688	0	2.89773e+08	2.78788e+08	9.3069e-08	-23.357	0.00277843	0.0147269
M325T543_1	325.001	543.207	9.05	1.08285	26.9688	0	7.11842e+06	6.75754e+06	3.7886e-06	-18.01	0.00277843	0.0147269
M325T417	325.061	417.256	6.95	1.16579	26.9688	0	3.16115e+07	2.63567e+07	8.5313e-07	-20.161	0.00277843	0.0147269
M327T588	327.251	587.54	9.79	1.07392	26.9688	0	1.75322e+08	1.68732e+08	1.5382e-07	-22.632	0.00277843	0.0147269
M328T578_1	327.609	578.201	9.64	1.13947	26.9688	0	1.22763e+08	1.06718e+08	2.1968e-07	-22.118	0.00277843	0.0147269
M329T507	328.557	506.879	8.45	1.35567	26.9688	0	4.82125e+06	2.88372e+06	5.5937e-06	-17.448	0.00277843	0.0147269
M329T316	329.016	315.846	5.26	1.06354	26.9688	0	1.3084e+07	1.2794e+07	2.0612e-06	-18.888	0.00277843	0.0147269
M330T357	330.164	356.533	5.94	1.02316	26.9688	0	9.4394e+07	9.81617e+07	2.857e-07	-21.739	0.00277843	0.0147269
M332T703	332.083	703.114	11.72	1.30575	26.9688	0	2.91408e+07	1.91619e+07	9.2546e-07	-20.043	0.00277843	0.0147269
M332T197	332.121	196.733	3.28	1.10487	26.9688	0	1.63707e+08	1.50212e+08	1.6474e-07	-22.533	0.00277843	0.0147269
M333T596_2	333.143	595.947	9.93	1.26244	26.9688	0	2.30072e+07	1.63406e+07	1.1722e-06	-19.702	0.00277843	0.0147269
M333T379	333.22	379.036	6.32	1.27174	26.9688	0	4.042e+06	2.82464e+06	6.6721e-06	-17.193	0.00277843	0.0147269
M334T382_2	334.185	382.328	6.37	1.0027	26.9688	0	3.88646e+07	4.16911e+07	6.9392e-07	-20.459	0.00277843	0.0147269
M334T709	334.221	708.979	11.82	1.21056	26.9688	0	1.1018e+07	8.54259e+06	2.4477e-06	-18.64	0.00277843	0.0147269
M337T417	337.091	416.707	6.95	1.27824	26.9688	0	3.95394e+08	2.73167e+08	6.8207e-08	-23.805	0.00277843	0.0147269
M338T481	338.087	480.996	8.02	1.44611	26.9688	0	2.27578e+07	1.11888e+07	1.185e-06	-19.687	0.00277843	0.0147269
M338T298	338.18	298.417	4.97	1.16933	26.9688	0	2.04382e+07	1.69444e+07	1.3195e-06	-19.532	0.00277843	0.0147269
M339T649	339.107	648.537	10.81	1.34758	26.9688	0	3.49423e+09	2.12345e+09	7.7181e-09	-26.949	0.00277843	0.0147269
M339T84	339.258	84.464	1.41	1.32544	26.9688	0	4.64791e+07	2.94674e+07	5.8023e-07	-20.717	0.00277843	0.0147269
M340T141	340.158	141.299	2.35	1.35498	26.9688	0	4.3225e+07	2.58897e+07	6.2392e-07	-20.612	0.00277843	0.0147269
M341T613_2	341.088	613.221	10.22	1.03834	26.9688	0	1.11491e+08	1.13296e+08	2.4189e-07	-21.979	0.00277843	0.0147269
M341T519	341.137	519.266	8.65	1.38908	26.9688	0	1.72559e+08	9.64239e+07	1.5629e-07	-22.609	0.00277843	0.0147269
M341T747	341.195	746.646	12.44	1.30465	26.9688	0	1.8497e+07	1.21875e+07	1.458e-06	-19.388	0.00277843	0.0147269
M342T635	341.59	634.7	10.58	1.3526	26.9688	0	2.0198e+07	1.21543e+07	1.3352e-06	-19.514	0.00277843	0.0147269
M342T540	342.076	539.687	8.99	1.15074	26.9688	0	3.11217e+08	2.65771e+08	8.6656e-08	-23.46	0.00277843	0.0147269
M342T590	342.142	590.034	9.83	1.34016	26.9688	0	4.43487e+07	2.73407e+07	6.0811e-07	-20.649	0.00277843	0.0147269
M346T171	346.124	171.069	2.85	1.29752	26.9688	0	1.81267e+08	1.20992e+08	1.4878e-07	-22.68	0.00277843	0.0147269
M347T267	347.057	266.666	4.44	1.10131	26.9688	0	1.02956e+08	9.49913e+07	2.6194e-07	-21.864	0.00277843	0.0147269
M347T446	347.12	446.036	7.43	1.02513	26.9688	0	8.97433e+07	9.30473e+07	3.0051e-07	-21.666	0.00277843	0.0147269
M347T502	347.241	502.032	8.37	1.23897	26.9688	0	3.4044e+07	2.51715e+07	7.9217e-07	-20.268	0.00277843	0.0147269
M347T400_2	347.236	399.987	6.67	1.30367	26.9688	0	3.38528e+07	2.23454e+07	7.9665e-07	-20.26	0.00277843	0.0147269
M349T442_1	348.634	441.793	7.36	1.17001	26.9688	0	8.06443e+06	6.67858e+06	3.3442e-06	-18.19	0.00277843	0.0147269
M349T142	349.109	142.321	2.37	1.10324	26.9688	0	1.3292e+08	1.22273e+08	2.0289e-07	-22.233	0.00277843	0.0147269
M351T687_2	351.107	686.808	11.45	1.45945	26.9688	0	9.28756e+09	4.41918e+09	2.9038e-09	-28.359	0.00277843	0.0147269
M351T387	351.139	387.014	6.45	1.37728	26.9688	0	1.44041e+08	8.24872e+07	1.8723e-07	-22.349	0.00277843	0.0147269
M351T780	351.192	780.038	13	1.19992	26.9688	0	1.45588e+08	1.1487e+08	1.8524e-07	-22.364	0.00277843	0.0147269
M354T304	354.069	303.95	5.07	1.04977	26.9688	0	9.00702e+07	8.99478e+07	2.9942e-07	-21.671	0.00277843	0.0147269
M356T810	356.286	810.113	13.5	1.31996	26.9688	0	2.65387e+07	1.69991e+07	1.0162e-06	-19.908	0.00277843	0.0147269
M357T403	357.094	402.508	6.71	1.17152	26.9688	0	1.08744e+07	8.98395e+06	2.48e-06	-18.621	0.00277843	0.0147269
M357T368	357.211	367.937	6.13	1.11196	26.9688	0	1.03764e+07	9.41681e+06	2.5991e-06	-18.554	0.00277843	0.0147269
M359T583_2	359.078	583.001	9.72	1.08006	26.9688	0	3.00213e+08	2.86217e+08	8.9832e-08	-23.408	0.00277843	0.0147269
M359T399	359.078	399.139	6.65	1.32663	26.9688	0	1.65997e+07	1.05007e+07	1.6247e-06	-19.231	0.00277843	0.0147269
M359T360	359.096	360.252	6	1.34502	26.9688	0	8.30148e+07	5.06993e+07	3.2487e-07	-21.554	0.00277843	0.0147269
M359T477	359.148	476.821	7.95	1.21751	26.9688	0	5.62965e+07	4.31496e+07	4.7905e-07	-20.993	0.00277843	0.0147269
M359T356	359.262	356.489	5.94	1.27014	26.9688	0	9.70461e+07	6.80086e+07	2.779e-07	-21.779	0.00277843	0.0147269
M359T763	359.296	763.306	12.72	1.26044	26.9688	0	2.02173e+07	1.4409e+07	1.3339e-06	-19.516	0.00277843	0.0147269
M362T299	362.083	299.036	4.98	1.0505	26.9688	0	9.076e+07	9.05358e+07	2.9714e-07	-21.682	0.00277843	0.0147269
M362T95	362.094	95.2324	1.59	1.3245	26.9688	0	3.3373e+08	2.11959e+08	8.081e-08	-23.561	0.00277843	0.0147269
M363T673	362.595	672.757	11.21	1.20403	26.9688	0	5.18557e+07	4.06396e+07	5.2007e-07	-20.875	0.00277843	0.0147269
M364T812	364.216	811.967	13.53	1.45281	26.9688	0	2.77041e+07	1.34004e+07	9.7346e-07	-19.97	0.00277843	0.0147269
M365T782	365.154	781.51	13.03	1.11617	26.9688	0	1.41639e+07	1.27701e+07	1.9041e-06	-19.002	0.00277843	0.0147269
M367T812	367.338	811.729	13.53	1.19677	26.9688	0	8.37411e+08	6.64141e+08	3.2205e-08	-24.888	0.00277843	0.0147269
M368T587	368.19	586.94	9.78	1.16416	26.9688	0	6.48727e+06	5.42293e+06	4.1572e-06	-17.876	0.00277843	0.0147269
M370T93	370.132	93.0752	1.55	1.31207	26.9688	0	9.759e+07	6.34311e+07	2.7635e-07	-21.787	0.00277843	0.0147269
M370T94	370.168	94.1924	1.57	1.21099	26.9688	0	5.45786e+08	4.22862e+08	4.9413e-08	-24.271	0.00277843	0.0147269
M370T701	370.226	700.735	11.68	1.25434	26.9688	0	4.15944e+07	2.99581e+07	6.4838e-07	-20.557	0.00277843	0.0147269
M371T808	371.26	808.375	13.47	1.18944	26.9688	0	4.78315e+07	3.83901e+07	5.6383e-07	-20.758	0.00277843	0.0147269
M374T715	374.168	714.905	11.92	1.29338	26.9688	0	5.78724e+07	3.89182e+07	4.66e-07	-21.033	0.00277843	0.0147269
M375T378	375.067	377.546	6.29	1.07774	26.9688	0	1.39648e+07	1.33613e+07	1.9312e-06	-18.982	0.00277843	0.0147269
M378T502	377.566	501.646	8.36	1.03774	26.9688	0	2.94242e+07	2.99278e+07	9.1655e-07	-20.057	0.00277843	0.0147269
M378T712	378.131	712.054	11.87	1.36673	26.9688	0	2.72266e+07	1.593e+07	9.9053e-07	-19.945	0.00277843	0.0147269
M378T604	378.143	604.481	10.07	1.45494	26.9688	0	1.08817e+08	5.23593e+07	2.4784e-07	-21.944	0.00277843	0.0147269
M380T369	379.721	369.184	6.15	1.07148	26.9688	0	3.17306e+07	3.06523e+07	8.4993e-07	-20.166	0.00277843	0.0147269
M381T839	381.24	838.793	13.98	1.43258	26.9688	0	4.38746e+07	2.22719e+07	6.1468e-07	-20.634	0.00277843	0.0147269
M386T661_2	386.257	660.548	11.01	1.08416	26.9688	0	4.8438e+07	4.58897e+07	5.5677e-07	-20.776	0.00277843	0.0147269
M393T426_1	392.571	425.609	7.09	1.07562	26.9688	0	1.02863e+07	9.87386e+06	2.6218e-06	-18.541	0.00277843	0.0147269
M394T623	394.121	622.957	10.38	1.3913	26.9688	0	3.82199e+09	2.12572e+09	7.0562e-09	-27.078	0.00277843	0.0147269
M396T541	396.205	540.556	9.01	1.13857	26.9688	0	6.14334e+07	5.34804e+07	4.3899e-07	-21.119	0.00277843	0.0147269
M399T631	399.168	631.157	10.52	1.57018	26.9688	0	2.4093e+06	813278	1.1194e-05	-16.447	0.00277843	0.0147269
M400T450	399.63	450.158	7.5	1.0901	26.9688	0	6.59915e+06	6.19498e+06	4.0867e-06	-17.901	0.00277843	0.0147269
M400T701	400.136	700.732	11.68	1.46874	26.9688	0	4.61702e+07	2.14567e+07	5.8412e-07	-20.707	0.00277843	0.0147269
M400T394	400.141	394.125	6.57	1.13789	26.9688	0	2.26949e+07	1.97778e+07	1.1883e-06	-19.683	0.00277843	0.0147269
M406T509	406.172	508.864	8.48	1.25573	26.9688	0	4.54999e+06	3.2693e+06	5.9272e-06	-17.364	0.00277843	0.0147269
M407T748	407.048	748.09	12.47	1.08917	26.9688	0	1.53832e+08	1.44618e+08	1.7531e-07	-22.444	0.00277843	0.0147269
M409T587	409.112	587.312	9.79	1.07951	26.9688	0	1.45089e+08	1.38442e+08	1.8588e-07	-22.359	0.00277843	0.0147269
M409T717	409.216	716.939	11.95	1.23282	26.9688	0	7.48231e+07	5.59e+07	3.6043e-07	-21.404	0.00277843	0.0147269
M410T792	410.181	791.99	13.2	1.34184	26.9688	0	1.02152e+08	6.27722e+07	2.6401e-07	-21.853	0.00277843	0.0147269
M411T311_2	411.109	311.399	5.19	1.16144	26.9688	0	7.64949e+06	6.42228e+06	3.5256e-06	-18.114	0.00277843	0.0147269
M411T341	411.232	340.821	5.68	1.1363	26.9688	0	1.40797e+07	1.23008e+07	1.9154e-06	-18.994	0.00277843	0.0147269
M415T476	414.614	476.261	7.94	1.02124	26.9688	0	9.31712e+06	9.7174e+06	2.8945e-06	-18.398	0.00277843	0.0147269
M417T523	417.079	522.836	8.71	1.31172	26.9688	0	1.189e+08	7.73324e+07	2.2682e-07	-22.072	0.00277843	0.0147269
M417T575	417.079	574.88	9.58	1.08295	26.9688	0	2.10108e+07	1.99425e+07	1.2836e-06	-19.571	0.00277843	0.0147269
M421T392	421.106	392.167	6.54	1.30839	26.9688	0	1.12656e+08	7.37211e+07	2.3939e-07	-21.994	0.00277843	0.0147269
M421T303	421.152	302.983	5.05	1.09545	26.9688	0	5.85797e+07	5.45403e+07	4.6038e-07	-21.051	0.00277843	0.0147269
M421T810	421.233	809.804	13.5	1.1559	26.9688	0	5.75514e+07	4.87468e+07	4.686e-07	-21.025	0.00277843	0.0147269
M423T79	422.801	79.0058	1.32	1.37463	26.9688	0	7.68568e+06	4.42525e+06	3.509e-06	-18.121	0.00277843	0.0147269
M423T437_2	423.133	437.069	7.28	1.25402	26.9688	0	4.62511e+07	3.33306e+07	5.8309e-07	-20.71	0.00277843	0.0147269
M424T815	424.275	815.204	13.59	1.12875	26.9688	0	8.62465e+07	7.62475e+07	3.1269e-07	-21.609	0.00277843	0.0147269
M430T668	430.11	668.106	11.14	1.03669	26.9688	0	1.00975e+08	1.02867e+08	2.6708e-07	-21.836	0.00277843	0.0147269
M431T664	431.314	664.41	11.07	1.00782	26.9688	0	6.37159e+07	6.78214e+07	4.2327e-07	-21.172	0.00277843	0.0147269
M434T92	434.186	91.7267	1.53	1.36361	26.9688	0	4.13427e+08	2.43412e+08	6.5232e-08	-23.87	0.00277843	0.0147269
M435T800	434.753	799.815	13.33	1.23008	26.9688	0	1.09986e+07	8.25497e+06	2.452e-06	-18.638	0.00277843	0.0147269
M436T196	436.111	195.883	3.26	1.00372	26.9688	0	7.58703e+07	8.1262e+07	3.5546e-07	-21.424	0.00277843	0.0147269
M437T715	437.103	714.577	11.91	1.39378	26.9688	0	4.66315e+07	2.57995e+07	5.7834e-07	-20.722	0.00277843	0.0147269
M437T777	437.285	777.347	12.96	1.37888	26.9688	0	2.02989e+07	1.15863e+07	1.3286e-06	-19.522	0.00277843	0.0147269
M438T164	437.971	163.964	2.73	1.13736	26.9688	0	6.79386e+07	5.92558e+07	3.9696e-07	-21.265	0.00277843	0.0147269
M438T600	438.132	600.183	10	1.26528	26.9688	0	1.25591e+07	8.87608e+06	2.1474e-06	-18.829	0.00277843	0.0147269
M440T441	440.122	441.206	7.35	1.23917	26.9688	0	1.62769e+07	1.20308e+07	1.6569e-06	-19.203	0.00277843	0.0147269
M443T436	442.645	436.111	7.27	1.27839	26.9688	0	1.90597e+06	1.31644e+06	1.415e-05	-16.109	0.00277843	0.0147269
M443T563	443.274	563.237	9.39	1.25825	26.9688	0	5.89258e+07	4.21564e+07	4.5767e-07	-21.059	0.00277843	0.0147269
M444T366	444.183	365.509	6.09	1.42786	26.9688	0	1.81281e+07	9.30322e+06	1.4877e-06	-19.359	0.00277843	0.0147269
M445T31	445.118	31.0909	0.52	1.19969	26.9688	0	2.61107e+06	2.06092e+06	1.0329e-05	-16.563	0.00277843	0.0147269
M447T331	447.207	331.471	5.52	1.30442	26.9688	0	1.96444e+07	1.2949e+07	1.3729e-06	-19.474	0.00277843	0.0147269
M449T353	449.201	352.59	5.88	1.437	26.9688	0	1.12674e+07	5.66087e+06	2.3935e-06	-18.672	0.00277843	0.0147269
M451T620_1	451.1	620.287	10.34	1.52135	26.9688	0	1.16879e+08	4.68271e+07	2.3074e-07	-22.047	0.00277843	0.0147269
M451T566_2	451.141	566.283	9.44	1.01214	26.9688	0	6.22721e+06	6.58506e+06	4.3308e-06	-17.817	0.00277843	0.0147269
M454T311	454.189	310.989	5.18	1.47127	26.9688	0	6.08565e+06	2.80974e+06	4.4315e-06	-17.784	0.00277843	0.0147269
M457T780	457.23	780.063	13	1.12375	26.9688	0	2.11067e+08	1.88061e+08	1.2777e-07	-22.9	0.00277843	0.0147269
M463T572	463.2	571.571	9.53	1.28633	26.9688	0	3.77313e+07	2.56963e+07	7.1476e-07	-20.416	0.00277843	0.0147269
M465T593	465.135	593.371	9.89	1.18853	26.9688	0	6.33651e+07	5.0932e+07	4.2561e-07	-21.164	0.00277843	0.0147269
M470T742	470.126	741.51	12.36	1.10619	26.9688	0	2.05171e+07	1.87875e+07	1.3145e-06	-19.537	0.00277843	0.0147269
M470T497	470.252	496.942	8.28	1.25793	26.9688	0	4.05195e+07	2.90044e+07	6.6557e-07	-20.519	0.00277843	0.0147269
M473T477	473.108	477.11	7.95	1.04	26.9688	0	3.26238e+07	3.30679e+07	8.2666e-07	-20.206	0.00277843	0.0147269
M473T810	473.287	810.039	13.5	1.1131	26.9688	0	1.92922e+07	1.7477e+07	1.3979e-06	-19.448	0.00277843	0.0147269
M480T785	480.094	784.59	13.08	1.15159	26.9688	0	3.90472e+07	3.33003e+07	6.9067e-07	-20.465	0.00277843	0.0147269
M480T456	480.165	455.771	7.6	1.32583	26.9688	0	4.20682e+07	2.66517e+07	6.4107e-07	-20.573	0.00277843	0.0147269
M481T631	481.169	630.872	10.51	1.43047	26.9688	0	761801	388595	3.5401e-05	-14.786	0.00277843	0.0147269
M482T466	482.127	465.643	7.76	1.11364	26.9688	0	6.43224e+07	5.82215e+07	4.1927e-07	-21.186	0.00277843	0.0147269
M485T607	485.093	606.925	10.12	1.34176	26.9688	0	1.12678e+08	6.92505e+07	2.3934e-07	-21.994	0.00277843	0.0147269
M487T463	487.213	463.116	7.72	1.16403	26.9688	0	3.54119e+08	2.96084e+08	7.6157e-08	-23.646	0.00277843	0.0147269
M501T196	501.146	196.41	3.27	1.11827	26.9688	0	5.98839e+07	5.38148e+07	4.5035e-07	-21.082	0.00277843	0.0147269
M504T500	504.285	499.82	8.33	1.44884	26.9688	0	4.31068e+07	2.10537e+07	6.2563e-07	-20.608	0.00277843	0.0147269
M505T760_1	505.176	760.121	12.67	1.09964	26.9688	0	2.71936e+08	2.51549e+08	9.9173e-08	-23.265	0.00277843	0.0147269
M506T607	506.162	607.149	10.12	1.13187	26.9688	0	6.06167e+07	5.33277e+07	4.4491e-07	-21.1	0.00277843	0.0147269
M507T341	507.18	341.171	5.69	1.39846	26.9688	0	4.79111e+06	2.62438e+06	5.6289e-06	-17.439	0.00277843	0.0147269
M509T763	509.055	762.734	12.71	1.20411	26.9688	0	8.21242e+06	6.43527e+06	3.2839e-06	-18.216	0.00277843	0.0147269
M512T541	512.153	540.72	9.01	1.11515	26.9688	0	2.99188e+06	2.70175e+06	9.014e-06	-16.759	0.00277843	0.0147269
M514T665	513.821	664.614	11.08	1.08703	26.9688	0	8.09772e+06	7.63782e+06	3.3304e-06	-18.196	0.00277843	0.0147269
M520T642	520.178	641.969	10.7	1.20084	26.9688	0	6.88573e+06	5.42476e+06	3.9166e-06	-17.962	0.00277843	0.0147269
M524T704	524.185	703.791	11.73	1.34709	26.9688	0	5.0028e+06	3.04307e+06	5.3907e-06	-17.501	0.00277843	0.0147269
M528T457_2	527.638	456.714	7.61	1.32737	26.9688	0	1.34678e+08	8.50756e+07	2.0025e-07	-22.252	0.00277843	0.0147269
M533T96_2	533.159	95.7775	1.6	1.26048	26.9688	0	1.10221e+08	7.85497e+07	2.4468e-07	-21.963	0.00277843	0.0147269
M539T562	539.194	561.958	9.37	1.34453	26.9688	0	2.77111e+06	1.69399e+06	9.7321e-06	-16.649	0.00277843	0.0147269
M544T95	544.194	94.6733	1.58	1.03766	26.9688	0	1.26214e+07	1.28389e+07	2.1367e-06	-18.836	0.00277843	0.0147269
M545T619	545.161	619.137	10.32	1.03667	26.9688	0	2.1529e+08	2.19333e+08	1.2527e-07	-22.928	0.00277843	0.0147269
M546T649	546.08	648.686	10.81	1.1483	26.9688	0	3.37822e+06	2.89603e+06	7.9831e-06	-16.935	0.00277843	0.0147269
M552T417_2	551.627	416.844	6.95	1.21744	26.9688	0	1.29326e+09	9.91354e+08	2.0853e-08	-25.515	0.00277843	0.0147269
M558T389_2	558.28	388.979	6.48	1.36885	26.9688	0	5.16361e+07	3.00824e+07	5.2229e-07	-20.869	0.00277843	0.0147269
M563T532	563.149	532.378	8.87	1.33961	26.9688	0	1.05834e+07	6.53142e+06	2.5482e-06	-18.582	0.00277843	0.0147269
M565T759_1	565.292	759.069	12.65	1.31507	26.9688	0	1.54617e+07	9.99417e+06	1.7442e-06	-19.129	0.00277843	0.0147269
M567T611_1	567.13	611.113	10.19	1.11314	26.9688	0	4.2054e+07	3.80951e+07	6.4129e-07	-20.573	0.00277843	0.0147269
M571T823	571.434	823.335	13.72	1.13707	26.9688	0	9.36973e+07	8.17592e+07	2.8783e-07	-21.728	0.00277843	0.0147269
M574T689	574.142	688.705	11.48	1.20857	26.9688	0	3.45345e+07	2.68638e+07	7.8092e-07	-20.288	0.00277843	0.0147269
M577T462_2	577.324	462.154	7.7	1.22874	26.9688	0	1.01385e+07	7.62648e+06	2.66e-06	-18.52	0.00277843	0.0147269
M582T359	582.232	359.464	5.99	1.27455	26.9688	0	5.287e+06	3.67648e+06	5.101e-06	-17.581	0.00277843	0.0147269
M583T701_1	582.66	701.021	11.68	1.13366	26.9688	0	6.38299e+06	5.59968e+06	4.2251e-06	-17.853	0.00277843	0.0147269
M583T449	583.195	448.772	7.48	1.07832	26.9688	0	1.51481e+07	1.44805e+07	1.7803e-06	-19.099	0.00277843	0.0147269
M586T439	586.202	439.45	7.32	1.39045	26.9688	0	1.14297e+07	6.36835e+06	2.3595e-06	-18.693	0.00277843	0.0147269
M595T625	595.265	625.419	10.42	1.1747	26.9688	0	1.24872e+07	1.02639e+07	2.1597e-06	-18.821	0.00277843	0.0147269
M599T537_2	599.181	537.237	8.95	1.13521	26.9688	0	2.22396e+07	1.9463e+07	1.2126e-06	-19.653	0.00277843	0.0147269
M599T450_2	599.185	449.701	7.5	1.34951	26.9688	0	1.10614e+08	6.69671e+07	2.4381e-07	-21.968	0.00277843	0.0147269
M605T306	605.19	305.62	5.09	1.19732	26.9688	0	2.30211e+07	1.82412e+07	1.1715e-06	-19.703	0.00277843	0.0147269
M612T822_1	612.275	821.786	13.7	1.06939	26.9688	0	1.15307e+08	1.11747e+08	2.3389e-07	-22.028	0.00277843	0.0147269
M617T505_3	617.139	505.211	8.42	1.14152	26.9688	0	1.06034e+09	9.18787e+08	2.5434e-08	-25.229	0.00277843	0.0147269
M617T635_3	617.175	634.934	10.58	1.43511	26.9688	0	7.9995e+08	4.0369e+08	3.3713e-08	-24.822	0.00277843	0.0147269
M620T604_2	619.751	604.021	10.07	1.13256	26.9688	0	3.41967e+08	3.00521e+08	7.8864e-08	-23.596	0.00277843	0.0147269
M620T604_4	620.252	603.869	10.06	1.10054	26.9688	0	1.66793e+08	1.54073e+08	1.6169e-07	-22.56	0.00277843	0.0147269
M627T832_1	627.272	832.077	13.87	1.14684	26.9688	0	2.36276e+07	2.03021e+07	1.1414e-06	-19.741	0.00277843	0.0147269
M628T453	628.154	452.949	7.55	1.27706	26.9688	0	7.28469e+07	5.04329e+07	3.7021e-07	-21.365	0.00277843	0.0147269
M633T82_1	632.672	81.6599	1.36	1.09905	26.9688	0	3.772e+07	3.4924e+07	7.1497e-07	-20.416	0.00277843	0.0147269
M648T499_2	648.257	498.954	8.32	1.35998	26.9688	0	1.8705e+07	1.1093e+07	1.4418e-06	-19.404	0.00277843	0.0147269
M652T762_2	652.197	762.286	12.7	1.01281	26.9688	0	7.43049e+06	7.84952e+06	3.6295e-06	-18.072	0.00277843	0.0147269
M652T620	652.237	620.5	10.34	1.14313	26.9688	0	6.05331e+06	5.23187e+06	4.4552e-06	-17.776	0.00277843	0.0147269
M657T635_3	657.241	635.097	10.58	1.17042	26.9688	0	7.10892e+06	5.88342e+06	3.7937e-06	-18.008	0.00277843	0.0147269
M665T401_1	665.203	400.948	6.68	1.36624	26.9688	0	3.5033e+06	2.05172e+06	7.6981e-06	-16.987	0.00277843	0.0147269
M671T296	671.206	295.762	4.93	1.48232	26.9688	0	1.63148e+07	7.31614e+06	1.653e-06	-19.206	0.00277843	0.0147269
M681T700_1	680.666	699.859	11.66	1.09613	26.9688	0	6.88409e+06	6.40257e+06	3.9175e-06	-17.962	0.00277843	0.0147269
M681T669_2	681.191	669.042	11.15	1.45493	26.9688	0	7.98105e+08	3.84035e+08	3.3791e-08	-24.819	0.00277843	0.0147269
M687T697_1	687.149	697.066	11.62	1.27015	26.9688	0	7.48417e+06	5.24465e+06	3.6034e-06	-18.082	0.00277843	0.0147269
M691T450	691.193	449.594	7.49	1.32586	26.9688	0	7.09712e+07	4.49596e+07	3.8e-07	-21.328	0.00277843	0.0147269
M691T733_1	691.288	732.77	12.21	1.40739	26.9688	0	8.61939e+06	4.63096e+06	3.1288e-06	-18.286	0.00277843	0.0147269
M697T457_4	697.19	456.702	7.61	1.30367	26.9688	0	6.78127e+06	4.47609e+06	3.9769e-06	-17.94	0.00277843	0.0147269
M697T665_1	697.298	664.686	11.08	1.25313	26.9688	0	6.63664e+07	4.78994e+07	4.0636e-07	-21.231	0.00277843	0.0147269
M700T635	700.233	634.702	10.58	1.11642	26.9688	0	1.90909e+07	1.72055e+07	1.4127e-06	-19.433	0.00277843	0.0147269
M703T783	703.401	782.893	13.05	1.21025	26.9688	0	1.58731e+07	1.23133e+07	1.699e-06	-19.167	0.00277843	0.0147269
M706T599_1	706.176	599.04	9.98	1.04607	26.9688	0	8.2099e+07	8.24506e+07	3.2849e-07	-21.538	0.00277843	0.0147269
M717T399_1	717.147	399.011	6.65	1.22588	26.9688	0	1.50127e+06	1.13472e+06	1.7964e-05	-15.765	0.00277843	0.0147269
M718T597_1	718.247	596.841	9.95	1.10822	26.9688	0	6.25431e+07	5.709e+07	4.312e-07	-21.145	0.00277843	0.0147269
M722T468	722.329	468.362	7.81	1.17265	26.9688	0	3.89337e+06	3.21068e+06	6.9268e-06	-17.139	0.00277843	0.0147269
M727T671	726.683	670.993	11.18	1.00945	26.9688	0	3.48397e+07	3.69929e+07	7.7408e-07	-20.301	0.00277843	0.0147269
M728T688_2	728.18	688.431	11.47	1.24702	26.9688	0	2.54489e+07	1.85609e+07	1.0597e-06	-19.848	0.00277843	0.0147269
M730T635_2	729.716	634.777	10.58	1.27821	26.9688	0	1.28172e+07	8.85555e+06	2.1041e-06	-18.858	0.00277843	0.0147269
M736T807_1	736.352	806.967	13.45	1.01513	26.9688	0	1.38952e+07	1.46271e+07	1.9409e-06	-18.975	0.00277843	0.0147269
M742T624	742.406	623.537	10.39	1.02288	26.9688	0	3.62738e+06	3.77378e+06	7.4348e-06	-17.037	0.00277843	0.0147269
M747T81_2	746.839	80.8974	1.35	1.15102	26.9688	0	5.23898e+06	4.47195e+06	5.1477e-06	-17.568	0.00277843	0.0147269
M749T469_2	749.144	468.825	7.81	1.11399	26.9688	0	5.86434e+07	5.30524e+07	4.5988e-07	-21.052	0.00277843	0.0147269
M771T629_1	771.181	628.771	10.48	1.0353	6.76492e+06	6.90628e+06	26.9688	0	250840	17.936	0.00277843	0.0147269
M779T699	779.179	698.671	11.64	1.22006	26.9688	0	2.47078e+08	1.88576e+08	1.0915e-07	-23.127	0.00277843	0.0147269
M787T440_1	787.157	439.615	7.33	1.18222	26.9688	0	1.60158e+07	1.30055e+07	1.6839e-06	-19.18	0.00277843	0.0147269
M790T682	790.263	681.515	11.36	1.35908	26.9688	0	1.34432e+07	7.98666e+06	2.0061e-06	-18.927	0.00277843	0.0147269
M799T731_1	799.192	731.067	12.18	1.26108	26.9688	0	6.03861e+06	4.29899e+06	4.4661e-06	-17.773	0.00277843	0.0147269
M808T661_1	808.236	661.111	11.02	1.07422	26.9688	0	2.23411e+07	2.14913e+07	1.2071e-06	-19.66	0.00277843	0.0147269
M841T762_1	841.276	762.31	12.71	1.16237	26.9688	0	5.97498e+06	5.009e+06	4.5136e-06	-17.757	0.00277843	0.0147269
M857T724_2	857.306	724.397	12.07	1.15144	26.9688	0	1.71697e+07	1.46461e+07	1.5707e-06	-19.28	0.00277843	0.0147269
M878T714_1	878.297	713.519	11.89	1.267	26.9688	0	4.47733e+06	3.15486e+06	6.0234e-06	-17.341	0.00277843	0.0147269
M888T522_2	888.151	522.241	8.7	1.20661	26.9688	0	3.03334e+07	2.36722e+07	8.8908e-07	-20.101	0.00277843	0.0147269
M919T516_3	919.207	516.241	8.6	1.03238	26.9688	0	2.40151e+08	2.4626e+08	1.123e-07	-23.086	0.00277843	0.0147269
M920T680_1	920.123	680.357	11.34	1.20765	26.9688	0	3.45082e+06	2.68837e+06	7.8152e-06	-16.965	0.00277843	0.0147269
M941T549_3	941.26	548.63	9.14	1.47919	26.9688	0	1.42954e+08	6.46436e+07	1.8865e-07	-22.338	0.00277843	0.0147269
M963T556	963.246	556.447	9.27	1.04578	26.9688	0	5.37067e+06	5.39602e+06	5.0215e-06	-17.603	0.00277843	0.0147269
M965T80_1	964.512	79.8525	1.33	1.17264	26.9688	0	1.41692e+07	1.16849e+07	1.9033e-06	-19.003	0.00277843	0.0147269
M987T759	987.381	759.459	12.66	1.01327	26.9688	0	2.82036e+06	2.97734e+06	9.5622e-06	-16.674	0.00277843	0.0147269
M115T224	114.531	224.466	3.74	1.49519	1.98369e+06	4.85896e+06	4.86907e+07	1.96245e+07	0.040741	-4.6174	0.00366455	0.0147269
M173T427	173.071	427.046	7.12	1.4375	1.84797e+07	4.52658e+07	3.87835e+08	1.7974e+08	0.047648	-4.3914	0.00366455	0.0147269
M192T232	192.018	232.189	3.87	1.42003	962654	2.35795e+06	1.9472e+07	9.37772e+06	0.049438	-4.3382	0.00366455	0.0147269
M209T656_2	209.08	655.575	10.93	1.43181	8.42494e+06	2.06367e+07	8.89109e+07	3.53472e+07	0.094757	-3.3996	0.00366455	0.0147269
M229T196	228.577	196.192	3.27	1.38087	2.04663e+06	5.01314e+06	1.12809e+08	6.27615e+07	0.018143	-5.7845	0.00366455	0.0147269
M248T495_2	248.102	495.317	8.26	1.0815	4.66747e+06	1.14329e+07	3.1231e+08	2.9243e+08	0.014945	-6.0642	0.00366455	0.0147269
M259T746	259.132	745.955	12.43	1.43621	319582	782746	2.33428e+07	1.1562e+07	0.013691	-6.1906	0.00366455	0.0147269
M265T835	265.179	834.946	13.92	1.35174	3.70889e+06	9.08483e+06	6.61975e+07	3.6555e+07	0.056028	-4.1577	0.00366455	0.0147269
M271T154	271	154.369	2.57	1.63533	630489	1.54431e+06	1.14934e+07	2.11709e+06	0.054857	-4.1882	0.00366455	0.0147269
M271T653	271.168	652.835	10.88	1.31549	36133.8	88443.3	3.86868e+06	2.47382e+06	0.0093401	-6.7423	0.00366455	0.0147269
M281T811	281.247	811.345	13.52	1.53046	824857	2.02041e+06	3.68231e+07	1.38647e+07	0.022401	-5.4803	0.00366455	0.0147269
M322T779	322.273	778.873	12.98	1.279	6.88129e+06	1.68556e+07	1.18771e+09	8.14536e+08	0.0057938	-7.4313	0.00366455	0.0147269
M339T507	339.177	507.431	8.46	1.42962	1.62196e+06	3.97291e+06	5.73092e+07	2.81841e+07	0.028302	-5.143	0.00366455	0.0147269
M358T756	358.256	755.649	12.59	1.5333	1.04359e+06	2.5562e+06	3.01252e+07	1.09195e+07	0.034642	-4.8513	0.00366455	0.0147269
M366T792	366.262	791.836	13.2	1.14707	8.29816e+06	2.03262e+07	6.53389e+08	5.53725e+08	0.0127	-6.299	0.00366455	0.0147269
M368T602	368.211	602.033	10.03	1.24663	899241	2.20262e+06	8.80287e+07	6.35511e+07	0.010215	-6.6131	0.00366455	0.0147269
M371T798	371.17	797.655	13.29	1.45956	2.03241e+06	4.97831e+06	2.76471e+07	1.11211e+07	0.073513	-3.7659	0.00366455	0.0147269
M386T741	386.161	741.062	12.35	1.28421	2.30855e+06	5.65471e+06	3.71469e+07	2.31347e+07	0.062146	-4.0082	0.00366455	0.0147269
M448T429	448.214	428.629	7.14	1.58522	2.19719e+06	5.38192e+06	5.11716e+07	1.45603e+07	0.042938	-4.5416	0.00366455	0.0147269
M462T479	462.193	478.929	7.98	1.38956	458262	1.12244e+06	1.00603e+07	5.24123e+06	0.045552	-4.4564	0.00366455	0.0147269
M529T835	529.297	834.94	13.92	1.50622	4.01442e+06	9.83322e+06	4.99147e+07	1.6548e+07	0.080426	-3.6362	0.00366455	0.0147269
M530T793_1	530.273	792.952	13.22	1.28014	1.7469e+06	4.27896e+06	1.26556e+08	8.58329e+07	0.013803	-6.1788	0.00366455	0.0147269
M543T708_1	542.699	708.194	11.8	1.45609	139522	341691	6.19694e+06	2.88621e+06	0.022515	-5.473	0.00366455	0.0147269
M600T709	600.435	709.084	11.82	1.24805	111634	273379	1.72746e+07	1.24926e+07	0.0064623	-7.2737	0.00366455	0.0147269
M605T836	605.24	836.393	13.94	1.22569	151822	371819	1.05116e+07	7.82407e+06	0.014443	-6.1135	0.00366455	0.0147269
M607T420_2	607.2	420.136	7	1.45194	43218.3	105797	2.96641e+06	1.413e+06	0.014569	-6.1009	0.00366455	0.0147269
M634T635_2	634.154	635.042	10.58	1.27258	2.5144e+06	6.15893e+06	4.89766e+07	3.18305e+07	0.051339	-4.2838	0.00366455	0.0147269
M636T293	636.092	293.24	4.89	1.44025	357709	876138	8.44278e+06	3.93462e+06	0.042369	-4.5609	0.00366455	0.0147269
M645T628	645.295	627.793	10.46	1.36984	1.53698e+06	3.76475e+06	1.01737e+08	5.8137e+07	0.015107	-6.0486	0.00366455	0.0147269
M647T611_2	647.205	610.847	10.18	1.41899	234479	574289	5.10107e+06	2.48279e+06	0.045967	-4.4433	0.00366455	0.0147269
M649T586_2	649.291	586.178	9.77	1.28075	99165.2	242838	7.50674e+06	5.08929e+06	0.01321	-6.2422	0.00366455	0.0147269
M666T666_1	665.668	666.293	11.1	1.5299	173441	424775	1.67572e+07	6.45244e+06	0.01035	-6.5942	0.00366455	0.0147269
M675T717_2	675.16	716.553	11.94	1.4946	49424.8	121000	4.84216e+06	2.07446e+06	0.010207	-6.6143	0.00366455	0.0147269
M713T665_1	713.368	664.671	11.08	1.49895	831345	2.0363e+06	2.35493e+07	9.51386e+06	0.035302	-4.8241	0.00366455	0.0147269
M832T669_1	832.222	668.573	11.14	1.39981	166224	407098	3.2755e+06	1.6487e+06	0.050748	-4.3005	0.00366455	0.0147269
M161T780	161.132	779.914	13	1.5942	4.87885e+06	8.68804e+06	4.25645e+07	7.48531e+06	0.11462	-3.125	0.00433691	0.0147269
M210T592	210.156	592.305	9.87	1.46365	1.25036e+06	2.17358e+06	1.91834e+07	8.15849e+06	0.065179	-3.9394	0.00433691	0.0147269
M248T665	248.208	664.609	11.08	1.45224	6.60715e+06	1.02794e+07	1.10921e+08	4.94709e+07	0.059566	-4.0694	0.00433691	0.0147269
M257T625	257.128	625.279	10.42	1.23977	8.41265e+06	1.39392e+07	2.32754e+08	1.65061e+08	0.036144	-4.7901	0.00433691	0.0147269
M258T443	258.073	442.737	7.38	1.55405	2.4193e+06	4.91479e+06	1.47261e+08	5.17596e+07	0.016429	-5.9276	0.00433691	0.0147269
M267T199	266.575	198.921	3.32	1.39472	43485.7	82665.1	2.38437e+06	1.28991e+06	0.018238	-5.7769	0.00433691	0.0147269
M275T374	275.102	374.385	6.24	1.33577	2.1111e+06	4.0848e+06	7.62303e+07	4.58988e+07	0.027694	-5.1743	0.00433691	0.0147269
M293T372_2	292.605	371.951	6.2	1.52501	2.17134e+06	4.08037e+06	2.73646e+07	9.10575e+06	0.079348	-3.6557	0.00433691	0.0147269
M301T94	301.042	94.2528	1.57	1.5981	9.89879e+06	1.54128e+07	1.15565e+08	2.75426e+07	0.085655	-3.5453	0.00433691	0.0147269
M321T650	321.241	649.844	10.83	1.50806	1.85859e+06	2.9533e+06	1.21607e+07	3.12142e+06	0.15284	-2.7099	0.00433691	0.0147269
M324T367	324.188	367.272	6.12	1.61131	288380	515264	3.50601e+06	735998	0.082253	-3.6038	0.00433691	0.0147269
M336T199	336.093	198.921	3.32	1.50796	900972	1.50953e+06	1.66858e+07	6.41051e+06	0.053996	-4.211	0.00433691	0.0147269
M341T781_1	341.135	781.049	13.02	1.57818	1.00854e+07	2.1592e+07	1.04581e+08	2.20638e+07	0.096437	-3.3743	0.00433691	0.0147269
M341T540	341.193	540.219	9	1.43664	3.9223e+06	6.6706e+06	5.14453e+07	2.29464e+07	0.076242	-3.7133	0.00433691	0.0147269
M346T475	346.148	475.134	7.92	1.05087	7.94311e+06	1.45189e+07	1.44052e+08	1.34917e+08	0.055141	-4.1807	0.00433691	0.0147269
M347T586	347.182	586.458	9.77	1.30722	135236	214219	6.6656e+06	4.2773e+06	0.020289	-5.6232	0.00433691	0.0147269
M366T741	366.194	740.999	12.35	1.4398	1.0884e+07	1.69719e+07	6.91471e+07	2.36132e+07	0.1574	-2.6675	0.00433691	0.0147269
M481T751	481.274	751.039	12.52	1.15911	115968	187371	2.22667e+07	1.86655e+07	0.0052081	-7.585	0.00433691	0.0147269
M485T443	485.196	443.456	7.39	1.27168	473578	986952	4.1128e+07	2.83962e+07	0.011515	-6.4404	0.00433691	0.0147269
M542T708	542.198	708.188	11.8	1.45042	1.67302e+06	2.95864e+06	1.91545e+07	7.97423e+06	0.087343	-3.5172	0.00433691	0.0147269
M643T736_2	643.282	735.947	12.27	1.45434	262292	412080	6.51923e+06	2.98685e+06	0.040234	-4.6355	0.00433691	0.0147269
M979T501_1	979.255	500.895	8.35	1.55322	416176	835568	3.58005e+06	774220	0.11625	-3.1047	0.00433691	0.0147269
M159T610	159.091	610.178	10.17	1.50413	3.02504e+07	5.37564e+07	6.42003e+08	2.5246e+08	0.047119	-4.4076	0.00477182	0.0147269
M228T822	228.101	822.002	13.7	1.13669	6.00203e+06	9.88133e+06	1.15487e+08	9.50811e+07	0.051971	-4.2661	0.00477182	0.0147269
M236T143	236.111	142.614	2.38	1.26294	9.52917e+06	1.28341e+07	1.43926e+08	9.45054e+07	0.066209	-3.9168	0.00477182	0.0147269
M252T348	252.071	347.703	5.8	1.62849	5.64517e+07	1.00723e+08	7.47091e+08	1.4232e+08	0.075562	-3.7262	0.00477182	0.0147269
M328T132	328.159	132.311	2.21	1.49745	1.4884e+07	1.74477e+07	9.26405e+07	2.85309e+07	0.16066	-2.6379	0.00477182	0.0147269
M330T307	330.1	306.621	5.11	1.31988	377228	417050	2.69412e+07	1.70125e+07	0.014002	-6.1582	0.00477182	0.0147269
M401T98	401.121	97.514	1.63	1.51376	1.00451e+06	1.49171e+06	2.6326e+07	1.0276e+07	0.038157	-4.7119	0.00477182	0.0147269
M479T615	479.088	615.081	10.25	1.62521	494041	652205	1.1941e+07	2.87703e+06	0.041373	-4.5952	0.00477182	0.0147269
M621T306	621.162	305.606	5.09	1.1008	345316	496680	1.34534e+07	1.20934e+07	0.025668	-5.2839	0.00477182	0.0147269
M94T227	93.5259	227.352	3.79	1.64458	171728	238145	2.42606e+07	5.42503e+06	0.0070785	-7.1423	0.00499812	0.0147269
M175T691	175.148	691.48	11.52	1.51695	5.6274e+06	8.73927e+06	3.98159e+07	1.07896e+07	0.14134	-2.8228	0.00499812	0.0147269
M221T196	220.587	196.464	3.27	1.42417	56047.8	101142	3.56163e+06	1.81145e+06	0.015737	-5.9897	0.00499812	0.0147269
M265T233	265.095	233.078	3.88	1.63397	340402	331395	1.92013e+08	4.66717e+07	0.0017728	-9.1397	0.00499812	0.0147269
M307T564	307.116	563.648	9.39	1.4423	442616	569423	2.53093e+06	865611	0.17488	-2.5155	0.00499812	0.0147269
M335T360	335.143	360.319	6.01	1.57562	1.72294e+06	1.91276e+06	1.15302e+07	2.61304e+06	0.14943	-2.7425	0.00499812	0.0147269
M344T833	344.209	833.182	13.89	1.43518	937437	992175	8.45434e+06	3.66068e+06	0.11088	-3.1729	0.00499812	0.0147269
M347T178	347.192	178.207	2.97	1.51436	1.46952e+06	1.89905e+06	1.73303e+07	6.20839e+06	0.084795	-3.5599	0.00499812	0.0147269
M459T373	459.16	372.793	6.21	1.60187	3.56712e+06	3.18955e+06	6.07372e+07	1.64577e+07	0.05873	-4.0898	0.00499812	0.0147269
M598T505_1	598.165	505.202	8.42	1.43448	1.10171e+07	9.17387e+06	4.32828e+07	1.34814e+07	0.25454	-1.9741	0.00499812	0.0147269
M959T627	959.253	626.639	10.44	1.39973	236975	395726	5.84607e+06	3.03843e+06	0.040536	-4.6247	0.00499812	0.0147269
M81T636	81.034	635.84	10.6	1.22864	2.38468e+06	1.28019e+06	1.08463e+07	6.23619e+06	0.21986	-2.1853	0.00507487	0.0147269
M81T537	81.034	536.888	8.95	1.27799	4.69162e+06	3.19225e+06	3.50176e+07	2.07163e+07	0.13398	-2.8999	0.00507487	0.0147269
M81T724	81.034	723.903	12.07	1.1273	1.77097e+06	344632	9.11594e+06	6.49904e+06	0.19427	-2.3638	0.00507487	0.0147269
M81T488	81.0703	488.229	8.14	1.08532	2.08186e+06	1.02154e+06	2.01174e+07	1.70256e+07	0.10349	-3.2725	0.00507487	0.0147269
M81T590	81.0704	590.023	9.83	1.23172	932501	537040	9.36266e+06	6.28693e+06	0.099598	-3.3277	0.00507487	0.0147269
M81T394	81.0704	393.661	6.56	1.43508	3.70608e+06	1.36418e+06	1.7835e+07	6.99886e+06	0.2078	-2.2667	0.00507487	0.0147269
M81T665	81.0703	665.079	11.08	1.58889	6.00034e+06	2.59411e+06	7.91831e+07	2.26722e+07	0.075778	-3.7221	0.00507487	0.0147269
M81T692	81.0703	691.773	11.53	1.5212	1.21382e+07	4.78014e+06	1.42745e+08	5.21332e+07	0.085034	-3.5558	0.00507487	0.0147269
M81T809	81.0703	809.322	13.49	1.22166	1.02196e+06	1.17418e+06	2.40948e+07	1.75236e+07	0.042414	-4.5593	0.00507487	0.0147269
M81T709	81.0703	709.109	11.82	1.40555	685891	635702	1.612e+07	8.30153e+06	0.042549	-4.5547	0.00507487	0.0147269
M82T74	81.5209	73.802	1.23	1.19722	1.24252e+09	4.02949e+08	3.67236e+09	1.88301e+09	0.33834	-1.5634	0.00507487	0.0147269
M82T256	81.5208	255.661	4.26	1.35482	1.83311e+07	8.57423e+06	1.24755e+08	6.3183e+07	0.14694	-2.7667	0.00507487	0.0147269
M82T312	81.5209	311.789	5.2	1.29863	4.74194e+07	2.86776e+07	2.12165e+08	1.05932e+08	0.2235	-2.1616	0.00507487	0.0147269
M82T80	81.9883	80.4775	1.34	1.36548	2.15429e+06	370013	4.66724e+06	1.42681e+06	0.46158	-1.1154	0.00507487	0.0147269
M82T582	82.0373	582.069	9.7	1.49617	4.97667e+06	1.18053e+06	9.88519e+06	1.75944e+06	0.50345	-0.99009	0.00507487	0.0147269
M82T142	82.0656	142.451	2.37	1.2174	2.96249e+06	1.29407e+06	1.83562e+07	1.17297e+07	0.16139	-2.6314	0.00507487	0.0147269
M82T608	82.0655	607.686	10.13	1.41015	2.15901e+06	1.62215e+06	2.05057e+07	9.66252e+06	0.10529	-3.2476	0.00507487	0.0147269
M82T100	82.0656	100.495	1.67	1.41367	2.07966e+07	6.3843e+06	9.48115e+07	3.86969e+07	0.21935	-2.1887	0.00507487	0.0147269
M82T590	82.0737	590.201	9.84	1.54893	1.60669e+06	386494	3.16964e+06	420896	0.5069	-0.98022	0.00507487	0.0147269
M83T73_2	82.5375	73.1208	1.22	1.30546	1.23942e+10	2.2072e+09	2.08352e+10	5.09604e+09	0.59487	-0.74936	0.00507487	0.0147269
M83T73_4	83.0145	73.1208	1.22	1.34445	2.09408e+08	5.47434e+07	4.16641e+08	1.14267e+08	0.50261	-0.99249	0.00507487	0.0147269
M83T584	83.0491	584.15	9.74	1.46371	6.93239e+07	2.38092e+07	4.1732e+08	1.62075e+08	0.16612	-2.5897	0.00507487	0.0147269
M83T537	83.0492	537.313	8.96	1.56971	2.19481e+08	7.00318e+07	5.59455e+08	9.11924e+07	0.39231	-1.3499	0.00507487	0.0147269
M83T617	83.0604	617.152	10.29	1.59286	9.85422e+07	7.60382e+07	4.52019e+08	7.70288e+07	0.218	-2.1976	0.00507487	0.0147269
M83T31_3	83.086	31.1385	0.52	1.46897	3.1287e+06	713089	7.24676e+06	1.77475e+06	0.43174	-1.2118	0.00507487	0.0147269
M84T73_1	83.5363	73.1208	1.22	1.3468	1.14742e+09	2.86283e+08	2.55157e+09	8.05217e+08	0.44969	-1.153	0.00507487	0.0147269
M84T31_1	84.0211	31.2278	0.52	1.15308	132513	48364.6	1.03875e+06	769509	0.12757	-2.9706	0.00507487	0.0147269
M84T400	84.0447	399.619	6.66	1.28369	9.3407e+06	5.20462e+06	8.15877e+07	4.91599e+07	0.11449	-3.1267	0.00507487	0.0147269
M84T100	84.0806	100.462	1.67	1.51772	1.46205e+09	3.89462e+08	5.59192e+09	1.62732e+09	0.26146	-1.9354	0.00507487	0.0147269
M85T74	84.9597	73.7892	1.23	1.20222	1.39943e+08	4.65311e+07	3.25779e+08	1.38465e+08	0.42957	-1.2191	0.00507487	0.0147269
M85T584	85.0287	583.698	9.73	1.51691	2.78978e+08	1.22266e+08	1.31629e+09	4.03192e+08	0.21194	-2.2383	0.00507487	0.0147269
M85T614	85.0286	613.984	10.23	1.47335	2.29273e+08	1.15874e+08	1.19954e+09	4.30222e+08	0.19113	-2.3873	0.00507487	0.0147269
M85T438_1	85.0286	437.87	7.3	1.16657	5.12034e+07	2.44021e+07	3.69949e+08	2.64306e+08	0.13841	-2.853	0.00507487	0.0147269
M85T392	85.0286	391.629	6.53	1.3628	4.43758e+07	3.29261e+07	1.0227e+09	5.76e+08	0.043391	-4.5265	0.00507487	0.0147269
M85T197	85.0287	197.024	3.28	1.26999	2.84276e+07	2.68763e+07	2.57065e+08	1.57998e+08	0.11059	-3.1768	0.00507487	0.0147269
M85T481	85.0651	481.463	8.02	1.16327	1.39918e+06	406143	1.04108e+07	7.53297e+06	0.1344	-2.8954	0.00507487	0.0147269
M85T98	85.0652	98.085	1.63	1.43436	2.87127e+06	1.27504e+06	1.72611e+07	7.1618e+06	0.16634	-2.5878	0.00507487	0.0147269
M85T292	85.0653	292.374	4.87	1.31894	1.27255e+07	4.67981e+06	9.88323e+07	5.50612e+07	0.12876	-2.9573	0.00507487	0.0147269
M85T100	85.0845	100.462	1.67	1.52133	1.68551e+08	3.85729e+07	3.47413e+08	6.03976e+07	0.48516	-1.0435	0.00507487	0.0147269
M86T233	85.5283	232.656	3.88	1.62188	129021	19431.1	7.47579e+07	1.9626e+07	0.0017258	-9.1785	0.00507487	0.0147269
M86T552	85.9396	552.242	9.2	1.40979	1.4894e+06	466851	1.28335e+07	6.04488e+06	0.11606	-3.1071	0.00507487	0.0147269
M86T560	86.0321	560.347	9.34	1.13879	1.32754e+06	509403	1.44055e+07	1.13694e+07	0.092155	-3.4398	0.00507487	0.0147269
M86T392	86.0321	392.344	6.54	1.60574	380184	214388	1.92641e+07	5.42559e+06	0.019735	-5.6631	0.00507487	0.0147269
M86T88	86.06	87.8031	1.46	1.52094	2.80426e+08	8.19262e+07	7.27043e+09	2.80293e+09	0.038571	-4.6963	0.00507487	0.0147269
M86T380	86.0965	379.81	6.33	1.11285	1.43097e+07	7.86284e+06	8.41766e+07	6.28284e+07	0.17	-2.5564	0.00507487	0.0147269
M87T81	86.909	80.9711	1.35	1.41803	1.59856e+07	3.83841e+06	3.91059e+07	1.15095e+07	0.40878	-1.2906	0.00507487	0.0147269
M87T31_2	87.0193	31.181	0.52	1.38183	707987	174119	2.25346e+06	859305	0.31418	-1.6703	0.00507487	0.0147269
M87T584	87.033	584.393	9.74	1.06774	52744.4	15407.7	479464	414301	0.11001	-3.1843	0.00507487	0.0147269
M87T35	87.0442	34.825	0.58	1.46337	1.64461e+08	4.31583e+07	2.9655e+08	4.48372e+07	0.55458	-0.85053	0.00507487	0.0147269
M87T88	87.0438	87.8444	1.46	1.5614	3.35938e+08	1.00906e+08	7.30609e+09	2.43248e+09	0.045981	-4.4428	0.00507487	0.0147269
M87T232	87.0638	231.98	3.87	1.23319	1.82633e+06	1.06051e+06	3.32398e+07	2.34305e+07	0.054944	-4.1859	0.00507487	0.0147269
M87T326	87.0809	325.873	5.43	1.03238	29360.4	18457.9	1.08556e+06	1.08293e+06	0.027046	-5.2084	0.00507487	0.0147269
M87T560	87.2237	559.745	9.33	1.3604	1.09372e+06	434955	6.74845e+06	3.32234e+06	0.16207	-2.6253	0.00507487	0.0147269
M88T63	88.0394	62.6024	1.04	1.55196	8.63162e+08	1.50552e+08	1.69395e+09	2.60044e+08	0.50956	-0.97269	0.00507487	0.0147269
M88T37	88.0396	36.9365	0.62	1.33858	5.98361e+08	8.90843e+07	1.31485e+09	4.34003e+08	0.45508	-1.1358	0.00507487	0.0147269
M88T96	88.0398	96.3155	1.61	1.14078	8.91088e+07	3.52076e+07	4.35413e+08	2.98352e+08	0.20465	-2.2887	0.00507487	0.0147269
M88T92	88.0759	91.8419	1.53	1.51853	5.5034e+07	2.6721e+07	3.32188e+08	1.08779e+08	0.16567	-2.5936	0.00507487	0.0147269
M88T309	88.0761	308.885	5.15	1.48713	5.66989e+07	1.62471e+07	1.45128e+08	3.56095e+07	0.39068	-1.3559	0.00507487	0.0147269
M89T516	88.6472	515.958	8.6	1.41438	1.51342e+06	578914	1.15212e+07	5.26298e+06	0.13136	-2.9284	0.00507487	0.0147269
M89T73	88.9907	73.2301	1.22	1.34813	2.02746e+07	6.09306e+06	6.63827e+07	2.73188e+07	0.30542	-1.7111	0.00507487	0.0147269
M89T158	89.0076	157.918	2.63	1.24082	365723	87951.5	4.03302e+06	2.70162e+06	0.090682	-3.463	0.00507487	0.0147269
M89T499	89.0389	499.356	8.32	1.17053	4.07993e+06	1.69997e+06	2.82821e+07	1.99543e+07	0.14426	-2.7933	0.00507487	0.0147269
M89T527	89.0389	526.797	8.78	1.40422	2.53756e+07	1.04398e+07	1.44432e+08	6.35582e+07	0.17569	-2.5089	0.00507487	0.0147269
M89T649	89.0385	648.537	10.81	1.34147	3.73705e+07	1.22703e+07	3.11891e+08	1.68367e+08	0.11982	-3.0611	0.00507487	0.0147269
M89T380	89.0385	380	6.33	1.41787	1.49785e+08	3.5405e+07	6.05796e+08	2.3675e+08	0.24725	-2.0159	0.00507487	0.0147269
M89T417	89.0385	416.587	6.94	1.38427	1.33711e+08	9.44308e+07	1.53725e+09	7.86565e+08	0.08698	-3.5232	0.00507487	0.0147269
M89T617	89.0386	617.034	10.28	1.42196	4.03647e+07	2.28906e+07	2.33924e+08	9.80417e+07	0.17256	-2.5349	0.00507487	0.0147269
M89T681	89.0386	681.489	11.36	1.09029	1.2267e+06	887138	2.14068e+07	1.89178e+07	0.057304	-4.1252	0.00507487	0.0147269
M89T229	89.0601	228.535	3.81	1.2494	319070	96532.5	1.10443e+07	7.7899e+06	0.02889	-5.1133	0.00507487	0.0147269
M90T73_1	89.5453	73.3166	1.22	1.34881	6.23233e+06	2.63192e+06	2.23148e+07	9.38789e+06	0.27929	-1.8402	0.00507487	0.0147269
M90T731	90.0422	730.679	12.18	1.35365	1.18504e+06	539384	1.02581e+07	5.42173e+06	0.11552	-3.1137	0.00507487	0.0147269
M90T86	90.0548	85.9964	1.43	1.47732	1.30972e+09	5.6812e+08	7.52823e+09	2.76828e+09	0.17397	-2.5231	0.00507487	0.0147269
M90T466	90.0549	466.268	7.77	1.09138	823722	569456	2.55797e+07	2.3187e+07	0.032202	-4.9567	0.00507487	0.0147269
M90T519	90.055	519.12	8.65	1.30443	1.27076e+06	1.3422e+06	1.98374e+07	1.21645e+07	0.064059	-3.9645	0.00507487	0.0147269
M90T328	90.0549	327.945	5.47	1.18244	1.11217e+06	643748	2.1077e+07	1.61938e+07	0.052767	-4.2442	0.00507487	0.0147269
M90T204	90.0549	204.031	3.4	1.24203	930298	972426	9.23704e+06	6.03223e+06	0.10071	-3.3117	0.00507487	0.0147269
M90T715	90.0549	715.395	11.92	1.20664	4.13706e+06	3.33304e+06	4.30368e+07	3.01724e+07	0.096128	-3.3789	0.00507487	0.0147269
M90T771	90.0549	770.903	12.85	1.02059	2.37284e+06	1.41369e+06	4.34865e+07	4.28989e+07	0.054565	-4.1959	0.00507487	0.0147269
M91T719	90.5074	719.001	11.98	1.03441	3.62722e+06	1.78162e+06	2.11365e+07	1.78106e+07	0.17161	-2.5428	0.00507487	0.0147269
M91T74_1	90.5259	73.802	1.23	1.19703	1.41225e+09	4.32261e+08	4.1627e+09	2.13712e+09	0.33926	-1.5595	0.00507487	0.0147269
M91T255_1	90.526	255.133	4.25	1.00027	3.36086e+07	2.01761e+07	4.0001e+08	3.93986e+08	0.084019	-3.5731	0.00507487	0.0147269
M91T34_3	91.0061	33.9213	0.57	1.52097	1.13055e+07	7.06651e+06	3.79878e+07	8.03837e+06	0.29761	-1.7485	0.00507487	0.0147269
M91T174	91.0183	174.01	2.9	1.108	1.85765e+06	1.05289e+06	1.90966e+07	1.5706e+07	0.097276	-3.3618	0.00507487	0.0147269
M91T155	91.0183	154.744	2.58	1.34109	2.42656e+06	1.25159e+06	1.25377e+07	6.09509e+06	0.19354	-2.3693	0.00507487	0.0147269
M91T74_2	91.0282	73.6731	1.23	1.09668	3.7349e+07	6.27235e+06	1.31105e+08	8.6899e+07	0.28488	-1.8116	0.00507487	0.0147269
M91T516	91.0381	516.009	8.6	1.46127	1.46824e+06	638578	8.40529e+06	3.22303e+06	0.17468	-2.5172	0.00507487	0.0147269
M91T336_1	91.042	336.24	5.6	1.38418	2.42217e+06	1.68595e+06	2.86093e+07	1.46874e+07	0.084664	-3.5621	0.00507487	0.0147269
M91T382	91.0419	382.367	6.37	1.40699	4.72511e+06	1.15464e+06	1.35029e+07	4.57677e+06	0.34993	-1.5148	0.00507487	0.0147269
M91T86	91.0586	86.0137	1.43	1.46217	2.52012e+07	1.17307e+07	1.82884e+08	7.35881e+07	0.1378	-2.8594	0.00507487	0.0147269
M91T529_1	91.0543	529.465	8.82	1.26846	1.44052e+07	6.13658e+06	1.98131e+08	1.28984e+08	0.072705	-3.7818	0.00507487	0.0147269
M91T336_2	91.0541	336.37	5.61	1.43609	7.74104e+07	5.39851e+07	7.69577e+08	3.44287e+08	0.10059	-3.3135	0.00507487	0.0147269
M91T219	91.0541	218.59	3.64	1.51813	5.21958e+07	1.36494e+07	2.92609e+08	9.63223e+07	0.17838	-2.487	0.00507487	0.0147269
M91T724	91.054	723.716	12.06	1.53681	8.84809e+08	3.13581e+08	2.97127e+09	7.30877e+08	0.29779	-1.7476	0.00507487	0.0147269
M91T763	91.0542	762.827	12.71	1.3789	1.2094e+08	9.9656e+07	6.05063e+08	2.57722e+08	0.19988	-2.3228	0.00507487	0.0147269
M91T186	91.0541	186.244	3.1	1.29401	2.38049e+06	3.01382e+06	8.4819e+07	5.52943e+07	0.028066	-5.1551	0.00507487	0.0147269
M91T529_2	91.3427	528.75	8.81	1.39244	874051	219374	4.45758e+06	1.97614e+06	0.19608	-2.3505	0.00507487	0.0147269
M92T73_1	91.5428	73.0674	1.22	1.34636	2.52592e+08	5.14094e+07	4.66583e+08	1.19785e+08	0.54137	-0.88532	0.00507487	0.0147269
M92T284	92.0246	284.03	4.73	1.45093	491055	259145	5.15257e+06	2.25028e+06	0.095303	-3.3913	0.00507487	0.0147269
M92T73_2	92.0437	72.8659	1.21	1.32804	1.52164e+07	4.43707e+06	4.17753e+07	1.61579e+07	0.36424	-1.457	0.00507487	0.0147269
M92T839_2	92.0579	839.264	13.99	1.20773	2.513e+06	600392	3.49075e+07	2.52267e+07	0.07199	-3.7961	0.00507487	0.0147269
M92T614	92.0579	614.058	10.23	1.20197	8.55093e+06	4.26999e+06	7.48494e+07	5.196e+07	0.11424	-3.1298	0.00507487	0.0147269
M92T336	92.0579	336.37	5.61	1.30025	1.40594e+06	707712	2.52942e+07	1.58507e+07	0.055584	-4.1692	0.00507487	0.0147269
M92T724	92.0579	723.716	12.06	1.47676	4.17399e+07	1.65867e+07	1.76602e+08	5.90952e+07	0.23635	-2.081	0.00507487	0.0147269
M93T158	92.5268	157.91	2.63	1.3176	406024	297667	2.60154e+06	1.38078e+06	0.15607	-2.6797	0.00507487	0.0147269
M93T73	92.5415	73.0906	1.22	1.15951	6.8083e+06	2.47828e+06	3.31134e+07	2.20142e+07	0.20561	-2.282	0.00507487	0.0147269
M93T31_1	93.0338	31.102	0.52	1.37003	419199	200883	1.67443e+06	701345	0.25035	-1.998	0.00507487	0.0147269
M93T531	93.0577	531.391	8.86	1.09082	2.32338e+06	1.15066e+06	1.1238e+07	8.27975e+06	0.20674	-2.2741	0.00507487	0.0147269
M93T94	93.055	94.4051	1.57	1.53797	1.76765e+07	6.8473e+06	4.40843e+07	7.3247e+06	0.40097	-1.3184	0.00507487	0.0147269
M93T610	93.0575	609.737	10.16	1.03309	172545	174190	4.09331e+06	4.01241e+06	0.042153	-4.5682	0.00507487	0.0147269
M93T336	93.0702	336.1	5.6	1.41569	9.17502e+06	5.32491e+06	1.084e+08	5.20709e+07	0.084641	-3.5625	0.00507487	0.0147269
M93T824	93.0702	823.998	13.73	1.4315	2.91366e+06	1.84872e+06	3.87132e+07	1.81243e+07	0.075263	-3.7319	0.00507487	0.0147269
M93T665	93.0702	664.636	11.08	1.4726	2.66426e+06	1.26563e+06	5.88775e+07	2.58331e+07	0.045251	-4.4659	0.00507487	0.0147269
M93T692	93.0702	691.773	11.53	1.57599	7.83938e+06	2.53576e+06	1.23103e+08	3.79159e+07	0.063681	-3.973	0.00507487	0.0147269
M93T751	93.0702	750.547	12.51	1.22133	478086	484722	1.10489e+07	8.0362e+06	0.04327	-4.5305	0.00507487	0.0147269
M94T609	94.0654	609.289	10.15	1.41988	3.17779e+07	8.75925e+06	1.51685e+08	6.20468e+07	0.2095	-2.255	0.00507487	0.0147269
M94T481	94.0654	480.996	8.02	1.30623	6.55879e+06	4.1027e+06	3.204e+07	1.62303e+07	0.20471	-2.2884	0.00507487	0.0147269
M94T339	94.0652	339.296	5.65	1.24846	5.37596e+07	2.73874e+07	1.64066e+09	1.15421e+09	0.032767	-4.9316	0.00507487	0.0147269
M94T640	94.0654	640.319	10.67	1.45468	6.75381e+06	5.13133e+06	5.28122e+07	2.15745e+07	0.12788	-2.9671	0.00507487	0.0147269
M94T310	94.0652	310.045	5.17	1.49922	2.91242e+07	1.66049e+07	9.59799e+07	2.32982e+07	0.30344	-1.7205	0.00507487	0.0147269
M95T233	94.5337	232.912	3.88	1.46162	1.81864e+06	451608	1.01909e+08	4.73627e+07	0.017846	-5.8083	0.00507487	0.0147269
M95T81	94.9299	81.0069	1.35	1.38324	606681	248153	2.78244e+06	1.20545e+06	0.21804	-2.1973	0.00507487	0.0147269
M95T166	95.0131	165.602	2.76	1.00244	2.84402e+06	1.0507e+06	1.40786e+07	1.20106e+07	0.20201	-2.3075	0.00507487	0.0147269
M95T109	95.0131	109.165	1.82	1.19952	9.823e+06	2.43926e+06	2.5992e+07	1.25306e+07	0.37792	-1.4038	0.00507487	0.0147269
M95T336	95.0489	336.1	5.6	1.36121	6.41332e+07	4.53983e+07	6.2702e+08	3.29894e+08	0.10228	-3.2894	0.00507487	0.0147269
M95T436	95.0488	436.163	7.27	1.5789	1.4926e+08	7.29882e+07	4.47721e+08	6.42091e+07	0.33338	-1.5848	0.00507487	0.0147269
M95T833	95.0604	833.394	13.89	1.24926	1.74725e+06	1.36479e+06	1.07096e+07	6.36694e+06	0.16315	-2.6157	0.00507487	0.0147269
M95T811	95.0605	811.364	13.52	1.24493	626183	607751	4.89614e+06	3.06569e+06	0.12789	-2.967	0.00507487	0.0147269
M95T738_2	95.0856	738.156	12.3	1.50314	2.18526e+07	9.82231e+06	1.32216e+08	4.56551e+07	0.16528	-2.597	0.00507487	0.0147269
M95T665	95.0858	664.692	11.08	1.52483	1.46825e+07	8.10244e+06	1.74101e+08	6.26542e+07	0.084333	-3.5678	0.00507487	0.0147269
M95T691	95.0858	691.166	11.52	1.62779	7.92045e+06	4.35709e+06	1.58212e+08	3.78641e+07	0.050062	-4.3201	0.00507487	0.0147269
M95T590	95.0857	589.544	9.83	1.44605	3.20652e+06	1.04288e+06	6.26454e+07	2.92081e+07	0.051185	-4.2881	0.00507487	0.0147269
M96T207	96.0082	207.365	3.46	1.62834	4.00851e+07	9.34404e+06	1.21335e+08	1.82832e+07	0.33037	-1.5979	0.00507487	0.0147269
M96T336	96.0527	336.156	5.6	1.35135	3.13847e+06	2.23299e+06	3.36987e+07	1.82994e+07	0.093133	-3.4246	0.00507487	0.0147269
M96T102	96.0811	101.996	1.7	1.41029	5.16607e+06	2.24038e+06	3.09219e+07	1.35663e+07	0.16707	-2.5815	0.00507487	0.0147269
M96T508	96.0891	508.375	8.47	1.4245	1.27563e+06	726070	7.75962e+06	3.27365e+06	0.16439	-2.6048	0.00507487	0.0147269
M96T738	96.0892	737.804	12.3	1.32089	1.13106e+06	476066	8.41912e+06	4.63575e+06	0.13434	-2.896	0.00507487	0.0147269
M96T709	96.0892	709.048	11.82	1.53079	862867	77478.5	1.07408e+07	3.83978e+06	0.080336	-3.6378	0.00507487	0.0147269
M96T665	96.0891	664.614	11.08	1.56269	301773	87226.5	9.58541e+06	3.22567e+06	0.031483	-4.9893	0.00507487	0.0147269
M97T635	97.0284	635.106	10.59	1.40876	9.15712e+07	2.54471e+07	4.29565e+08	1.79254e+08	0.21317	-2.2299	0.00507487	0.0147269
M97T495	97.0284	495.422	8.26	1.22042	1.32893e+07	5.55871e+06	6.42764e+07	3.84917e+07	0.20675	-2.274	0.00507487	0.0147269
M97T438	97.0284	437.608	7.29	1.29324	7.03986e+07	1.67993e+07	3.93862e+08	2.16928e+08	0.17874	-2.4841	0.00507487	0.0147269
M97T575	97.0283	574.959	9.58	1.28088	4.20592e+07	1.56758e+07	6.62316e+08	4.26241e+08	0.063503	-3.977	0.00507487	0.0147269
M97T392	97.0284	391.826	6.53	1.29449	5.44825e+07	2.31143e+07	7.96499e+08	4.97462e+08	0.068402	-3.8698	0.00507487	0.0147269
M97T700	97.0282	700.188	11.67	1.47102	3.6982e+07	1.80581e+07	1.5678e+08	5.23189e+07	0.23588	-2.0838	0.00507487	0.0147269
M97T669	97.0284	669.462	11.16	1.47222	1.83259e+08	2.61201e+07	3.40269e+08	6.7431e+07	0.53857	-0.89279	0.00507487	0.0147269
M97T687	97.0284	687.133	11.45	1.18697	1.45136e+07	5.71432e+06	1.36986e+08	9.85254e+07	0.10595	-3.2386	0.00507487	0.0147269
M97T227_1	97.0283	226.721	3.78	1.35657	9.13951e+06	6.1254e+06	5.84102e+07	2.87733e+07	0.15647	-2.676	0.00507487	0.0147269
M97T320	97.0289	320.407	5.34	1.37114	4.87412e+06	2.7278e+06	2.53717e+07	1.15692e+07	0.19211	-2.38	0.00507487	0.0147269
M97T359	97.0282	358.736	5.98	1.06504	4.56132e+06	3.6569e+06	2.14615e+08	2.04896e+08	0.021253	-5.5562	0.00507487	0.0147269
M97T608	97.0281	607.501	10.13	1.5682	1.32522e+09	3.48239e+08	4.41092e+09	9.90417e+08	0.30044	-1.7348	0.00507487	0.0147269
M97T31_3	97.0649	31.1741	0.52	1.50078	2.14336e+07	3.99191e+06	4.43002e+07	8.88664e+06	0.48383	-1.0474	0.00507487	0.0147269
M97T709_1	97.0651	709.108	11.82	1.40561	980693	216576	1.47038e+07	7.39869e+06	0.066697	-3.9062	0.00507487	0.0147269
M97T665	97.0651	664.534	11.08	1.39503	847600	286655	1.99799e+07	1.05532e+07	0.042423	-4.559	0.00507487	0.0147269
M97T691	97.0651	691.11	11.52	1.37623	547230	184167	1.81546e+07	1.01033e+07	0.030143	-5.052	0.00507487	0.0147269
M97T95_2	97.0763	94.913	1.58	1.46352	8.82971e+07	3.90148e+07	2.23881e+08	5.05511e+07	0.39439	-1.3423	0.00507487	0.0147269
M97T709_2	97.1015	709.307	11.82	1.50248	2.16513e+06	1.02173e+06	2.36591e+07	9.05496e+06	0.091514	-3.4499	0.00507487	0.0147269
M98T74_1	97.9913	73.8444	1.23	1.20642	2.95231e+08	9.0785e+07	8.18738e+08	3.9846e+08	0.36059	-1.4716	0.00507487	0.0147269
M98T43	97.9913	43.1677	0.72	1.06438	4.04111e+07	1.41368e+07	2.83641e+08	2.37113e+08	0.14247	-2.8112	0.00507487	0.0147269
M98T607	98.0319	607.472	10.12	1.55762	4.97629e+07	1.32609e+07	1.79092e+08	4.38572e+07	0.27786	-1.8476	0.00507487	0.0147269
M98T575	98.032	575.011	9.58	1.35958	6.31171e+07	1.36209e+07	2.6388e+08	1.18375e+08	0.23919	-2.0638	0.00507487	0.0147269
M98T669	98.0319	669.476	11.16	1.48773	2.38164e+06	889533	8.68284e+06	2.63859e+06	0.27429	-1.8662	0.00507487	0.0147269
M98T232	98.0529	232.34	3.87	1.42335	8.82232e+06	1.84818e+06	3.91043e+07	1.55922e+07	0.22561	-2.1481	0.00507487	0.0147269
M98T96	98.0598	96.0718	1.6	1.49721	8.76852e+07	2.69214e+07	2.70869e+08	7.41021e+07	0.32372	-1.6272	0.00507487	0.0147269
M98T31_4	98.0967	31.0909	0.52	1.36539	7.5408e+06	1.91353e+06	1.67495e+07	5.05216e+06	0.45021	-1.1513	0.00507487	0.0147269
M99T820	98.9844	819.604	13.66	1.0516	2.02622e+06	771361	3.88404e+07	3.66534e+07	0.052168	-4.2607	0.00507487	0.0147269
M99T607	99.0328	607.411	10.12	1.13297	173951	73868.4	1.44305e+06	1.11211e+06	0.12054	-3.0524	0.00507487	0.0147269
M99T265	99.0438	264.918	4.42	1.03956	3.24891e+07	2.6438e+07	6.47607e+08	6.23351e+08	0.050168	-4.3171	0.00507487	0.0147269
M99T656	99.0438	655.564	10.93	1.21928	5.7047e+06	5.22256e+06	9.45364e+07	6.76851e+07	0.060344	-4.0506	0.00507487	0.0147269
M99T91_3	99.0442	91.0759	1.52	1.29956	4.03588e+08	1.17548e+08	9.90668e+08	3.72305e+08	0.40739	-1.2955	0.00507487	0.0147269
M99T413	99.0807	412.82	6.88	1.6683	1.14382e+06	655701	6.82264e+06	784978	0.16765	-2.5765	0.00507487	0.0147269
M99T665	99.0806	664.583	11.08	1.46349	78025.9	22252.4	3.08162e+06	1.41451e+06	0.02532	-5.3036	0.00507487	0.0147269
M100T63	99.5122	62.9814	1.05	1.31547	549659	251201	1.05765e+07	6.4715e+06	0.05197	-4.2662	0.00507487	0.0147269
M100T34_2	100.011	34.0666	0.57	1.22669	2.89965e+06	646765	1.28245e+07	7.46353e+06	0.2261	-2.145	0.00507487	0.0147269
M100T73	100.024	73.1671	1.22	1.35757	2.95353e+09	7.7477e+08	6.94239e+09	2.24713e+09	0.42543	-1.233	0.00507487	0.0147269
M100T91	100.048	91.0072	1.52	1.02713	1.53011e+06	730120	1.09585e+07	9.71847e+06	0.13963	-2.8403	0.00507487	0.0147269
M100T582	100.048	582.248	9.7	1.34259	1.63823e+06	1.09796e+06	1.13115e+07	5.8332e+06	0.14483	-2.7876	0.00507487	0.0147269
M100T342_2	100.075	341.657	5.69	1.36379	3.5349e+06	2.45945e+06	8.021e+07	4.50604e+07	0.044071	-4.504	0.00507487	0.0147269
M101T125	100.991	124.8	2.08	1.11605	183780	103819	2.16267e+06	1.78148e+06	0.084978	-3.5568	0.00507487	0.0147269
M101T209	101.024	208.861	3.48	1.21415	7.79981e+06	4.01008e+06	5.9067e+07	3.93103e+07	0.13205	-2.9208	0.00507487	0.0147269
M101T556	101.024	556.143	9.27	1.56142	473273	390149	3.51818e+06	989305	0.13452	-2.8941	0.00507487	0.0147269
M101T233	101.044	232.745	3.88	1.5028	1.63342e+06	410974	1.07528e+07	3.84072e+06	0.15191	-2.7187	0.00507487	0.0147269
M101T537	101.06	537.151	8.95	1.31312	1.57778e+06	511075	1.1642e+07	6.5089e+06	0.13552	-2.8834	0.00507487	0.0147269
M101T342	101.079	341.945	5.7	1.29252	525057	238634	3.5653e+06	2.03374e+06	0.14727	-2.7635	0.00507487	0.0147269
M101T384	101.096	384.138	6.4	1.53301	827573	360928	5.50979e+06	1.77092e+06	0.1502	-2.735	0.00507487	0.0147269
M102T461	102.033	461.005	7.68	1.45446	2.13876e+08	3.96017e+07	1.10775e+09	4.28792e+08	0.19307	-2.3728	0.00507487	0.0147269
M102T531	102.055	530.557	8.84	1.32423	7.70758e+06	6.11115e+06	4.70956e+07	2.4271e+07	0.16366	-2.6112	0.00507487	0.0147269
M102T596	102.055	596.085	9.93	1.05986	4.02638e+06	2.55164e+06	1.26175e+08	1.20089e+08	0.031911	-4.9698	0.00507487	0.0147269
M102T98	102.092	97.5987	1.63	1.2703	9.84457e+06	3.02104e+06	3.18728e+07	1.51342e+07	0.30887	-1.6949	0.00507487	0.0147269
M103T74_2	102.97	73.9493	1.23	1.1894	2.04319e+08	6.70402e+07	5.62564e+08	2.79625e+08	0.36319	-1.4612	0.00507487	0.0147269
M103T256	102.97	256.079	4.27	1.00403	7.84808e+06	5.45902e+06	6.64264e+07	6.2474e+07	0.11815	-3.0813	0.00507487	0.0147269
M103T76	103.039	76.066	1.27	1.25813	1.37761e+07	7.59109e+06	8.69903e+07	5.18366e+07	0.15836	-2.6587	0.00507487	0.0147269
M103T336	103.053	336.212	5.6	1.41442	2.6494e+08	1.69771e+08	3.18966e+09	1.53786e+09	0.083062	-3.5897	0.00507487	0.0147269
M103T73	103.051	73.0131	1.22	1.324	2.33591e+08	3.24209e+07	3.66881e+08	7.82878e+07	0.63669	-0.65133	0.00507487	0.0147269
M103T397	103.054	396.599	6.61	1.38013	6.33839e+06	3.20277e+06	5.23577e+07	2.60031e+07	0.12106	-3.0462	0.00507487	0.0147269
M103T374	103.053	373.764	6.23	1.41616	1.61133e+07	7.30449e+06	7.78418e+07	3.16978e+07	0.207	-2.2723	0.00507487	0.0147269
M103T219	103.054	218.818	3.65	1.054	291831	155543	1.26721e+07	1.22828e+07	0.023029	-5.4404	0.00507487	0.0147269
M104T35_1	103.51	35.3695	0.59	1.10779	767813	363966	3.20217e+06	2.19361e+06	0.23978	-2.0602	0.00507487	0.0147269
M104T86_1	103.546	85.697	1.43	1.17199	52530.9	50298.2	1.50033e+06	1.19414e+06	0.035013	-4.836	0.00507487	0.0147269
M104T73_1	103.543	72.9783	1.22	1.20681	5.20903e+06	2.60169e+06	2.47271e+07	1.50028e+07	0.21066	-2.247	0.00507487	0.0147269
M104T86_2	103.973	85.5283	1.43	1.52958	8.51211e+06	1.46397e+06	2.46855e+07	6.14072e+06	0.34482	-1.5361	0.00507487	0.0147269
M104T88_1	104.002	87.9677	1.47	1.10073	72227	32996.3	4.40377e+06	3.9999e+06	0.016401	-5.9301	0.00507487	0.0147269
M104T156	104.034	155.984	2.6	1.32924	7.10492e+06	2.58075e+06	9.1202e+07	5.28732e+07	0.077903	-3.6822	0.00507487	0.0147269
M104T35_2	104.043	34.5549	0.58	1.16865	2.74123e+06	1.5978e+06	2.85875e+07	2.13917e+07	0.095889	-3.3825	0.00507487	0.0147269
M104T85_3	104.05	85.4274	1.42	1.16702	1.81555e+07	8.54685e+06	1.93607e+08	1.45749e+08	0.093775	-3.4147	0.00507487	0.0147269
M104T417	104.05	416.611	6.94	1.21236	6.16576e+06	3.36246e+06	6.11595e+07	4.23786e+07	0.10081	-3.3102	0.00507487	0.0147269
M104T336	104.058	336.177	5.6	1.46657	2.20566e+07	1.32658e+07	2.41148e+08	1.01523e+08	0.091465	-3.4506	0.00507487	0.0147269
M104T88_3	104.07	87.8031	1.46	1.47696	8.23953e+08	2.86122e+08	2.56315e+10	1.12808e+10	0.032146	-4.9592	0.00507487	0.0147269
M104T140	104.07	139.661	2.33	1.05787	1.58216e+07	9.36791e+06	1.67205e+08	1.49024e+08	0.094624	-3.4016	0.00507487	0.0147269
M104T105	104.107	105.396	1.76	1.35739	8.04259e+08	3.36546e+08	4.35206e+09	2.08791e+09	0.1848	-2.436	0.00507487	0.0147269
M104T207	104.107	207.374	3.46	1.36559	3.49864e+07	1.70995e+07	3.30347e+08	1.72361e+08	0.10591	-3.2391	0.00507487	0.0147269
M104T481	104.347	481.464	8.02	1.60585	3.17986e+06	917438	1.19252e+07	2.33973e+06	0.26665	-1.907	0.00507487	0.0147269
M105T138	105.003	138.125	2.3	1.32188	1.56312e+06	505783	4.19488e+06	1.60173e+06	0.37263	-1.4242	0.00507487	0.0147269
M105T270	105.016	269.563	4.49	1.23856	316271	77862.7	2.47962e+06	1.59876e+06	0.12755	-2.9709	0.00507487	0.0147269
M105T470	105.033	470.282	7.84	1.33942	7.73148e+07	3.84154e+07	5.41577e+08	2.84036e+08	0.14276	-2.8084	0.00507487	0.0147269
M105T584	105.033	583.682	9.73	1.43673	5.75967e+07	9.91513e+06	2.76188e+08	1.09444e+08	0.20854	-2.2616	0.00507487	0.0147269
M105T525	105.034	525.27	8.75	1.55024	8.99304e+06	5.64613e+06	6.41275e+07	1.92536e+07	0.14024	-2.8341	0.00507487	0.0147269
M105T437	105.033	437.136	7.29	1.39278	1.57218e+08	3.14019e+07	7.32435e+08	3.17372e+08	0.21465	-2.2199	0.00507487	0.0147269
M105T506	105.033	505.747	8.43	1.2183	687732	487470	2.38896e+07	1.77533e+07	0.028788	-5.1184	0.00507487	0.0147269
M105T700	105.033	699.894	11.66	1.33686	4.06326e+07	3.4187e+07	3.82013e+08	2.09018e+08	0.10636	-3.2329	0.00507487	0.0147269
M105T184_1	105.043	183.919	3.07	1.37472	429851	194873	3.98113e+06	2.03507e+06	0.10797	-3.2113	0.00507487	0.0147269
M105T143	105.055	143.119	2.39	1.49723	9.51364e+06	1.95464e+06	2.55514e+07	6.61953e+06	0.37233	-1.4253	0.00507487	0.0147269
M105T336_1	105.057	336.05	5.6	1.53187	218567	162926	2.14873e+06	729860	0.10172	-3.2973	0.00507487	0.0147269
M105T88	105.074	87.8031	1.46	1.57763	5.19815e+07	1.60647e+07	1.27465e+09	4.00045e+08	0.040781	-4.616	0.00507487	0.0147269
M105T641	105.07	640.74	10.68	1.15947	1.96046e+06	1.01594e+06	1.50965e+07	1.10166e+07	0.12986	-2.945	0.00507487	0.0147269
M105T336_2	105.07	336.054	5.6	1.30462	1.75337e+06	1.04349e+06	1.94613e+07	1.16215e+07	0.090095	-3.4724	0.00507487	0.0147269
M105T374	105.069	373.88	6.23	1.46806	4.5126e+08	2.69696e+08	2.18978e+09	7.63099e+08	0.20608	-2.2788	0.00507487	0.0147269
M105T709	105.07	709.084	11.82	1.54354	1.4549e+07	1.16746e+07	1.07644e+08	3.26597e+07	0.13516	-2.8873	0.00507487	0.0147269
M105T839_2	105.07	839.26	13.99	1.36688	1.14088e+07	6.30152e+06	9.0222e+07	4.56659e+07	0.12645	-2.9833	0.00507487	0.0147269
M105T691_2	105.07	691.11	11.52	1.62575	2.75326e+06	544584	9.71379e+07	2.42369e+07	0.028344	-5.1408	0.00507487	0.0147269
M105T256	105.489	255.712	4.26	1.01957	87725.6	25164.2	677347	615996	0.12951	-2.9488	0.00507487	0.0147269
M106T329_1	105.994	328.786	5.48	1.16204	43657.9	20892.1	244665	167299	0.17844	-2.4865	0.00507487	0.0147269
M106T470	106.037	470.332	7.84	1.16469	6.48562e+06	2.01633e+06	2.98576e+07	1.94167e+07	0.21722	-2.2028	0.00507487	0.0147269
M106T584	106.037	583.874	9.73	1.12992	1.03723e+06	249976	8.88145e+06	6.9176e+06	0.11679	-3.0981	0.00507487	0.0147269
M106T437	106.037	436.967	7.28	1.40703	1.16706e+07	1.86553e+06	4.56596e+07	1.81802e+07	0.2556	-1.968	0.00507487	0.0147269
M106T329_3	106.04	329.068	5.48	1.07671	146280	61461.7	1.05148e+06	865274	0.13912	-2.8456	0.00507487	0.0147269
M106T701	106.037	700.596	11.68	1.41405	1.24104e+07	7.1894e+06	3.92637e+07	1.22657e+07	0.31608	-1.6617	0.00507487	0.0147269
M106T232	106.042	231.505	3.86	1.56934	1.15369e+06	282242	4.28238e+08	1.44653e+08	0.002694	-8.536	0.00507487	0.0147269
M106T717	106.037	717.294	11.95	1.46508	1.51098e+06	742115	1.64953e+07	6.9898e+06	0.091601	-3.4485	0.00507487	0.0147269
M106T648	106.041	648.023	10.8	1.2072	149365	59599.5	993721	655587	0.15031	-2.734	0.00507487	0.0147269
M106T573	106.065	572.667	9.54	1.15783	5.39686e+07	2.55539e+07	5.6519e+08	4.30926e+08	0.095487	-3.3885	0.00507487	0.0147269
M106T549	106.065	548.604	9.14	1.4261	7.21425e+07	4.43074e+07	3.00215e+08	1.08847e+08	0.2403	-2.0571	0.00507487	0.0147269
M106T465	106.065	465.078	7.75	1.16503	2.82691e+07	1.38246e+07	2.40456e+08	1.7659e+08	0.11756	-3.0885	0.00507487	0.0147269
M106T383	106.065	383.192	6.39	1.46924	1.43939e+09	4.54026e+08	7.38722e+09	2.72298e+09	0.19485	-2.3596	0.00507487	0.0147269
M106T528	106.065	527.886	8.8	1.3302	3.91621e+07	3.16362e+07	2.5331e+08	1.30782e+08	0.1546	-2.6934	0.00507487	0.0147269
M106T511	106.065	510.692	8.51	1.01155	1.57504e+07	5.77179e+06	1.94489e+08	1.89092e+08	0.080983	-3.6262	0.00507487	0.0147269
M106T489	106.065	489.132	8.15	1.1758	4.10775e+07	1.98527e+07	2.61974e+08	1.80153e+08	0.1568	-2.673	0.00507487	0.0147269
M106T780	106.065	779.687	12.99	1.33878	1.0163e+08	3.84352e+07	4.95745e+08	2.40562e+08	0.205	-2.2863	0.00507487	0.0147269
M106T404	106.065	403.743	6.73	1.24001	1.96642e+07	1.74964e+07	4.56178e+08	3.21706e+08	0.043106	-4.536	0.00507487	0.0147269
M106T724	106.065	723.665	12.06	1.33464	1.38785e+08	2.09193e+07	6.43294e+08	3.13637e+08	0.21574	-2.2126	0.00507487	0.0147269
M106T610	106.065	610.194	10.17	1.31566	1.54479e+07	6.34796e+06	1.11813e+08	6.18963e+07	0.13816	-2.8556	0.00507487	0.0147269
M106T594	106.065	593.535	9.89	1.03227	1.53259e+07	1.29664e+07	1.91264e+08	1.79979e+08	0.08013	-3.6415	0.00507487	0.0147269
M106T31_2	106.078	31.1776	0.52	1.08624	240715	49804.3	592703	328652	0.40613	-1.3	0.00507487	0.0147269
M106T85_2	106.112	85.3744	1.42	1.35036	2.2729e+08	3.6039e+07	3.3496e+08	5.41867e+07	0.67856	-0.55945	0.00507487	0.0147269
M107T233	106.543	232.855	3.88	1.51201	89162.3	11704.9	2.85937e+07	1.17505e+07	0.0031182	-8.325	0.00507487	0.0147269
M107T80	106.951	80.0151	1.33	1.52377	3.60245e+06	1.11693e+06	1.04222e+07	2.47098e+06	0.34565	-1.5326	0.00507487	0.0147269
M107T450_1	107.049	449.911	7.5	1.44051	3.69472e+07	8.3928e+06	1.51783e+08	5.65999e+07	0.24342	-2.0385	0.00507487	0.0147269
M107T511	107.049	511.318	8.52	1.00185	4.0217e+06	1.9736e+06	2.8575e+07	2.62993e+07	0.14074	-2.8289	0.00507487	0.0147269
M107T545	107.049	545.173	9.09	1.34747	2.51027e+07	5.83096e+06	1.23277e+08	5.9388e+07	0.20363	-2.296	0.00507487	0.0147269
M107T645	107.049	644.788	10.75	1.24284	1.04948e+08	2.19802e+07	4.93682e+08	2.84696e+08	0.21258	-2.2339	0.00507487	0.0147269
M107T336	107.049	336.013	5.6	1.44328	7.07515e+07	3.42448e+07	5.61215e+08	2.40349e+08	0.12607	-2.9877	0.00507487	0.0147269
M107T347	107.049	346.897	5.78	1.20091	3.21947e+07	1.77483e+07	1.1554e+08	6.32093e+07	0.27865	-1.8435	0.00507487	0.0147269
M107T392	107.049	391.847	6.53	1.53971	1.54191e+07	1.83317e+07	3.74303e+08	1.34224e+08	0.041194	-4.6014	0.00507487	0.0147269
M107T596	107.049	595.594	9.93	1.2132	1.57004e+06	1.44104e+06	3.69331e+07	2.72607e+07	0.04251	-4.556	0.00507487	0.0147269
M107T573_2	107.069	572.683	9.54	1.18374	3.73471e+06	2.17033e+06	4.08797e+07	3.00109e+07	0.091358	-3.4523	0.00507487	0.0147269
M107T779	107.069	779.481	12.99	1.32789	2.76149e+06	1.5561e+06	2.02511e+07	1.0927e+07	0.13636	-2.8745	0.00507487	0.0147269
M107T165	107.07	164.848	2.75	1.24002	168632	69229.7	1.11437e+06	694572	0.15133	-2.7243	0.00507487	0.0147269
M107T31_4	107.086	31.0833	0.52	1.33901	1.82263e+06	729649	6.33354e+06	2.68988e+06	0.28777	-1.797	0.00507487	0.0147269
M107T563	107.086	563.081	9.38	1.36023	5.29368e+06	2.78846e+06	4.15147e+07	2.12884e+07	0.12751	-2.9713	0.00507487	0.0147269
M107T450_2	107.086	449.902	7.5	1.11132	2.84529e+06	1.16617e+06	3.24027e+07	2.68253e+07	0.08781	-3.5095	0.00507487	0.0147269
M107T665_2	107.086	664.534	11.08	1.56677	8.95298e+06	3.65956e+06	1.26638e+08	4.00988e+07	0.070698	-3.8222	0.00507487	0.0147269
M107T437	107.086	437.24	7.29	1.27399	2.95242e+07	4.58951e+06	9.08379e+07	4.24308e+07	0.32502	-1.6214	0.00507487	0.0147269
M107T691	107.086	691.197	11.52	1.48938	1.07815e+06	507277	5.93838e+07	2.56436e+07	0.018156	-5.7834	0.00507487	0.0147269
M107T709	107.086	708.97	11.82	1.58553	2.32847e+06	578306	5.61754e+07	1.70342e+07	0.04145	-4.5925	0.00507487	0.0147269
M107T402	107.086	401.656	6.69	1.05355	674767	596031	1.32072e+07	1.24289e+07	0.051091	-4.2908	0.00507487	0.0147269
M107T539	107.086	539.038	8.98	1.10946	538272	237205	2.69007e+07	2.40165e+07	0.02001	-5.6432	0.00507487	0.0147269
M108T226	107.6	226.073	3.77	1.42533	30300.5	22952.4	511907	247532	0.059191	-4.0785	0.00507487	0.0147269
M108T75	107.96	74.5761	1.24	1.12211	2.8365e+06	1.56655e+06	2.24894e+07	1.74857e+07	0.12613	-2.9871	0.00507487	0.0147269
M108T31_1	108.032	31.2436	0.52	1.38273	1.68982e+06	265978	4.71336e+06	1.6913e+06	0.35852	-1.4799	0.00507487	0.0147269
M108T417	108.053	416.541	6.94	1.21649	844438	394605	7.9562e+06	5.44583e+06	0.10614	-3.236	0.00507487	0.0147269
M108T645	108.053	644.764	10.75	1.28336	2.49334e+06	596998	1.88326e+07	1.11706e+07	0.13239	-2.9171	0.00507487	0.0147269
M108T336	108.053	336.05	5.6	1.43088	5.66737e+06	3.00041e+06	4.37186e+07	1.91585e+07	0.12963	-2.9475	0.00507487	0.0147269
M108T545	108.053	545.173	9.09	1.06744	369165	178060	3.86013e+06	3.38863e+06	0.095635	-3.3863	0.00507487	0.0147269
M108T176	108.053	175.87	2.93	1.04708	366108	127884	1.77368e+06	1.40562e+06	0.20641	-2.2764	0.00507487	0.0147269
M108T382	108.053	381.755	6.36	1.12199	511938	178128	4.28755e+06	3.36862e+06	0.1194	-3.0661	0.00507487	0.0147269
M108T482	108.089	482.021	8.03	1.44555	2.28276e+06	1.83639e+06	1.52291e+07	6.10323e+06	0.14989	-2.738	0.00507487	0.0147269
M108T665	108.089	664.559	11.08	1.2905	164368	57480.4	3.4934e+06	2.24959e+06	0.047051	-4.4096	0.00507487	0.0147269
M109T537	109.028	536.737	8.95	1.55517	2.67442e+08	4.53887e+07	5.76514e+08	1.00737e+08	0.46389	-1.1081	0.00507487	0.0147269
M109T636	109.028	635.696	10.59	1.4942	1.44011e+07	5.20292e+06	9.61914e+07	3.51178e+07	0.14971	-2.7397	0.00507487	0.0147269
M109T64	109.028	64.4433	1.07	1.38935	2.70697e+09	1.36628e+09	2.58256e+08	5.90023e+07	10.482	3.3898	0.00507487	0.0147269
M109T74	109.028	74.3836	1.24	1.21372	5.31614e+06	6.0554e+06	4.30298e+07	2.8451e+07	0.12355	-3.0169	0.00507487	0.0147269
M109T724	109.029	723.831	12.06	1.26896	3.13707e+06	2.82929e+06	2.81682e+07	1.73484e+07	0.11137	-3.1666	0.00507487	0.0147269
M109T751	109.052	751.307	12.52	1.09937	582479	339551	5.24642e+06	4.30273e+06	0.11102	-3.1711	0.00507487	0.0147269
M109T529	109.065	528.573	8.81	1.32581	4.41972e+06	1.85934e+06	2.73122e+07	1.43839e+07	0.16182	-2.6275	0.00507487	0.0147269
M109T650	109.065	650.21	10.84	1.52581	4.24515e+07	9.87327e+06	1.25613e+08	3.1336e+07	0.33795	-1.5651	0.00507487	0.0147269
M109T508_1	109.065	508.3	8.47	1.40799	6.30373e+06	2.78721e+06	2.69748e+07	1.07355e+07	0.23369	-2.0973	0.00507487	0.0147269
M109T365	109.065	365.134	6.09	1.42721	3.29517e+06	974720	2.2925e+07	1.00417e+07	0.14374	-2.7985	0.00507487	0.0147269
M109T594	109.101	594.061	9.9	1.34372	2.70408e+07	1.80864e+07	5.88561e+08	3.43325e+08	0.045944	-4.444	0.00507487	0.0147269
M109T508_2	109.101	507.828	8.46	1.10463	8.44498e+07	3.33171e+07	2.58924e+08	1.56648e+08	0.32616	-1.6164	0.00507487	0.0147269
M109T661	109.101	661.302	11.02	1.54316	7.06796e+07	4.13265e+07	5.25379e+08	1.64519e+08	0.13453	-2.894	0.00507487	0.0147269
M109T709	109.101	709.108	11.82	1.57435	1.30813e+07	1.18242e+07	1.32683e+08	3.78964e+07	0.098591	-3.3424	0.00507487	0.0147269
M109T839	109.101	839.264	13.99	1.08293	1.4842e+06	624237	2.08411e+07	1.83626e+07	0.071215	-3.8117	0.00507487	0.0147269
M109T690	109.101	689.875	11.5	1.20375	213024	82609.4	2.13219e+07	1.65507e+07	0.0099909	-6.6452	0.00507487	0.0147269
M109T823	109.101	823.146	13.72	1.00307	614645	286075	1.49044e+07	1.53178e+07	0.041239	-4.5998	0.00507487	0.0147269
M110T232	109.561	232.045	3.87	1.12294	102574	121385	2.62086e+06	2.24335e+06	0.039138	-4.6753	0.00507487	0.0147269
M110T73_1	110.009	73.1208	1.22	1.3436	4.31032e+09	1.02736e+09	9.01664e+09	2.69289e+09	0.47804	-1.0648	0.00507487	0.0147269
M110T582_2	110.032	581.836	9.7	1.57171	1.29268e+07	3.38633e+06	4.80121e+07	1.12735e+07	0.26924	-1.893	0.00507487	0.0147269
M110T724	110.032	724.306	12.07	1.28795	1.92494e+06	835267	1.12572e+07	6.28201e+06	0.171	-2.548	0.00507487	0.0147269
M110T558	110.032	558.177	9.3	1.22759	998589	573492	8.68067e+06	5.76141e+06	0.11504	-3.1198	0.00507487	0.0147269
M110T233	110.049	233.245	3.89	1.49219	2.1196e+07	1.4689e+06	9.66005e+07	3.28811e+07	0.21942	-2.1882	0.00507487	0.0147269
M110T96_1	110.06	95.8361	1.6	1.22495	5.88647e+07	2.79061e+07	2.46225e+08	1.39063e+08	0.23907	-2.0645	0.00507487	0.0147269
M110T544_2	110.06	544.329	9.07	1.09678	1.76541e+07	7.81285e+06	6.85734e+07	4.66611e+07	0.25745	-1.9576	0.00507487	0.0147269
M110T679	110.06	678.63	11.31	1.06057	7.46897e+06	4.82322e+06	3.86082e+07	3.02053e+07	0.19346	-2.3699	0.00507487	0.0147269
M111T73	111.01	73.1809	1.22	1.28873	1.82012e+08	6.12623e+07	6.33514e+08	2.99983e+08	0.28731	-1.7993	0.00507487	0.0147269
M111T34_2	111.02	34.1073	0.57	1.21035	1.05196e+08	3.14784e+07	2.60026e+08	1.15886e+08	0.40456	-1.3056	0.00507487	0.0147269
M111T681	111.02	680.586	11.34	1.0165	4.01313e+07	1.36495e+07	2.61088e+08	2.31713e+08	0.15371	-2.7017	0.00507487	0.0147269
M111T621	111.039	620.523	10.34	1.08944	1.77086e+07	1.50157e+07	8.89993e+07	6.52888e+07	0.19897	-2.3293	0.00507487	0.0147269
M111T605	111.081	604.803	10.08	1.18817	769765	420339	5.85014e+06	4.06428e+06	0.13158	-2.926	0.00507487	0.0147269
M111T509	111.08	509.199	8.49	1.36987	1.41815e+07	6.70107e+06	6.1711e+07	2.6808e+07	0.2298	-2.1215	0.00507487	0.0147269
M111T31_2	111.08	31.1741	0.52	1.49106	1.01903e+07	2.60341e+06	3.1801e+07	9.09747e+06	0.32044	-1.6419	0.00507487	0.0147269
M111T419	111.08	419.454	6.99	1.25657	1.19962e+06	607722	1.7133e+07	1.14159e+07	0.070018	-3.8361	0.00507487	0.0147269
M111T61_2	111.08	61.0921	1.02	1.17682	1.00597e+06	434854	8.7093e+06	6.29519e+06	0.11551	-3.114	0.00507487	0.0147269
M111T100	111.092	99.5393	1.66	1.37594	2.70274e+07	8.59593e+06	6.38632e+07	1.93271e+07	0.42321	-1.2406	0.00507487	0.0147269
M111T330	111.092	329.563	5.49	1.48835	4.30075e+06	1.23425e+06	2.50547e+07	9.07201e+06	0.17165	-2.5424	0.00507487	0.0147269
M111T31_3	111.117	31.1054	0.52	1.32983	2.29913e+06	666525	7.329e+06	3.09157e+06	0.3137	-1.6725	0.00507487	0.0147269
M111T709	111.117	708.814	11.81	1.39575	1.02244e+06	422152	9.43207e+06	4.61407e+06	0.1084	-3.2056	0.00507487	0.0147269
M112T34_1	111.52	34.1073	0.57	1.13364	4.58577e+06	2.69006e+06	2.4962e+07	1.76727e+07	0.18371	-2.4445	0.00507487	0.0147269
M112T174	111.531	173.927	2.9	1.05831	1.4338e+07	9.34502e+06	2.02494e+08	1.85228e+08	0.070807	-3.82	0.00507487	0.0147269
M112T737	111.541	737.176	12.29	1.38636	1.53694e+08	6.84783e+07	2.81418e+07	1.7005e+07	5.4614	2.4493	0.00507487	0.0147269
M112T269	112.01	268.547	4.48	1.21318	425742	54787.5	3.76923e+06	2.58052e+06	0.11295	-3.1462	0.00507487	0.0147269
M112T158	112.023	157.863	2.63	1.2821	4.36339e+06	1.82812e+06	1.46614e+07	6.82566e+06	0.29761	-1.7485	0.00507487	0.0147269
M112T637	112.047	636.502	10.61	1.14841	739299	228879	3.79325e+06	2.60761e+06	0.1949	-2.3592	0.00507487	0.0147269
M112T584	112.048	583.698	9.73	1.39265	1.03829e+07	5.13046e+06	4.68644e+07	1.95714e+07	0.22155	-2.1743	0.00507487	0.0147269
M112T337	112.051	337.354	5.62	1.24149	638112	201155	9.26976e+06	6.3517e+06	0.068838	-3.8607	0.00507487	0.0147269
M112T179	112.051	179.038	2.98	1.34888	451062	310850	4.67901e+06	2.54388e+06	0.096401	-3.3748	0.00507487	0.0147269
M112T612	112.047	611.887	10.2	1.19111	412764	147971	2.55544e+06	1.70867e+06	0.16152	-2.6302	0.00507487	0.0147269
M112T465	112.051	464.62	7.74	1.01143	1.6294e+06	723264	1.23838e+07	1.13617e+07	0.13158	-2.926	0.00507487	0.0147269
M112T98_1	112.051	98.2027	1.64	1.59129	7.92254e+08	1.92707e+08	2.5934e+09	5.21038e+08	0.30549	-1.7108	0.00507487	0.0147269
M112T98_2	112.076	98.3501	1.64	1.45633	3.61554e+07	1.88792e+07	1.92558e+08	7.25828e+07	0.18776	-2.413	0.00507487	0.0147269
M112T99	112.087	98.5487	1.64	1.462	1.28627e+07	6.40093e+06	3.58873e+07	8.80447e+06	0.35842	-1.4803	0.00507487	0.0147269
M112T254	112.112	253.596	4.23	1.45804	3.02619e+06	1.4998e+06	1.37258e+07	4.88381e+06	0.22047	-2.1813	0.00507487	0.0147269
M113T35_1	112.516	35.4318	0.59	1.21072	2.26936e+06	732563	1.04306e+07	6.28347e+06	0.21757	-2.2005	0.00507487	0.0147269
M113T92_2	113.023	91.9697	1.53	1.30486	2.20321e+07	7.04377e+06	7.14948e+07	3.18074e+07	0.30816	-1.6982	0.00507487	0.0147269
M113T165	113.023	165.318	2.76	1.12104	9.59861e+06	3.5265e+06	8.27913e+07	6.53963e+07	0.11594	-3.1086	0.00507487	0.0147269
M113T208	113.034	207.591	3.46	1.65103	2.02166e+09	5.21729e+08	7.66904e+09	1.08926e+09	0.26361	-1.9235	0.00507487	0.0147269
M113T149	113.034	149.117	2.49	1.12182	8.89396e+07	7.01485e+07	5.41118e+08	3.97974e+08	0.16436	-2.605	0.00507487	0.0147269
M113T142	113.054	142.268	2.37	1.59401	1.15814e+06	410361	1.67027e+07	4.7167e+06	0.069338	-3.8502	0.00507487	0.0147269
M113T376	113.06	375.928	6.27	1.59225	5.53537e+08	1.27158e+08	1.47229e+09	2.51849e+08	0.37597	-1.4113	0.00507487	0.0147269
M113T38	113.079	37.5421	0.63	1.58917	1.7823e+06	1.14111e+06	7.9672e+06	1.55173e+06	0.2237	-2.1603	0.00507487	0.0147269
M113T351	113.107	350.882	5.85	1.18933	323581	80634.7	2.92656e+06	2.08799e+06	0.11057	-3.177	0.00507487	0.0147269
M113T365	113.107	364.727	6.08	1.21084	774508	296986	4.40265e+06	2.79598e+06	0.17592	-2.507	0.00507487	0.0147269
M114T301	113.523	301.122	5.02	1.63814	1.11259e+06	294487	6.97613e+07	1.62346e+07	0.015949	-5.9704	0.00507487	0.0147269
M114T73	113.532	73.0141	1.22	1.46348	4.64197e+07	1.37123e+07	9.18914e+07	1.64523e+07	0.50516	-0.98519	0.00507487	0.0147269
M114T66	113.963	65.8736	1.1	1.02405	2.85074e+06	2.20172e+06	1.83954e+07	1.59926e+07	0.15497	-2.6899	0.00507487	0.0147269
M114T31_1	114.027	31.1054	0.52	1.23403	497048	221731	2.21941e+06	1.26487e+06	0.22396	-2.1587	0.00507487	0.0147269
M114T208	114.038	207.591	3.46	1.655	5.49303e+07	1.57592e+07	2.13942e+08	2.88084e+07	0.25675	-1.9615	0.00507487	0.0147269
M114T227	114.039	227.337	3.79	1.46023	1.23247e+07	3.11564e+06	5.1952e+07	1.85585e+07	0.23723	-2.0756	0.00507487	0.0147269
M114T98	114.091	98.1274	1.64	1.30473	1.0246e+07	4.89075e+06	6.40919e+07	3.5135e+07	0.15986	-2.6451	0.00507487	0.0147269
M114T31_2	114.099	31.1385	0.52	1.29807	373134	90026.4	1.53365e+06	768599	0.2433	-2.0392	0.00507487	0.0147269
M115T216	114.513	215.799	3.6	1.07761	592678	278798	2.4137e+06	1.72024e+06	0.24555	-2.0259	0.00507487	0.0147269
M115T269_1	114.513	269.235	4.49	1.3683	1.36659e+07	4.05806e+06	5.6477e+07	2.46368e+07	0.24197	-2.0471	0.00507487	0.0147269
M115T301	114.54	301.362	5.02	1.64511	181438	87162.1	1.03852e+07	2.28894e+06	0.017471	-5.8389	0.00507487	0.0147269
M115T608	115.039	607.501	10.13	1.53509	7.85966e+08	2.31945e+08	3.16314e+09	8.81289e+08	0.24848	-2.0088	0.00507487	0.0147269
M115T63_1	115.038	63.1064	1.05	1.5416	1.68616e+09	6.91679e+08	5.28926e+09	1.16092e+09	0.31879	-1.6493	0.00507487	0.0147269
M115T374	115.039	374.45	6.24	1.12604	2.10506e+07	9.57195e+06	2.11893e+08	1.69164e+08	0.099345	-3.3314	0.00507487	0.0147269
M115T31_1	115.05	31.1732	0.52	1.34495	5.78734e+06	1.57537e+06	1.2449e+07	3.75168e+06	0.46488	-1.1051	0.00507487	0.0147269
M115T504	115.054	503.979	8.4	1.19216	4.50112e+06	2.26636e+06	3.10641e+07	2.11042e+07	0.1449	-2.7869	0.00507487	0.0147269
M115T390	115.054	390.174	6.5	1.50115	1.79651e+08	5.61214e+07	7.77832e+08	2.48315e+08	0.23096	-2.1143	0.00507487	0.0147269
M115T595	115.054	594.539	9.91	1.33463	4.70337e+06	2.54747e+06	2.96266e+07	1.53183e+07	0.15876	-2.6551	0.00507487	0.0147269
M115T665	115.054	664.636	11.08	1.61	2.88097e+06	393609	5.88557e+07	1.57348e+07	0.04895	-4.3526	0.00507487	0.0147269
M115T691	115.054	691.11	11.52	1.34347	262879	102021	1.66592e+07	1.00433e+07	0.01578	-5.9858	0.00507487	0.0147269
M115T289	115.054	288.79	4.81	1.49245	1.18694e+06	629164	5.20371e+06	1.63517e+06	0.22809	-2.1323	0.00507487	0.0147269
M115T215	115.075	214.686	3.58	1.45198	4.60248e+07	1.69446e+07	1.23411e+08	3.34625e+07	0.37294	-1.423	0.00507487	0.0147269
M115T98	115.087	98.17	1.64	1.50242	5.01314e+06	1.32647e+06	4.0335e+07	1.49188e+07	0.12429	-3.0082	0.00507487	0.0147269
M116T34	115.964	34.0975	0.57	1.2308	9.78032e+06	2.66991e+06	2.87676e+07	1.3981e+07	0.33998	-1.5565	0.00507487	0.0147269
M116T74	116.002	73.9381	1.23	1.25792	6.37921e+07	2.03226e+07	1.77987e+08	7.91764e+07	0.35841	-1.4803	0.00507487	0.0147269
M116T608	116.042	607.515	10.13	1.53238	3.92483e+07	1.05657e+07	1.45611e+08	3.976e+07	0.26954	-1.8914	0.00507487	0.0147269
M116T575	116.042	574.6	9.58	1.55132	4.04376e+07	6.84625e+06	1.30392e+08	3.18823e+07	0.31012	-1.6891	0.00507487	0.0147269
M116T648	116.05	648.499	10.81	1.49213	8.88934e+06	3.06655e+06	3.79643e+07	1.23175e+07	0.23415	-2.0945	0.00507487	0.0147269
M116T475	116.05	474.986	7.92	1.02491	3.54159e+06	1.71392e+06	1.11739e+08	1.12206e+08	0.031695	-4.9796	0.00507487	0.0147269
M116T701	116.05	700.769	11.68	1.50844	6.96021e+06	3.4514e+06	8.34846e+07	3.16954e+07	0.083371	-3.5843	0.00507487	0.0147269
M116T390	116.058	390.149	6.5	1.48863	1.19634e+07	4.51723e+06	6.77963e+07	2.41941e+07	0.17646	-2.5026	0.00507487	0.0147269
M116T31_1	116.053	31.1563	0.52	1.56719	999967	331104	3.02977e+06	609182	0.33005	-1.5993	0.00507487	0.0147269
M116T381	116.07	381.161	6.35	1.35939	1.51819e+07	1.04863e+07	1.19372e+08	6.0966e+07	0.12718	-2.975	0.00507487	0.0147269
M116T160	116.07	159.543	2.66	1.00075	9.3351e+06	2.26245e+06	9.27193e+07	8.9685e+07	0.10068	-3.3121	0.00507487	0.0147269
M116T356	116.07	356.458	5.94	1.45221	1.33601e+07	5.39572e+06	1.49693e+08	6.58204e+07	0.08925	-3.486	0.00507487	0.0147269
M116T303	116.07	302.584	5.04	1.47688	1.62613e+08	4.43619e+07	7.92178e+08	2.82986e+08	0.20527	-2.2844	0.00507487	0.0147269
M116T203	116.07	203.47	3.39	1.07323	3.08668e+07	1.60974e+07	3.63087e+08	3.19666e+08	0.085012	-3.5562	0.00507487	0.0147269
M116T800	116.07	800.096	13.33	1.02712	3.37218e+06	2.16717e+06	7.44436e+07	7.34325e+07	0.045298	-4.4644	0.00507487	0.0147269
M116T505	116.07	504.512	8.41	1.11643	4.51602e+06	1.59661e+06	4.62081e+07	3.75403e+07	0.097732	-3.355	0.00507487	0.0147269
M117T169	116.528	169.31	2.82	1.68101	983179	304788	1.36123e+07	1.88714e+06	0.072227	-3.7913	0.00507487	0.0147269
M117T417	117.033	416.707	6.95	1.41696	5.08969e+07	1.84336e+07	2.74726e+08	1.16288e+08	0.18526	-2.4323	0.00507487	0.0147269
M117T527	117.033	526.865	8.78	1.09614	625321	362064	8.92509e+06	7.71072e+06	0.070063	-3.8352	0.00507487	0.0147269
M117T649	117.034	648.68	10.81	1.53986	4.12638e+06	2.18294e+06	5.74447e+07	1.9997e+07	0.071832	-3.7992	0.00507487	0.0147269
M117T731	117.033	730.994	12.18	1.16351	1.04238e+06	480021	9.54547e+06	7.09926e+06	0.1092	-3.1949	0.00507487	0.0147269
M117T301	117.043	301.122	5.02	1.2848	54604.5	17388.5	1.51798e+06	999184	0.035972	-4.797	0.00507487	0.0147269
M117T35	117.054	35.093	0.58	1.32655	2.28734e+08	6.32457e+07	4.56233e+08	1.29292e+08	0.50135	-0.9961	0.00507487	0.0147269
M117T91_2	117.055	90.9926	1.52	1.28753	4.25918e+07	1.34108e+07	1.90158e+08	9.93818e+07	0.22398	-2.1585	0.00507487	0.0147269
M117T640	117.057	640.337	10.67	1.25483	3.52367e+06	1.11171e+06	3.87861e+07	2.53518e+07	0.090849	-3.4604	0.00507487	0.0147269
M117T595_1	117.057	594.796	9.91	1.48216	8.74925e+06	6.51302e+06	5.62873e+07	2.0308e+07	0.15544	-2.6856	0.00507487	0.0147269
M117T504_1	117.057	503.615	8.39	1.21655	5.13122e+06	3.25631e+06	2.66108e+07	1.6165e+07	0.19282	-2.3746	0.00507487	0.0147269
M117T523	117.057	523.218	8.72	1.04373	1.62043e+06	470917	1.17398e+07	1.01882e+07	0.13803	-2.857	0.00507487	0.0147269
M117T504_2	117.07	503.72	8.4	1.33105	5.30503e+06	3.12211e+06	3.53592e+07	1.85933e+07	0.15003	-2.7367	0.00507487	0.0147269
M117T824	117.07	824.433	13.74	1.44834	4.32965e+06	2.87334e+06	4.29577e+07	1.86694e+07	0.10079	-3.3106	0.00507487	0.0147269
M117T665	117.07	664.614	11.08	1.45837	1.43196e+06	770990	4.52556e+07	2.08941e+07	0.031642	-4.982	0.00507487	0.0147269
M117T691	117.07	691.265	11.52	1.47593	529029	258523	3.03292e+07	1.35899e+07	0.017443	-5.8412	0.00507487	0.0147269
M117T428	117.07	427.548	7.13	1.14257	153687	54941.3	1.09289e+07	9.32113e+06	0.014062	-6.152	0.00507487	0.0147269
M117T303	117.074	302.72	5.05	1.36077	7.00772e+06	4.73731e+06	1.06983e+08	5.90064e+07	0.065503	-3.9323	0.00507487	0.0147269
M117T394	117.091	393.661	6.56	1.59162	2.46499e+07	7.12521e+06	6.64486e+07	1.07209e+07	0.37096	-1.4307	0.00507487	0.0147269
M118T233_1	117.549	232.51	3.88	1.6068	49631.3	27344.5	9.98307e+07	2.85348e+07	0.00049715	-10.974	0.00507487	0.0147269
M118T102_2	118.003	102.142	1.7	1.41805	2.56369e+06	1.57125e+06	1.49514e+07	6.30769e+06	0.17147	-2.544	0.00507487	0.0147269
M118T102_3	118.017	101.819	1.7	1.23618	907256	581734	9.05163e+06	6.02223e+06	0.10023	-3.3186	0.00507487	0.0147269
M118T417_1	118.037	416.803	6.95	1.41005	2.07957e+06	817503	1.52408e+07	6.98241e+06	0.13645	-2.8736	0.00507487	0.0147269
M118T614	118.041	614.275	10.24	1.1926	2.25447e+06	1.12516e+06	1.33996e+07	8.82792e+06	0.16825	-2.5713	0.00507487	0.0147269
M118T73	118.034	73.1354	1.22	1.46114	5.12954e+08	1.12237e+08	1.1639e+09	2.87273e+08	0.44072	-1.1821	0.00507487	0.0147269
M118T548_1	118.041	548.41	9.14	1.47459	1.13859e+06	865395	1.12999e+07	4.56984e+06	0.10076	-3.311	0.00507487	0.0147269
M118T634	118.041	634.49	10.57	1.33982	1.55944e+06	537492	9.88443e+06	5.10741e+06	0.15777	-2.6641	0.00507487	0.0147269
M118T724	118.041	723.826	12.06	1.49165	1.12171e+07	4.1643e+06	3.94036e+07	1.15969e+07	0.28467	-1.8126	0.00507487	0.0147269
M118T402	118.05	402.432	6.71	1.16767	710280	455886	4.39535e+06	3.02916e+06	0.1616	-2.6295	0.00507487	0.0147269
M118T640	118.065	640.287	10.67	1.08857	1.232e+07	3.22716e+06	2.03969e+08	1.80308e+08	0.060401	-4.0493	0.00507487	0.0147269
M118T450	118.064	450.034	7.5	1.27255	4.49534e+07	2.02572e+07	4.69907e+08	2.95854e+08	0.095664	-3.3859	0.00507487	0.0147269
M118T338	118.065	337.909	5.63	1.45324	2.02883e+08	1.16677e+08	2.33005e+09	1.02117e+09	0.087073	-3.5216	0.00507487	0.0147269
M118T574	118.064	573.646	9.56	1.23942	8.33971e+06	5.60184e+06	1.43119e+08	9.94194e+07	0.058271	-4.1011	0.00507487	0.0147269
M118T548_2	118.064	547.713	9.13	1.45897	4.68922e+07	1.49572e+07	2.72365e+08	1.06365e+08	0.17217	-2.5381	0.00507487	0.0147269
M118T674	118.064	674.29	11.24	1.13486	1.95848e+08	6.50837e+07	6.22311e+08	3.67709e+08	0.31471	-1.6679	0.00507487	0.0147269
M118T664	118.064	664.299	11.07	1.17493	3.53193e+07	1.1658e+07	3.03391e+08	2.19952e+08	0.11641	-3.1027	0.00507487	0.0147269
M118T774	118.065	774.239	12.9	1.47218	1.38088e+08	5.83441e+07	1.49094e+09	6.20398e+08	0.092618	-3.4326	0.00507487	0.0147269
M118T527	118.064	526.575	8.78	1.53287	5.36316e+07	3.09451e+07	2.93199e+08	8.71857e+07	0.18292	-2.4507	0.00507487	0.0147269
M118T609	118.064	609.256	10.15	1.2352	1.18096e+07	8.69319e+06	2.3765e+08	1.67826e+08	0.049693	-4.3308	0.00507487	0.0147269
M118T717_1	118.065	716.592	11.94	1.31434	9.65941e+06	2.87238e+06	8.30707e+07	4.74294e+07	0.11628	-3.1043	0.00507487	0.0147269
M118T246	118.086	246.072	4.1	1.09965	2.88574e+06	1.70843e+06	6.96151e+07	6.17017e+07	0.041453	-4.5924	0.00507487	0.0147269
M118T466	118.086	466.288	7.77	1.43678	1.3876e+07	8.78666e+06	1.40959e+08	6.32735e+07	0.09844	-3.3446	0.00507487	0.0147269
M118T326	118.086	325.784	5.43	1.25672	5.90331e+06	3.75263e+06	9.24888e+07	6.19943e+07	0.063827	-3.9697	0.00507487	0.0147269
M118T178	118.087	178.055	2.97	1.21766	2.49309e+07	1.65718e+07	1.8383e+08	1.20628e+08	0.13562	-2.8824	0.00507487	0.0147269
M118T340	118.087	339.718	5.66	1.11761	6.29306e+06	6.41376e+06	6.04301e+07	4.82763e+07	0.10414	-3.2634	0.00507487	0.0147269
M118T646	118.085	646.155	10.77	1.05853	2.69434e+07	2.86281e+07	4.63368e+08	4.29086e+08	0.058147	-4.1042	0.00507487	0.0147269
M118T717_2	118.086	717.152	11.95	1.46002	7.31809e+06	3.50519e+06	6.4269e+07	2.68316e+07	0.11387	-3.1346	0.00507487	0.0147269
M118T444	118.087	443.94	7.4	1.36552	3.10418e+07	1.59597e+07	1.66376e+08	7.77546e+07	0.18658	-2.4222	0.00507487	0.0147269
M118T102_6	118.116	102.322	1.71	1.24217	1.33438e+06	757543	9.23352e+06	5.75929e+06	0.14452	-2.7907	0.00507487	0.0147269
M119T73	119.036	72.7806	1.21	1.37602	3.76233e+07	1.2354e+07	1.0643e+08	3.75235e+07	0.3535	-1.5002	0.00507487	0.0147269
M119T209	119.033	208.697	3.48	1.25548	6.76285e+06	2.31461e+06	3.78375e+07	2.22174e+07	0.17873	-2.4841	0.00507487	0.0147269
M119T318	119.04	317.942	5.3	1.33017	415125	124548	1.45703e+06	642742	0.28491	-1.8114	0.00507487	0.0147269
M119T491	119.049	491.309	8.19	1.2772	1.0002e+08	5.67551e+07	1.85333e+09	1.21221e+09	0.053967	-4.2118	0.00507487	0.0147269
M119T571	119.049	570.656	9.51	1.29386	4.26143e+07	1.21594e+07	5.1467e+08	3.16946e+08	0.082799	-3.5942	0.00507487	0.0147269
M119T614	119.049	614.088	10.23	1.1763	1.65272e+08	7.16976e+07	1.56508e+09	1.14536e+09	0.1056	-3.2433	0.00507487	0.0147269
M119T724	119.049	723.716	12.06	1.49045	1.16685e+09	4.29011e+08	4.47779e+09	1.38739e+09	0.26059	-1.9402	0.00507487	0.0147269
M119T233	119.054	233.245	3.89	1.37271	5.10542e+06	558495	8.86808e+07	4.83073e+07	0.057571	-4.1185	0.00507487	0.0147269
M119T488_1	119.068	488.18	8.14	1.19121	2.7831e+06	1.41459e+06	2.46327e+07	1.74289e+07	0.11298	-3.1458	0.00507487	0.0147269
M119T31_2	119.07	31.1142	0.52	1.25136	394902	82813.5	1.68107e+06	927429	0.23491	-2.0898	0.00507487	0.0147269
M119T823	119.068	823.305	13.72	1.18182	677088	255683	1.11527e+07	8.50829e+06	0.060711	-4.0419	0.00507487	0.0147269
M119T338	119.069	337.695	5.63	1.28811	5.31798e+06	3.05305e+06	9.32246e+07	5.95993e+07	0.057045	-4.1318	0.00507487	0.0147269
M119T573	119.068	573.471	9.56	1.47609	6.4223e+06	5.80671e+06	7.63693e+07	3.13575e+07	0.084095	-3.5718	0.00507487	0.0147269
M119T774	119.068	773.755	12.9	1.24464	2.47656e+06	1.0286e+06	2.91704e+07	1.95209e+07	0.0849	-3.5581	0.00507487	0.0147269
M119T436	119.068	436.318	7.27	1.04468	1.54298e+06	679521	2.59415e+07	2.45457e+07	0.059479	-4.0715	0.00507487	0.0147269
M119T390	119.069	390.235	6.5	1.28961	3.47751e+07	1.50447e+07	2.61873e+08	1.53019e+08	0.13279	-2.9127	0.00507487	0.0147269
M119T450_2	119.085	449.767	7.5	1.06624	1.01065e+07	3.87438e+06	9.56661e+07	8.32291e+07	0.10564	-3.2427	0.00507487	0.0147269
M119T709	119.085	709.108	11.82	1.22235	709983	736803	1.37273e+07	9.86983e+06	0.05172	-4.2731	0.00507487	0.0147269
M119T778	119.085	778.407	12.97	1.38547	2.53716e+06	2.60229e+06	4.50123e+07	2.3773e+07	0.056366	-4.149	0.00507487	0.0147269
M119T548_2	119.085	547.781	9.13	1.10488	3.90447e+06	1.7595e+06	4.61992e+07	3.87676e+07	0.084514	-3.5647	0.00507487	0.0147269
M119T120	119.089	120.25	2	1.41034	1.59933e+08	8.44098e+07	5.65943e+08	1.99619e+08	0.28259	-1.8232	0.00507487	0.0147269
M119T509	119.085	508.509	8.48	1.41769	1.32287e+07	6.20469e+06	7.61036e+07	3.24315e+07	0.17383	-2.5243	0.00507487	0.0147269
M120T336_2	119.995	336.291	5.6	1.51751	2.07457e+06	1.80329e+06	1.61243e+07	5.40306e+06	0.12866	-2.9583	0.00507487	0.0147269
M120T336_3	120.01	336.248	5.6	1.13631	125722	117041	3.02854e+06	2.53332e+06	0.041513	-4.5903	0.00507487	0.0147269
M120T209	120.022	209.267	3.49	1.49821	8.82585e+07	2.37775e+07	1.80813e+08	3.18193e+07	0.48812	-1.0347	0.00507487	0.0147269
M120T339	120.045	339.196	5.65	1.26645	9.12393e+06	3.93746e+06	2.08665e+08	1.40683e+08	0.043725	-4.5154	0.00507487	0.0147269
M120T31_1	120.037	31.1263	0.52	1.11888	29733.7	15853.5	266935	212367	0.11139	-3.1663	0.00507487	0.0147269
M120T310	120.045	310.294	5.17	1.30577	2.69291e+06	1.46366e+06	2.20959e+07	1.2674e+07	0.12187	-3.0365	0.00507487	0.0147269
M120T614	120.053	614.102	10.24	1.3286	2.74642e+06	1.30645e+06	3.17674e+07	1.82434e+07	0.086454	-3.5319	0.00507487	0.0147269
M120T73_2	120.046	72.6781	1.21	1.31515	9.45728e+06	3.19573e+06	3.73232e+07	1.77237e+07	0.25339	-1.9806	0.00507487	0.0147269
M120T724	120.052	723.716	12.06	1.40125	5.01063e+07	2.0191e+07	2.34746e+08	9.84856e+07	0.21345	-2.228	0.00507487	0.0147269
M120T492	120.052	491.514	8.19	1.14516	619318	496247	1.86519e+07	1.55278e+07	0.033204	-4.9125	0.00507487	0.0147269
M120T457	120.052	456.712	7.61	1.0764	995058	636675	1.49874e+07	1.34002e+07	0.066393	-3.9128	0.00507487	0.0147269
M120T443	120.053	442.833	7.38	1.04109	541459	205778	1.33116e+07	1.29209e+07	0.040676	-4.6197	0.00507487	0.0147269
M120T502	120.081	502.36	8.37	1.61856	1.76775e+08	5.84438e+07	4.87702e+08	5.94612e+07	0.36247	-1.4641	0.00507487	0.0147269
M120T92	120.081	91.9027	1.53	1.51466	5.0793e+07	4.14233e+07	3.71685e+08	1.24523e+08	0.13666	-2.8714	0.00507487	0.0147269
M120T336_4	120.08	336.212	5.6	1.41189	1.98982e+09	1.31099e+09	2.52394e+10	1.22987e+10	0.078838	-3.665	0.00507487	0.0147269
M120T418	120.081	417.611	6.96	1.43144	2.72414e+07	1.10371e+07	1.75642e+08	7.47206e+07	0.1551	-2.6888	0.00507487	0.0147269
M120T479	120.081	479.433	7.99	1.15181	6.60972e+06	3.20852e+06	4.62513e+07	3.3643e+07	0.14291	-2.8068	0.00507487	0.0147269
M120T458	120.081	457.712	7.63	1.62291	1.19528e+07	3.90981e+06	9.19202e+07	2.05321e+07	0.13003	-2.943	0.00507487	0.0147269
M120T796	120.089	795.785	13.26	1.383	1.13709e+07	6.13876e+06	2.80439e+07	7.1661e+06	0.40547	-1.3023	0.00507487	0.0147269
M120T336_5	120.111	336.127	5.6	1.43319	671960	380888	9.98639e+06	4.70622e+06	0.067288	-3.8935	0.00507487	0.0147269
M120T336_6	120.151	336.185	5.6	1.08809	109771	81954.4	2.61933e+06	2.36176e+06	0.041908	-4.5766	0.00507487	0.0147269
M120T336_7	120.165	336.121	5.6	1.32274	445061	391567	1.03055e+07	6.27102e+06	0.043187	-4.5333	0.00507487	0.0147269
M121T359	120.544	359.445	5.99	1.62452	971153	408972	5.36049e+06	1.05986e+06	0.18117	-2.4646	0.00507487	0.0147269
M121T287	120.98	286.503	4.78	1.3025	1.4403e+06	1.06864e+06	9.2601e+06	5.06102e+06	0.15554	-2.6847	0.00507487	0.0147269
M121T592	121.028	592.232	9.87	1.35172	4.14812e+06	1.77196e+06	3.68327e+07	1.96226e+07	0.11262	-3.1505	0.00507487	0.0147269
M121T149	121.029	148.654	2.48	1.25383	988891	476134	5.86034e+06	3.47932e+06	0.16874	-2.5671	0.00507487	0.0147269
M121T329	121.028	328.861	5.48	1.46608	1.36608e+07	3.01922e+06	5.14023e+07	1.73997e+07	0.26576	-1.9118	0.00507487	0.0147269
M121T437_1	121.028	436.603	7.28	1.52964	930284	615147	1.09914e+07	3.87785e+06	0.084637	-3.5626	0.00507487	0.0147269
M121T405	121.028	404.976	6.75	1.10882	171702	200064	1.94628e+06	1.60593e+06	0.08822	-3.5027	0.00507487	0.0147269
M121T159	121.05	159.303	2.66	1.4088	2.89961e+06	830245	2.59837e+07	1.23364e+07	0.11159	-3.1637	0.00507487	0.0147269
M121T432	121.04	432.473	7.21	1.07627	63496.8	27612.2	1.58918e+06	1.46278e+06	0.039956	-4.6455	0.00507487	0.0147269
M121T336_2	121.065	335.587	5.59	1.30466	1.88716e+07	8.08674e+06	1.17448e+08	6.44449e+07	0.16068	-2.6377	0.00507487	0.0147269
M121T437_2	121.065	437.083	7.28	1.50094	2.67002e+07	1.27664e+07	1.08128e+08	3.22398e+07	0.24693	-2.0178	0.00507487	0.0147269
M121T219	121.065	218.69	3.64	1.37512	5.4346e+06	5.60237e+06	5.96027e+07	3.065e+07	0.091181	-3.4551	0.00507487	0.0147269
M121T665_1	121.065	664.636	11.08	1.5866	1.35101e+06	411635	2.74772e+07	8.22048e+06	0.049168	-4.3461	0.00507487	0.0147269
M121T689	121.055	688.622	11.48	1.359	791360	723342	9.64836e+06	5.21286e+06	0.08202	-3.6079	0.00507487	0.0147269
M121T87	121.069	87.1511	1.45	1.51815	3.43088e+08	5.74869e+07	1.82313e+08	3.04511e+07	1.8819	0.91216	0.00507487	0.0147269
M121T545	121.065	544.565	9.08	1.15341	5.08552e+06	2.95891e+06	6.47353e+07	5.06375e+07	0.078559	-3.6701	0.00507487	0.0147269
M121T336_3	121.084	336.156	5.6	1.41945	1.61012e+08	1.07364e+08	2.07939e+09	9.97742e+08	0.077433	-3.6909	0.00507487	0.0147269
M121T418	121.084	417.993	6.97	1.36684	485350	242658	6.53394e+06	3.52982e+06	0.074281	-3.7509	0.00507487	0.0147269
M121T836	121.101	835.605	13.93	1.47284	2.28507e+07	9.12344e+06	1.00042e+08	3.43014e+07	0.22841	-2.1303	0.00507487	0.0147269
M121T549	121.101	548.622	9.14	1.50067	1.75459e+07	5.27649e+06	4.93682e+07	1.24933e+07	0.35541	-1.4924	0.00507487	0.0147269
M121T508	121.101	508.362	8.47	1.51366	1.51084e+07	5.69654e+06	7.04922e+07	2.19927e+07	0.21433	-2.2221	0.00507487	0.0147269
M121T665_2	121.101	664.559	11.08	1.59494	8.13948e+06	3.8508e+06	1.02439e+08	2.83346e+07	0.079457	-3.6537	0.00507487	0.0147269
M121T759	121.101	758.784	12.65	1.04999	1.58521e+06	1.2182e+06	2.89139e+07	2.7255e+07	0.054825	-4.189	0.00507487	0.0147269
M121T709	121.101	709.084	11.82	1.32612	1.35459e+06	1.41013e+06	2.53605e+07	1.51347e+07	0.053414	-4.2267	0.00507487	0.0147269
M121T792	121.101	791.548	13.19	1.24038	1.30278e+07	5.38306e+06	1.25932e+08	8.3106e+07	0.10345	-3.273	0.00507487	0.0147269
M121T691	121.101	691.054	11.52	1.43621	426149	222172	3.01092e+07	1.4939e+07	0.014153	-6.1427	0.00507487	0.0147269
M122T264	121.521	264.452	4.41	1.36442	243981	131637	7.58846e+06	4.31516e+06	0.032152	-4.959	0.00507487	0.0147269
M122T158_1	121.53	157.885	2.63	1.167	1.54242e+06	470753	1.35284e+07	9.96311e+06	0.11401	-3.1327	0.00507487	0.0147269
M122T233	121.557	233.017	3.88	1.39685	1.18188e+07	9.21541e+06	5.0124e+07	1.89312e+07	0.23579	-2.0844	0.00507487	0.0147269
M122T80	122	80.3265	1.34	1.3777	1.01554e+06	511399	3.82253e+06	1.5225e+06	0.26567	-1.9123	0.00507487	0.0147269
M122T368	122.032	368.039	6.13	1.21887	183299	169205	1.72327e+06	1.16546e+06	0.10637	-3.2329	0.00507487	0.0147269
M122T184	122.036	183.702	3.06	1.50454	370205	343607	1.62234e+07	6.6722e+06	0.022819	-5.4536	0.00507487	0.0147269
M122T223	122.036	223.329	3.72	1.69102	331615	132524	1.25695e+07	1.52053e+06	0.026383	-5.2443	0.00507487	0.0147269
M122T158_2	122.045	158.154	2.64	1.58098	2.22556e+06	985518	6.62508e+06	1.02284e+06	0.33593	-1.5738	0.00507487	0.0147269
M122T609	122.06	609.418	10.16	1.40077	1.47134e+08	9.94484e+07	1.41744e+09	6.85213e+08	0.1038	-3.2681	0.00507487	0.0147269
M122T416	122.06	416.404	6.94	1.31731	1.18364e+08	4.87027e+07	8.90038e+08	4.9434e+08	0.13299	-2.9106	0.00507487	0.0147269
M122T524	122.06	523.572	8.73	1.27801	6.36727e+06	7.96784e+06	4.9057e+07	2.84091e+07	0.12979	-2.9457	0.00507487	0.0147269
M122T339	122.06	339.168	5.65	1.16343	1.64481e+06	1.24768e+06	2.06235e+07	1.58345e+07	0.079754	-3.6483	0.00507487	0.0147269
M122T374	122.096	373.665	6.23	1.43261	1.61791e+08	1.04416e+08	8.79367e+08	3.48949e+08	0.18399	-2.4423	0.00507487	0.0147269
M122T836	122.105	835.564	13.93	1.18671	276215	124642	3.02737e+06	2.21441e+06	0.091239	-3.4542	0.00507487	0.0147269
M123T245	122.51	245.321	4.09	1.31396	1.78051e+06	490058	1.49828e+07	8.53726e+06	0.11884	-3.0729	0.00507487	0.0147269
M123T301	122.528	301.122	5.02	1.57867	8.98359e+06	2.95487e+06	5.38534e+07	1.43268e+07	0.16682	-2.5837	0.00507487	0.0147269
M123T80_4	122.924	80.4621	1.34	1.5023	1.70203e+09	3.89373e+08	3.89135e+09	8.43076e+08	0.43739	-1.193	0.00507487	0.0147269
M123T31_2	123.044	31.0735	0.52	1.2922	7.66069e+07	3.84673e+07	2.50169e+08	1.1046e+08	0.30622	-1.7074	0.00507487	0.0147269
M123T73_4	123.04	73.1689	1.22	1.37491	4.24677e+09	1.17634e+09	1.04777e+10	3.38715e+09	0.40531	-1.3029	0.00507487	0.0147269
M123T329	123.043	328.986	5.48	1.4203	1.8665e+06	1.736e+06	9.98837e+06	3.86872e+06	0.18687	-2.4199	0.00507487	0.0147269
M123T187_1	123.044	186.684	3.11	1.04967	1.94292e+07	1.14177e+07	2.11481e+08	1.91478e+08	0.091872	-3.4442	0.00507487	0.0147269
M123T495	123.044	495.173	8.25	1.40332	3.60789e+06	2.05615e+06	3.35857e+07	1.61192e+07	0.10742	-3.2186	0.00507487	0.0147269
M123T682_2	123.055	682.361	11.37	1.00731	2.67212e+06	1.29501e+06	2.44554e+07	2.31685e+07	0.10927	-3.1941	0.00507487	0.0147269
M123T482	123.055	481.507	8.03	1.01202	2.68329e+06	869263	4.46971e+07	4.4428e+07	0.060033	-4.0581	0.00507487	0.0147269
M123T753	123.068	752.731	12.55	1.04304	1.54412e+06	699375	1.77248e+07	1.63102e+07	0.087116	-3.5209	0.00507487	0.0147269
M123T450_1	123.08	450.325	7.51	1.37354	4.0052e+07	1.75706e+07	1.71836e+08	7.39909e+07	0.23308	-2.1011	0.00507487	0.0147269
M123T580	123.092	579.632	9.66	1.27867	1.15141e+07	8.33103e+06	4.78974e+07	2.36956e+07	0.24039	-2.0565	0.00507487	0.0147269
M123T440	123.117	440.23	7.34	1.51866	1.42797e+07	4.76977e+06	7.20086e+07	2.28293e+07	0.19831	-2.3342	0.00507487	0.0147269
M123T665_2	123.117	664.532	11.08	1.46109	1.73433e+06	1.57884e+06	3.09322e+07	1.37454e+07	0.056069	-4.1567	0.00507487	0.0147269
M123T421	123.117	421.25	7.02	1.51008	1.50986e+06	1.66467e+06	8.74334e+06	2.49475e+06	0.17269	-2.5338	0.00507487	0.0147269
M123T709	123.117	709.208	11.82	1.38825	2.09579e+06	1.09964e+06	1.78974e+07	8.77661e+06	0.1171	-3.0942	0.00507487	0.0147269
M123T537	123.117	537.359	8.96	1.38486	5.06381e+06	2.52803e+06	2.64269e+07	1.17752e+07	0.19162	-2.3837	0.00507487	0.0147269
M123T810	123.117	809.796	13.5	1.21976	1.11217e+06	537671	2.27582e+07	1.65203e+07	0.048869	-4.3549	0.00507487	0.0147269
M123T691	123.117	691.269	11.52	1.4619	2.24485e+06	2.17038e+06	3.54924e+07	1.55722e+07	0.063249	-3.9828	0.00507487	0.0147269
M123T739	123.117	738.75	12.31	1.39142	5.43038e+06	2.13654e+06	3.91526e+07	1.86288e+07	0.1387	-2.85	0.00507487	0.0147269
M124T224	123.536	224.165	3.74	1.61766	637497	139499	3.4374e+07	9.09224e+06	0.018546	-5.7528	0.00507487	0.0147269
M124T80	123.928	80.4621	1.34	1.45972	1.32307e+07	3.32351e+06	3.21875e+07	8.37863e+06	0.41105	-1.2826	0.00507487	0.0147269
M124T73_3	124.041	73.1208	1.22	1.36168	4.09563e+08	1.07689e+08	9.98848e+08	3.31227e+08	0.41004	-1.2862	0.00507487	0.0147269
M124T137	124.059	137.384	2.29	1.20913	4.26261e+06	2.17497e+06	1.55293e+07	8.48159e+06	0.27449	-1.8652	0.00507487	0.0147269
M124T353	124.076	352.634	5.88	1.36625	2.24885e+06	2.13877e+06	1.9004e+07	9.57669e+06	0.11834	-3.079	0.00507487	0.0147269
M124T508	124.084	507.897	8.46	1.22203	246410	126206	1.40729e+06	874041	0.17509	-2.5138	0.00507487	0.0147269
M124T813	124.086	812.66	13.54	1.28461	2.47609e+07	1.31383e+07	1.0824e+08	5.54926e+07	0.22876	-2.1281	0.00507487	0.0147269
M124T418	124.086	417.594	6.96	1.01836	200680	93665	7.93147e+06	8.09769e+06	0.025302	-5.3046	0.00507487	0.0147269
M124T685	124.112	685.022	11.42	1.07429	312315	116837	1.22255e+06	867703	0.25546	-1.9688	0.00507487	0.0147269
M124T440	124.12	440.286	7.34	1.55912	539195	182474	3.045e+06	863738	0.17708	-2.4976	0.00507487	0.0147269
M125T184	124.539	183.709	3.06	1.39287	250137	115630	1.1547e+07	6.26115e+06	0.021663	-5.5287	0.00507487	0.0147269
M125T80	124.923	80.4621	1.34	1.45801	2.26762e+08	5.63026e+07	5.49076e+08	1.43246e+08	0.41299	-1.2758	0.00507487	0.0147269
M125T820	125	819.511	13.66	1.44304	8.98455e+06	2.235e+06	7.00599e+07	3.01663e+07	0.12824	-2.9631	0.00507487	0.0147269
M125T86	125	85.5742	1.43	1.55625	6.14589e+07	1.80438e+07	7.10628e+06	6.99827e+06	8.6485	3.1125	0.00507487	0.0147269
M125T301	125.031	301.122	5.02	1.09714	183231	58775.7	5.68859e+06	5.11198e+06	0.03221	-4.9563	0.00507487	0.0147269
M125T73_3	125.039	73.2484	1.22	1.35115	6.66704e+08	1.36173e+08	1.13577e+09	2.48168e+08	0.58701	-0.76855	0.00507487	0.0147269
M125T36_1	125.04	36.2743	0.6	1.27893	4.72016e+06	2.04237e+06	1.58947e+07	7.43541e+06	0.29696	-1.7516	0.00507487	0.0147269
M125T824	125.06	823.808	13.73	1.42398	1.14247e+07	2.69206e+06	4.06117e+07	1.48702e+07	0.28131	-1.8297	0.00507487	0.0147269
M125T746	125.06	745.764	12.43	1.56343	5.70403e+06	1.95241e+06	4.75503e+07	1.43719e+07	0.11996	-3.0594	0.00507487	0.0147269
M125T839	125.096	839.262	13.99	1.39918	2.63028e+07	6.89835e+06	5.99293e+07	1.70485e+07	0.4389	-1.188	0.00507487	0.0147269
M125T733	125.096	733.35	12.22	1.45028	1.05297e+06	341854	1.68101e+07	7.66139e+06	0.062639	-3.9968	0.00507487	0.0147269
M125T400	125.096	400.098	6.67	1.43189	6.07814e+06	893109	2.36362e+07	8.88252e+06	0.25715	-1.9593	0.00507487	0.0147269
M125T709	125.096	709.159	11.82	1.52797	1.36685e+06	360016	1.35359e+07	4.761e+06	0.10098	-3.3079	0.00507487	0.0147269
M125T691	125.096	691.053	11.52	1.38778	780350	230256	1.85461e+07	9.95175e+06	0.042076	-4.5708	0.00507487	0.0147269
M125T61	125.096	60.6758	1.01	1.029	1.62206e+06	910784	1.56281e+07	1.44078e+07	0.10379	-3.2682	0.00507487	0.0147269
M125T435	125.107	435.2	7.25	1.09066	291048	116997	3.56719e+06	3.07061e+06	0.08159	-3.6155	0.00507487	0.0147269
M126T174	125.529	173.914	2.9	1.23631	1.57753e+06	747424	8.36999e+06	4.98921e+06	0.18847	-2.4076	0.00507487	0.0147269
M126T228	125.547	227.577	3.79	1.51247	91722.1	31240.3	1.76192e+07	7.21551e+06	0.0052058	-7.5857	0.00507487	0.0147269
M126T80	125.926	80.4621	1.34	1.40851	1.01715e+06	291647	3.29383e+06	1.18484e+06	0.30881	-1.6952	0.00507487	0.0147269
M126T31_1	126.027	31.2006	0.52	1.42709	1.73116e+06	627853	5.48041e+06	1.82238e+06	0.31588	-1.6625	0.00507487	0.0147269
M126T246	126.028	245.724	4.1	1.39601	2.64784e+06	847773	1.61999e+07	7.41409e+06	0.16345	-2.6131	0.00507487	0.0147269
M126T403	126.039	402.753	6.71	1.45092	440116	146151	2.26422e+06	874282	0.19438	-2.3631	0.00507487	0.0147269
M126T195	126.055	194.762	3.25	1.20604	1.92588e+07	1.22456e+07	1.46883e+08	9.89356e+07	0.13112	-2.9311	0.00507487	0.0147269
M126T92	126.055	91.7943	1.53	1.19364	6.81862e+07	1.76396e+07	1.87182e+08	9.32019e+07	0.36428	-1.4569	0.00507487	0.0147269
M126T97	126.066	97.2719	1.62	1.29644	3.82824e+07	4.91135e+06	6.28978e+07	1.57127e+07	0.60864	-0.71633	0.00507487	0.0147269
M126T99	126.091	98.6992	1.64	1.23225	5.59717e+06	2.17882e+06	3.63232e+07	2.28739e+07	0.15409	-2.6981	0.00507487	0.0147269
M127T301	126.548	301.122	5.02	1.598	525610	125701	4.79565e+06	1.26989e+06	0.1096	-3.1897	0.00507487	0.0147269
M127T446	126.553	446.335	7.44	1.61294	999444	1.17532e+06	1.90857e+07	4.86557e+06	0.052366	-4.2552	0.00507487	0.0147269
M127T232	126.555	232.274	3.87	1.57029	48112.4	38525	1.47741e+08	4.98334e+07	0.00032565	-11.584	0.00507487	0.0147269
M127T80	126.921	80.4621	1.34	1.47486	8.61776e+06	2.12888e+06	1.89501e+07	4.21945e+06	0.45476	-1.1368	0.00507487	0.0147269
M127T34_1	126.972	34.3073	0.57	1.2143	5.26722e+06	542525	1.40398e+07	6.73796e+06	0.37516	-1.4144	0.00507487	0.0147269
M127T74_1	126.99	73.7192	1.23	1.135	1.14056e+07	4.25837e+06	4.60672e+07	3.00439e+07	0.24759	-2.014	0.00507487	0.0147269
M127T91	127.039	91.2422	1.52	1.45646	1.0862e+10	1.80924e+09	6.5347e+09	1.01469e+09	1.6622	0.73309	0.00507487	0.0147269
M127T63	127.038	63.2241	1.05	1.07077	4.00857e+08	1.59318e+08	2.82708e+09	2.34091e+09	0.14179	-2.8182	0.00507487	0.0147269
M127T724	127.04	723.716	12.06	1.55113	6.76109e+08	1.32855e+08	1.29887e+09	1.82716e+08	0.52054	-0.94193	0.00507487	0.0147269
M127T365	127.075	364.647	6.08	1.34809	2.01304e+06	1.16434e+06	1.71127e+07	9.09263e+06	0.11763	-3.0876	0.00507487	0.0147269
M127T424	127.087	423.82	7.06	1.23086	513470	163061	1.01868e+07	7.2489e+06	0.050406	-4.3103	0.00507487	0.0147269
M127T93	127.086	93.1089	1.55	1.30123	508067	206559	6.2489e+06	3.80062e+06	0.081305	-3.6205	0.00507487	0.0147269
M127T661	127.112	661.457	11.02	1.47176	479874	162342	6.47958e+06	2.76183e+06	0.074059	-3.7552	0.00507487	0.0147269
M127T356	127.123	355.757	5.93	1.39942	455915	219055	3.55057e+06	1.6774e+06	0.12841	-2.9612	0.00507487	0.0147269
M128T270	127.538	270.052	4.5	1.09366	63624.8	19730.9	1.23298e+06	1.09155e+06	0.051602	-4.2764	0.00507487	0.0147269
M128T35	128.042	35.3978	0.59	1.44547	1.97146e+08	7.08581e+07	4.81704e+08	1.20879e+08	0.40927	-1.2889	0.00507487	0.0147269
M128T168	128.071	167.771	2.8	1.18099	1.99156e+07	8.50512e+06	2.50267e+08	1.87234e+08	0.079577	-3.6515	0.00507487	0.0147269
M128T222	128.07	222.324	3.71	1.2801	7.71148e+07	2.48691e+07	4.76833e+08	2.74122e+08	0.16172	-2.6284	0.00507487	0.0147269
M128T416	128.07	415.543	6.93	1.42479	4.41244e+07	3.98325e+07	2.12567e+08	7.74062e+07	0.20758	-2.2683	0.00507487	0.0147269
M128T822	128.07	821.923	13.7	1.09912	3.62266e+07	2.6997e+07	5.02123e+08	4.3047e+08	0.072147	-3.7929	0.00507487	0.0147269
M128T544	128.07	544.068	9.07	1.22684	3.53674e+07	1.18052e+07	1.87934e+08	1.14525e+08	0.18819	-2.4097	0.00507487	0.0147269
M128T36_2	128.107	36.4241	0.61	1.238	1.24869e+07	5.33807e+06	6.4474e+07	3.81297e+07	0.19367	-2.3683	0.00507487	0.0147269
M129T425	128.528	425.015	7.08	1.25204	263202	76730.2	1.55771e+06	932905	0.16897	-2.5652	0.00507487	0.0147269
M129T34	128.951	34.246	0.57	1.20437	5.12921e+06	1.97084e+06	2.45665e+07	1.50967e+07	0.20879	-2.2599	0.00507487	0.0147269
M129T73_2	129.02	73.0964	1.22	1.29588	1.89038e+09	2.98931e+08	2.87034e+09	5.83984e+08	0.65859	-0.60254	0.00507487	0.0147269
M129T209_2	129.026	209.035	3.48	1.46253	2.27267e+07	9.7078e+06	7.22857e+07	2.12903e+07	0.3144	-1.6693	0.00507487	0.0147269
M129T246	129.025	245.709	4.1	1.13312	317880	91596.3	2.48332e+06	1.89911e+06	0.12801	-2.9657	0.00507487	0.0147269
M129T375	129.026	375.024	6.25	1.1429	59492.9	24157.8	469050	353287	0.12684	-2.979	0.00507487	0.0147269
M129T561	129.054	560.965	9.35	1.19897	5.01086e+07	2.70465e+07	3.23655e+08	2.14467e+08	0.15482	-2.6913	0.00507487	0.0147269
M129T63	129.055	62.551	1.04	1.59031	4.51058e+08	3.06288e+08	2.10002e+09	4.08906e+08	0.21479	-2.219	0.00507487	0.0147269
M129T466	129.054	465.592	7.76	1.11247	1.98294e+06	1.53319e+06	1.447e+07	1.12191e+07	0.13704	-2.8673	0.00507487	0.0147269
M129T251	129.054	250.512	4.18	1.04141	9.41041e+06	6.1614e+06	7.28582e+07	6.38772e+07	0.12916	-2.9528	0.00507487	0.0147269
M129T402	129.054	401.962	6.7	1.25726	5.51825e+06	3.84221e+06	4.6438e+07	2.90719e+07	0.11883	-3.073	0.00507487	0.0147269
M129T193	129.054	192.842	3.21	1.28779	3.14566e+07	1.52605e+07	2.56161e+08	1.51868e+08	0.1228	-3.0256	0.00507487	0.0147269
M129T665	129.07	664.609	11.08	1.4164	1.1337e+06	938809	1.43881e+07	6.91749e+06	0.078794	-3.6658	0.00507487	0.0147269
M129T37	129.074	36.8214	0.61	1.1011	2.40583e+06	1.53896e+06	2.80689e+07	2.36353e+07	0.085712	-3.5444	0.00507487	0.0147269
M129T600	129.07	600.402	10.01	1.32699	691824	484485	7.21951e+06	4.09795e+06	0.095827	-3.3834	0.00507487	0.0147269
M130T353	129.536	352.75	5.88	1.13249	166663	50055.6	793970	549060	0.20991	-2.2522	0.00507487	0.0147269
M130T230	129.554	229.899	3.83	1.42326	2.01616e+06	1.11912e+06	1.51179e+07	6.70197e+06	0.13336	-2.9066	0.00507487	0.0147269
M130T100_2	129.989	99.9903	1.67	1.55058	1.78286e+06	437469	9.19827e+06	2.65953e+06	0.19383	-2.3672	0.00507487	0.0147269
M130T155	130.049	154.947	2.58	1.00423	1.06531e+08	6.90906e+07	1.30463e+09	1.2804e+09	0.081656	-3.6143	0.00507487	0.0147269
M130T205	130.065	204.513	3.41	1.56301	1.04684e+07	3.87033e+06	4.17187e+07	1.01348e+07	0.25093	-1.9947	0.00507487	0.0147269
M130T339	130.065	339.25	5.65	1.15095	2.11353e+06	927362	2.4447e+07	1.90432e+07	0.086453	-3.5319	0.00507487	0.0147269
M130T731	130.065	730.635	12.18	1.56928	1.62981e+07	4.23432e+06	4.85345e+07	1.00668e+07	0.3358	-1.5743	0.00507487	0.0147269
M130T699	130.065	698.526	11.64	1.57059	1.39365e+07	2.47223e+06	4.05918e+07	8.63643e+06	0.34333	-1.5423	0.00507487	0.0147269
M130T308	130.065	308.394	5.14	1.36095	1.32209e+07	3.33503e+06	4.83657e+07	2.0533e+07	0.27335	-1.8712	0.00507487	0.0147269
M130T92	130.069	91.9697	1.53	1.50992	2.69882e+06	976497	1.53426e+07	5.15307e+06	0.1759	-2.5071	0.00507487	0.0147269
M130T100_4	130.085	100.404	1.67	1.51132	7.26617e+09	2.14762e+09	2.96685e+10	9.00165e+09	0.24491	-2.0297	0.00507487	0.0147269
M130T136	130.097	136.126	2.27	1.47051	7.15006e+07	4.90365e+07	6.8907e+08	2.81455e+08	0.10376	-3.2686	0.00507487	0.0147269
M130T100_5	130.121	99.5118	1.66	1.61872	5.31187e+06	1.36232e+06	1.79956e+07	3.11311e+06	0.29518	-1.7604	0.00507487	0.0147269
M130T100_6	130.165	100.454	1.67	1.27194	1.36541e+06	601717	1.00014e+07	6.0028e+06	0.13652	-2.8728	0.00507487	0.0147269
M130T100_7	130.182	100.404	1.67	1.60998	1.08764e+07	2.56563e+06	2.68424e+07	3.68484e+06	0.4052	-1.3033	0.00507487	0.0147269
M130T829	130.208	828.722	13.81	1.34534	923385	1.19108e+06	1.58139e+07	9.01005e+06	0.058391	-4.0981	0.00507487	0.0147269
M130T143_3	130.489	142.588	2.38	1.30433	362163	137859	3.77104e+06	2.24317e+06	0.096038	-3.3803	0.00507487	0.0147269
M131T232_1	130.562	232.474	3.87	1.57525	236731	65473.9	4.49297e+08	1.48504e+08	0.00052689	-10.89	0.00507487	0.0147269
M131T34	130.966	34.1885	0.57	1.2682	2.75601e+06	640126	1.29492e+07	7.13882e+06	0.21283	-2.2322	0.00507487	0.0147269
M131T61	130.966	61.4381	1.02	1.25512	824281	784299	6.31596e+06	3.87141e+06	0.13051	-2.9378	0.00507487	0.0147269
M131T158_2	131.018	158.497	2.64	1.21083	205159	120121	2.62766e+06	1.87355e+06	0.078077	-3.679	0.00507487	0.0147269
M131T149	131.034	149.354	2.49	1.11809	1.50388e+06	847359	2.69028e+07	2.28157e+07	0.055901	-4.161	0.00507487	0.0147269
M131T411	131.049	411.346	6.86	1.29709	4.43017e+06	1.71964e+06	4.15525e+07	2.4738e+07	0.10662	-3.2295	0.00507487	0.0147269
M131T434	131.049	434.223	7.24	1.35775	7.16541e+07	3.57471e+07	2.99198e+08	1.30743e+08	0.23949	-2.062	0.00507487	0.0147269
M131T336	131.049	336.156	5.6	1.40392	2.5161e+07	1.65552e+07	3.23309e+08	1.60553e+08	0.077823	-3.6837	0.00507487	0.0147269
M131T174	131.053	173.944	2.9	1.51524	4.45682e+07	2.01318e+07	1.5281e+08	3.93375e+07	0.29166	-1.7777	0.00507487	0.0147269
M131T155	131.053	154.801	2.58	1.29276	4.63356e+06	3.37525e+06	6.673e+07	4.16691e+07	0.069437	-3.8481	0.00507487	0.0147269
M131T531	131.049	531.209	8.85	1.12972	892772	428552	5.41579e+07	4.70163e+07	0.016485	-5.9227	0.00507487	0.0147269
M131T98_1	131.07	98.4868	1.64	1.3021	9.69156e+06	3.3584e+06	4.23677e+07	2.13679e+07	0.22875	-2.1282	0.00507487	0.0147269
M131T376	131.07	375.928	6.27	1.55428	3.59804e+08	7.46385e+07	7.41726e+08	1.14856e+08	0.48509	-1.0437	0.00507487	0.0147269
M131T665	131.085	664.587	11.08	1.45904	1.5662e+06	672641	5.33885e+07	2.4674e+07	0.029336	-5.0912	0.00507487	0.0147269
M131T100	131.09	100.404	1.67	1.55947	7.15394e+08	2.04147e+08	2.20618e+09	4.83146e+08	0.32427	-1.6247	0.00507487	0.0147269
M131T426	131.107	425.772	7.1	1.369	889233	237160	2.2932e+06	782544	0.38777	-1.3667	0.00507487	0.0147269
M132T301	131.533	301.122	5.02	1.30627	87959.6	29424.7	3.58531e+06	2.29739e+06	0.024533	-5.3491	0.00507487	0.0147269
M132T158	132.034	158.018	2.63	1.44109	610752	269011	1.29548e+07	6.1363e+06	0.047145	-4.4068	0.00507487	0.0147269
M132T339	132.044	339.239	5.65	1.19893	3.05213e+06	979034	5.67127e+07	4.23964e+07	0.053817	-4.2158	0.00507487	0.0147269
M132T516	132.044	516.143	8.6	1.05646	2.16444e+06	1.7343e+06	2.53079e+07	2.28113e+07	0.085524	-3.5475	0.00507487	0.0147269
M132T289	132.044	289.038	4.82	1.24447	8.71767e+06	3.33868e+06	6.60872e+07	4.1891e+07	0.13191	-2.9224	0.00507487	0.0147269
M132T174	132.054	174.094	2.9	1.33174	1.58733e+06	617623	8.56501e+06	4.32763e+06	0.18533	-2.4319	0.00507487	0.0147269
M132T839	132.081	839.264	13.99	1.19618	3.38363e+06	770344	4.33662e+07	3.17309e+07	0.078025	-3.6799	0.00507487	0.0147269
M132T450	132.081	449.917	7.5	1.35144	6.56292e+06	2.43386e+06	7.37143e+07	4.04279e+07	0.089032	-3.4895	0.00507487	0.0147269
M132T470	132.081	470.148	7.84	1.2999	3.23814e+07	9.57419e+06	1.12322e+08	5.22601e+07	0.28829	-1.7944	0.00507487	0.0147269
M132T390_2	132.081	390.151	6.5	1.50719	6.92489e+08	2.22299e+08	2.63454e+09	7.81108e+08	0.26285	-1.9277	0.00507487	0.0147269
M132T419	132.081	419.274	6.99	1.32701	2.56746e+07	1.19922e+07	1.36286e+08	6.88848e+07	0.18839	-2.4082	0.00507487	0.0147269
M132T724	132.081	723.716	12.06	1.26585	1.77072e+07	7.14539e+06	9.87395e+07	5.67651e+07	0.17933	-2.4793	0.00507487	0.0147269
M132T610	132.081	610.308	10.17	1.3347	3.23132e+07	1.33615e+07	2.19413e+08	1.1579e+08	0.14727	-2.7635	0.00507487	0.0147269
M132T523	132.081	523.078	8.72	1.3472	8.92968e+06	3.42576e+06	3.15946e+07	1.33512e+07	0.28263	-1.823	0.00507487	0.0147269
M132T814_1	132.081	813.857	13.56	1.37746	1.08242e+07	3.91599e+06	8.05356e+07	3.97139e+07	0.1344	-2.8954	0.00507487	0.0147269
M132T795	132.081	795.242	13.25	1.30168	4.47333e+06	2.53769e+06	3.18504e+07	1.79579e+07	0.14045	-2.8319	0.00507487	0.0147269
M132T100	132.09	100.411	1.67	1.47584	1.58231e+07	5.18073e+06	6.99928e+07	2.41644e+07	0.22607	-2.1452	0.00507487	0.0147269
M132T399	132.102	398.711	6.65	1.01265	6.91285e+06	3.193e+06	1.10396e+08	1.09298e+08	0.062619	-3.9973	0.00507487	0.0147269
M132T529	132.103	529.414	8.82	1.2659	4.02275e+06	1.92574e+06	3.46582e+07	2.15423e+07	0.11607	-3.1069	0.00507487	0.0147269
M132T673	132.101	673.146	11.22	1.1113	4.50982e+06	3.74518e+06	1.13584e+08	9.90182e+07	0.039705	-4.6545	0.00507487	0.0147269
M133T108	133.015	108.027	1.8	1.26218	1.39545e+06	1.4153e+06	1.04474e+07	6.27431e+06	0.13357	-2.9043	0.00507487	0.0147269
M133T372	133.028	371.523	6.19	1.20296	2.42994e+06	404789	1.73023e+07	1.16691e+07	0.14044	-2.832	0.00507487	0.0147269
M133T147	133.031	147.188	2.45	1.17791	2.61311e+08	1.56254e+08	6.86047e+07	2.03844e+07	3.8089	1.9294	0.00507487	0.0147269
M133T552	133.049	552.227	9.2	1.22014	2.25844e+06	1.07199e+06	1.40272e+07	8.91683e+06	0.161	-2.6348	0.00507487	0.0147269
M133T741	133.064	741.393	12.36	1.12228	3.69508e+07	2.22844e+07	5.62778e+08	4.69063e+08	0.065658	-3.9289	0.00507487	0.0147269
M133T650	133.064	649.983	10.83	1.14695	1.09973e+08	8.44691e+07	6.77945e+08	4.80582e+08	0.16222	-2.624	0.00507487	0.0147269
M133T708	133.064	708.154	11.8	1.18897	5.43541e+06	2.34226e+06	1.01021e+08	7.67397e+07	0.053805	-4.2161	0.00507487	0.0147269
M133T142	133.061	142.371	2.37	1.12879	4.70152e+06	1.77029e+06	6.19568e+07	5.05832e+07	0.075884	-3.7201	0.00507487	0.0147269
M133T31_2	133.086	31.1597	0.52	1.27451	118572	56346.4	397527	185633	0.29827	-1.7453	0.00507487	0.0147269
M133T488_2	133.101	488.128	8.14	1.38144	3.00648e+07	1.87275e+07	2.78764e+08	1.39957e+08	0.10785	-3.2129	0.00507487	0.0147269
M133T614	133.101	614.126	10.24	1.11716	1.66478e+06	748073	1.80089e+07	1.4694e+07	0.092442	-3.4353	0.00507487	0.0147269
M133T641	133.101	640.582	10.68	1.38843	9.45776e+06	5.13969e+06	5.2783e+07	2.36915e+07	0.17918	-2.4805	0.00507487	0.0147269
M133T540	133.101	539.759	9	1.24642	6.75932e+06	2.50041e+06	4.60042e+07	2.85427e+07	0.14693	-2.7668	0.00507487	0.0147269
M133T402	133.101	401.892	6.7	1.50954	5.68598e+06	1.8577e+06	3.46907e+07	1.19011e+07	0.1639	-2.6091	0.00507487	0.0147269
M133T509	133.101	508.999	8.48	1.38398	2.4286e+07	1.04884e+07	9.4147e+07	3.8037e+07	0.25796	-1.9548	0.00507487	0.0147269
M133T665	133.101	664.636	11.08	1.54556	2.69081e+07	9.93565e+06	2.11073e+08	6.74071e+07	0.12748	-2.9716	0.00507487	0.0147269
M133T691	133.101	691.054	11.52	1.59138	1.54315e+07	7.69028e+06	1.38836e+08	3.72624e+07	0.11115	-3.1694	0.00507487	0.0147269
M133T524	133.101	524.286	8.74	1.13961	3.90306e+06	1.8305e+06	4.73693e+07	3.77329e+07	0.082396	-3.6013	0.00507487	0.0147269
M133T215_2	133.105	214.582	3.58	1.44685	8.20402e+08	4.57673e+08	4.01511e+09	1.49959e+09	0.20433	-2.291	0.00507487	0.0147269
M133T238	133.105	238.221	3.97	1.47171	9.49141e+08	6.18895e+08	5.00428e+09	1.76474e+09	0.18967	-2.3985	0.00507487	0.0147269
M134T184	133.544	183.706	3.06	1.49	176669	72673.2	7.73095e+06	3.31673e+06	0.022852	-5.4515	0.00507487	0.0147269
M134T245	134.018	245.144	4.09	1.59152	2.54475e+07	3.5313e+06	8.99343e+07	1.95526e+07	0.28296	-1.8213	0.00507487	0.0147269
M134T472	134.036	471.729	7.86	1.50906	3.71574e+06	1.49912e+06	1.62532e+07	4.99398e+06	0.22862	-2.129	0.00507487	0.0147269
M134T416	134.036	416.461	6.94	1.45203	4.95891e+06	1.63604e+06	2.48379e+07	9.49392e+06	0.19965	-2.3244	0.00507487	0.0147269
M134T300	134.036	300.461	5.01	1.615	3.62474e+06	1.70209e+06	3.48865e+08	9.44527e+07	0.01039	-6.5886	0.00507487	0.0147269
M134T667	134.036	667.372	11.12	1.2906	84794	83860.9	1.12875e+06	700562	0.075122	-3.7346	0.00507487	0.0147269
M134T36_2	134.045	36.0037	0.6	1.13052	1.68924e+06	770733	8.61011e+06	6.05262e+06	0.19619	-2.3497	0.00507487	0.0147269
M134T143	134.053	143.012	2.38	1.45081	7.28627e+06	3.69813e+06	2.12632e+07	5.69911e+06	0.34267	-1.5451	0.00507487	0.0147269
M134T418	134.059	417.715	6.96	1.17156	1.08245e+07	7.32773e+06	1.82739e+08	1.41829e+08	0.059235	-4.0774	0.00507487	0.0147269
M134T745	134.06	745.261	12.42	1.57362	4.81499e+07	1.71591e+07	1.62138e+08	3.38468e+07	0.29697	-1.7516	0.00507487	0.0147269
M134T517	134.06	517.369	8.62	1.35153	1.8536e+07	2.30843e+07	2.39954e+08	1.31511e+08	0.077248	-3.6944	0.00507487	0.0147269
M134T719	134.06	718.727	11.98	1.10417	2.71568e+06	1.51393e+06	7.6957e+07	6.81787e+07	0.035288	-4.8247	0.00507487	0.0147269
M134T570	134.059	570.162	9.5	1.35596	1.24531e+06	1.10149e+06	4.1038e+07	2.37623e+07	0.030345	-5.0424	0.00507487	0.0147269
M134T502	134.061	502.114	8.37	1.25558	2.49155e+07	1.56715e+07	2.10211e+08	1.32249e+08	0.11853	-3.0767	0.00507487	0.0147269
M134T239	134.106	239.129	3.99	1.38569	5.78577e+07	3.19436e+07	2.32596e+08	9.30048e+07	0.24875	-2.0072	0.00507487	0.0147269
M134T823	134.104	823.305	13.72	1.06735	958735	539615	7.33128e+06	6.17153e+06	0.13077	-2.9349	0.00507487	0.0147269
M135T246	134.52	246.045	4.1	1.35886	563661	266414	4.96612e+06	2.60306e+06	0.1135	-3.1392	0.00507487	0.0147269
M135T174	134.534	173.937	2.9	1.16066	2.11796e+06	950171	1.05619e+07	7.03428e+06	0.20053	-2.3181	0.00507487	0.0147269
M135T201	135.026	200.745	3.35	1.49894	8.01411e+06	6.67685e+06	3.50321e+07	9.45062e+06	0.22876	-2.1281	0.00507487	0.0147269
M135T417	135.043	416.707	6.95	1.42023	1.01956e+09	3.4644e+08	4.37226e+09	1.71607e+09	0.23319	-2.1004	0.00507487	0.0147269
M135T651	135.044	650.812	10.85	1.56188	1.45472e+07	3.72316e+06	6.35095e+07	1.66598e+07	0.22906	-2.1262	0.00507487	0.0147269
M135T380	135.044	379.944	6.33	1.34124	6.12513e+08	1.5257e+08	1.75005e+09	6.82992e+08	0.35	-1.5146	0.00507487	0.0147269
M135T615	135.044	615.236	10.25	1.2847	1.85745e+06	1.60588e+06	3.92834e+07	2.55119e+07	0.047283	-4.4025	0.00507487	0.0147269
M135T708	135.044	707.669	11.79	1.5307	8.21718e+06	2.52502e+06	3.07602e+07	8.39568e+06	0.26714	-1.9044	0.00507487	0.0147269
M135T153_2	135.044	153.37	2.56	1.49708	1.59063e+06	687357	1.34641e+08	5.72811e+07	0.011814	-6.4034	0.00507487	0.0147269
M135T224	135.044	224.448	3.74	1.3095	867966	299379	3.54813e+07	2.26029e+07	0.024463	-5.3533	0.00507487	0.0147269
M135T147	135.065	146.988	2.45	1.31548	1.95591e+07	1.38161e+07	1.26799e+08	6.7874e+07	0.15425	-2.6966	0.00507487	0.0147269
M135T719	135.063	718.598	11.98	1.52908	774338	307132	1.64601e+07	6.12477e+06	0.047043	-4.4099	0.00507487	0.0147269
M135T311	135.068	311.399	5.19	1.1924	425191	196871	3.77109e+06	2.66528e+06	0.11275	-3.1488	0.00507487	0.0147269
M135T31_4	135.08	31.1732	0.52	1.49603	1.39392e+07	1.53514e+06	2.51495e+07	4.59108e+06	0.55425	-0.85139	0.00507487	0.0147269
M135T650	135.08	650.306	10.84	1.45143	3.87571e+06	1.7462e+06	3.51468e+07	1.50763e+07	0.11027	-3.1809	0.00507487	0.0147269
M135T778	135.08	777.5	12.96	1.41678	3.10734e+06	1.72077e+06	2.56778e+07	1.17522e+07	0.12101	-3.0468	0.00507487	0.0147269
M135T428	135.08	427.503	7.13	1.52238	1.66025e+06	565624	2.5729e+08	1.02088e+08	0.0064528	-7.2759	0.00507487	0.0147269
M135T413	135.08	412.901	6.88	1.25016	955820	370461	3.70116e+06	1.95681e+06	0.25825	-1.9532	0.00507487	0.0147269
M135T93	135.084	93.1537	1.55	1.65348	3.23572e+07	9.61823e+06	1.52732e+08	2.32935e+07	0.21186	-2.2388	0.00507487	0.0147269
M135T482	135.117	482.363	8.04	1.2456	4.02072e+07	2.34365e+07	4.07482e+08	2.67492e+08	0.098672	-3.3412	0.00507487	0.0147269
M135T434	135.117	433.914	7.23	1.43808	2.04119e+07	4.9922e+06	8.50633e+07	3.20121e+07	0.23996	-2.0591	0.00507487	0.0147269
M135T538	135.117	538.339	8.97	1.23371	8.78616e+06	5.02532e+06	7.62366e+07	5.00652e+07	0.11525	-3.1172	0.00507487	0.0147269
M135T665_2	135.117	664.658	11.08	1.42501	1.25806e+06	762402	5.40974e+07	2.72835e+07	0.023255	-5.4263	0.00507487	0.0147269
M136T284_1	135.958	283.57	4.73	1.62046	728959	348981	1.08942e+07	2.67319e+06	0.066913	-3.9016	0.00507487	0.0147269
M136T31_1	136.021	31.2673	0.52	1.16152	51694.1	22965.8	255645	169663	0.20221	-2.3061	0.00507487	0.0147269
M136T318	136.034	318.084	5.3	1.34339	2.03918e+06	649565	8.81554e+06	4.10049e+06	0.23132	-2.1121	0.00507487	0.0147269
M136T527	136.047	526.631	8.78	1.25865	1.79659e+06	1.01259e+06	1.50435e+07	9.41616e+06	0.11943	-3.0658	0.00507487	0.0147269
M136T380	136.047	380.08	6.33	1.38793	3.42041e+07	8.59177e+06	1.1439e+08	4.40864e+07	0.29901	-1.7417	0.00507487	0.0147269
M136T99	136.06	98.5315	1.64	1.37901	8.35019e+08	3.29412e+08	2.57934e+09	9.3926e+08	0.32373	-1.6271	0.00507487	0.0147269
M136T481	136.062	480.992	8.02	1.35235	2.32372e+07	3.51403e+06	1.76132e+08	9.1985e+07	0.13193	-2.9222	0.00507487	0.0147269
M136T538	136.062	537.811	8.96	1.37969	5.54927e+07	8.99468e+06	2.5536e+08	1.13535e+08	0.21731	-2.2022	0.00507487	0.0147269
M136T348	136.062	348.216	5.8	1.33922	5.75233e+06	6.80937e+06	8.64135e+07	4.93497e+07	0.066567	-3.909	0.00507487	0.0147269
M136T640	136.076	640.327	10.67	1.42974	2.05347e+08	4.27897e+07	1.9747e+09	9.0308e+08	0.10399	-3.2655	0.00507487	0.0147269
M136T450_1	136.076	449.979	7.5	1.42324	1.80365e+08	4.37412e+07	1.04852e+09	4.48126e+08	0.17202	-2.5394	0.00507487	0.0147269
M136T339	136.075	339.196	5.65	1.30127	6.66593e+07	3.36532e+07	1.38578e+09	8.73872e+08	0.048102	-4.3777	0.00507487	0.0147269
M136T219	136.076	218.78	3.65	1.23227	6.85661e+07	4.74592e+07	7.72433e+08	5.24204e+08	0.088766	-3.4938	0.00507487	0.0147269
M136T422	136.075	422.234	7.04	1.40841	1.58222e+06	1.17698e+06	4.12416e+07	2.12276e+07	0.038365	-4.7041	0.00507487	0.0147269
M136T187	136.076	187.286	3.12	1.43578	2.04824e+08	1.1626e+08	1.6078e+09	6.97267e+08	0.12739	-2.9726	0.00507487	0.0147269
M136T482	136.12	482.271	8.04	1.15543	2.18113e+06	1.24468e+06	2.55102e+07	1.97354e+07	0.0855	-3.5479	0.00507487	0.0147269
M136T450_2	136.12	449.661	7.49	1.23761	1.40641e+06	498374	1.47036e+07	9.84186e+06	0.09565	-3.3861	0.00507487	0.0147269
M137T196	136.552	196.214	3.27	1.57849	5.57096e+06	1.68711e+06	1.45253e+07	2.38523e+06	0.38353	-1.3826	0.00507487	0.0147269
M137T247	137.042	247.333	4.12	1.50394	679202	319157	6.06408e+06	2.25078e+06	0.112	-3.1584	0.00507487	0.0147269
M137T102	137.046	102.317	1.71	1.59018	2.22948e+07	1.37595e+07	2.16198e+08	5.85147e+07	0.10312	-3.2776	0.00507487	0.0147269
M137T407	137.059	407.017	6.78	1.55713	4.48353e+07	1.22577e+07	2.14518e+08	5.89637e+07	0.209	-2.2584	0.00507487	0.0147269
M137T365	137.059	365.094	6.08	1.36739	8.31298e+06	3.11795e+06	6.27663e+07	3.16644e+07	0.13244	-2.9166	0.00507487	0.0147269
M137T341	137.059	340.785	5.68	1.15195	5.21786e+06	2.48092e+06	4.22458e+07	3.14627e+07	0.12351	-3.0173	0.00507487	0.0147269
M137T568	137.059	567.885	9.46	1.5644	3.06899e+07	7.44923e+06	1.58214e+08	4.33999e+07	0.19398	-2.366	0.00507487	0.0147269
M137T756	137.06	755.535	12.59	1.53022	3.83742e+07	1.85316e+07	1.41957e+08	3.58394e+07	0.27032	-1.8872	0.00507487	0.0147269
M137T523	137.059	522.52	8.71	1.01077	1.93131e+07	8.83981e+06	1.47937e+08	1.36013e+08	0.13055	-2.9373	0.00507487	0.0147269
M137T394	137.059	394.41	6.57	1.45074	1.98268e+07	1.54935e+07	7.3278e+07	2.08617e+07	0.27057	-1.8859	0.00507487	0.0147269
M137T594_1	137.059	594.216	9.9	1.27883	1.40786e+07	1.21687e+07	1.86821e+08	1.18597e+08	0.075359	-3.7301	0.00507487	0.0147269
M137T440	137.059	440.062	7.33	1.36629	2.35473e+06	696647	5.66408e+07	3.17829e+07	0.041573	-4.5882	0.00507487	0.0147269
M137T313	137.059	313.087	5.22	1.05553	1.77564e+06	1.46129e+06	6.31155e+07	6.07026e+07	0.028133	-5.1516	0.00507487	0.0147269
M137T617	137.06	616.515	10.28	1.36503	3.54667e+07	4.40164e+06	1.12351e+08	4.49228e+07	0.31568	-1.6635	0.00507487	0.0147269
M137T99	137.065	98.5232	1.64	1.39331	4.46511e+07	1.43339e+07	1.14251e+08	3.57817e+07	0.39081	-1.3554	0.00507487	0.0147269
M137T640_1	137.079	640.31	10.67	1.42313	1.5679e+07	3.32554e+06	1.35185e+08	6.19054e+07	0.11598	-3.108	0.00507487	0.0147269
M137T339	137.079	339.014	5.65	1.29785	4.26671e+06	2.04251e+06	7.92092e+07	4.99511e+07	0.053866	-4.2145	0.00507487	0.0147269
M137T219	137.079	218.667	3.64	1.53619	1.95036e+07	6.93356e+06	9.6049e+07	2.8403e+07	0.20306	-2.3	0.00507487	0.0147269
M137T187	137.079	186.669	3.11	1.63596	9.56099e+06	2.66919e+06	5.63637e+07	1.09203e+07	0.16963	-2.5595	0.00507487	0.0147269
M137T98	137.081	97.9872	1.63	1.1755	276894	195261	1.2328e+06	760009	0.22461	-2.1545	0.00507487	0.0147269
M137T594_2	137.096	594.354	9.91	1.0748	1.97619e+06	961812	1.81063e+07	1.54732e+07	0.10914	-3.1957	0.00507487	0.0147269
M137T780	137.096	780.424	13.01	1.41134	5.04884e+06	6.44541e+06	5.43608e+07	2.54621e+07	0.092876	-3.4285	0.00507487	0.0147269
M137T481_2	137.132	480.962	8.02	1.53434	3.46913e+06	1.69657e+06	3.30003e+07	1.12216e+07	0.10512	-3.2498	0.00507487	0.0147269
M137T666_2	137.132	665.592	11.09	1.21819	4.46324e+06	2.32466e+06	7.26943e+07	5.21857e+07	0.061397	-4.0257	0.00507487	0.0147269
M137T640_2	137.132	640.19	10.67	1.33511	3.92509e+06	1.46255e+06	2.78028e+07	1.47913e+07	0.14118	-2.8244	0.00507487	0.0147269
M137T709	137.132	709.108	11.82	1.45419	2.12355e+06	840987	1.79001e+07	7.55874e+06	0.11863	-3.0754	0.00507487	0.0147269
M138T141	137.534	141.048	2.35	1.23596	2.10853e+07	6.72803e+06	5.698e+07	2.58129e+07	0.37005	-1.4342	0.00507487	0.0147269
M138T167	138.013	166.736	2.78	1.17861	123499	43357.9	1.88743e+06	1.4401e+06	0.065432	-3.9339	0.00507487	0.0147269
M138T307	138.018	307.092	5.12	1.56635	929040	162694	9.89116e+06	3.06705e+06	0.093926	-3.4123	0.00507487	0.0147269
M138T543	138.027	542.987	9.05	1.39279	4.09815e+06	1.88486e+06	2.17733e+07	9.61674e+06	0.18822	-2.4095	0.00507487	0.0147269
M138T432	138.055	431.928	7.2	1.4821	2.33315e+07	6.79912e+06	1.83657e+08	7.16159e+07	0.12704	-2.9767	0.00507487	0.0147269
M138T377	138.055	376.752	6.28	1.4836	3.45798e+07	8.01099e+06	7.9985e+07	1.86426e+07	0.43233	-1.2098	0.00507487	0.0147269
M138T341	138.063	340.98	5.68	1.28821	251691	67692.8	2.32513e+06	1.40573e+06	0.10825	-3.2076	0.00507487	0.0147269
M138T756	138.063	755.785	12.6	1.60387	1.88669e+06	620478	1.17917e+07	2.8076e+06	0.16	-2.6438	0.00507487	0.0147269
M138T594	138.063	594.216	9.9	1.00733	538653	212729	4.53769e+06	4.25453e+06	0.11871	-3.0745	0.00507487	0.0147269
M138T61	138.091	61.0104	1.02	1.45833	8.86861e+06	2.86132e+06	4.60699e+07	1.75182e+07	0.1925	-2.377	0.00507487	0.0147269
M139T38	138.536	38.0468	0.63	1.1598	218017	126798	2.21795e+06	1.6787e+06	0.098297	-3.3467	0.00507487	0.0147269
M139T332	139.018	332.023	5.53	1.17964	5.63274e+06	5.06502e+06	3.15381e+07	2.0508e+07	0.1786	-2.4852	0.00507487	0.0147269
M139T704	139.018	703.913	11.73	1.22118	5.41741e+07	5.04738e+07	3.21542e+08	1.97327e+08	0.16848	-2.5693	0.00507487	0.0147269
M139T481	139.039	480.945	8.02	1.36668	1.23632e+07	5.13418e+06	4.35082e+07	1.74861e+07	0.28416	-1.8152	0.00507487	0.0147269
M139T317	139.039	316.86	5.28	1.08762	2.7043e+06	1.11686e+06	1.7252e+07	1.36636e+07	0.15675	-2.6734	0.00507487	0.0147269
M139T430	139.039	430.107	7.17	1.19926	3.60369e+06	3.22479e+06	2.53417e+07	1.68645e+07	0.1422	-2.814	0.00507487	0.0147269
M139T184	139.05	183.605	3.06	1.3391	3.44016e+06	1.12173e+06	1.45215e+07	6.75302e+06	0.2369	-2.0776	0.00507487	0.0147269
M139T94	139.058	93.6013	1.56	1.47802	4.81964e+08	1.77014e+08	1.58886e+09	4.69859e+08	0.30334	-1.721	0.00507487	0.0147269
M139T432	139.058	431.736	7.2	1.26604	1.58601e+06	580519	1.29494e+07	7.99936e+06	0.12248	-3.0294	0.00507487	0.0147269
M139T201_2	139.086	200.984	3.35	1.04704	301092	145983	3.94835e+06	3.65456e+06	0.076258	-3.713	0.00507487	0.0147269
M139T509	139.111	509.394	8.49	1.39194	1.43927e+07	6.02034e+06	7.05866e+07	3.06256e+07	0.2039	-2.2941	0.00507487	0.0147269
M139T400	139.111	400.033	6.67	1.40503	1.0514e+06	678806	2.27891e+07	1.17197e+07	0.046136	-4.438	0.00507487	0.0147269
M140T357	139.544	356.976	5.95	1.51556	3.94172e+06	1.26701e+06	1.42121e+07	3.99255e+06	0.27735	-1.8502	0.00507487	0.0147269
M140T169	139.544	168.523	2.81	1.26289	209407	76626.9	1.19831e+06	697624	0.17475	-2.5166	0.00507487	0.0147269
M140T233	139.567	233.022	3.88	1.44327	2.33359e+06	3.88756e+06	3.55143e+07	1.59578e+07	0.065708	-3.9278	0.00507487	0.0147269
M140T157	140.002	157.204	2.62	1.51192	8.51836e+06	1.58502e+06	2.43267e+07	6.32287e+06	0.35017	-1.5139	0.00507487	0.0147269
M140T320	140.002	320.202	5.34	1.08791	498266	320364	2.7877e+06	2.13255e+06	0.17874	-2.4841	0.00507487	0.0147269
M140T640	140.002	640.168	10.67	1.34414	1.40664e+06	427977	7.47938e+06	3.69037e+06	0.18807	-2.4107	0.00507487	0.0147269
M140T595	140.011	594.909	9.92	1.22143	3.06608e+06	986029	1.23641e+07	7.01134e+06	0.24798	-2.0117	0.00507487	0.0147269
M140T158	140.023	157.91	2.63	1.50368	1.44116e+07	5.38479e+06	1.7956e+08	6.95657e+07	0.080261	-3.6392	0.00507487	0.0147269
M140T73_3	140.025	73.1265	1.22	1.35182	1.5428e+07	4.4945e+06	3.45543e+07	1.06148e+07	0.44649	-1.1633	0.00507487	0.0147269
M140T166	140.034	166.01	2.77	1.3947	3.01961e+06	1.05945e+06	2.11287e+07	9.94325e+06	0.14292	-2.8068	0.00507487	0.0147269
M140T304	140.034	304.389	5.07	1.00075	2.15862e+06	541966	1.56461e+07	1.45012e+07	0.13797	-2.8576	0.00507487	0.0147269
M140T200	140.034	199.988	3.33	1.45281	3.83858e+07	8.838e+06	7.40417e+07	1.48103e+07	0.51844	-0.94776	0.00507487	0.0147269
M140T231	140.041	231.224	3.85	1.64274	2.56595e+07	3.09529e+06	7.91225e+06	2.62368e+06	3.243	1.6973	0.00507487	0.0147269
M140T422	140.042	422.213	7.04	1.16661	684556	240094	1.01912e+07	7.91223e+06	0.067171	-3.896	0.00507487	0.0147269
M140T93	140.059	93.3511	1.56	1.29989	3.34624e+06	1.58798e+06	2.55176e+07	1.46499e+07	0.13113	-2.9309	0.00507487	0.0147269
M140T99	140.07	98.5309	1.64	1.0905	2.73368e+06	874251	4.29083e+07	3.76807e+07	0.06371	-3.9723	0.00507487	0.0147269
M140T36	140.07	35.9883	0.6	1.34296	1.97909e+07	1.02157e+07	1.13867e+08	5.67727e+07	0.17381	-2.5244	0.00507487	0.0147269
M140T98	140.082	98.1062	1.64	1.37913	2.954e+06	1.42788e+06	1.40653e+07	6.17592e+06	0.21002	-2.2514	0.00507487	0.0147269
M140T707	140.115	707.236	11.79	1.29444	158810	76487.7	2.63567e+06	1.66072e+06	0.060254	-4.0528	0.00507487	0.0147269
M141T158	140.525	158.095	2.63	1.28183	235268	109124	7.05331e+06	4.67934e+06	0.033356	-4.9059	0.00507487	0.0147269
M141T375	140.534	374.733	6.25	1.19078	444112	178514	3.78931e+06	2.67309e+06	0.1172	-3.0929	0.00507487	0.0147269
M141T74	140.962	73.7625	1.23	1.22264	7.46374e+06	4.26731e+06	9.55742e+07	6.68232e+07	0.078094	-3.6787	0.00507487	0.0147269
M141T34_1	140.995	34.1073	0.57	1.34	9.77694e+06	1.09087e+06	1.71187e+07	4.39411e+06	0.57113	-0.80812	0.00507487	0.0147269
M141T356	141.018	355.998	5.93	1.23915	2.8054e+06	660064	9.53112e+06	4.92735e+06	0.29434	-1.7644	0.00507487	0.0147269
M141T165	141.017	165.296	2.75	1.15973	4.06561e+06	1.49063e+06	2.19127e+07	1.49507e+07	0.18554	-2.4302	0.00507487	0.0147269
M141T109	141.018	109.165	1.82	1.20192	9.39312e+06	5.42856e+06	2.871e+07	1.41884e+07	0.32717	-1.6119	0.00507487	0.0147269
M141T73	141.051	73.1208	1.22	1.40289	4.62981e+08	1.37272e+08	1.21416e+09	3.83754e+08	0.38132	-1.3909	0.00507487	0.0147269
M141T450_1	141.054	450.034	7.5	1.15263	4.85913e+06	1.38679e+06	1.96095e+07	1.2482e+07	0.2478	-2.0128	0.00507487	0.0147269
M141T35	141.054	35.413	0.59	1.42155	9.36161e+06	6.26503e+06	3.88966e+07	1.40426e+07	0.24068	-2.0548	0.00507487	0.0147269
M141T92	141.054	91.5727	1.53	1.34542	887758	385211	6.77654e+06	3.57298e+06	0.131	-2.9323	0.00507487	0.0147269
M141T97_1	141.066	96.9118	1.62	1.13353	1.46436e+06	452341	1.44057e+07	1.13464e+07	0.10165	-3.2983	0.00507487	0.0147269
M141T440	141.07	439.954	7.33	1.36018	460416	176143	4.22348e+06	2.22381e+06	0.10901	-3.1974	0.00507487	0.0147269
M141T665	141.07	664.654	11.08	1.40272	992772	182520	1.0121e+07	4.95106e+06	0.09809	-3.3497	0.00507487	0.0147269
M141T450_2	141.091	449.921	7.5	1.34012	2.52855e+06	662860	1.07262e+07	5.01055e+06	0.23574	-2.0848	0.00507487	0.0147269
M141T97_2	141.102	96.7022	1.61	1.52948	1.25762e+07	4.43364e+06	6.08407e+07	1.83157e+07	0.20671	-2.2743	0.00507487	0.0147269
M141T351	141.102	351.028	5.85	1.6485	2.30512e+06	726110	2.27233e+07	4.40108e+06	0.10144	-3.3013	0.00507487	0.0147269
M141T365	141.102	364.814	6.08	1.63963	3.1106e+06	661255	1.67047e+07	3.11122e+06	0.18621	-2.425	0.00507487	0.0147269
M141T810	141.127	810.113	13.5	1.17038	133315	78834.3	4.81072e+06	3.8705e+06	0.027712	-5.1733	0.00507487	0.0147269
M142T158	141.542	158.056	2.63	1.41616	2.38637e+06	1.03598e+06	2.29885e+07	1.0807e+07	0.10381	-3.268	0.00507487	0.0147269
M142T264	142.034	263.622	4.39	1.2403	7.03165e+06	5.66814e+06	1.03006e+08	7.05753e+07	0.068264	-3.8727	0.00507487	0.0147269
M142T221	142.05	221.252	3.69	1.28401	6.39089e+06	3.56473e+06	4.23952e+07	2.43622e+07	0.15075	-2.7298	0.00507487	0.0147269
M142T98	142.05	97.5109	1.63	1.29889	7.20093e+06	2.50942e+06	6.2756e+07	3.69049e+07	0.11474	-3.1235	0.00507487	0.0147269
M142T73	142.051	73.0674	1.22	1.42533	8.83798e+07	1.89323e+07	1.78288e+08	4.23704e+07	0.49572	-1.0124	0.00507487	0.0147269
M142T353	142.06	352.682	5.88	1.3122	1.58409e+06	465368	8.39992e+06	4.40461e+06	0.18858	-2.4067	0.00507487	0.0147269
M142T548	142.065	548.167	9.14	1.00777	178091	87116.4	2.83254e+06	2.82432e+06	0.062873	-3.9914	0.00507487	0.0147269
M142T97	142.086	97.3838	1.62	1.36699	2.55178e+07	1.08957e+07	1.49629e+08	7.17553e+07	0.17054	-2.5518	0.00507487	0.0147269
M142T373	142.086	373.284	6.22	1.31291	2.01642e+07	3.96758e+06	1.11158e+08	5.89191e+07	0.1814	-2.4627	0.00507487	0.0147269
M142T36_3	142.122	36.3103	0.61	1.28428	1.79625e+07	8.52066e+06	8.82218e+07	4.72618e+07	0.20361	-2.2962	0.00507487	0.0147269
M142T462	142.122	461.75	7.7	1.26498	3.40037e+06	1.17917e+06	1.58872e+07	8.75051e+06	0.21403	-2.2241	0.00507487	0.0147269
M142T618	142.122	617.952	10.3	1.57642	2.34651e+06	991307	1.11462e+07	2.72112e+06	0.21052	-2.248	0.00507487	0.0147269
M143T270	143.012	269.652	4.49	1.36998	933091	330117	4.72183e+06	2.17734e+06	0.19761	-2.3393	0.00507487	0.0147269
M143T73_2	143.05	73.0964	1.22	1.44465	1.69488e+08	2.93804e+07	2.94412e+08	5.41795e+07	0.57568	-0.79665	0.00507487	0.0147269
M143T223	143.052	223.242	3.72	1.01358	88837.2	28838.1	976386	936069	0.090986	-3.4582	0.00507487	0.0147269
M143T753	143.06	753.413	12.56	1.00292	155137	56962.5	2.25839e+06	2.25475e+06	0.068694	-3.8637	0.00507487	0.0147269
M143T504	143.073	504.081	8.4	1.28851	3.42093e+07	1.19559e+07	1.11623e+08	5.1137e+07	0.30647	-1.7062	0.00507487	0.0147269
M143T595	143.073	594.617	9.91	1.34757	1.03436e+07	5.46976e+06	4.34638e+07	1.93699e+07	0.23798	-2.0711	0.00507487	0.0147269
M143T390	143.073	390.174	6.5	1.50941	4.86084e+08	1.27836e+08	1.4764e+09	3.9106e+08	0.32924	-1.6028	0.00507487	0.0147269
M143T700	143.073	700.338	11.67	1.31229	1.113e+06	558779	1.32201e+07	7.84629e+06	0.08419	-3.5702	0.00507487	0.0147269
M143T446	143.072	446.377	7.44	1.35292	182416	67273.3	8.06921e+06	4.74255e+06	0.022606	-5.4671	0.00507487	0.0147269
M143T98	143.081	98.0782	1.63	1.17516	1.58667e+07	5.21765e+06	8.03927e+07	5.274e+07	0.19737	-2.3411	0.00507487	0.0147269
M143T664	143.085	664.46	11.07	1.21495	68975.4	29612.4	2.1991e+06	1.63934e+06	0.031365	-4.9947	0.00507487	0.0147269
M143T373	143.089	373.441	6.22	1.42663	209291	70172.6	2.71855e+06	1.28947e+06	0.076986	-3.6993	0.00507487	0.0147269
M143T779	143.085	778.974	12.98	1.07973	2.22939e+06	1.65345e+06	1.48815e+07	1.19546e+07	0.14981	-2.7388	0.00507487	0.0147269
M143T709	143.106	709.108	11.82	1.32618	376449	163498	5.00582e+06	2.92634e+06	0.075202	-3.7331	0.00507487	0.0147269
M143T353_3	143.118	352.647	5.88	1.27346	1.07811e+07	6.93529e+06	4.09737e+07	1.98597e+07	0.26312	-1.9262	0.00507487	0.0147269
M143T31_3	143.143	31.1732	0.52	1.40022	819766	190074	1.44886e+06	285877	0.5658	-0.82163	0.00507487	0.0147269
M144T174	143.539	173.982	2.9	1.20791	1.23134e+06	652664	4.67295e+06	2.59937e+06	0.2635	-1.9241	0.00507487	0.0147269
M144T320	143.56	320.003	5.33	1.44975	608323	333496	1.77993e+06	463441	0.34177	-1.5489	0.00507487	0.0147269
M144T74	143.997	74.0827	1.23	1.2179	4.46159e+08	1.49144e+08	1.16282e+09	5.2829e+08	0.38369	-1.382	0.00507487	0.0147269
M144T408	144.044	408.274	6.8	1.43645	1.79126e+08	7.38764e+07	6.85204e+08	2.43636e+08	0.26142	-1.9356	0.00507487	0.0147269
M144T531	144.044	531.246	8.85	1.08718	3.06478e+06	1.51683e+06	1.57125e+07	1.18299e+07	0.19505	-2.3581	0.00507487	0.0147269
M144T292	144.049	291.844	4.86	1.39522	664553	211674	4.45095e+06	2.07774e+06	0.14931	-2.7437	0.00507487	0.0147269
M144T161	144.065	160.943	2.68	1.48708	2.4706e+07	2.05131e+07	2.40234e+08	9.31815e+07	0.10284	-3.2815	0.00507487	0.0147269
M144T31	144.065	31.3566	0.52	1.1565	3.33346e+06	1.3561e+06	2.46896e+07	1.80206e+07	0.13501	-2.8888	0.00507487	0.0147269
M144T336	144.08	336.05	5.6	1.11031	9.41734e+06	4.75567e+06	1.69144e+08	1.45249e+08	0.055677	-4.1668	0.00507487	0.0147269
M144T434	144.08	434.175	7.24	1.53592	4.38607e+07	1.95407e+07	2.19486e+08	6.42364e+07	0.19983	-2.3231	0.00507487	0.0147269
M144T390_2	144.08	390.151	6.5	1.51617	2.13673e+09	6.29973e+08	7.45408e+09	2.07093e+09	0.28665	-1.8026	0.00507487	0.0147269
M144T98_2	144.102	98.069	1.63	1.41813	8.54039e+07	3.89216e+07	6.46084e+08	2.91575e+08	0.13219	-2.9193	0.00507487	0.0147269
M144T143	144.102	142.648	2.38	1.33423	6.80581e+06	2.88563e+06	3.41786e+07	1.6822e+07	0.19912	-2.3283	0.00507487	0.0147269
M144T36_2	144.101	36.417	0.61	1.19589	5.21142e+06	2.29028e+06	4.06638e+07	2.8064e+07	0.12816	-2.964	0.00507487	0.0147269
M144T293	144.102	292.719	4.88	1.14881	2.01047e+06	1.06598e+06	2.06665e+07	1.59449e+07	0.097282	-3.3617	0.00507487	0.0147269
M144T162	144.113	162.378	2.71	1.53683	3.13585e+06	1.52554e+06	3.89426e+07	1.3562e+07	0.080525	-3.6344	0.00507487	0.0147269
M145T383	144.525	383.199	6.39	1.5107	467798	226238	5.67236e+06	2.14201e+06	0.08247	-3.6	0.00507487	0.0147269
M145T332	144.533	332.469	5.54	1.40469	780991	537030	2.85973e+06	986790	0.2731	-1.8725	0.00507487	0.0147269
M145T269	144.533	268.938	4.48	1.34272	349779	169378	1.87778e+06	921928	0.18627	-2.4245	0.00507487	0.0147269
M145T365	144.541	364.835	6.08	1.45652	301294	76965	2.29129e+06	950691	0.1315	-2.9269	0.00507487	0.0147269
M145T196	144.541	196.391	3.27	1.54244	1.71435e+07	4.92863e+06	1.30775e+08	4.22089e+07	0.13109	-2.9314	0.00507487	0.0147269
M145T40	144.536	40.0789	0.67	1.28652	1.33213e+06	773011	7.70083e+06	4.26636e+06	0.17298	-2.5313	0.00507487	0.0147269
M145T767	144.982	767.331	12.79	1.43535	1.37016e+09	4.01266e+08	4.97952e+08	1.80275e+08	2.7516	1.4603	0.00507487	0.0147269
M145T777	144.982	777.21	12.95	1.31876	4.30893e+07	2.3891e+07	2.09154e+08	1.03897e+08	0.20602	-2.2792	0.00507487	0.0147269
M145T805	144.982	804.628	13.41	1.35518	2.05644e+08	1.7604e+08	1.59936e+09	8.15657e+08	0.12858	-2.9593	0.00507487	0.0147269
M145T36_2	145.009	35.6677	0.59	1.29217	596041	299609	3.5387e+06	1.96046e+06	0.16843	-2.5697	0.00507487	0.0147269
M145T219	145.049	219.389	3.66	1.02494	1.60995e+08	1.12802e+08	1.18666e+09	1.05773e+09	0.13567	-2.8818	0.00507487	0.0147269
M145T706	145.051	705.78	11.76	1.38843	6.78077e+08	4.04486e+08	2.76432e+09	1.09504e+09	0.2453	-2.0274	0.00507487	0.0147269
M145T595_1	145.064	595.359	9.92	1.34721	5.69594e+06	2.4067e+06	3.15823e+07	1.55574e+07	0.18035	-2.4711	0.00507487	0.0147269
M145T336	145.084	336.185	5.6	1.37549	1.32283e+06	894833	2.0152e+07	1.07854e+07	0.065643	-3.9292	0.00507487	0.0147269
M145T488	145.101	487.87	8.13	1.54136	1.84769e+07	8.86041e+06	6.60301e+07	1.54956e+07	0.27983	-1.8374	0.00507487	0.0147269
M145T440	145.101	439.583	7.33	1.02365	5.98472e+06	1.99985e+06	7.77729e+07	7.45717e+07	0.076951	-3.6999	0.00507487	0.0147269
M145T641	145.101	640.694	10.68	1.09459	412394	161111	1.13802e+07	1.02238e+07	0.036238	-4.7864	0.00507487	0.0147269
M145T665	145.101	664.534	11.08	1.55507	4.39792e+06	2.2399e+06	6.58008e+07	2.18443e+07	0.066837	-3.9032	0.00507487	0.0147269
M145T98	145.105	98.0596	1.63	1.46136	6.92126e+06	3.56563e+06	4.25947e+07	1.65121e+07	0.16249	-2.6216	0.00507487	0.0147269
M146T164	145.513	164.077	2.73	1.25393	1.31122e+08	5.68612e+07	5.03668e+07	1.24331e+07	2.6033	1.3804	0.00507487	0.0147269
M146T232_1	145.549	231.626	3.86	1.33465	11442.9	3574.15	600485	366976	0.019056	-5.7136	0.00507487	0.0147269
M146T196	145.558	195.958	3.27	1.61237	1.56035e+06	1.12922e+06	1.13254e+07	2.46466e+06	0.13777	-2.8596	0.00507487	0.0147269
M146T35_2	145.979	35.4757	0.59	1.2591	402157	110015	2.90479e+06	1.78441e+06	0.13845	-2.8526	0.00507487	0.0147269
M146T73_2	146.03	73.1145	1.22	1.42925	9.13208e+08	1.88444e+08	1.89755e+09	4.66956e+08	0.48126	-1.0551	0.00507487	0.0147269
M146T35_3	146.053	35.1894	0.59	1.35462	1.51815e+09	4.20576e+08	2.42187e+09	3.4135e+08	0.62685	-0.6738	0.00507487	0.0147269
M146T64	146.053	64.2075	1.07	1.0278	1.12845e+08	4.64813e+07	5.82079e+08	4.82303e+08	0.19387	-2.3669	0.00507487	0.0147269
M146T339	146.061	339.296	5.65	1.56945	1.13218e+09	5.4028e+08	4.1422e+09	8.63995e+08	0.27333	-1.8713	0.00507487	0.0147269
M146T531	146.058	531.171	8.85	1.18699	1.24715e+07	6.39442e+06	8.12836e+07	5.50787e+07	0.15343	-2.7043	0.00507487	0.0147269
M146T574	146.06	573.617	9.56	1.43794	2.42782e+08	1.50728e+08	1.90562e+09	8.1984e+08	0.1274	-2.9725	0.00507487	0.0147269
M146T390_1	146.059	390.073	6.5	1.45001	1.35774e+09	4.94665e+08	7.53189e+09	2.96601e+09	0.18027	-2.4718	0.00507487	0.0147269
M146T277	146.06	277.401	4.62	1.27994	7.92344e+06	2.69725e+06	3.70682e+07	1.98929e+07	0.21375	-2.226	0.00507487	0.0147269
M146T287	146.081	287.002	4.78	1.35554	1.76669e+07	5.93758e+06	1.04187e+08	5.14224e+07	0.16957	-2.5601	0.00507487	0.0147269
M146T99_1	146.092	98.5315	1.64	1.60294	4.38277e+08	1.17636e+08	2.02568e+09	4.47789e+08	0.21636	-2.2085	0.00507487	0.0147269
M146T374	146.096	373.665	6.23	1.32484	2.11624e+06	1.37823e+06	1.54378e+07	8.34227e+06	0.13708	-2.8669	0.00507487	0.0147269
M147T141	146.539	140.909	2.35	1.33515	2.10542e+07	6.00451e+06	4.91845e+07	1.64475e+07	0.42807	-1.2241	0.00507487	0.0147269
M147T292	146.552	292.374	4.87	1.33879	491356	177452	2.37436e+06	1.15031e+06	0.20694	-2.2727	0.00507487	0.0147269
M147T158	147.012	157.646	2.63	1.3938	2.64183e+06	1.59103e+06	1.0703e+07	4.16629e+06	0.24683	-2.0184	0.00507487	0.0147269
M147T457	147.043	456.702	7.61	1.25247	4.80586e+08	2.46252e+08	3.05168e+09	1.84139e+09	0.15748	-2.6667	0.00507487	0.0147269
M147T400_1	147.044	399.558	6.66	1.22736	1.22565e+08	4.00829e+07	1.28822e+09	8.7797e+08	0.095143	-3.3938	0.00507487	0.0147269
M147T530	147.044	529.593	8.83	1.4698	1.91767e+08	9.12284e+07	1.35334e+09	5.30559e+08	0.1417	-2.8191	0.00507487	0.0147269
M147T571	147.043	570.745	9.51	1.45932	2.40228e+08	6.541e+07	2.92267e+09	1.27508e+09	0.082195	-3.6048	0.00507487	0.0147269
M147T491	147.044	491.13	8.19	1.47835	5.09089e+08	2.41623e+08	5.29527e+09	2.15567e+09	0.09614	-3.3787	0.00507487	0.0147269
M147T810	147.043	809.504	13.49	1.26369	1.07804e+08	3.969e+07	3.56198e+08	1.71506e+08	0.30265	-1.7243	0.00507487	0.0147269
M147T724	147.044	723.716	12.06	1.57033	6.09547e+09	1.9274e+09	1.76081e+10	3.37205e+09	0.34617	-1.5304	0.00507487	0.0147269
M147T35_1	147.053	35.1894	0.59	1.26018	3.64973e+07	1.45198e+07	2.05433e+08	1.19579e+08	0.17766	-2.4928	0.00507487	0.0147269
M147T390	147.064	389.99	6.5	1.50011	1.35094e+08	4.33772e+07	6.33247e+08	2.08166e+08	0.21334	-2.2288	0.00507487	0.0147269
M147T574	147.063	573.643	9.56	1.28355	1.41552e+06	1.2158e+06	2.38894e+07	1.53332e+07	0.059253	-4.077	0.00507487	0.0147269
M147T400_2	147.08	400.382	6.67	1.43187	2.72652e+06	607968	8.85139e+06	3.05434e+06	0.30803	-1.6988	0.00507487	0.0147269
M147T509	147.08	508.501	8.48	1.40376	1.19751e+06	380556	6.87084e+06	3.04866e+06	0.17429	-2.5204	0.00507487	0.0147269
M147T714	147.08	713.965	11.9	1.66392	8.03596e+06	2.54813e+06	3.45928e+07	4.32846e+06	0.2323	-2.1059	0.00507487	0.0147269
M147T289	147.084	288.563	4.81	1.21101	358935	189940	3.65516e+06	2.54671e+06	0.0982	-3.3481	0.00507487	0.0147269
M147T255	147.091	255.135	4.25	1.26254	539272	375848	7.08041e+06	4.62974e+06	0.076164	-3.7147	0.00507487	0.0147269
M147T233_2	147.094	232.911	3.88	1.17224	3.15028e+06	1.00474e+06	1.8934e+07	1.2986e+07	0.16638	-2.5874	0.00507487	0.0147269
M147T508	147.117	508.031	8.47	1.14034	3.07151e+06	1.69521e+06	2.36363e+07	1.7772e+07	0.12995	-2.944	0.00507487	0.0147269
M147T440	147.117	440.014	7.33	1.4795	1.64899e+07	6.83013e+06	9.78048e+07	3.60996e+07	0.1686	-2.5683	0.00507487	0.0147269
M147T664	147.117	664.422	11.07	1.51244	8.24187e+06	4.10762e+06	9.97648e+07	3.74558e+07	0.082613	-3.5975	0.00507487	0.0147269
M147T709	147.117	709.208	11.82	1.42702	1.9458e+07	8.0689e+06	1.00397e+08	4.08281e+07	0.19381	-2.3673	0.00507487	0.0147269
M147T359	147.117	359.284	5.99	1.19043	520951	320829	3.57562e+06	2.42662e+06	0.1457	-2.779	0.00507487	0.0147269
M147T691	147.116	691.166	11.52	1.521	409095	134769	2.93244e+07	1.15967e+07	0.013951	-6.1635	0.00507487	0.0147269
M148T316	147.594	315.844	5.26	1.31378	220702	157739	4.04225e+06	2.47105e+06	0.054599	-4.195	0.00507487	0.0147269
M148T158	148.009	158.332	2.64	1.1435	184289	54163	1.42037e+06	1.06636e+06	0.12975	-2.9462	0.00507487	0.0147269
M148T73	148.027	73.0071	1.22	1.37981	6.7035e+07	2.03756e+07	2.03974e+08	7.53049e+07	0.32865	-1.6054	0.00507487	0.0147269
M148T339	148.039	339.313	5.66	1.60689	6.67506e+07	3.14513e+07	3.67726e+08	8.00728e+07	0.18152	-2.4618	0.00507487	0.0147269
M148T491	148.047	491.204	8.19	1.46768	3.55672e+07	1.74592e+07	3.91748e+08	1.65058e+08	0.090791	-3.4613	0.00507487	0.0147269
M148T614	148.047	614.274	10.24	1.21534	7.68798e+07	3.10876e+07	1.09397e+09	7.81748e+08	0.070276	-3.8308	0.00507487	0.0147269
M148T219	148.047	219.176	3.65	1.5786	3.41735e+06	1.26354e+06	1.60055e+07	3.90588e+06	0.21351	-2.2276	0.00507487	0.0147269
M148T724	148.047	723.716	12.06	1.51271	3.8628e+08	1.40174e+08	1.30954e+09	3.52988e+08	0.29497	-1.7613	0.00507487	0.0147269
M148T731	148.047	731.101	12.19	1.38634	6.61294e+07	2.08827e+07	7.61543e+08	3.90268e+08	0.086836	-3.5256	0.00507487	0.0147269
M148T88_3	148.058	88.2001	1.47	1.49846	4.53488e+10	5.83989e+09	2.5591e+10	6.13956e+09	1.7721	0.82543	0.00507487	0.0147269
M148T35	148.057	35.3873	0.59	1.18419	712354	330738	3.40929e+06	2.15788e+06	0.20895	-2.2588	0.00507487	0.0147269
M148T207	148.06	207.198	3.45	1.51689	3.98367e+07	8.83033e+06	2.89797e+08	1.01149e+08	0.13746	-2.8629	0.00507487	0.0147269
M148T192	148.06	192.088	3.2	1.50287	3.55457e+06	2.04926e+06	1.23343e+08	5.06864e+07	0.028819	-5.1169	0.00507487	0.0147269
M148T404	148.075	403.983	6.73	1.49862	8.95249e+07	2.86938e+07	3.36914e+08	1.02094e+08	0.26572	-1.912	0.00507487	0.0147269
M148T434	148.076	434.371	7.24	1.43485	4.48874e+07	1.48945e+07	1.87946e+08	7.06848e+07	0.23883	-2.0659	0.00507487	0.0147269
M148T414_2	148.075	413.538	6.89	1.4482	2.8284e+07	6.30421e+06	1.12129e+08	4.05275e+07	0.25224	-1.9871	0.00507487	0.0147269
M148T738	148.075	738.159	12.3	1.39852	9.2377e+06	2.30516e+06	7.09936e+07	3.37449e+07	0.13012	-2.9421	0.00507487	0.0147269
M148T98_1	148.097	97.6363	1.63	1.45734	6.07038e+07	2.00073e+07	3.18147e+08	1.21505e+08	0.1908	-2.3898	0.00507487	0.0147269
M148T323	148.097	322.705	5.38	1.37719	252749	127216	3.81334e+06	2.03542e+06	0.06628	-3.9153	0.00507487	0.0147269
M148T142	148.097	141.691	2.36	1.42311	4.88199e+06	1.64348e+06	3.11336e+07	1.35196e+07	0.15681	-2.6729	0.00507487	0.0147269
M148T136_3	148.108	136.201	2.27	1.48936	1.59885e+07	8.42952e+06	1.15168e+08	4.28104e+07	0.13883	-2.8486	0.00507487	0.0147269
M149T229	148.549	228.946	3.82	1.13331	24610.8	36854.5	748680	634488	0.032872	-4.927	0.00507487	0.0147269
M149T269	149.044	269.427	4.49	1.45121	1.83506e+06	785370	1.19981e+07	4.87233e+06	0.15295	-2.7089	0.00507487	0.0147269
M149T339	149.042	339.101	5.65	1.58152	3.22008e+06	1.24249e+06	2.43658e+07	6.69682e+06	0.13216	-2.9197	0.00507487	0.0147269
M149T599	149.059	598.95	9.98	1.28915	6.31718e+07	3.37012e+07	2.87465e+08	1.482e+08	0.21975	-2.186	0.00507487	0.0147269
M149T336	149.059	336.264	5.6	1.3901	2.589e+07	1.58535e+07	2.88226e+08	1.45416e+08	0.089825	-3.4767	0.00507487	0.0147269
M149T410	149.059	410.156	6.84	1.16755	9.15323e+06	3.50029e+06	1.08306e+08	8.23633e+07	0.084513	-3.5647	0.00507487	0.0147269
M149T436	149.059	436.156	7.27	1.58824	1.35578e+09	3.92469e+08	4.39715e+09	8.66387e+08	0.30833	-1.6974	0.00507487	0.0147269
M149T454	149.059	454.497	7.57	1.47385	8.0738e+07	1.8573e+07	3.41759e+08	1.18258e+08	0.23624	-2.0817	0.00507487	0.0147269
M149T731	149.059	730.679	12.18	1.46956	6.2207e+07	2.69529e+07	2.66599e+08	9.08731e+07	0.23334	-2.0995	0.00507487	0.0147269
M149T136	149.063	136.216	2.27	1.21256	1.14606e+06	500288	6.51662e+06	4.11999e+06	0.17587	-2.5074	0.00507487	0.0147269
M149T682_2	149.06	682.369	11.37	1.27066	3.98719e+06	3.23024e+06	3.24927e+07	1.96949e+07	0.12271	-3.0267	0.00507487	0.0147269
M149T730	149.071	729.817	12.16	1.0293	2.82048e+06	1.44979e+06	2.17791e+07	1.94784e+07	0.1295	-2.9489	0.00507487	0.0147269
M149T292	149.081	291.777	4.86	1.34766	2.66571e+06	806156	1.88031e+07	9.77197e+06	0.14177	-2.8184	0.00507487	0.0147269
M149T225	149.081	224.66	3.74	1.13125	596568	259748	1.1861e+07	9.91619e+06	0.050296	-4.3134	0.00507487	0.0147269
M149T450_1	149.096	449.729	7.5	1.36926	9.97796e+06	6.84305e+06	9.82052e+07	5.08997e+07	0.1016	-3.299	0.00507487	0.0147269
M149T508	149.096	508.062	8.47	1.46206	3.05378e+07	1.55748e+07	1.3392e+08	4.63216e+07	0.22803	-2.1327	0.00507487	0.0147269
M149T839	149.096	839.264	13.99	1.47276	8.40093e+06	2.66853e+06	3.84447e+07	1.35578e+07	0.21852	-2.1942	0.00507487	0.0147269
M149T31_4	149.096	31.1741	0.52	1.56589	1.1639e+06	460699	3.89266e+06	815745	0.299	-1.7418	0.00507487	0.0147269
M149T665_1	149.096	664.636	11.08	1.40199	2.29009e+06	818726	6.83995e+07	3.59291e+07	0.033481	-4.9005	0.00507487	0.0147269
M149T437	149.096	436.873	7.28	1.35938	3.71144e+06	1.5394e+06	8.85131e+07	5.0328e+07	0.041931	-4.5758	0.00507487	0.0147269
M149T98	149.1	97.6978	1.63	1.4066	2.17453e+06	639358	1.21213e+07	5.31506e+06	0.1794	-2.4788	0.00507487	0.0147269
M149T31_5	149.132	31.0501	0.52	1.17561	217250	82497.4	1.18714e+06	791741	0.183	-2.4501	0.00507487	0.0147269
M149T750	149.132	750.342	12.51	1.55497	1.33001e+07	4.81923e+06	1.23151e+08	3.90026e+07	0.108	-3.2109	0.00507487	0.0147269
M149T665_2	149.132	664.636	11.08	1.50341	8.13164e+06	3.393e+06	3.9603e+08	1.63974e+08	0.020533	-5.6059	0.00507487	0.0147269
M149T732_2	149.132	732.152	12.2	1.4025	4.00433e+06	1.12858e+06	2.81164e+07	1.30446e+07	0.14242	-2.8118	0.00507487	0.0147269
M149T791_2	149.132	791.027	13.18	1.28092	5.10375e+06	2.821e+06	5.1936e+07	3.20788e+07	0.09827	-3.3471	0.00507487	0.0147269
M149T766	149.132	766.158	12.77	1.351	3.59963e+06	4.01612e+06	4.75238e+07	2.62088e+07	0.075744	-3.7227	0.00507487	0.0147269
M150T332	149.533	331.903	5.53	1.38364	68266.2	38862.4	461733	218962	0.14785	-2.7578	0.00507487	0.0147269
M150T34_1	149.94	34.2425	0.57	1.23829	2.36456e+06	1.22336e+06	1.29115e+07	7.71084e+06	0.18314	-2.449	0.00507487	0.0147269
M150T74	149.952	74.1154	1.24	1.34772	3.80389e+07	1.36073e+07	1.49287e+08	6.62034e+07	0.2548	-1.9725	0.00507487	0.0147269
M150T400	150.031	400.305	6.67	1.2183	1.24783e+06	325201	3.28403e+06	1.52432e+06	0.37997	-1.396	0.00507487	0.0147269
M150T333	150.031	332.931	5.55	1.3316	280442	114139	1.31877e+06	640591	0.21266	-2.2334	0.00507487	0.0147269
M150T339	150.055	339.123	5.65	1.17768	2.59392e+06	1.63297e+06	2.60151e+07	1.90891e+07	0.099708	-3.3261	0.00507487	0.0147269
M150T582	150.055	581.832	9.7	1.13127	1.37534e+07	4.12369e+06	4.59792e+07	2.80761e+07	0.29912	-1.7412	0.00507487	0.0147269
M150T731	150.063	730.679	12.18	1.39216	3.58444e+06	1.74472e+06	1.89426e+07	8.34601e+06	0.18923	-2.4018	0.00507487	0.0147269
M150T176	150.063	176.27	2.94	1.51672	1.42658e+06	390604	5.17749e+06	1.47352e+06	0.27553	-1.8597	0.00507487	0.0147269
M150T141	150.077	140.804	2.35	1.41013	3.95506e+06	1.47152e+06	2.18773e+07	9.45769e+06	0.18078	-2.4677	0.00507487	0.0147269
M150T98	150.077	98.4664	1.64	1.19689	1.73941e+07	6.02999e+06	1.04051e+08	6.84471e+07	0.16717	-2.5806	0.00507487	0.0147269
M150T167_2	150.077	167.498	2.79	1.42965	997365	460686	9.3254e+06	4.23134e+06	0.10695	-3.225	0.00507487	0.0147269
M150T327	150.077	327.221	5.45	1.60529	2.96823e+06	2.11512e+06	1.78763e+07	3.73992e+06	0.16604	-2.5904	0.00507487	0.0147269
M150T36	150.091	35.7812	0.6	1.31215	5.54534e+06	1.45675e+06	2.40157e+07	1.1915e+07	0.2309	-2.1146	0.00507487	0.0147269
M150T100	150.091	99.5323	1.66	1.40904	4.23488e+06	1.14039e+06	1.8123e+07	7.34687e+06	0.23367	-2.0974	0.00507487	0.0147269
M150T597	150.102	596.976	9.95	1.35935	1.38788e+06	716449	5.17065e+08	3.06202e+08	0.0026842	-8.5413	0.00507487	0.0147269
M150T450	150.099	449.594	7.49	1.27883	1.5873e+06	825127	1.34941e+07	8.17604e+06	0.11763	-3.0877	0.00507487	0.0147269
M150T665_2	150.136	664.658	11.08	1.42165	392237	215423	3.26769e+07	1.6803e+07	0.012003	-6.3804	0.00507487	0.0147269
M150T691	150.136	691.254	11.52	1.47762	505343	122795	5.16088e+07	2.3205e+07	0.0097918	-6.6742	0.00507487	0.0147269
M151T353	150.551	352.625	5.88	1.32804	1.09086e+06	321402	4.887e+06	2.37333e+06	0.22322	-2.1635	0.00507487	0.0147269
M151T73_3	151.035	73.1809	1.22	1.42105	2.50351e+10	6.08353e+09	5.45076e+10	1.41056e+10	0.45929	-1.1225	0.00507487	0.0147269
M151T600	151.039	600.332	10.01	1.50659	5.81171e+06	2.20102e+06	7.94011e+07	3.07487e+07	0.073194	-3.7721	0.00507487	0.0147269
M151T326	151.061	325.64	5.43	1.27072	426030	239357	2.89398e+06	1.71109e+06	0.14721	-2.764	0.00507487	0.0147269
M151T613	151.075	612.56	10.21	1.29036	2.31499e+07	1.49856e+07	1.0316e+08	5.1982e+07	0.22441	-2.1558	0.00507487	0.0147269
M151T589	151.075	588.64	9.81	1.49259	1.01612e+07	4.38133e+06	3.69064e+07	1.08068e+07	0.27532	-1.8608	0.00507487	0.0147269
M151T347	151.075	346.711	5.78	1.1715	2.29955e+07	9.8033e+06	7.57816e+07	4.24945e+07	0.30344	-1.7205	0.00507487	0.0147269
M151T335	151.075	335.093	5.58	1.15036	1.71047e+07	9.0013e+06	5.88512e+07	3.45173e+07	0.29064	-1.7827	0.00507487	0.0147269
M151T466	151.075	465.77	7.76	1.06599	1.49934e+06	1.05739e+06	1.95199e+07	1.75233e+07	0.076811	-3.7025	0.00507487	0.0147269
M151T490	151.075	489.928	8.17	1.44578	1.09536e+07	4.07102e+06	4.65308e+07	1.70251e+07	0.2354	-2.0868	0.00507487	0.0147269
M151T450_2	151.111	449.931	7.5	1.1068	4.85001e+06	3.23601e+06	7.18671e+07	6.1223e+07	0.067486	-3.8893	0.00507487	0.0147269
M151T779	151.111	779.383	12.99	1.52631	4.76115e+06	1.95068e+06	4.56726e+07	1.60188e+07	0.10425	-3.2619	0.00507487	0.0147269
M151T692	151.111	691.892	11.53	1.5843	5.77851e+06	2.38221e+06	1.99006e+08	6.1447e+07	0.029037	-5.106	0.00507487	0.0147269
M151T665	151.111	664.609	11.08	1.35135	665296	385328	3.22095e+07	1.90248e+07	0.020655	-5.5973	0.00507487	0.0147269
M151T597	151.106	597.192	9.95	1.08783	339000	128723	8.50899e+06	7.69541e+06	0.03984	-4.6496	0.00507487	0.0147269
M151T403_2	151.111	402.932	6.72	1.45895	905973	867202	1.51259e+07	6.71879e+06	0.059895	-4.0614	0.00507487	0.0147269
M151T709_1	151.111	709.107	11.82	1.37731	603695	495695	1.91717e+07	1.0621e+07	0.031489	-4.989	0.00507487	0.0147269
M151T580	151.106	579.642	9.66	1.34357	233622	97943.7	1.46741e+07	8.84356e+06	0.015921	-5.973	0.00507487	0.0147269
M151T709_2	151.148	709.061	11.82	1.48838	855319	369299	1.51987e+07	6.3163e+06	0.056276	-4.1513	0.00507487	0.0147269
M151T737	151.148	737.418	12.29	1.28653	622408	236055	5.3875e+06	3.23541e+06	0.11553	-3.1137	0.00507487	0.0147269
M152T297	151.956	296.506	4.94	1.49824	191580	28164.1	1.41033e+06	522254	0.13584	-2.88	0.00507487	0.0147269
M152T246	152.028	246.004	4.1	1.62107	3.90588e+06	564769	1.47864e+07	2.81916e+06	0.26415	-1.9205	0.00507487	0.0147269
M152T299	152.023	299.144	4.99	1.4569	253347	75955	6.31535e+06	2.90173e+06	0.040116	-4.6397	0.00507487	0.0147269
M152T73	152.037	73.1208	1.22	1.38164	3.65939e+09	7.54295e+08	6.97882e+09	1.72629e+09	0.52436	-0.93138	0.00507487	0.0147269
M152T395	152.056	395.161	6.59	1.13374	776564	301520	1.02555e+07	8.30917e+06	0.075722	-3.7231	0.00507487	0.0147269
M152T211	152.056	210.98	3.52	1.11483	4.04064e+06	1.9974e+06	1.17421e+08	1.02418e+08	0.034412	-4.861	0.00507487	0.0147269
M152T383	152.07	382.969	6.38	1.44439	3.70147e+08	2.38664e+08	1.92595e+09	7.30034e+08	0.19219	-2.3794	0.00507487	0.0147269
M152T691	152.115	691.053	11.52	1.39145	999240	493212	1.73069e+07	9.05369e+06	0.057737	-4.1144	0.00507487	0.0147269
M153T196	152.527	196.007	3.27	1.4504	143484	64738.1	987507	405530	0.1453	-2.7829	0.00507487	0.0147269
M153T145	152.539	144.966	2.42	1.13346	243466	97434.7	2.64291e+06	2.10339e+06	0.092121	-3.4403	0.00507487	0.0147269
M153T353	152.552	352.682	5.88	1.33272	1.70829e+06	483209	7.48647e+06	3.58079e+06	0.22818	-2.1317	0.00507487	0.0147269
M153T230	152.557	230.453	3.84	1.14567	480988	156230	5.11937e+06	3.9899e+06	0.093954	-3.4119	0.00507487	0.0147269
M153T523_1	153.018	523.071	8.72	1.1614	2.5169e+06	1.24967e+06	1.68702e+07	1.19865e+07	0.14919	-2.7448	0.00507487	0.0147269
M153T316	153.04	315.949	5.27	1.4851	9.78546e+06	3.24193e+06	8.30633e+07	3.24532e+07	0.11781	-3.0855	0.00507487	0.0147269
M153T523_2	153.054	522.767	8.71	1.44756	4.60757e+07	2.02484e+07	2.20822e+08	8.31836e+07	0.20865	-2.2608	0.00507487	0.0147269
M153T142_2	153.06	142.314	2.37	1.3001	1.75486e+08	6.25072e+07	5.00599e+08	2.06754e+08	0.35055	-1.5123	0.00507487	0.0147269
M153T582_2	153.054	582.278	9.7	1.27084	612484	520584	8.24094e+06	5.31387e+06	0.074322	-3.7501	0.00507487	0.0147269
M153T209	153.06	209.119	3.49	1.25623	2.00041e+06	1.91592e+06	4.26348e+07	2.91088e+07	0.04692	-4.4137	0.00507487	0.0147269
M153T91_3	153.076	91.4359	1.52	1.22287	3.47352e+06	1.25353e+06	2.68368e+07	1.77037e+07	0.12943	-2.9497	0.00507487	0.0147269
M153T330	153.084	329.868	5.5	1.06548	329224	156486	3.17009e+06	2.76527e+06	0.10385	-3.2674	0.00507487	0.0147269
M153T503	153.127	502.606	8.38	1.58362	1.21977e+07	4.26561e+06	6.04896e+07	1.48126e+07	0.20165	-2.3101	0.00507487	0.0147269
M153T533	153.127	533.387	8.89	1.36844	2.18913e+07	1.02334e+07	1.17039e+08	5.45258e+07	0.18704	-2.4186	0.00507487	0.0147269
M153T400	153.127	400.032	6.67	1.33282	375158	284057	8.46098e+06	5.04734e+06	0.04434	-4.4953	0.00507487	0.0147269
M154T196	153.547	196.296	3.27	1.5512	1.79338e+07	5.68331e+06	1.37579e+08	4.30172e+07	0.13035	-2.9395	0.00507487	0.0147269
M154T316	154.025	315.858	5.26	1.27493	98471.8	58052.5	1.14642e+06	725929	0.085895	-3.5413	0.00507487	0.0147269
M154T195	154.049	195.489	3.26	1.49631	3.26027e+07	1.44261e+07	1.61201e+08	5.35807e+07	0.20225	-2.3058	0.00507487	0.0147269
M154T154	154.05	153.805	2.56	1.218	3.13626e+07	8.44202e+06	1.53944e+08	9.34972e+07	0.20373	-2.2953	0.00507487	0.0147269
M154T298	154.061	297.774	4.96	1.58335	1.02637e+06	462105	7.38015e+06	1.97718e+06	0.13907	-2.8461	0.00507487	0.0147269
M154T387_2	154.122	386.527	6.44	1.43854	283081	115820	2.00307e+06	853182	0.14132	-2.8229	0.00507487	0.0147269
M154T801	154.122	801.21	13.35	1.33703	385383	175438	3.52213e+06	1.9375e+06	0.10942	-3.1921	0.00507487	0.0147269
M154T780	154.122	780.082	13	1.43618	566281	270639	2.94781e+06	1.16787e+06	0.1921	-2.3801	0.00507487	0.0147269
M154T482	154.13	482.302	8.04	1.27757	666375	219044	5.11564e+06	3.06971e+06	0.13026	-2.9405	0.00507487	0.0147269
M154T709	154.131	709.084	11.82	1.19606	150180	61237.6	1.80785e+06	1.31478e+06	0.083071	-3.5895	0.00507487	0.0147269
M155T106	154.504	105.642	1.76	1.21611	6.64115e+08	4.71281e+08	4.89476e+07	3.52476e+07	13.568	3.7621	0.00507487	0.0147269
M155T221	154.531	221.062	3.68	1.31881	3.61749e+06	2.29399e+06	1.80674e+07	8.98735e+06	0.20022	-2.3203	0.00507487	0.0147269
M155T355	155.034	354.546	5.91	1.28598	878804	517680	7.38327e+06	4.40216e+06	0.11903	-3.0706	0.00507487	0.0147269
M155T85	155.042	85.0744	1.42	1.54773	2.48044e+08	3.06688e+07	1.23136e+08	3.41006e+07	2.0144	1.0103	0.00507487	0.0147269
M155T232	155.046	232.298	3.87	1.47784	1.56471e+07	5.21414e+06	9.7262e+07	3.66696e+07	0.16088	-2.636	0.00507487	0.0147269
M155T195	155.053	194.808	3.25	1.3039	6.35944e+06	1.49094e+06	3.73177e+07	2.03717e+07	0.17041	-2.5529	0.00507487	0.0147269
M155T365	155.07	364.772	6.08	1.60181	2.41125e+07	4.35286e+06	7.41488e+07	1.40156e+07	0.32519	-1.6206	0.00507487	0.0147269
M155T316	155.081	316.462	5.27	1.04959	2.7248e+06	1.86875e+06	1.44155e+08	1.41262e+08	0.018902	-5.7253	0.00507487	0.0147269
M155T100	155.081	100.305	1.67	1.27618	3.10115e+06	883810	1.33717e+07	7.06648e+06	0.23192	-2.1083	0.00507487	0.0147269
M155T439	155.085	439.483	7.32	1.15409	1.03424e+06	235927	3.69116e+06	2.24453e+06	0.28019	-1.8355	0.00507487	0.0147269
M155T37	155.089	36.7574	0.61	1.22769	3.16016e+06	2.39182e+06	1.83541e+07	1.11969e+07	0.17218	-2.538	0.00507487	0.0147269
M155T431	155.106	431.364	7.19	1.06508	1.65675e+07	9.25668e+06	1.36235e+08	1.16374e+08	0.12161	-3.0397	0.00507487	0.0147269
M155T809	155.106	809.308	13.49	1.06001	1.79428e+06	1.47984e+06	1.99028e+07	1.77415e+07	0.090152	-3.4715	0.00507487	0.0147269
M155T31_4	155.118	31.2272	0.52	1.26866	553353	141880	1.85416e+06	902868	0.29844	-1.7445	0.00507487	0.0147269
M155T351	155.118	350.774	5.85	1.05623	170597	53049.5	1.10373e+06	921196	0.15456	-2.6937	0.00507487	0.0147269
M155T750	155.143	749.874	12.5	1.5099	1.90226e+06	1.32933e+06	3.41062e+07	1.32932e+07	0.055775	-4.1642	0.00507487	0.0147269
M155T761	155.143	761.019	12.68	1.29774	293031	86459.3	7.06256e+06	4.5159e+06	0.041491	-4.5911	0.00507487	0.0147269
M156T349	155.539	348.6	5.81	1.46286	5.21363e+06	3.98037e+06	1.57206e+07	2.95389e+06	0.33164	-1.5923	0.00507487	0.0147269
M156T270	155.539	269.663	4.49	1.23577	776009	226830	4.8266e+06	3.00261e+06	0.16078	-2.6369	0.00507487	0.0147269
M156T232_1	155.584	232.233	3.87	1.12728	417001	247486	4.57319e+06	3.67449e+06	0.091184	-3.4551	0.00507487	0.0147269
M156T307	156.029	307.092	5.12	1.57628	426025	115675	6.66416e+06	2.05096e+06	0.063928	-3.9674	0.00507487	0.0147269
M156T365	156.049	364.992	6.08	1.67408	7.68341e+06	1.24023e+06	2.52575e+07	2.67086e+06	0.3042	-1.7169	0.00507487	0.0147269
M156T232_2	156.054	232.162	3.87	1.46713	2.1224e+06	661659	8.69267e+06	2.99377e+06	0.24416	-2.0341	0.00507487	0.0147269
M156T93	156.065	92.6289	1.54	1.3767	1.10104e+07	4.77559e+06	5.26138e+07	2.33701e+07	0.20927	-2.2566	0.00507487	0.0147269
M156T367	156.066	367.226	6.12	1.49928	5.5302e+06	4.09932e+06	3.31205e+07	1.10703e+07	0.16697	-2.5823	0.00507487	0.0147269
M156T504	156.081	504.005	8.4	1.29764	1.17625e+06	617493	9.19701e+06	5.31682e+06	0.12789	-2.967	0.00507487	0.0147269
M156T440	156.093	440.014	7.33	1.49134	897148	377095	7.10671e+06	2.69059e+06	0.12624	-2.9858	0.00507487	0.0147269
M156T99	156.102	99.0018	1.65	1.37788	4.88923e+06	3.67348e+06	2.388e+07	1.02218e+07	0.20474	-2.2881	0.00507487	0.0147269
M156T432	156.11	431.505	7.19	1.02241	320749	146494	4.05559e+06	3.88562e+06	0.079088	-3.6604	0.00507487	0.0147269
M157T183	156.529	183.483	3.06	1.38873	1.03544e+06	286575	6.56223e+06	3.07726e+06	0.15779	-2.6639	0.00507487	0.0147269
M157T365	156.551	364.882	6.08	1.50027	48549.5	30746	613347	239003	0.079155	-3.6592	0.00507487	0.0147269
M157T73_1	157.015	72.9887	1.22	1.34485	1.30476e+07	3.16236e+06	3.55301e+07	1.33663e+07	0.36723	-1.4453	0.00507487	0.0147269
M157T73_2	157.034	72.8853	1.21	1.40765	5.67386e+06	5.2055e+06	3.10473e+07	1.25912e+07	0.18275	-2.4521	0.00507487	0.0147269
M157T96	157.039	96.2345	1.6	1.02864	191645	76640.3	1.42186e+06	1.26639e+06	0.13478	-2.8913	0.00507487	0.0147269
M157T302	157.033	302.066	5.03	1.13664	68147	17072.4	540681	412254	0.12604	-2.9881	0.00507487	0.0147269
M157T607	157.049	607.495	10.12	1.56096	1.23261e+09	3.31214e+08	4.46566e+09	1.08159e+09	0.27602	-1.8572	0.00507487	0.0147269
M157T196	157.066	196.188	3.27	1.63221	5.05632e+06	1.59307e+06	2.02876e+07	3.39818e+06	0.24923	-2.0044	0.00507487	0.0147269
M157T408	157.076	408.363	6.81	1.4187	1.61272e+08	6.62251e+07	5.72665e+08	2.05134e+08	0.28162	-1.8282	0.00507487	0.0147269
M157T390	157.076	389.882	6.5	1.43403	1.22926e+07	5.23176e+06	4.40845e+07	1.52093e+07	0.27884	-1.8425	0.00507487	0.0147269
M157T205	157.076	204.868	3.41	1.21722	390061	235402	4.55891e+06	3.18812e+06	0.08556	-3.5469	0.00507487	0.0147269
M157T488_2	157.086	488.297	8.14	1.4617	2.62386e+06	1.51632e+06	1.23799e+07	4.35969e+06	0.21195	-2.2382	0.00507487	0.0147269
M157T315	157.097	315.064	5.25	1.38954	1.26828e+06	504591	1.67916e+07	8.65127e+06	0.07553	-3.7268	0.00507487	0.0147269
M157T726	157.122	725.564	12.09	1.58754	342332	217666	2.33396e+07	7.21152e+06	0.014667	-6.0912	0.00507487	0.0147269
M157T358	157.133	357.992	5.97	1.529	364016	68592.9	3.96684e+06	1.40725e+06	0.091765	-3.4459	0.00507487	0.0147269
M158T232	157.549	232.354	3.87	1.27701	99067.3	239544	4.73219e+06	3.19894e+06	0.020935	-5.578	0.00507487	0.0147269
M158T124	158.014	124.151	2.07	1.19648	1.6584e+06	391644	4.56056e+06	2.26918e+06	0.36364	-1.4594	0.00507487	0.0147269
M158T174	158.012	174.024	2.9	1.05461	322645	139838	2.31972e+06	1.97474e+06	0.13909	-2.8459	0.00507487	0.0147269
M158T376_2	158.033	375.745	6.26	1.3664	1.52263e+06	741450	5.65486e+06	2.30289e+06	0.26926	-1.8929	0.00507487	0.0147269
M158T309	158.045	308.541	5.14	1.30491	7.60471e+06	2.17929e+06	2.32579e+07	1.0076e+07	0.32697	-1.6128	0.00507487	0.0147269
M158T446_2	158.046	446.398	7.44	1.4956	224716	108322	3.99024e+06	1.62443e+06	0.056316	-4.1503	0.00507487	0.0147269
M158T417	158.06	416.611	6.94	1.40984	7.88156e+07	2.66788e+07	3.13045e+08	1.22295e+08	0.25177	-1.9898	0.00507487	0.0147269
M158T339	158.06	339.479	5.66	1.40424	5.14275e+06	1.82933e+06	2.60041e+07	1.11364e+07	0.19777	-2.3381	0.00507487	0.0147269
M158T648	158.06	648.499	10.81	1.47952	1.77278e+07	5.48606e+06	1.19853e+08	4.58139e+07	0.14791	-2.7572	0.00507487	0.0147269
M158T559	158.06	559.329	9.32	1.50336	9.2275e+06	4.61521e+06	3.01523e+07	7.54971e+06	0.30603	-1.7083	0.00507487	0.0147269
M158T205	158.06	204.685	3.41	1.52723	3.41749e+06	1.555e+06	2.3121e+07	7.5915e+06	0.14781	-2.7582	0.00507487	0.0147269
M158T803	158.06	803.34	13.39	1.09546	2.46315e+06	1.09637e+06	1.32021e+07	9.93803e+06	0.18657	-2.4222	0.00507487	0.0147269
M158T731	158.06	730.679	12.18	1.53113	3.38671e+07	1.07332e+07	1.18576e+08	3.1098e+07	0.28561	-1.8079	0.00507487	0.0147269
M158T698	158.06	697.557	11.63	1.4195	3.67806e+07	9.38779e+06	7.98192e+07	2.04599e+07	0.4608	-1.1178	0.00507487	0.0147269
M158T429	158.06	429.378	7.16	1.09174	1.00522e+06	302249	1.4824e+07	1.29362e+07	0.06781	-3.8824	0.00507487	0.0147269
M158T357	158.081	357.007	5.95	1.51798	5.3329e+07	1.87022e+07	3.71377e+08	1.27392e+08	0.1436	-2.7999	0.00507487	0.0147269
M158T229	158.081	228.706	3.81	1.48338	8.54093e+07	3.5173e+07	4.8639e+08	1.75817e+08	0.1756	-2.5096	0.00507487	0.0147269
M158T546	158.096	546.079	9.1	1.19127	4.91293e+06	2.17355e+06	2.28015e+07	1.41489e+07	0.21547	-2.2145	0.00507487	0.0147269
M158T446_3	158.096	446.24	7.44	1.49183	2.1888e+06	605097	8.54654e+07	3.63814e+07	0.02561	-5.2871	0.00507487	0.0147269
M158T127	158.093	126.613	2.11	1.1622	474333	272038	3.09317e+06	2.17912e+06	0.15335	-2.7051	0.00507487	0.0147269
M158T100	158.117	99.9393	1.67	1.16492	3.81512e+06	1.60461e+06	1.36381e+07	8.04297e+06	0.27974	-1.8378	0.00507487	0.0147269
M158T545	158.117	545.053	9.08	1.08206	572845	229341	1.15881e+07	1.0467e+07	0.049434	-4.3384	0.00507487	0.0147269
M158T342	158.117	342.361	5.71	1.24924	833131	301913	1.26589e+07	8.58698e+06	0.065814	-3.9255	0.00507487	0.0147269
M158T753	158.154	753.211	12.55	1.50383	8.51815e+07	1.84478e+07	2.15401e+08	5.18049e+07	0.39546	-1.3384	0.00507487	0.0147269
M159T82	158.922	82.0109	1.37	1.54142	301687	173854	5.24432e+06	1.84673e+06	0.057526	-4.1196	0.00507487	0.0147269
M159T59	158.961	59.4309	0.99	1.05412	2.37324e+07	1.39784e+07	2.85658e+08	2.59462e+08	0.08308	-3.5894	0.00507487	0.0147269
M159T320	158.996	320.273	5.34	1.21966	253951	108159	2.04784e+06	1.36577e+06	0.12401	-3.0115	0.00507487	0.0147269
M159T475	158.996	474.902	7.92	1.41372	851713	225714	4.12715e+06	1.7207e+06	0.20637	-2.2767	0.00507487	0.0147269
M159T171	158.996	170.697	2.84	1.03863	791421	255926	4.90507e+06	4.17055e+06	0.16135	-2.6318	0.00507487	0.0147269
M159T339_2	159.035	339.31	5.66	1.28547	553966	151885	3.30503e+06	1.87029e+06	0.16761	-2.5768	0.00507487	0.0147269
M159T478	159.044	478.419	7.97	1.50983	6.06798e+06	1.15343e+06	2.47696e+07	7.67354e+06	0.24498	-2.0293	0.00507487	0.0147269
M159T525	159.044	525.377	8.76	1.54982	8.26181e+06	2.85242e+06	2.45957e+07	5.22529e+06	0.33591	-1.5739	0.00507487	0.0147269
M159T581	159.044	581.063	9.68	1.20803	1.148e+06	916205	2.05059e+07	1.50438e+07	0.055984	-4.1588	0.00507487	0.0147269
M159T232	159.05	231.88	3.86	1.45247	1.4062e+07	1.43009e+07	5.92303e+07	1.65412e+07	0.23741	-2.0745	0.00507487	0.0147269
M159T353	159.054	352.601	5.88	1.4617	9.81484e+06	2.57574e+06	3.8743e+07	1.34422e+07	0.25333	-1.9809	0.00507487	0.0147269
M159T731	159.063	731.134	12.19	1.42802	645460	347371	6.94006e+06	3.21045e+06	0.093005	-3.4265	0.00507487	0.0147269
M159T649	159.064	648.508	10.81	1.5766	795721	546826	8.18105e+06	2.36631e+06	0.097264	-3.362	0.00507487	0.0147269
M159T429_1	159.064	429.237	7.15	1.16825	40707.2	12356.9	1.43064e+06	1.15427e+06	0.028454	-5.1352	0.00507487	0.0147269
M159T698	159.063	698.13	11.64	1.32858	471237	357518	3.75454e+06	2.0382e+06	0.12551	-2.9941	0.00507487	0.0147269
M159T390	159.091	390.132	6.5	1.49066	7.23754e+08	2.79636e+08	3.21804e+09	1.05701e+09	0.22491	-2.1526	0.00507487	0.0147269
M159T228	159.084	228.373	3.81	1.39	3.28866e+06	1.17213e+06	2.92756e+07	1.44455e+07	0.11233	-3.1541	0.00507487	0.0147269
M159T814	159.091	813.73	13.56	1.5088	664621	384255	4.30856e+07	1.76512e+07	0.015426	-6.0185	0.00507487	0.0147269
M159T746	159.091	745.977	12.43	1.26292	2.01531e+06	619121	3.08162e+07	2.04294e+07	0.065398	-3.9346	0.00507487	0.0147269
M159T289	159.091	289.25	4.82	1.32306	2.04054e+06	948948	1.68989e+07	9.41456e+06	0.12075	-3.0499	0.00507487	0.0147269
M159T465	159.091	465.149	7.75	1.09966	1.70246e+06	592985	2.71929e+07	2.35713e+07	0.062607	-3.9975	0.00507487	0.0147269
M159T99_2	159.113	98.8034	1.65	1.41146	4.31274e+06	1.99776e+06	2.65688e+07	1.16815e+07	0.16232	-2.6231	0.00507487	0.0147269
M159T665	159.117	664.609	11.08	1.45502	2.76344e+06	1.27536e+06	1.22746e+08	5.77065e+07	0.022513	-5.4731	0.00507487	0.0147269
M159T692	159.117	691.892	11.53	1.59107	1.37919e+07	3.37668e+06	2.84182e+08	8.3413e+07	0.048532	-4.3649	0.00507487	0.0147269
M159T31_4	159.117	31.0986	0.52	1.05286	40383.1	17616.8	302324	259756	0.13358	-2.9043	0.00507487	0.0147269
M159T824	159.117	823.58	13.73	1.41347	4.62959e+06	3.26621e+06	3.27676e+07	1.45548e+07	0.14129	-2.8233	0.00507487	0.0147269
M159T732	159.117	732.177	12.2	1.26727	301805	174213	4.9327e+06	3.25692e+06	0.061185	-4.0307	0.00507487	0.0147269
M159T750	159.117	750.466	12.51	1.32413	355378	276951	1.02579e+07	6.28752e+06	0.034644	-4.8512	0.00507487	0.0147269
M159T326_2	159.121	326.336	5.44	1.23736	343987	172638	2.62129e+06	1.67955e+06	0.13123	-2.9298	0.00507487	0.0147269
M160T353	159.556	352.625	5.88	1.44288	2.27324e+06	447040	5.45775e+06	1.51315e+06	0.41652	-1.2636	0.00507487	0.0147269
M160T66	159.969	66.2544	1.1	1.26619	3.71011e+06	1.40505e+06	2.32098e+07	1.36877e+07	0.15985	-2.6452	0.00507487	0.0147269
M160T129	160.002	129.243	2.15	1.2135	824548	349345	3.69875e+06	2.18997e+06	0.22293	-2.1654	0.00507487	0.0147269
M160T270	160.029	269.919	4.5	1.56158	1.3659e+06	716124	6.44191e+06	1.62064e+06	0.21203	-2.2376	0.00507487	0.0147269
M160T360	160.039	359.995	6	1.42961	1.643e+06	593354	6.54105e+06	2.43219e+06	0.25118	-1.9932	0.00507487	0.0147269
M160T91	160.06	90.9686	1.52	1.25081	6.36242e+06	2.429e+06	5.06703e+07	3.20146e+07	0.12557	-2.9935	0.00507487	0.0147269
M160T31_2	160.06	31.0833	0.52	1.39065	1.51903e+06	452936	4.8284e+06	1.78662e+06	0.3146	-1.6684	0.00507487	0.0147269
M160T106	160.06	106.498	1.77	1.52425	1.11337e+07	5.11276e+06	5.06459e+07	1.48305e+07	0.21983	-2.1855	0.00507487	0.0147269
M160T326	160.06	326.241	5.44	1.02246	1.4106e+06	433411	1.55615e+07	1.4725e+07	0.090647	-3.4636	0.00507487	0.0147269
M160T310	160.06	310.444	5.17	1.04067	4.65478e+06	1.33854e+06	3.45245e+07	3.0216e+07	0.13483	-2.8908	0.00507487	0.0147269
M160T285	160.061	284.617	4.74	1.30335	253384	82724.3	4.2642e+06	2.64769e+06	0.059421	-4.0729	0.00507487	0.0147269
M160T89	160.079	88.6446	1.48	1.11181	2.95358e+06	1.57746e+06	1.42288e+07	1.01126e+07	0.20758	-2.2683	0.00507487	0.0147269
M160T325	160.075	325.334	5.42	1.45062	3.34892e+07	1.09724e+07	1.4302e+08	5.21227e+07	0.23416	-2.0945	0.00507487	0.0147269
M160T531	160.074	530.994	8.85	1.15811	2.61124e+06	1.92101e+06	3.08687e+07	2.37729e+07	0.084592	-3.5633	0.00507487	0.0147269
M160T747	160.074	747.409	12.46	1.50081	4.87445e+06	1.70388e+06	3.07203e+07	1.08777e+07	0.15867	-2.6559	0.00507487	0.0147269
M160T36_1	160.075	35.6635	0.59	1.39126	1.40352e+07	6.41463e+06	5.33043e+07	2.08796e+07	0.2633	-1.9252	0.00507487	0.0147269
M160T502	160.075	502.074	8.37	1.61397	1.02385e+08	3.99621e+07	3.24154e+08	4.61253e+07	0.31585	-1.6627	0.00507487	0.0147269
M160T724	160.075	723.716	12.06	1.42543	1.55773e+07	6.51168e+06	7.12625e+07	2.7989e+07	0.21859	-2.1937	0.00507487	0.0147269
M160T346	160.075	345.657	5.76	1.60784	4.15015e+06	690542	6.3036e+07	1.67339e+07	0.065838	-3.9249	0.00507487	0.0147269
M160T142	160.097	142.357	2.37	1.31243	5.49549e+06	2.918e+06	5.03638e+07	2.89977e+07	0.10912	-3.1961	0.00507487	0.0147269
M160T390_2	160.095	390.132	6.5	1.43737	2.04453e+08	3.67236e+07	3.97589e+08	8.97258e+07	0.51423	-0.95951	0.00507487	0.0147269
M160T36_2	160.097	36.3925	0.61	1.51619	5.24529e+06	3.1792e+06	2.46472e+07	7.22961e+06	0.21281	-2.2323	0.00507487	0.0147269
M160T610	160.095	610.282	10.17	1.1146	590484	246480	1.56175e+07	1.35793e+07	0.037809	-4.7251	0.00507487	0.0147269
M160T407	160.096	407.366	6.79	1.21737	1.00045e+06	369964	1.7706e+07	1.28018e+07	0.056503	-4.1455	0.00507487	0.0147269
M160T94	160.097	93.8271	1.56	1.40786	2.00549e+08	6.69062e+07	1.4158e+09	6.48816e+08	0.14165	-2.8196	0.00507487	0.0147269
M160T104	160.108	104.337	1.74	1.54736	2.85575e+07	1.14456e+07	7.44135e+07	1.23783e+07	0.38377	-1.3817	0.00507487	0.0147269
M160T295	160.108	294.759	4.91	1.43123	1.12986e+06	373233	1.73808e+07	8.26695e+06	0.065006	-3.9433	0.00507487	0.0147269
M160T181_2	160.108	181.365	3.02	1.47476	2.29521e+07	6.96887e+06	1.45354e+08	5.55659e+07	0.1579	-2.6629	0.00507487	0.0147269
M160T836	160.12	835.709	13.93	1.27406	481340	392865	4.80742e+06	2.98516e+06	0.10012	-3.3201	0.00507487	0.0147269
M160T665	160.12	664.559	11.08	1.47144	6.70058e+06	2.46738e+06	3.67028e+07	1.36245e+07	0.18256	-2.4535	0.00507487	0.0147269
M160T751	160.12	750.824	12.51	1.45847	7.2726e+06	635170	1.44588e+07	3.36824e+06	0.50299	-0.9914	0.00507487	0.0147269
M161T158_1	160.536	158.191	2.64	1.28571	1.48819e+06	711502	2.86858e+07	1.85293e+07	0.051879	-4.2687	0.00507487	0.0147269
M161T320	160.554	320.026	5.33	1.41626	1.40822e+07	2.35942e+06	2.08405e+07	2.66656e+06	0.67572	-0.56551	0.00507487	0.0147269
M161T184	161.012	184.06	3.07	1.32664	6.23258e+06	656596	1.62625e+07	6.31051e+06	0.38325	-1.3836	0.00507487	0.0147269
M161T299	161.028	298.905	4.98	1.30834	255645	81414.8	2.46028e+06	1.44053e+06	0.10391	-3.2666	0.00507487	0.0147269
M161T459	161.06	459.445	7.66	1.33503	5.28132e+06	1.91368e+06	2.97498e+07	1.51128e+07	0.17752	-2.4939	0.00507487	0.0147269
M161T305	161.071	305.188	5.09	1.6735	2.07492e+06	457359	3.01099e+07	4.71206e+06	0.068911	-3.8591	0.00507487	0.0147269
M161T470_2	161.079	470.381	7.84	1.42015	2.45861e+06	1.90974e+06	2.40173e+07	1.10963e+07	0.10237	-3.2882	0.00507487	0.0147269
M161T419	161.079	418.82	6.98	1.16925	7.33678e+06	3.81574e+06	7.00414e+07	5.18518e+07	0.10475	-3.255	0.00507487	0.0147269
M161T37	161.071	36.8673	0.61	1.14565	751097	307379	5.23488e+06	3.84773e+06	0.14348	-2.8011	0.00507487	0.0147269
M161T390	161.079	390.174	6.5	1.54447	2.40067e+07	4.23336e+06	5.14079e+07	9.25358e+06	0.46699	-1.0986	0.00507487	0.0147269
M161T325	161.079	325.233	5.42	1.51836	1.59356e+06	628211	1.05732e+07	3.57631e+06	0.15072	-2.7301	0.00507487	0.0147269
M161T531	161.083	531.284	8.85	1.18349	585332	165555	3.33465e+06	2.22181e+06	0.17553	-2.5102	0.00507487	0.0147269
M161T401	161.096	400.843	6.68	1.51921	7.24942e+06	2.54716e+06	2.44066e+07	6.43373e+06	0.29703	-1.7513	0.00507487	0.0147269
M161T541	161.096	540.651	9.01	1.16424	1.09896e+07	3.8331e+06	4.33139e+07	2.67447e+07	0.25372	-1.9787	0.00507487	0.0147269
M161T614	161.096	614.274	10.24	1.20155	1.01302e+07	3.79794e+06	6.47575e+07	4.28183e+07	0.15643	-2.6764	0.00507487	0.0147269
M161T833	161.096	832.505	13.88	1.12245	2.26307e+06	2.88359e+06	5.54139e+07	4.73662e+07	0.040839	-4.6139	0.00507487	0.0147269
M161T177	161.1	177.16	2.95	1.07074	128153	47601	3.20441e+06	2.97473e+06	0.039993	-4.6441	0.00507487	0.0147269
M161T782	161.096	782.448	13.04	1.26302	753182	364524	9.99174e+06	6.54489e+06	0.075381	-3.7297	0.00507487	0.0147269
M161T450_2	161.132	449.594	7.49	1.34284	4.87386e+07	1.7184e+07	1.20853e+08	4.0754e+07	0.40329	-1.3101	0.00507487	0.0147269
M161T508	161.132	508.32	8.47	1.44338	2.59756e+07	1.20732e+07	7.92144e+07	2.3417e+07	0.32792	-1.6086	0.00507487	0.0147269
M161T665	161.132	664.834	11.08	1.46866	2.23253e+06	1.14862e+06	4.42695e+07	1.95063e+07	0.05043	-4.3096	0.00507487	0.0147269
M161T751	161.132	750.508	12.51	1.30976	513182	413198	5.83313e+06	3.44795e+06	0.087977	-3.5067	0.00507487	0.0147269
M161T691	161.132	691.197	11.52	1.60434	2.19825e+06	1.07901e+06	7.70923e+07	2.16622e+07	0.028515	-5.1322	0.00507487	0.0147269
M162T334	161.539	333.675	5.56	1.31079	3.13813e+06	1.30324e+06	1.33145e+07	6.50069e+06	0.23569	-2.085	0.00507487	0.0147269
M162T353	161.557	352.682	5.88	1.30915	1.14317e+06	307810	5.88382e+06	3.08263e+06	0.19429	-2.3637	0.00507487	0.0147269
M162T280	161.597	279.679	4.66	1.43824	639620	603185	6.20789e+06	2.72345e+06	0.10303	-3.2788	0.00507487	0.0147269
M162T417_1	161.941	416.535	6.94	1.18502	94942.9	67993.1	1.40634e+06	1.05792e+06	0.067511	-3.8887	0.00507487	0.0147269
M162T316_1	162.031	315.656	5.26	1.31699	930022	706764	3.46572e+06	1.47235e+06	0.26835	-1.8978	0.00507487	0.0147269
M162T247	162.036	247.416	4.12	1.40899	1.90074e+06	624065	7.22331e+06	2.78048e+06	0.26314	-1.9261	0.00507487	0.0147269
M162T184	162.036	183.735	3.06	1.13052	137908	51426.7	2.83942e+06	2.38114e+06	0.048569	-4.3638	0.00507487	0.0147269
M162T141_1	162.037	141.221	2.35	1.0083	498093	157792	2.58052e+06	2.20936e+06	0.19302	-2.3732	0.00507487	0.0147269
M162T467	162.055	466.841	7.78	1.46907	8.26502e+06	4.59762e+06	2.78117e+07	7.82554e+06	0.29718	-1.7506	0.00507487	0.0147269
M162T385	162.055	384.817	6.41	1.21796	4.53567e+06	4.33013e+06	7.58874e+07	5.44761e+07	0.059768	-4.0645	0.00507487	0.0147269
M162T175	162.058	174.618	2.91	1.14362	3.04382e+06	905617	4.39484e+07	3.53153e+07	0.069259	-3.8519	0.00507487	0.0147269
M162T531	162.055	531.326	8.86	1.00198	129019	45557.6	5.32554e+06	5.58036e+06	0.024227	-5.3673	0.00507487	0.0147269
M162T755	162.063	754.937	12.58	1.29404	422899	268352	3.21355e+06	1.85513e+06	0.1316	-2.9258	0.00507487	0.0147269
M162T124	162.076	124.319	2.07	1.21716	6.84843e+06	5.35145e+06	1.26068e+08	9.12743e+07	0.054323	-4.2023	0.00507487	0.0147269
M162T504	162.091	504.02	8.4	1.26686	1.01462e+09	3.09154e+08	2.97404e+09	1.34597e+09	0.34116	-1.5515	0.00507487	0.0147269
M162T95	162.095	95.0924	1.58	1.33436	1.12934e+08	5.32871e+07	2.49395e+07	1.30167e+07	4.5283	2.179	0.00507487	0.0147269
M162T98	162.112	98.1436	1.64	1.53143	5.19647e+07	1.71167e+07	3.85848e+08	1.28407e+08	0.13468	-2.8924	0.00507487	0.0147269
M162T235	162.112	235.113	3.92	1.51022	4.46073e+06	2.46771e+06	2.31277e+07	7.33242e+06	0.19287	-2.3743	0.00507487	0.0147269
M162T222	162.112	221.731	3.7	1.34418	993177	362550	7.33276e+06	3.86107e+06	0.13544	-2.8842	0.00507487	0.0147269
M162T99	162.123	98.6679	1.64	1.38279	3.22469e+06	1.81554e+06	1.9691e+07	9.14452e+06	0.16377	-2.6103	0.00507487	0.0147269
M162T508	162.136	508.264	8.47	1.446	834748	556273	5.91479e+06	2.43551e+06	0.14113	-2.8249	0.00507487	0.0147269
M163T353_1	162.574	352.638	5.88	1.50681	7.26056e+06	1.7252e+06	2.26993e+07	6.22891e+06	0.31986	-1.6445	0.00507487	0.0147269
M163T417_1	162.903	416.813	6.95	1.29993	713564	425526	9.39359e+06	5.75278e+06	0.075963	-3.7186	0.00507487	0.0147269
M163T416	162.927	416.45	6.94	1.32634	223944	122320	4.44532e+06	2.66899e+06	0.050377	-4.3111	0.00507487	0.0147269
M163T417_3	163.039	416.707	6.95	1.42015	1.03395e+10	3.52713e+09	4.65487e+10	1.85792e+10	0.22212	-2.1706	0.00507487	0.0147269
M163T443	163.039	443.334	7.39	1.21708	1.48951e+08	5.74553e+07	2.24931e+09	1.60997e+09	0.066221	-3.9166	0.00507487	0.0147269
M163T651	163.039	650.938	10.85	1.50456	1.01383e+08	3.12417e+07	4.36115e+08	1.37554e+08	0.23247	-2.1049	0.00507487	0.0147269
M163T708	163.039	707.768	11.8	1.49166	6.22449e+07	1.61937e+07	2.14472e+08	6.45435e+07	0.29022	-1.7848	0.00507487	0.0147269
M163T573	163.039	573.159	9.55	1.01325	5.93464e+06	4.36149e+06	2.69961e+08	2.78699e+08	0.021983	-5.5074	0.00507487	0.0147269
M163T91_2	163.06	91.179	1.52	1.39406	1.74685e+08	5.68399e+07	5.30436e+08	1.88318e+08	0.32932	-1.6024	0.00507487	0.0147269
M163T141	163.06	140.735	2.35	1.14516	1.56468e+07	7.75784e+06	9.22164e+07	6.551e+07	0.16967	-2.5592	0.00507487	0.0147269
M163T353_2	163.075	353.041	5.88	1.50655	5.36075e+06	1.36051e+06	1.95727e+07	5.79684e+06	0.27389	-1.8683	0.00507487	0.0147269
M163T178	163.079	178.06	2.97	1.33651	1.12714e+06	643207	1.613e+07	9.29192e+06	0.069879	-3.839	0.00507487	0.0147269
M163T434	163.075	434.288	7.24	1.38599	6.26876e+07	3.04422e+07	3.66278e+08	1.68011e+08	0.17115	-2.5467	0.00507487	0.0147269
M163T653	163.075	653.4	10.89	1.06225	1.70733e+06	662251	1.23051e+07	1.03623e+07	0.13875	-2.8494	0.00507487	0.0147269
M163T672	163.075	672.014	11.2	1.15896	3.65442e+06	2.0236e+06	2.43117e+07	1.72941e+07	0.15032	-2.7339	0.00507487	0.0147269
M163T160	163.079	159.797	2.66	1.48738	6.10134e+06	1.92761e+06	4.39769e+07	1.66419e+07	0.13874	-2.8495	0.00507487	0.0147269
M163T562	163.075	562.491	9.37	1.44355	7.77403e+06	3.14354e+06	4.3509e+07	1.73955e+07	0.17868	-2.4846	0.00507487	0.0147269
M163T790	163.075	789.576	13.16	1.40259	2.94292e+06	1.33852e+06	1.25829e+07	5.05967e+06	0.23388	-2.0962	0.00507487	0.0147269
M163T504	163.094	504.02	8.4	1.17213	3.17393e+07	1.40575e+07	1.72667e+08	1.15461e+08	0.18382	-2.4436	0.00507487	0.0147269
M163T438	163.111	437.786	7.3	1.52337	4.34017e+07	7.40158e+06	1.67699e+08	4.89291e+07	0.25881	-1.95	0.00507487	0.0147269
M163T664_1	163.111	664.051	11.07	1.43963	5.49007e+06	1.72866e+06	5.94705e+07	2.68976e+07	0.092316	-3.4373	0.00507487	0.0147269
M163T692	163.111	691.76	11.53	1.45315	1.88783e+06	1.4283e+06	4.94017e+07	2.29192e+07	0.038214	-4.7098	0.00507487	0.0147269
M163T746	163.111	746.409	12.44	1.37544	1.45792e+06	1.21567e+06	5.49855e+07	3.07455e+07	0.026515	-5.2371	0.00507487	0.0147269
M163T822	163.111	821.604	13.69	1.50654	1.12238e+07	3.8283e+06	6.68346e+07	2.29832e+07	0.16793	-2.574	0.00507487	0.0147269
M163T99	163.123	98.6123	1.64	1.32148	1.10897e+07	2.60637e+06	2.29079e+07	7.08439e+06	0.4841	-1.0466	0.00507487	0.0147269
M163T683	163.148	683.326	11.39	1.45706	2.54777e+06	579028	7.36358e+06	2.23119e+06	0.346	-1.5312	0.00507487	0.0147269
M163T792	163.148	791.924	13.2	1.41511	6.08232e+06	3.26809e+06	4.75905e+07	2.16799e+07	0.12781	-2.968	0.00507487	0.0147269
M163T417_5	163.149	416.726	6.95	1.39165	1.12087e+06	588426	1.43432e+07	7.32497e+06	0.078146	-3.6777	0.00507487	0.0147269
M164T311	163.536	311.489	5.19	1.60506	2.94293e+06	831753	1.25625e+07	2.64806e+06	0.23426	-2.0938	0.00507487	0.0147269
M164T246	163.536	246.126	4.1	1.23492	141698	98923.2	2.59465e+06	1.82345e+06	0.054611	-4.1947	0.00507487	0.0147269
M164T368	163.567	368.361	6.14	1.41076	241702	27909.4	1.31741e+06	573007	0.18347	-2.4464	0.00507487	0.0147269
M164T353	163.572	352.694	5.88	1.40891	714547	169846	2.15531e+06	752586	0.33153	-1.5928	0.00507487	0.0147269
M164T36_2	164.023	35.669	0.59	1.33373	1.71601e+06	1.10381e+06	5.42336e+06	2.03359e+06	0.31641	-1.6601	0.00507487	0.0147269
M164T306	164.029	306.166	5.1	1.42849	3.21983e+07	1.29294e+07	6.13238e+06	3.35472e+06	5.2505	2.3925	0.00507487	0.0147269
M164T417_2	164.042	416.707	6.95	1.40616	1.27457e+09	4.12658e+08	4.97141e+09	1.94833e+09	0.25638	-1.9636	0.00507487	0.0147269
M164T443	164.042	443.334	7.39	1.20195	9.43465e+06	3.95677e+06	2.03961e+08	1.52922e+08	0.046257	-4.4342	0.00507487	0.0147269
M164T651	164.042	650.997	10.85	1.52653	7.90968e+06	2.07063e+06	2.98008e+07	8.37661e+06	0.26542	-1.9137	0.00507487	0.0147269
M164T339	164.069	338.969	5.65	1.24175	1.02379e+07	5.28286e+06	9.46002e+07	6.18576e+07	0.10822	-3.2079	0.00507487	0.0147269
M164T631	164.107	630.528	10.51	1.15377	1.06867e+06	439840	7.49612e+06	5.44482e+06	0.14256	-2.8103	0.00507487	0.0147269
M164T450	164.115	449.931	7.5	1.27664	1.61676e+06	713330	6.57168e+06	3.35798e+06	0.24602	-2.0232	0.00507487	0.0147269
M165T423	164.557	422.606	7.04	1.4208	565313	131188	2.18955e+06	836824	0.25819	-1.9535	0.00507487	0.0147269
M165T321	164.575	320.675	5.34	1.2698	27175.8	26078.7	423303	276536	0.0642	-3.9613	0.00507487	0.0147269
M165T368	164.584	368.445	6.14	1.60883	887880	227102	4.36984e+06	958685	0.20318	-2.2991	0.00507487	0.0147269
M165T80_1	164.935	80.4455	1.34	1.44073	4.30553e+06	1.64655e+06	1.52065e+07	5.17304e+06	0.28314	-1.8204	0.00507487	0.0147269
M165T31_1	165.018	31.1054	0.52	1.44713	2.08719e+06	509168	3.38013e+06	377936	0.61749	-0.69552	0.00507487	0.0147269
M165T157	165.036	156.691	2.61	1.29219	1.05467e+06	444804	8.61482e+06	5.0755e+06	0.12242	-3.03	0.00507487	0.0147269
M165T417_1	165.043	416.657	6.94	1.40369	2.40041e+07	9.0904e+06	1.41108e+08	6.2771e+07	0.17011	-2.5554	0.00507487	0.0147269
M165T380	165.043	380.072	6.33	1.36485	4.83146e+06	1.8407e+06	4.75128e+07	2.4999e+07	0.10169	-3.2978	0.00507487	0.0147269
M165T509	165.055	508.856	8.48	1.17296	1.77522e+07	1.00599e+07	1.36326e+08	9.72149e+07	0.13022	-2.941	0.00507487	0.0147269
M165T363	165.054	362.591	6.04	1.53808	4.83627e+07	8.51335e+06	9.54364e+07	1.57081e+07	0.50675	-0.98064	0.00507487	0.0147269
M165T219	165.055	218.623	3.64	1.42962	6.98375e+07	2.83584e+07	6.60012e+08	3.00312e+08	0.10581	-3.2404	0.00507487	0.0147269
M165T341	165.054	341.248	5.69	1.18564	4.39437e+06	1.85663e+06	3.46644e+07	2.43745e+07	0.12677	-2.9797	0.00507487	0.0147269
M165T810	165.054	810.058	13.5	1.26	4.35735e+07	4.1521e+07	8.60308e+08	5.81054e+08	0.050649	-4.3033	0.00507487	0.0147269
M165T196	165.055	195.945	3.27	1.38804	5.91215e+07	3.01545e+07	3.93329e+08	1.84715e+08	0.15031	-2.734	0.00507487	0.0147269
M165T724	165.053	723.903	12.07	1.6338	3.16921e+07	7.10067e+06	7.96899e+07	9.30063e+06	0.39769	-1.3303	0.00507487	0.0147269
M165T73_2	165.068	73.111	1.22	1.22075	3.83521e+06	1.56551e+06	2.17646e+07	1.35786e+07	0.17621	-2.5046	0.00507487	0.0147269
M165T31_2	165.075	31.1098	0.52	1.38865	1.6317e+07	6.03199e+06	5.15899e+07	1.87833e+07	0.31628	-1.6607	0.00507487	0.0147269
M165T594	165.091	594.488	9.91	1.19594	1.15812e+07	4.51917e+06	5.13777e+07	3.12799e+07	0.22541	-2.1494	0.00507487	0.0147269
M165T417_2	165.091	417.437	6.96	1.63196	1.93403e+07	5.99273e+06	8.05765e+07	1.38758e+07	0.24002	-2.0588	0.00507487	0.0147269
M165T59	165.091	58.8578	0.98	1.09429	574329	251182	3.04329e+06	2.28907e+06	0.18872	-2.4057	0.00507487	0.0147269
M165T31_3	165.091	31.1669	0.52	1.31763	4.08376e+06	2.64628e+06	3.05858e+07	1.68426e+07	0.13352	-2.9049	0.00507487	0.0147269
M165T370	165.102	370.171	6.17	1.45419	3.49e+06	1.018e+06	1.17088e+07	3.82897e+06	0.29807	-1.7463	0.00507487	0.0147269
M165T450_2	165.127	449.639	7.49	1.40669	2.15625e+07	7.9085e+06	6.81866e+07	2.38092e+07	0.31623	-1.661	0.00507487	0.0147269
M165T630	165.127	630.485	10.51	1.41751	5.71746e+06	3.51053e+06	3.03741e+07	1.24693e+07	0.18823	-2.4094	0.00507487	0.0147269
M165T709	165.127	708.602	11.81	1.47199	1.85768e+07	4.8665e+06	1.77297e+08	7.29819e+07	0.10478	-3.2546	0.00507487	0.0147269
M165T665	165.127	664.559	11.08	1.55804	3.7769e+06	1.54723e+06	5.74318e+07	1.89156e+07	0.065763	-3.9266	0.00507487	0.0147269
M165T839	165.127	839.265	13.99	1.56211	4.56833e+06	2.50093e+06	2.11119e+07	5.19195e+06	0.21639	-2.2083	0.00507487	0.0147269
M165T606	165.127	605.782	10.1	1.30227	585030	293226	4.77746e+06	2.75884e+06	0.12246	-3.0297	0.00507487	0.0147269
M165T691	165.127	691.082	11.52	1.42489	2.67147e+06	1.1384e+06	2.68502e+07	1.24408e+07	0.099495	-3.3292	0.00507487	0.0147269
M166T359	165.542	359.272	5.99	1.56892	1.04776e+06	391434	7.57953e+06	2.1811e+06	0.13824	-2.8548	0.00507487	0.0147269
M166T196	165.556	196.226	3.27	1.59843	7.35731e+06	2.01783e+06	3.8879e+07	9.18142e+06	0.18924	-2.4017	0.00507487	0.0147269
M166T336_2	165.946	336.121	5.6	1.56727	1.19301e+06	1.17015e+06	2.21954e+07	7.07578e+06	0.05375	-4.2176	0.00507487	0.0147269
M166T82	165.966	82.1112	1.37	1.17301	220354	141196	7.74992e+06	6.20413e+06	0.028433	-5.1363	0.00507487	0.0147269
M166T336_3	165.971	336.299	5.6	1.17246	102951	86593.4	3.12273e+06	2.48953e+06	0.032968	-4.9228	0.00507487	0.0147269
M166T301_1	166.017	301.122	5.02	1.46433	754634	249669	4.74257e+06	1.85761e+06	0.15912	-2.6518	0.00507487	0.0147269
M166T336_4	166.035	336.054	5.6	1.21662	309559	173853	4.74818e+06	3.40264e+06	0.065195	-3.9391	0.00507487	0.0147269
M166T301_2	166.039	301.362	5.02	1.48936	1.73864e+06	406109	1.55854e+08	6.77988e+07	0.011156	-6.4861	0.00507487	0.0147269
M166T509	166.058	508.916	8.48	1.06895	954176	521416	8.10007e+06	6.91028e+06	0.1178	-3.0856	0.00507487	0.0147269
M166T219	166.058	218.638	3.64	1.55298	3.77244e+07	1.10956e+07	1.20023e+08	2.75031e+07	0.31431	-1.6697	0.00507487	0.0147269
M166T73_2	166.064	73.1354	1.22	1.32382	3.34898e+07	7.76895e+06	6.49827e+07	1.84591e+07	0.51536	-0.95634	0.00507487	0.0147269
M166T183	166.072	182.881	3.05	1.28894	8.25647e+06	2.90342e+06	4.56118e+07	2.51551e+07	0.18102	-2.4658	0.00507487	0.0147269
M166T327	166.072	326.521	5.44	1.35481	2.07397e+06	1.12354e+06	1.36636e+07	6.85239e+06	0.15179	-2.7199	0.00507487	0.0147269
M166T92	166.086	91.9027	1.53	1.49622	7.03565e+07	4.8222e+07	4.07711e+08	1.37384e+08	0.17256	-2.5348	0.00507487	0.0147269
M166T336_5	166.085	336.212	5.6	1.44295	3.14973e+09	2.05096e+09	3.73453e+10	1.68153e+10	0.084341	-3.5676	0.00507487	0.0147269
M166T410	166.086	409.952	6.83	1.34029	7.25062e+07	3.16199e+07	4.67667e+08	2.4149e+08	0.15504	-2.6893	0.00507487	0.0147269
M166T565	166.094	565.366	9.42	1.20478	136404	84474.8	1.09768e+06	747685	0.12427	-3.0085	0.00507487	0.0147269
M166T321	166.121	320.957	5.35	1.60803	8.95625e+06	5.09614e+06	5.05842e+07	1.06738e+07	0.17706	-2.4977	0.00507487	0.0147269
M166T508	166.131	508.288	8.47	1.32781	485769	123006	2.16025e+06	1.04971e+06	0.22487	-2.1529	0.00507487	0.0147269
M166T708	166.131	708.352	11.81	1.49657	1.45022e+06	932193	1.44358e+07	5.52089e+06	0.10046	-3.3153	0.00507487	0.0147269
M166T336_7	166.2	336.3	5.61	1.15288	160344	102606	3.32004e+06	2.68719e+06	0.048296	-4.372	0.00507487	0.0147269
M166T336_8	166.223	336.121	5.6	1.36414	609183	595567	1.29086e+07	7.20916e+06	0.047192	-4.4053	0.00507487	0.0147269
M167T232	166.554	231.791	3.86	1.49651	465571	1.04844e+06	9.92577e+06	3.94268e+06	0.046905	-4.4141	0.00507487	0.0147269
M167T80_1	166.933	80.3265	1.34	1.3515	550280	252120	2.24779e+06	992178	0.24481	-2.0303	0.00507487	0.0147269
M167T80_2	166.95	80.3781	1.34	1.44977	7.36937e+06	2.90138e+06	2.58645e+07	8.53308e+06	0.28492	-1.8114	0.00507487	0.0147269
M167T74	167.013	74.1144	1.24	1.2092	9.67938e+08	2.91611e+08	2.83577e+09	1.42184e+09	0.34133	-1.5508	0.00507487	0.0147269
M167T46	167.013	45.6781	0.76	1.24115	4.18757e+08	1.53194e+08	1.23398e+09	5.80677e+08	0.33935	-1.5591	0.00507487	0.0147269
M167T508	167.012	507.606	8.46	1.01186	4.41554e+07	3.75148e+07	1.69456e+08	1.27138e+08	0.26057	-1.9402	0.00507487	0.0147269
M167T251	167.012	250.58	4.18	1.32981	1.00289e+08	4.43993e+07	4.72969e+08	2.30091e+08	0.21204	-2.2376	0.00507487	0.0147269
M167T317	167.033	317.248	5.29	1.04378	1.28908e+06	388480	7.21873e+06	5.96324e+06	0.17857	-2.4854	0.00507487	0.0147269
M167T31_1	167.033	31.3418	0.52	1.42388	3.27642e+06	931806	8.7002e+06	2.64981e+06	0.37659	-1.4089	0.00507487	0.0147269
M167T31_2	167.045	31.1054	0.52	1.12631	118249	47675.5	619216	442018	0.19097	-2.3886	0.00507487	0.0147269
M167T542	167.07	541.826	9.03	1.64414	1.45551e+08	3.56464e+07	8.43324e+08	1.53751e+08	0.17259	-2.5346	0.00507487	0.0147269
M167T604	167.07	604.436	10.07	1.38926	6.1398e+06	3.72157e+06	4.44821e+07	2.10914e+07	0.13803	-2.857	0.00507487	0.0147269
M167T371	167.07	371.399	6.19	1.00597	613374	243351	2.41874e+07	2.5162e+07	0.025359	-5.3013	0.00507487	0.0147269
M167T418	167.07	418.491	6.97	1.3523	7.22916e+06	1.95699e+06	6.83968e+07	3.67783e+07	0.10569	-3.242	0.00507487	0.0147269
M167T336_2	167.089	336.177	5.6	1.43574	2.99195e+08	1.96383e+08	3.56714e+09	1.63498e+09	0.083875	-3.5756	0.00507487	0.0147269
M167T410	167.089	410.305	6.84	1.14205	1.0369e+06	502530	1.83731e+07	1.50009e+07	0.056436	-4.1472	0.00507487	0.0147269
M167T357_2	167.1	356.832	5.95	1.2857	118717	53857.9	628791	343573	0.1888	-2.405	0.00507487	0.0147269
M167T400	167.106	400.032	6.67	1.35815	2.15381e+06	1.68091e+06	7.27353e+07	4.19765e+07	0.029612	-5.0777	0.00507487	0.0147269
M167T743	167.107	743.12	12.39	1.21343	1.06301e+06	1.25801e+06	2.11996e+07	1.54877e+07	0.050143	-4.3178	0.00507487	0.0147269
M167T441	167.143	440.541	7.34	1.53463	1.42192e+07	2.80075e+06	7.18635e+07	2.19539e+07	0.19786	-2.3374	0.00507487	0.0147269
M167T750	167.143	750.471	12.51	1.38395	870224	468444	1.42803e+07	7.55977e+06	0.060939	-4.0365	0.00507487	0.0147269
M167T665_2	167.143	664.636	11.08	1.48253	1.63467e+06	737811	8.77375e+07	3.85831e+07	0.018631	-5.7461	0.00507487	0.0147269
M167T692	167.143	691.773	11.53	1.59877	6.11295e+06	2.46157e+06	2.17378e+08	6.28509e+07	0.028121	-5.1522	0.00507487	0.0147269
M168T339_1	167.539	339.082	5.65	1.46464	7.68354e+06	3.91184e+06	4.13151e+07	1.53021e+07	0.18597	-2.4268	0.00507487	0.0147269
M168T713	167.57	713.428	11.89	1.63425	700428	478661	4.85706e+06	889609	0.14421	-2.7938	0.00507487	0.0147269
M168T619	167.575	619.053	10.32	1.37868	1.39325e+06	850847	7.05442e+06	3.11865e+06	0.1975	-2.3401	0.00507487	0.0147269
M168T124_1	167.974	124.316	2.07	1.18589	588765	153273	4.56064e+06	3.20259e+06	0.1291	-2.9535	0.00507487	0.0147269
M168T74_2	168.016	73.7785	1.23	1.28811	3.89687e+07	1.27962e+07	1.266e+08	5.80973e+07	0.30781	-1.6999	0.00507487	0.0147269
M168T159	168.027	159.221	2.65	1.3344	205696	70198.3	863787	404161	0.23813	-2.0702	0.00507487	0.0147269
M168T177	168.036	177.452	2.96	1.59138	2.03302e+06	1.0302e+06	1.59796e+07	4.17471e+06	0.12723	-2.9745	0.00507487	0.0147269
M168T147	168.036	146.683	2.44	1.11613	252511	101121	2.41846e+06	1.95032e+06	0.10441	-3.2597	0.00507487	0.0147269
M168T249	168.036	249.319	4.16	1.4512	400459	190031	3.09312e+06	1.29372e+06	0.12947	-2.9493	0.00507487	0.0147269
M168T91	168.065	91.3097	1.52	1.36455	2.39749e+07	9.46404e+06	1.01117e+08	4.43339e+07	0.2371	-2.0764	0.00507487	0.0147269
M168T504	168.08	504.02	8.4	1.17133	3.29481e+06	1.5001e+06	1.87837e+07	1.27118e+07	0.17541	-2.5112	0.00507487	0.0147269
M168T390	168.08	390.298	6.5	1.06047	897417	425840	1.26811e+07	1.1569e+07	0.070768	-3.8208	0.00507487	0.0147269
M168T336	168.091	336.296	5.6	1.44109	6.09062e+06	3.85429e+06	7.86766e+07	3.59115e+07	0.077413	-3.6913	0.00507487	0.0147269
M168T92	168.086	92.2117	1.54	1.38334	2.37256e+07	2.65511e+06	1.30475e+07	5.42388e+06	1.8184	0.86267	0.00507487	0.0147269
M168T573	168.102	573.08	9.55	1.28535	800047	281093	8.50051e+06	5.24586e+06	0.094117	-3.4094	0.00507487	0.0147269
M168T441	168.146	440.7	7.34	1.33644	202549	119937	1.77395e+06	968292	0.11418	-3.1306	0.00507487	0.0147269
M168T691	168.146	691.217	11.52	1.46854	725425	320517	1.87733e+07	8.38554e+06	0.038641	-4.6937	0.00507487	0.0147269
M168T664	168.146	664.41	11.07	1.17358	736920	271626	7.57754e+06	5.62619e+06	0.09725	-3.3622	0.00507487	0.0147269
M169T81	168.872	80.7359	1.35	1.42196	1.00979e+06	249606	3.3545e+06	1.19375e+06	0.30103	-1.732	0.00507487	0.0147269
M169T80_2	169.026	80.1007	1.34	1.28219	1.03047e+06	449940	5.09491e+06	2.75195e+06	0.20225	-2.3058	0.00507487	0.0147269
M169T296	169.026	295.767	4.93	1.29983	1.40489e+06	614583	8.41316e+06	4.61762e+06	0.16699	-2.5822	0.00507487	0.0147269
M169T353	169.028	352.558	5.88	1.24791	296167	108662	1.83137e+06	1.11269e+06	0.16172	-2.6284	0.00507487	0.0147269
M169T432	169.049	431.828	7.2	1.63617	2.08954e+07	4.8905e+06	1.02041e+08	1.88364e+07	0.20478	-2.2879	0.00507487	0.0147269
M169T73	169.046	73.0014	1.22	1.45623	1.16946e+09	1.93993e+08	1.92736e+09	3.07426e+08	0.60677	-0.72078	0.00507487	0.0147269
M169T582	169.049	581.827	9.7	1.30858	7.10414e+06	2.27909e+06	7.42148e+07	4.38426e+07	0.095724	-3.385	0.00507487	0.0147269
M169T31_1	169.049	31.1098	0.52	1.38303	2.55059e+06	970182	1.26819e+07	5.65072e+06	0.20112	-2.3139	0.00507487	0.0147269
M169T455	169.076	454.764	7.58	1.50624	2.84306e+06	797061	2.4006e+07	8.83865e+06	0.11843	-3.0779	0.00507487	0.0147269
M169T746	169.075	746.06	12.43	1.54432	1.57946e+06	868972	7.93522e+06	2.19585e+06	0.19904	-2.3288	0.00507487	0.0147269
M169T315	169.069	315.487	5.26	1.24334	585680	251248	3.58827e+06	2.18929e+06	0.16322	-2.6151	0.00507487	0.0147269
M169T509_1	169.086	508.868	8.48	1.10841	1.1078e+06	525505	9.147e+06	7.31732e+06	0.12111	-3.0456	0.00507487	0.0147269
M169T567_2	169.086	566.806	9.45	1.55532	1.26168e+06	518312	5.09606e+06	1.26816e+06	0.24758	-2.014	0.00507487	0.0147269
M169T373	169.097	373.284	6.22	1.51331	3.03544e+07	9.60811e+06	2.40768e+08	8.58676e+07	0.12607	-2.9877	0.00507487	0.0147269
M169T387	169.097	387.012	6.45	1.54555	9.62966e+06	1.68108e+06	4.67233e+07	1.36206e+07	0.2061	-2.2786	0.00507487	0.0147269
M169T358	169.097	357.715	5.96	1.38042	6.65761e+06	465553	7.83949e+07	4.08135e+07	0.084924	-3.5577	0.00507487	0.0147269
M169T36	169.097	36.2119	0.6	1.28697	1.33771e+06	479701	6.16529e+06	3.24876e+06	0.21698	-2.2044	0.00507487	0.0147269
M169T537_2	169.122	536.9	8.95	1.3408	1.48176e+07	4.50401e+06	5.12714e+08	3.0654e+08	0.0289	-5.1128	0.00507487	0.0147269
M169T822	169.122	822.485	13.71	1.1619	640150	270776	1.47895e+07	1.18677e+07	0.043284	-4.53	0.00507487	0.0147269
M169T443	169.122	442.791	7.38	1.33606	6.43364e+06	4.79441e+06	1.09951e+08	6.4142e+07	0.058514	-4.0951	0.00507487	0.0147269
M169T839	169.122	839.262	13.99	1.18005	1.08609e+06	308834	1.5049e+07	1.13741e+07	0.07217	-3.7925	0.00507487	0.0147269
M169T360	169.133	359.823	6	1.20939	185766	58956.2	1.50074e+06	1.0198e+06	0.12378	-3.0141	0.00507487	0.0147269
M170T158	170.033	157.906	2.63	1.24642	1.27744e+06	179669	1.82647e+07	1.24007e+07	0.06994	-3.8377	0.00507487	0.0147269
M170T551	170.047	550.603	9.18	1.22512	2.46721e+06	1.21829e+06	9.85353e+06	5.45564e+06	0.25039	-1.9978	0.00507487	0.0147269
M170T221	170.045	221.252	3.69	1.4161	8.95276e+06	4.80372e+06	5.4199e+07	2.33573e+07	0.16518	-2.5979	0.00507487	0.0147269
M170T136	170.044	136.237	2.27	1.14017	383693	120854	7.79912e+06	6.438e+06	0.049197	-4.3453	0.00507487	0.0147269
M170T806	170.056	806.131	13.44	1.20472	133001	78475.4	764202	487850	0.17404	-2.5225	0.00507487	0.0147269
M170T731	170.053	731.001	12.18	1.24228	895469	335952	8.30665e+06	5.4387e+06	0.1078	-3.2136	0.00507487	0.0147269
M170T376	170.055	375.579	6.26	1.45288	1.13771e+06	439763	5.02007e+06	1.82537e+06	0.22663	-2.1416	0.00507487	0.0147269
M170T473	170.06	472.951	7.88	1.15494	2.41522e+06	1.00361e+06	3.5227e+07	2.78164e+07	0.068562	-3.8665	0.00507487	0.0147269
M170T390	170.059	390.151	6.5	1.50498	5.22726e+08	1.88749e+08	2.39756e+09	7.66201e+08	0.21802	-2.1974	0.00507487	0.0147269
M170T322	170.056	322.481	5.37	1.24013	289062	248937	2.70645e+06	1.76642e+06	0.1068	-3.227	0.00507487	0.0147269
M170T231	170.065	231.087	3.85	1.44277	7.62934e+06	3.45185e+06	3.08011e+07	1.09528e+07	0.2477	-2.0134	0.00507487	0.0147269
M170T361	170.081	360.995	6.02	1.18215	6.67138e+07	1.43534e+07	1.84179e+08	9.43111e+07	0.36222	-1.465	0.00507487	0.0147269
M170T176	170.081	176.02	2.93	1.24559	3.16557e+07	1.29494e+07	3.23241e+08	2.12788e+08	0.097932	-3.3521	0.00507487	0.0147269
M170T36_1	170.08	35.6586	0.59	1.30229	1.15841e+07	4.79904e+06	4.16986e+07	1.93412e+07	0.2778	-1.8479	0.00507487	0.0147269
M170T293	170.081	292.525	4.88	1.48142	2.59802e+07	7.49894e+06	1.24205e+08	4.35126e+07	0.20917	-2.2572	0.00507487	0.0147269
M170T84	170.092	83.6208	1.39	1.06167	7.54402e+06	2.36167e+06	2.3258e+07	1.52278e+07	0.32436	-1.6243	0.00507487	0.0147269
M170T373	170.1	373.284	6.22	1.51784	1.9964e+06	766686	1.70185e+07	6.03562e+06	0.11731	-3.0916	0.00507487	0.0147269
M170T820	170.096	819.523	13.66	1.44994	1.72754e+06	583812	1.28058e+07	5.36466e+06	0.1349	-2.89	0.00507487	0.0147269
M170T36_2	170.117	36.0378	0.6	1.09357	2.71646e+06	1.51934e+06	1.75927e+07	1.38074e+07	0.15441	-2.6952	0.00507487	0.0147269
M170T537	170.125	536.942	8.95	1.35076	5.1647e+06	2.5585e+06	6.91883e+07	3.85812e+07	0.074647	-3.7438	0.00507487	0.0147269
M171T353	170.562	352.625	5.88	1.47919	9.72379e+07	2.19754e+07	3.06452e+08	9.20191e+07	0.3173	-1.6561	0.00507487	0.0147269
M171T322	170.602	321.555	5.36	1.31383	243075	204396	6.04188e+06	3.7513e+06	0.040232	-4.6355	0.00507487	0.0147269
M171T196	170.996	196.464	3.27	1.333	446751	279156	5.12443e+06	2.91015e+06	0.087181	-3.5198	0.00507487	0.0147269
M171T582	171.005	582.423	9.71	1.18733	2.85188e+06	1.22118e+06	1.09283e+07	6.38877e+06	0.26096	-1.9381	0.00507487	0.0147269
M171T154_1	171.026	153.709	2.56	1.40503	238100	75787.4	1.53525e+06	696404	0.15509	-2.6888	0.00507487	0.0147269
M171T215	171.026	214.976	3.58	1.46748	8.67483e+06	3.32403e+06	3.32201e+07	1.09505e+07	0.26113	-1.9372	0.00507487	0.0147269
M171T176	171.04	176.245	2.94	1.18557	228222	98311.2	2.70993e+06	2.00196e+06	0.084217	-3.5697	0.00507487	0.0147269
M171T158	171.041	157.717	2.63	1.3821	655713	241435	9.20016e+06	4.83866e+06	0.071272	-3.8105	0.00507487	0.0147269
M171T363	171.045	363.096	6.05	1.3123	348720	252942	2.62273e+06	1.45562e+06	0.13296	-2.9109	0.00507487	0.0147269
M171T99_1	171.065	98.7659	1.65	1.34099	2.18592e+06	906292	1.04862e+07	5.02785e+06	0.20846	-2.2622	0.00507487	0.0147269
M171T561	171.065	561.303	9.36	1.62568	1.78328e+08	3.8736e+07	3.95563e+08	4.01981e+07	0.45082	-1.1494	0.00507487	0.0147269
M171T352	171.065	352.281	5.87	1.45538	1.60903e+07	4.49428e+06	5.29924e+07	1.71579e+07	0.30363	-1.7196	0.00507487	0.0147269
M171T584	171.065	584.385	9.74	1.47049	1.01601e+08	3.8644e+07	6.6258e+08	2.56636e+08	0.15334	-2.7052	0.00507487	0.0147269
M171T390	171.063	390.14	6.5	1.45533	5.64688e+07	2.11463e+07	2.56331e+08	9.37198e+07	0.2203	-2.1825	0.00507487	0.0147269
M171T98	171.076	97.5962	1.63	1.29842	3.74293e+06	2.10682e+06	2.92327e+07	1.68552e+07	0.12804	-2.9653	0.00507487	0.0147269
M171T174	171.076	173.937	2.9	1.27915	2.66375e+06	709794	1.63861e+07	9.43858e+06	0.16256	-2.6209	0.00507487	0.0147269
M171T430	171.091	430.372	7.17	1.36678	637911	325254	7.94331e+06	4.26145e+06	0.080308	-3.6383	0.00507487	0.0147269
M171T292	171.084	292.306	4.87	1.41604	1.07893e+06	256974	7.53971e+06	3.39579e+06	0.1431	-2.8049	0.00507487	0.0147269
M171T750	171.101	750.351	12.51	1.46297	1.11529e+06	242591	8.07243e+06	3.27217e+06	0.13816	-2.8556	0.00507487	0.0147269
M171T801	171.101	801.144	13.35	1.46325	684119	219328	1.08548e+07	4.78823e+06	0.063025	-3.9879	0.00507487	0.0147269
M171T780_1	171.101	780.48	13.01	1.47663	1.08351e+06	280015	1.17329e+07	4.84032e+06	0.092348	-3.4368	0.00507487	0.0147269
M171T664	171.101	664.178	11.07	1.48781	2.262e+06	851791	2.08583e+07	8.17163e+06	0.10845	-3.2049	0.00507487	0.0147269
M171T691	171.101	691.082	11.52	1.47414	322039	79969.7	6.10533e+06	2.64911e+06	0.052747	-4.2448	0.00507487	0.0147269
M171T101	171.112	101.025	1.68	1.45064	5.52728e+06	2.3683e+06	2.27246e+07	8.02025e+06	0.24323	-2.0396	0.00507487	0.0147269
M171T360	171.112	359.638	5.99	1.24829	237193	75103	1.37504e+06	824659	0.1725	-2.5353	0.00507487	0.0147269
M171T508	171.117	508.086	8.47	1.35629	399819	253473	2.98939e+06	1.52611e+06	0.13375	-2.9024	0.00507487	0.0147269
M171T435	171.114	435.212	7.25	1.48844	5.39133e+06	1.09503e+06	3.86381e+07	1.46224e+07	0.13953	-2.8413	0.00507487	0.0147269
M171T824	171.117	824.069	13.73	1.10491	92619.1	35843.8	1.98763e+06	1.73833e+06	0.046598	-4.4236	0.00507487	0.0147269
M171T665	171.117	664.559	11.08	1.5017	3.77411e+06	932027	2.98626e+07	1.1046e+07	0.12638	-2.9841	0.00507487	0.0147269
M171T752	171.117	752.199	12.54	1.42315	4.02275e+06	1.39276e+06	1.28199e+07	4.34565e+06	0.31379	-1.6721	0.00507487	0.0147269
M171T197	171.124	197.413	3.29	1.3067	1.23261e+06	470882	1.11744e+07	6.50897e+06	0.11031	-3.1804	0.00507487	0.0147269
M171T99_2	171.149	98.5664	1.64	1.47937	5.03649e+06	2.20095e+06	1.11971e+07	1.70563e+06	0.4498	-1.1526	0.00507487	0.0147269
M172T151	171.534	151.042	2.52	1.03316	512827	460824	4.08109e+06	3.62553e+06	0.12566	-2.9924	0.00507487	0.0147269
M172T269	172.029	269.478	4.49	1.63122	5.00879e+06	1.92178e+06	1.9172e+07	2.94071e+06	0.26126	-1.9365	0.00507487	0.0147269
M172T206_2	172.036	205.541	3.43	1.06994	273361	110385	1.66819e+06	1.34609e+06	0.16387	-2.6094	0.00507487	0.0147269
M172T160	172.044	160.412	2.67	1.38279	457905	296622	6.32566e+06	3.30898e+06	0.072388	-3.7881	0.00507487	0.0147269
M172T73	172.045	72.6484	1.21	1.33251	851181	240404	5.01295e+06	2.59238e+06	0.1698	-2.5581	0.00507487	0.0147269
M172T104	172.06	103.701	1.73	1.45972	5.86384e+07	1.92827e+07	2.77602e+08	1.02315e+08	0.21123	-2.2431	0.00507487	0.0147269
M172T443	172.06	442.704	7.38	1.35802	964304	315673	4.64646e+06	2.16937e+06	0.20754	-2.2686	0.00507487	0.0147269
M172T197	172.06	196.563	3.28	1.59901	4.77557e+06	1.01385e+06	4.93684e+07	1.32226e+07	0.096733	-3.3698	0.00507487	0.0147269
M172T61_1	172.06	61.2956	1.02	1.08736	1.17576e+06	577673	8.8137e+06	7.17735e+06	0.1334	-2.9062	0.00507487	0.0147269
M172T225	172.066	225.224	3.75	1.0463	420785	165268	3.25042e+06	2.83594e+06	0.12946	-2.9495	0.00507487	0.0147269
M172T574	172.075	573.711	9.56	1.24634	1.74861e+07	4.09022e+06	7.69975e+07	4.32614e+07	0.2271	-2.1386	0.00507487	0.0147269
M172T367	172.075	366.771	6.11	1.22997	1.27572e+06	314840	9.88006e+06	6.45151e+06	0.12912	-2.9532	0.00507487	0.0147269
M172T99	172.096	98.5392	1.64	1.42839	1.26403e+07	4.83759e+06	7.83202e+07	3.33161e+07	0.16139	-2.6313	0.00507487	0.0147269
M172T36	172.096	35.5978	0.59	1.2186	5.74928e+06	1.96946e+06	3.32569e+07	2.09532e+07	0.17287	-2.5322	0.00507487	0.0147269
M172T430	172.097	430.022	7.17	1.26574	6.48097e+06	2.05893e+06	5.8841e+07	3.69187e+07	0.11014	-3.1825	0.00507487	0.0147269
M172T801	172.133	801.402	13.36	1.14068	76652.6	35085.7	1.12696e+06	910622	0.068017	-3.878	0.00507487	0.0147269
M173T299	172.536	299.144	4.99	1.44372	18867.8	8021.15	7.27391e+06	3.58739e+06	0.0025939	-8.5907	0.00507487	0.0147269
M173T310_1	172.554	310.387	5.17	1.47352	5.2013e+06	1.43019e+06	2.23778e+07	7.75331e+06	0.23243	-2.1051	0.00507487	0.0147269
M173T359_1	172.563	358.945	5.98	1.61683	9.91613e+06	3.93423e+06	2.621e+07	1.99835e+06	0.37833	-1.4023	0.00507487	0.0147269
M173T184	173.029	183.702	3.06	1.54927	2.3632e+06	985597	1.3023e+07	3.76576e+06	0.18146	-2.4622	0.00507487	0.0147269
M173T310_2	173.056	310.494	5.17	1.33237	190526	91989.4	1.31314e+06	696415	0.14509	-2.785	0.00507487	0.0147269
M173T126	173.056	126.007	2.1	1.12066	355011	203301	2.41887e+07	2.13376e+07	0.014677	-6.0903	0.00507487	0.0147269
M173T359_2	173.064	358.885	5.98	1.25306	113036	75323.7	1.58005e+06	1.05625e+06	0.07154	-3.8051	0.00507487	0.0147269
M173T391	173.071	390.832	6.51	1.14726	510833	132195	2.24649e+06	1.48452e+06	0.22739	-2.1367	0.00507487	0.0147269
M173T508	173.078	507.586	8.46	1.21528	2.8772e+06	1.76304e+06	8.66893e+06	4.09197e+06	0.3319	-1.5912	0.00507487	0.0147269
M173T411	173.071	410.664	6.84	1.24171	3.73337e+07	8.56258e+06	9.24167e+07	3.9624e+07	0.40397	-1.3077	0.00507487	0.0147269
M173T654	173.078	653.912	10.9	1.37448	243051	114779	2.47091e+06	1.27802e+06	0.098365	-3.3457	0.00507487	0.0147269
M173T574	173.079	573.927	9.57	1.02648	636353	157610	7.69852e+06	7.3054e+06	0.082659	-3.5967	0.00507487	0.0147269
M173T365	173.081	364.727	6.08	1.45636	1.99335e+07	3.17903e+06	4.81158e+07	1.31337e+07	0.41428	-1.2713	0.00507487	0.0147269
M173T93	173.092	92.7288	1.55	1.23171	6.08542e+06	2.75403e+06	7.82261e+07	5.39266e+07	0.077793	-3.6842	0.00507487	0.0147269
M173T338	173.092	337.678	5.63	1.4766	1.45259e+06	561951	1.04674e+07	4.06595e+06	0.13877	-2.8492	0.00507487	0.0147269
M173T621_1	173.096	620.672	10.34	1.43478	146450	45352.9	3.62226e+06	1.75483e+06	0.040431	-4.6284	0.00507487	0.0147269
M173T746_2	173.096	746.409	12.44	1.19162	72761.6	38603.4	1.32995e+06	1.00472e+06	0.05471	-4.1921	0.00507487	0.0147269
M173T366	173.107	365.602	6.09	1.49162	7.77406e+06	4.1266e+06	9.24393e+07	3.67835e+07	0.084099	-3.5718	0.00507487	0.0147269
M173T395	173.107	395.474	6.59	1.36697	3.87365e+06	1.49047e+06	5.62346e+07	3.05845e+07	0.068884	-3.8597	0.00507487	0.0147269
M173T661	173.117	661.292	11.02	1.55188	423117	187961	1.79271e+07	6.32974e+06	0.023602	-5.4049	0.00507487	0.0147269
M173T800	173.117	800.333	13.34	1.42507	761158	285399	1.59319e+07	7.83012e+06	0.047776	-4.3876	0.00507487	0.0147269
M173T312	173.116	311.753	5.2	1.33522	1.30841e+06	409813	5.74513e+06	2.73063e+06	0.22774	-2.1345	0.00507487	0.0147269
M173T349	173.128	348.515	5.81	1.51055	5.50245e+06	2.40025e+06	2.79732e+07	8.98901e+06	0.1967	-2.3459	0.00507487	0.0147269
M173T238	173.128	237.858	3.96	1.35093	664472	698741	7.8088e+06	4.2563e+06	0.085093	-3.5548	0.00507487	0.0147269
M173T466	173.129	466.365	7.77	1.3584	700690	280638	9.86484e+06	5.4446e+06	0.071029	-3.8154	0.00507487	0.0147269
M173T621_2	173.132	621.269	10.35	1.67509	1.9251e+06	296859	1.4038e+07	1.97997e+06	0.13713	-2.8663	0.00507487	0.0147269
M173T665	173.132	664.65	11.08	1.56471	2.55663e+06	1.7419e+06	4.38253e+07	1.41263e+07	0.058337	-4.0994	0.00507487	0.0147269
M173T422	173.132	422.127	7.04	1.33211	2.51714e+06	1.44373e+06	3.99724e+07	2.34046e+07	0.062972	-3.9891	0.00507487	0.0147269
M173T406	173.132	406.229	6.77	1.48476	3.88886e+06	1.86549e+06	1.88703e+07	6.4081e+06	0.20608	-2.2787	0.00507487	0.0147269
M174T184_1	173.544	183.825	3.06	1.23325	108423	38708.3	4.89206e+06	3.57105e+06	0.022163	-5.4957	0.00507487	0.0147269
M174T247_1	174.018	246.559	4.11	1.47861	228922	108870	3.94969e+06	1.68162e+06	0.05796	-4.1088	0.00507487	0.0147269
M174T316	174.031	315.94	5.27	1.18719	798648	355352	5.17573e+06	3.50798e+06	0.15431	-2.6961	0.00507487	0.0147269
M174T368	174.039	367.873	6.13	1.0261	89567.4	133370	3.58513e+06	3.61645e+06	0.024983	-5.3229	0.00507487	0.0147269
M174T184_2	174.04	184.202	3.07	1.29762	81925.7	24072.2	6.44855e+06	4.24875e+06	0.012705	-6.2985	0.00507487	0.0147269
M174T300	174.036	299.993	5	1.34628	39126	34580.1	5.06968e+06	3.06461e+06	0.0077177	-7.0176	0.00507487	0.0147269
M174T424	174.055	424	7.07	1.3834	6.69525e+06	2.70809e+06	4.2695e+07	2.01756e+07	0.15682	-2.6729	0.00507487	0.0147269
M174T483	174.055	482.718	8.05	1.00093	1.52811e+06	513991	2.14095e+07	2.13784e+07	0.071375	-3.8084	0.00507487	0.0147269
M174T802	174.056	801.625	13.36	1.50186	835076	283829	4.96261e+06	1.72988e+06	0.16827	-2.5711	0.00507487	0.0147269
M174T268	174.055	268.413	4.47	1.56523	6.69521e+06	8.16562e+06	6.65139e+07	1.89013e+07	0.10066	-3.3125	0.00507487	0.0147269
M174T588	174.067	587.527	9.79	1.25502	1.0414e+06	402656	8.7614e+06	5.53922e+06	0.11886	-3.0726	0.00507487	0.0147269
M174T93	174.075	92.8351	1.55	1.38781	3.25181e+08	1.36074e+08	2.07416e+09	9.70425e+08	0.15678	-2.6732	0.00507487	0.0147269
M174T437	174.076	437.31	7.29	1.09817	929211	286419	7.11044e+06	5.72367e+06	0.13068	-2.9359	0.00507487	0.0147269
M174T140_1	174.074	139.908	2.33	1.61963	3.59095e+08	6.31961e+07	7.11865e+08	6.96009e+07	0.50444	-0.98724	0.00507487	0.0147269
M174T365	174.084	365.248	6.09	1.32475	157546	72332.7	1.07854e+06	580167	0.14607	-2.7752	0.00507487	0.0147269
M174T634	174.091	633.595	10.56	1.14832	830738	319519	6.06743e+06	4.47778e+06	0.13692	-2.8686	0.00507487	0.0147269
M174T476	174.091	475.651	7.93	1.20193	119551	45813.3	2.81797e+06	2.12157e+06	0.042424	-4.559	0.00507487	0.0147269
M174T99_2	174.112	98.6322	1.64	1.36041	6.97585e+06	2.40668e+06	7.89986e+07	4.26085e+07	0.088303	-3.5014	0.00507487	0.0147269
M174T480	174.112	480.217	8	1.3141	466278	150839	1.6876e+07	1.0625e+07	0.02763	-5.1776	0.00507487	0.0147269
M174T441	174.136	440.576	7.34	1.26191	315636	115540	2.27907e+06	1.39101e+06	0.13849	-2.8521	0.00507487	0.0147269
M175T83	174.895	82.5248	1.38	1.51763	6.96159e+08	1.40848e+08	1.23483e+09	1.66797e+08	0.56377	-0.82682	0.00507487	0.0147269
M175T233	175.027	232.626	3.88	1.47987	1.07353e+06	251730	3.59928e+08	1.61979e+08	0.0029826	-8.3892	0.00507487	0.0147269
M175T636	175.039	636.33	10.61	1.56253	5.18483e+06	2.02494e+06	2.89083e+07	7.99839e+06	0.17935	-2.4791	0.00507487	0.0147269
[truncated: 13,121 more rows]

## Sheet: negative ion model
name	mz	rt	rtmin	C vs T.VIP	C vs T.mean_C	C vs T.sd_C	C vs T.mean_T	C vs T.sd_T	C vs T.Fold Change_C/T	C vs T.log2(FC_C/T)	C vs T.p.value	C vs T.FDR
M91T77	91.0047	77.0335	1.28	1.55645	472.618	0	2.45856e+07	7.8213e+06	1.9223e-05	-15.667	0.00277843	0.0164287
M93T780	93.0359	780.219	13	1.05093	1.63459e+08	1.58314e+08	472.618	0	345860	18.4	0.00277843	0.0164287
M93T791	93.036	791.199	13.19	1.32747	1.65942e+08	1.00114e+08	472.618	0	351110	18.422	0.00277843	0.0164287
M94T543	94.0304	542.51	9.04	1.49681	1.59115e+08	6.32867e+07	472.618	0	336670	18.361	0.00277843	0.0164287
M94T445	94.0305	445.466	7.42	1.17572	7.18822e+07	5.70035e+07	472.618	0	152090	17.215	0.00277843	0.0164287
M97T472	96.9606	472.414	7.87	1.22508	472.618	0	1.2631e+09	9.21146e+08	3.7417e-07	-21.35	0.00277843	0.0164287
M100T758	99.9272	757.715	12.63	1.19972	472.618	0	1.82681e+07	1.39145e+07	2.5871e-05	-15.238	0.00277843	0.0164287
M101T625	100.934	624.951	10.42	1.06271	1.30682e+08	1.2426e+08	472.618	0	276510	18.077	0.00277843	0.0164287
M101T261	101.025	261.257	4.35	1.24664	2.28985e+09	1.60786e+09	472.618	0	4845000	22.208	0.00277843	0.0164287
M101T439	101.025	438.848	7.31	1.19697	8.36159e+08	6.39878e+08	472.618	0	1769200	20.755	0.00277843	0.0164287
M101T372	101.024	371.817	6.2	1.219	1.54924e+09	1.14178e+09	472.618	0	3278000	21.644	0.00277843	0.0164287
M102T789	102.029	788.698	13.14	1.26418	8.8425e+07	6.01615e+07	472.618	0	187100	17.513	0.00277843	0.0164287
M102T663	102.03	663.481	11.06	1.16628	472.618	0	1.47774e+07	1.1903e+07	3.1983e-05	-14.932	0.00277843	0.0164287
M102T343	102.029	343.382	5.72	1.1139	472.618	0	3.19711e+07	2.80371e+07	1.4783e-05	-16.046	0.00277843	0.0164287
M103T57	102.958	57.4671	0.96	1.10971	2.01003e+07	1.7745e+07	472.618	0	42530	15.376	0.00277843	0.0164287
M103T781	103.031	781.49	13.02	1.22587	5.34744e+06	3.89406e+06	472.618	0	11315	13.466	0.00277843	0.0164287
M103T81_2	103.061	80.7985	1.35	1.47796	6.86574e+06	2.89372e+06	472.618	0	14527	13.826	0.00277843	0.0164287
M106T43	106.031	42.9744	0.72	1.47468	1.12014e+06	476521	472.618	0	2370.1	11.211	0.00277843	0.0164287
M108T804	108.047	803.981	13.4	1.3219	4.79445e+07	2.92464e+07	472.618	0	101440	16.63	0.00277843	0.0164287
M108T793	108.047	793.043	13.22	1.2853	472.618	0	3.18776e+07	2.0861e+07	1.4826e-05	-16.042	0.00277843	0.0164287
M109T121	109.031	120.727	2.01	1.66732	1.53291e+07	1.61169e+06	472.618	0	32435	14.985	0.00277843	0.0164287
M111T85	111.021	85.1315	1.42	1.64204	2.09129e+08	3.62283e+07	472.618	0	442490	18.755	0.00277843	0.0164287
M111T770	111.021	769.774	12.83	1.06818	8.32363e+07	7.84705e+07	472.618	0	176120	17.426	0.00277843	0.0164287
M112T79	112.014	79.3362	1.32	1.05456	2.06325e+07	1.98698e+07	472.618	0	43656	15.414	0.00277843	0.0164287
M113T92_2	112.948	91.7018	1.53	1.54975	472.618	0	3.76639e+06	1.23349e+06	0.00012548	-12.96	0.00277843	0.0164287
M113T224	113.025	224.452	3.74	1.17811	9.168e+07	7.24148e+07	472.618	0	193980	17.566	0.00277843	0.0164287
M113T389	113.025	389.229	6.49	1.24995	2.09151e+08	1.45995e+08	472.618	0	442540	18.755	0.00277843	0.0164287
M114T36	114.022	36.197	0.6	1.59454	3.36526e+07	8.78227e+06	472.618	0	71205	16.12	0.00277843	0.0164287
M115T669	114.936	668.674	11.14	1.38071	3.54732e+07	1.91378e+07	472.618	0	75057	16.196	0.00277843	0.0164287
M115T801	114.935	801.324	13.36	1.19569	8.93826e+07	6.85492e+07	472.618	0	189120	17.529	0.00277843	0.0164287
M116T470	115.922	470.236	7.84	1.19431	1.35819e+08	1.04405e+08	472.618	0	287380	18.133	0.00277843	0.0164287
M116T366_1	115.985	366.254	6.1	1.4066	981551	498871	472.618	0	2076.8	11.02	0.00277843	0.0164287
M116T486_2	116.074	486.023	8.1	1.37927	1.87231e+08	1.01335e+08	472.618	0	396160	18.596	0.00277843	0.0164287
M116T259_2	116.073	259.269	4.32	1.16102	4.76828e+07	3.87429e+07	472.618	0	100890	16.622	0.00277843	0.0164287
M116T406	116.073	406.036	6.77	1.21862	472.618	0	1.86075e+08	1.37225e+08	2.5399e-06	-18.587	0.00277843	0.0164287
M116T100_3	116.14	100.13	1.67	1.65358	3.56464e+07	5.19624e+06	472.618	0	75423	16.203	0.00277843	0.0164287
M117T512	116.929	511.729	8.53	1.32055	4.73209e+09	2.89434e+09	472.618	0	10013000	23.255	0.00277843	0.0164287
M117T441	116.929	440.834	7.35	1.34743	2.98183e+08	1.72747e+08	472.618	0	630920	19.267	0.00277843	0.0164287
M117T475	116.929	475.425	7.92	1.28596	472.618	0	9.6572e+08	6.31215e+08	4.8939e-07	-20.962	0.00277843	0.0164287
M117T269_1	117.02	268.875	4.48	1.0472	472.618	0	2.27416e+07	2.21539e+07	2.0782e-05	-15.554	0.00277843	0.0164287
M117T642	117.02	642.404	10.71	1.22436	9.50397e+08	6.93969e+08	472.618	0	2010900	20.939	0.00277843	0.0164287
M117T593	117.036	593.142	9.89	1.26594	1.41366e+07	9.58717e+06	472.618	0	29911	14.868	0.00277843	0.0164287
M117T784	117.037	783.855	13.06	1.60447	4.03439e+08	9.87106e+07	472.618	0	853630	19.703	0.00277843	0.0164287
M118T604	117.93	604.451	10.07	1.27675	5.80317e+07	3.85847e+07	472.618	0	122790	16.906	0.00277843	0.0164287
M118T834	117.931	833.92	13.9	1.32118	472.618	0	1.0938e+08	6.68176e+07	4.3209e-06	-17.82	0.00277843	0.0164287
M119T635	118.928	634.697	10.58	1.65572	2.45745e+07	3.44423e+06	472.618	0	51997	15.666	0.00277843	0.0164287
M119T731	118.928	731.458	12.19	1.29124	1.49382e+07	9.66732e+06	472.618	0	31607	14.948	0.00277843	0.0164287
M119T64	118.968	64.2595	1.07	1.38161	3.73266e+07	2.00975e+07	472.618	0	78978	16.269	0.00277843	0.0164287
M119T792	119.053	792.429	13.21	1.12962	4.83523e+07	4.13465e+07	472.618	0	102310	16.643	0.00277843	0.0164287
M121T376	121.03	375.658	6.26	1.33526	3.83178e+09	2.27582e+09	472.618	0	8107600	22.951	0.00277843	0.0164287
M122T355	122.025	354.84	5.91	1.65895	4.19793e+08	5.51112e+07	472.618	0	888230	19.761	0.00277843	0.0164287
M124T542	124.04	542.23	9.04	1.50807	8.28467e+08	3.17549e+08	472.618	0	1752900	20.741	0.00277843	0.0164287
M124T160	124.04	160.093	2.67	1.24075	472.618	0	1.36336e+08	9.67343e+07	3.4666e-06	-18.138	0.00277843	0.0164287
M124T389	124.041	389.23	6.49	1.42726	3.98647e+08	1.92794e+08	472.618	0	843490	19.686	0.00277843	0.0164287
M125T620	125.025	619.531	10.33	1.1756	472.618	0	1.40824e+08	1.11698e+08	3.3561e-06	-18.185	0.00277843	0.0164287
M125T225	125.025	225.002	3.75	1.01817	472.618	0	3.82377e+07	3.89682e+07	1.236e-05	-16.304	0.00277843	0.0164287
M125T115	125.025	115.427	1.92	1.33352	472.618	0	8.95204e+07	5.33564e+07	5.2794e-06	-17.531	0.00277843	0.0164287
M128T142_1	128	142.264	2.37	1.06542	3.32845e+07	3.15142e+07	472.618	0	70426	16.104	0.00277843	0.0164287
M128T113	128.012	113.368	1.89	1.0657	1.46762e+07	1.38893e+07	472.618	0	31053	14.922	0.00277843	0.0164287
M128T619	128.036	619.413	10.32	1.53572	472.618	0	9.31174e+07	3.22917e+07	5.0755e-06	-17.588	0.00277843	0.0164287
M128T838	128.073	837.878	13.96	1.06981	472.618	0	7.14534e+07	6.71895e+07	6.6143e-06	-17.206	0.00277843	0.0164287
M129T133	129.021	132.831	2.21	1.51203	2.82314e+08	1.06763e+08	472.618	0	597340	19.188	0.00277843	0.0164287
M129T316	129.022	316.004	5.27	1.2464	4.26936e+07	2.99903e+07	472.618	0	90334	16.463	0.00277843	0.0164287
M129T324	129.058	324.382	5.41	1.3193	1.12895e+08	6.92209e+07	472.618	0	238870	17.866	0.00277843	0.0164287
M130T71	130.025	71.0785	1.18	1.10242	2.72741e+06	2.43557e+06	472.618	0	5770.9	12.495	0.00277843	0.0164287
M130T369	130.044	368.786	6.15	1.16684	5.45505e+06	4.38968e+06	472.618	0	11542	13.495	0.00277843	0.0164287
M130T424	130.088	424.246	7.07	1.12266	1.16682e+08	1.009e+08	472.618	0	246880	17.913	0.00277843	0.0164287
M130T223	130.088	223.466	3.72	1.40432	6.47883e+07	3.31218e+07	472.618	0	137080	17.065	0.00277843	0.0164287
M130T316	130.088	315.938	5.27	1.49308	1.10786e+08	4.45885e+07	472.618	0	234410	17.839	0.00277843	0.0164287
M130T244	130.088	244.176	4.07	1.27061	472.618	0	3.27289e+07	2.2008e+07	1.444e-05	-16.08	0.00277843	0.0164287
M130T643	130.088	643.309	10.72	1.25918	3.78709e+08	2.60008e+08	472.618	0	801300	19.612	0.00277843	0.0164287
M130T85_2	130.358	84.7184	1.41	1.29066	3.06815e+06	1.98747e+06	472.618	0	6491.8	12.664	0.00277843	0.0164287
M131T527	131.035	526.859	8.78	1.32013	1.12596e+08	6.89249e+07	472.618	0	238240	17.862	0.00277843	0.0164287
M131T390	131.035	390.226	6.5	1.55193	472.618	0	1.83619e+08	5.95842e+07	2.5739e-06	-18.568	0.00277843	0.0164287
M131T237	131.035	237.446	3.96	1.52313	2.13735e+07	7.77162e+06	472.618	0	45224	15.465	0.00277843	0.0164287
M131T423	131.035	423.279	7.05	1.0443	472.618	0	6.16756e+08	6.03551e+08	7.663e-07	-20.316	0.00277843	0.0164287
M131T809	131.093	809.365	13.49	1.58342	1.1544e+07	3.214e+06	472.618	0	24426	14.576	0.00277843	0.0164287
M132T770	132.036	769.589	12.83	1.29014	1.98115e+07	1.28476e+07	472.618	0	41919	15.355	0.00277843	0.0164287
M132T284	132.077	284.127	4.74	1.51314	1.42145e+06	535313	472.618	0	3007.6	11.554	0.00277843	0.0164287
M133T50	132.925	49.7192	0.83	1.3138	472.618	0	3.16414e+07	1.96106e+07	1.4937e-05	-16.031	0.00277843	0.0164287
M133T336	133.015	336.3	5.61	1.00427	1.76237e+08	1.83514e+08	472.618	0	372900	18.508	0.00277843	0.0164287
M133T666	133.015	666.402	11.11	1.42447	7.17212e+07	3.4927e+07	472.618	0	151750	17.211	0.00277843	0.0164287
M133T776	133.052	775.936	12.93	1.48013	472.618	0	1.53107e+08	6.412e+07	3.0868e-06	-18.305	0.00277843	0.0164287
M134T54	133.926	54.1213	0.9	1.19103	5.45985e+06	4.21997e+06	472.618	0	11552	13.496	0.00277843	0.0164287
M134T593	134.035	592.554	9.88	1.12732	8.43518e+06	7.2394e+06	472.618	0	17848	14.123	0.00277843	0.0164287
M135T57	134.896	57.0584	0.95	1.37058	8.34309e+08	4.60223e+08	472.618	0	1765300	20.751	0.00277843	0.0164287
M135T699	134.981	698.938	11.65	1.4702	1.5009e+07	6.47104e+06	472.618	0	31757	14.955	0.00277843	0.0164287
M135T837	135.032	837.379	13.96	1.6002	472.618	0	4.0643e+08	1.02329e+08	1.1629e-06	-19.714	0.00277843	0.0164287
M135T657	135.048	656.756	10.95	1.2401	472.618	0	1.21155e+09	8.60621e+08	3.9009e-07	-21.29	0.00277843	0.0164287
M135T822	135.048	822.303	13.71	1.14666	472.618	0	1.67842e+07	1.39614e+07	2.8158e-05	-15.116	0.00277843	0.0164287
M136T620	135.897	619.518	10.33	1.21496	472.618	0	3.60239e+07	2.67344e+07	1.312e-05	-16.218	0.00277843	0.0164287
M136T610	136.037	610.098	10.17	1.55602	3.80824e+06	1.21368e+06	472.618	0	8057.8	12.976	0.00277843	0.0164287
M136T447	136.079	447.448	7.46	1.50343	8.28335e+06	3.22428e+06	472.618	0	17527	14.097	0.00277843	0.0164287
M137T527	137.025	527.187	8.79	1.60615	1.76508e+08	4.26837e+07	472.618	0	373470	18.511	0.00277843	0.0164287
M137T710	137.025	710.13	11.84	1.47863	5.44483e+08	2.29046e+08	472.618	0	1152100	20.136	0.00277843	0.0164287
M137T800	137.099	799.919	13.33	1.53864	5.51852e+06	1.89172e+06	472.618	0	11676	13.511	0.00277843	0.0164287
M138T831	137.894	831.432	13.86	1.24893	472.618	0	1.55087e+07	1.0845e+07	3.0474e-05	-15.002	0.00277843	0.0164287
M138T736	138.021	736.012	12.27	1.2262	472.618	0	3.69562e+07	2.68987e+07	1.2789e-05	-16.255	0.00277843	0.0164287
M138T655	138.021	654.832	10.91	1.15657	7.74647e+06	6.33988e+06	472.618	0	16391	14.001	0.00277843	0.0164287
M138T711	138.021	710.529	11.84	1.56477	1.02996e+07	3.15381e+06	472.618	0	21793	14.412	0.00277843	0.0164287
M138T768	138.022	767.993	12.8	1.17897	1.74493e+07	1.37625e+07	472.618	0	36921	15.172	0.00277843	0.0164287
M138T200	138.041	199.673	3.33	1.1183	3.03293e+06	2.64068e+06	472.618	0	6417.3	12.648	0.00277843	0.0164287
M139T759	138.892	758.589	12.64	1.1727	472.618	0	1.21897e+07	9.71482e+06	3.8772e-05	-14.655	0.00277843	0.0164287
M139T52	139.017	51.658	0.86	1.18073	2.46552e+06	1.93858e+06	472.618	0	5216.7	12.349	0.00277843	0.0164287
M140T769	140.037	768.642	12.81	1.56044	2.99915e+07	9.37066e+06	472.618	0	63458	15.954	0.00277843	0.0164287
M141T58	140.987	58.0398	0.97	1.46908	4.01598e+07	1.73707e+07	472.618	0	84973	16.375	0.00277843	0.0164287
M141T772	141.022	772.004	12.87	1.58749	5.02949e+07	1.36863e+07	472.618	0	106420	16.699	0.00277843	0.0164287
M141T713	141.021	713.474	11.89	1.00747	472.618	0	9.91816e+07	1.02766e+08	4.7652e-06	-17.679	0.00277843	0.0164287
M141T63_1	141.033	63.1737	1.05	1.42154	1.57476e+07	7.72447e+06	472.618	0	33320	15.024	0.00277843	0.0164287
M142T776	142.054	775.812	12.93	1.32921	472.618	0	1.68915e+07	1.0155e+07	2.798e-05	-15.125	0.00277843	0.0164287
M143T219	143.121	219.453	3.66	1.2989	1.23254e+06	785870	472.618	0	2607.9	11.349	0.00277843	0.0164287
M144T753	144.047	752.884	12.55	1.22415	4.94867e+07	3.61475e+07	472.618	0	104710	16.676	0.00277843	0.0164287
M144T351_3	144.265	351.412	5.86	1.55791	5.2755e+06	1.66719e+06	472.618	0	11162	13.446	0.00277843	0.0164287
M145T498	144.869	498.112	8.3	1.36118	1.47229e+07	8.28677e+06	472.618	0	31152	14.927	0.00277843	0.0164287
M145T138_1	144.869	137.857	2.3	1.17741	9.80043e+06	7.74976e+06	472.618	0	20736	14.34	0.00277843	0.0164287
M145T794	144.927	794.139	13.24	1.63697	1.92912e+08	3.55295e+07	472.618	0	408180	18.639	0.00277843	0.0164287
M145T132	144.967	132.112	2.2	1.60824	2.90159e+06	691237	472.618	0	6139.4	12.584	0.00277843	0.0164287
M145T392	145.032	391.83	6.53	1.49504	4.58481e+07	1.83386e+07	472.618	0	97009	16.566	0.00277843	0.0164287
M145T142	145.053	141.578	2.36	1.58465	472.618	0	4.14461e+08	1.1461e+08	1.1403e-06	-19.742	0.00277843	0.0164287
M145T34	145.068	34.4452	0.57	1.45567	4.03541e+06	1.81196e+06	472.618	0	8538.4	13.06	0.00277843	0.0164287
M145T46	145.089	45.5153	0.76	1.24347	1.5834e+06	1.11775e+06	472.618	0	3350.3	11.71	0.00277843	0.0164287
M146T428	146.085	427.584	7.13	1.4563	2.1817e+06	977815	472.618	0	4616.2	12.172	0.00277843	0.0164287
M146T196	146.085	196.459	3.27	1.33231	2.51911e+07	1.50509e+07	472.618	0	53301	15.702	0.00277843	0.0164287
M147T562_2	146.952	562.369	9.37	1.13462	6.4314e+07	5.45539e+07	472.618	0	136080	17.054	0.00277843	0.0164287
M147T275_2	146.968	275.125	4.59	1.45118	1.91854e+08	8.72103e+07	472.618	0	405940	18.631	0.00277843	0.0164287
M147T257	146.968	256.96	4.28	1.27069	472.618	0	6.3312e+06	4.25642e+06	7.4649e-05	-13.71	0.00277843	0.0164287
M147T471_2	147.047	470.788	7.85	1.4807	8.75989e+07	3.66232e+07	472.618	0	185350	17.5	0.00277843	0.0164287
M147T529	147.047	529.174	8.82	1.28632	1.20306e+07	7.85777e+06	472.618	0	25455	14.636	0.00277843	0.0164287
M147T142	147.069	142.004	2.37	1.6615	1.70791e+07	2.11504e+06	472.618	0	36137	15.141	0.00277843	0.0164287
M147T163	147.068	163.231	2.72	1.64347	2.02781e+06	344750	472.618	0	4290.6	12.067	0.00277843	0.0164287
M149T150	149.048	150.341	2.51	1.12988	9.87309e+06	8.43871e+06	472.618	0	20890	14.351	0.00277843	0.0164287
M149T736	149.063	735.582	12.26	1.37592	8.28515e+06	4.51712e+06	472.618	0	17530	14.098	0.00277843	0.0164287
M150T818	150.059	818.031	13.63	1.37158	4.05504e+07	2.23196e+07	472.618	0	85800	16.389	0.00277843	0.0164287
M151T277	151.043	276.647	4.61	1.42575	4.36274e+07	2.11783e+07	472.618	0	92310	16.494	0.00277843	0.0164287
M152T210	152.037	209.777	3.5	1.65083	3.98869e+07	6.09118e+06	472.618	0	84396	16.365	0.00277843	0.0164287
M153T361	153.023	360.82	6.01	1.34314	1.53274e+08	8.95853e+07	472.618	0	324310	18.307	0.00277843	0.0164287
M153T406	153.023	406.245	6.77	1.62861	1.44903e+08	2.91401e+07	472.618	0	306600	18.226	0.00277843	0.0164287
M154T648	153.871	648.276	10.8	1.5974	8.64303e+08	2.21566e+08	472.618	0	1828800	20.802	0.00277843	0.0164287
M154T679	153.871	678.67	11.31	1.5776	3.51279e+08	1.00917e+08	472.618	0	743260	19.504	0.00277843	0.0164287
M154T543	154.017	542.936	9.05	1.47641	1.44248e+07	6.10773e+06	472.618	0	30521	14.898	0.00277843	0.0164287
M154T361	154.025	361.156	6.02	1.16642	1.27824e+06	1.02902e+06	472.618	0	2704.6	11.401	0.00277843	0.0164287
M155T36_1	154.921	36.0652	0.6	1.39335	980935	514130	472.618	0	2075.5	11.019	0.00277843	0.0164287
M155T62	155.038	62.3999	1.04	1.12026	472.618	0	5.83374e+06	5.0637e+06	8.1015e-05	-13.591	0.00277843	0.0164287
M155T59	155.049	59.057	0.98	1.05112	6.37722e+06	6.17425e+06	472.618	0	13493	13.72	0.00277843	0.0164287
M156T649	155.868	648.698	10.81	1.59528	5.72803e+08	1.488e+08	472.618	0	1212000	20.209	0.00277843	0.0164287
M156T222	155.868	222.419	3.71	1.0382	1.15149e+07	1.13753e+07	472.618	0	24364	14.572	0.00277843	0.0164287
M156T679	155.868	678.817	11.31	1.44234	2.07071e+08	9.63598e+07	472.618	0	438140	18.741	0.00277843	0.0164287
M157T63	157.053	62.7369	1.05	1.13886	3.93879e+06	3.31782e+06	472.618	0	8334	13.025	0.00277843	0.0164287
M157T37	157.09	36.9344	0.62	1.21163	4.6389e+06	3.46212e+06	472.618	0	9815.3	13.261	0.00277843	0.0164287
M157T64	157.09	64.031	1.07	1.37861	1.69957e+06	920943	472.618	0	3596.1	11.812	0.00277843	0.0164287
M160T70	159.96	70.1796	1.17	1.57101	1.27567e+06	378863	472.618	0	2699.2	11.398	0.00277843	0.0164287
M160T36_1	159.982	35.8426	0.6	1.0873	2.68557e+07	2.45673e+07	472.618	0	56823	15.794	0.00277843	0.0164287
M161T593	161.027	592.88	9.88	1.31714	1.54139e+08	9.49111e+07	472.618	0	326140	18.315	0.00277843	0.0164287
M161T115	161.046	114.574	1.91	1.33987	472.618	0	8.87191e+08	5.22023e+08	5.3271e-07	-20.84	0.00277843	0.0164287
M161T197	161.045	196.654	3.28	1.15248	1.16872e+09	9.62993e+08	472.618	0	2472900	21.238	0.00277843	0.0164287
M161T714	161.045	713.889	11.9	1.17408	472.618	0	1.34505e+09	1.06956e+09	3.5137e-07	-21.44	0.00277843	0.0164287
M161T219	161.084	219.457	3.66	1.5165	1.15671e+07	4.30676e+06	472.618	0	24474	14.579	0.00277843	0.0164287
M162T543	161.916	543.302	9.06	1.50281	1.82855e+07	7.13245e+06	472.618	0	38690	15.24	0.00277843	0.0164287
M162T746	162.051	746.008	12.43	1.46105	472.618	0	7.02964e+07	3.11032e+07	6.7232e-06	-17.182	0.00277843	0.0164287
M162T836	162.05	835.933	13.93	1.4602	472.618	0	1.48219e+08	6.57348e+07	3.1887e-06	-18.259	0.00277843	0.0164287
M163T103	163.028	102.518	1.71	1.49772	1.37445e+08	5.45075e+07	472.618	0	290820	18.15	0.00277843	0.0164287
M163T526	163.044	526.091	8.77	1.07582	7.07742e+07	6.59263e+07	472.618	0	149750	17.192	0.00277843	0.0164287
M163T757	163.041	757.324	12.62	1.44083	1.08622e+08	5.07465e+07	472.618	0	229830	17.81	0.00277843	0.0164287
M163T736	163.065	735.582	12.26	1.31067	1.97389e+08	1.23085e+08	472.618	0	417650	18.672	0.00277843	0.0164287
M164T588	163.843	587.694	9.79	1.20503	6.34933e+07	4.79284e+07	472.618	0	134340	17.036	0.00277843	0.0164287
M164T634	163.928	633.917	10.57	1.13534	1.65666e+06	1.4032e+06	472.618	0	3505.3	11.775	0.00277843	0.0164287
M164T835	164.046	835.134	13.92	1.26929	472.618	0	5.1746e+07	3.48802e+07	9.1334e-06	-16.74	0.00277843	0.0164287
M164T203	164.074	202.631	3.38	1.64323	1.34441e+09	2.29333e+08	472.618	0	2844600	21.44	0.00277843	0.0164287
M165T471	164.931	471.341	7.86	1.3808	2.10362e+07	1.13467e+07	472.618	0	44510	15.442	0.00277843	0.0164287
M166T778	166.053	777.648	12.96	1.24341	3.47102e+07	2.45122e+07	472.618	0	73442	16.164	0.00277843	0.0164287
M169T222	168.839	221.972	3.7	1.02792	472.618	0	2.60322e+07	2.61315e+07	1.8155e-05	-15.749	0.00277843	0.0164287
M171T429	171.041	428.547	7.14	1.52843	342034	121794	472.618	0	723.7	9.4992	0.00277843	0.0164287
M173T99_1	172.975	98.8401	1.65	1.17943	9.27859e+07	7.31272e+07	472.618	0	196320	17.583	0.00277843	0.0164287
M173T331	173.075	330.577	5.51	1.47563	5.69044e+06	2.41481e+06	472.618	0	12040	13.556	0.00277843	0.0164287
M174T82	174.052	82.3582	1.37	1.53468	1.38839e+07	4.83408e+06	472.618	0	29377	14.842	0.00277843	0.0164287
M174T370	174.052	369.702	6.16	1.53088	472.618	0	1.5419e+07	5.44743e+06	3.0652e-05	-14.994	0.00277843	0.0164287
M175T222_2	174.956	222.458	3.71	1.29268	7.80498e+08	5.03745e+08	472.618	0	1651400	20.655	0.00277843	0.0164287
M175T291	174.956	291.056	4.85	1.49268	3.28308e+09	1.32303e+09	472.618	0	6946600	22.728	0.00277843	0.0164287
M175T807	174.962	806.951	13.45	1.45432	3.2654e+07	1.47177e+07	472.618	0	69092	16.076	0.00277843	0.0164287
M176T432	176.075	431.965	7.2	1.29425	4.63279e+06	2.98094e+06	472.618	0	9802.4	13.259	0.00277843	0.0164287
M176T619	176.075	619.192	10.32	1.46492	664381	290581	472.618	0	1405.7	10.457	0.00277843	0.0164287
M177T543	177.022	543.035	9.05	1.57881	1.10641e+08	3.15838e+07	472.618	0	234100	17.837	0.00277843	0.0164287
M177T133	177.042	133	2.22	1.38393	5.18261e+08	2.7761e+08	472.618	0	1096600	20.065	0.00277843	0.0164287
M177T542	177.042	541.941	9.03	1.49466	2.08981e+08	8.3692e+07	472.618	0	442180	18.754	0.00277843	0.0164287
M177T565	177.042	564.588	9.41	1.39257	2.4097e+08	1.26583e+08	472.618	0	509860	18.96	0.00277843	0.0164287
M177T240	177.042	240.446	4.01	1.36083	4.65698e+07	2.62318e+07	472.618	0	98536	16.588	0.00277843	0.0164287
M178T581	178.062	581.475	9.69	1.19016	1.14892e+07	8.89348e+06	472.618	0	24310	14.569	0.00277843	0.0164287
M179T622	179.056	621.665	10.36	1.39542	472.618	0	4.84078e+08	2.52639e+08	9.7633e-07	-19.966	0.00277843	0.0164287
M179T128	179.056	127.528	2.13	1.42524	472.618	0	4.26013e+08	2.07068e+08	1.1094e-06	-19.782	0.00277843	0.0164287
M179T150	179.056	150.264	2.5	1.23696	3.14066e+08	2.24332e+08	472.618	0	664520	19.342	0.00277843	0.0164287
M179T227	179.056	227.45	3.79	1.35075	1.52629e+08	8.7815e+07	472.618	0	322940	18.301	0.00277843	0.0164287
M179T242	179.056	242.315	4.04	1.22654	472.618	0	1.38409e+08	1.00683e+08	3.4147e-06	-18.16	0.00277843	0.0164287
M181T61	180.976	61.307	1.02	1.35714	1.0914e+07	6.19569e+06	472.618	0	23093	14.495	0.00277843	0.0164287
M181T148	181.071	147.707	2.46	1.00977	1.72756e+09	1.78365e+09	472.618	0	3655300	21.802	0.00277843	0.0164287
M181T305	181.071	305.094	5.08	1.42919	1.71757e+08	8.26643e+07	472.618	0	363420	18.471	0.00277843	0.0164287
M181T540	181.071	540.399	9.01	1.53991	7.09663e+08	2.42062e+08	472.618	0	1501600	20.518	0.00277843	0.0164287
M181T713	181.071	712.995	11.88	1.1178	472.618	0	9.92976e+09	8.65381e+09	4.7596e-08	-24.325	0.00277843	0.0164287
M182T717	181.941	717.109	11.95	1.54183	472.618	0	888344	300518	0.00053202	-10.876	0.00277843	0.0164287
M182T403	182.08	403.325	6.72	1.2381	472.618	0	7.90549e+07	5.63546e+07	5.9783e-06	-17.352	0.00277843	0.0164287
M182T768	182.076	767.543	12.79	1.38201	3.52717e+07	1.89743e+07	472.618	0	74631	16.187	0.00277843	0.0164287
M182T436	182.076	436.449	7.27	1.4142	3.71332e+07	1.85427e+07	472.618	0	78569	16.262	0.00277843	0.0164287
M182T114	182.076	114.025	1.9	1.34125	4.49975e+08	2.6402e+08	472.618	0	952090	19.861	0.00277843	0.0164287
M183T44	183.033	43.5827	0.73	1.16815	1.20929e+06	970719	472.618	0	2558.7	11.321	0.00277843	0.0164287
M183T59	183.033	58.601	0.98	1.27944	2.38091e+06	1.5749e+06	472.618	0	5037.7	12.299	0.00277843	0.0164287
M183T556	183.048	556.464	9.27	1.54685	7.18235e+06	2.38129e+06	472.618	0	15197	13.891	0.00277843	0.0164287
M183T512	183.048	511.521	8.53	1.22161	5.77582e+06	4.23725e+06	472.618	0	12221	13.577	0.00277843	0.0164287
M183T145	183.117	145.087	2.42	1.08315	1.8707e+06	1.72212e+06	472.618	0	3958.2	11.951	0.00277843	0.0164287
M184T798	184.064	797.743	13.3	1.08376	2.72369e+07	2.50557e+07	472.618	0	57630	15.815	0.00277843	0.0164287
M187T143_2	187.065	143.089	2.38	1.25197	472.618	0	8.78968e+06	6.1131e+06	5.377e-05	-14.183	0.00277843	0.0164287
M187T295	187.101	295.275	4.92	1.2681	2.46463e+07	1.66493e+07	472.618	0	52149	15.67	0.00277843	0.0164287
M188T352_6	188.363	351.51	5.86	1.45133	5.05101e+06	2.29485e+06	472.618	0	10687	13.384	0.00277843	0.0164287
M189T94_1	188.953	94.0935	1.57	1.38831	1.50973e+07	8.0075e+06	472.618	0	31944	14.963	0.00277843	0.0164287
M190T324_2	190.344	324.17	5.4	1.24443	472.618	0	5.51092e+06	3.88443e+06	8.576e-05	-13.509	0.00277843	0.0164287
M191T588	190.863	588.374	9.81	1.55004	1.58859e+08	5.19678e+07	472.618	0	336130	18.359	0.00277843	0.0164287
M191T134	190.863	134.454	2.24	1.40773	1.27218e+08	6.45178e+07	472.618	0	269180	18.038	0.00277843	0.0164287
M191T71_1	190.881	70.7253	1.18	1.42667	1.45635e+06	705132	472.618	0	3081.5	11.589	0.00277843	0.0164287
M191T46	190.891	45.9276	0.77	1.09331	1.31688e+07	1.19326e+07	472.618	0	27864	14.766	0.00277843	0.0164287
M191T482	191.062	481.808	8.03	1.25363	472.618	0	1.24369e+09	8.62452e+08	3.8001e-07	-21.327	0.00277843	0.0164287
M191T226	191.056	225.915	3.77	1.48728	1.15971e+08	4.75257e+07	472.618	0	245380	17.905	0.00277843	0.0164287
M191T71_2	191.163	70.572	1.18	1.41721	4.53837e+06	2.24965e+06	472.618	0	9602.6	13.229	0.00277843	0.0164287
M192T767	192.07	766.807	12.78	1.41356	1.15528e+07	5.77771e+06	472.618	0	24444	14.577	0.00277843	0.0164287
M193T56	192.894	56.0109	0.93	1.00048	472.618	0	1.98599e+06	2.07964e+06	0.00023798	-12.037	0.00277843	0.0164287
M193T42	192.894	42.099	0.7	1.48854	2.92139e+06	1.19239e+06	472.618	0	6181.3	12.594	0.00277843	0.0164287
M193T371	192.911	370.707	6.18	1.11069	4.69886e+06	4.14146e+06	472.618	0	9942.2	13.279	0.00277843	0.0164287
M193T370	193.054	370.421	6.17	1.48548	4.8943e+08	2.01683e+08	472.618	0	1035600	19.982	0.00277843	0.0164287
M193T500	193.052	499.604	8.33	1.24152	472.618	0	1.41865e+08	1.0052e+08	3.3315e-06	-18.195	0.00277843	0.0164287
M193T749	193.055	748.998	12.48	1.19883	2.50556e+08	1.9114e+08	472.618	0	530150	19.016	0.00277843	0.0164287
M193T630	193.053	630.256	10.5	1.17756	472.618	0	4.57137e+07	3.61404e+07	1.0339e-05	-16.562	0.00277843	0.0164287
M194T370	194.057	370.487	6.17	1.34086	4.65701e+07	2.73464e+07	472.618	0	98537	16.588	0.00277843	0.0164287
M194T65	194.05	65.0903	1.08	1.39096	7.8993e+06	4.16455e+06	472.618	0	16714	14.029	0.00277843	0.0164287
M194T780	194.057	780.355	13.01	1.42668	472.618	0	5.09497e+07	2.46762e+07	9.2762e-06	-16.718	0.00277843	0.0164287
M195T620	195.057	620.358	10.34	1.28736	472.618	0	1.67534e+07	1.09214e+07	2.821e-05	-15.113	0.00277843	0.0164287
M196T767	196.065	767.447	12.79	1.09936	6.10927e+06	5.48266e+06	472.618	0	12926	13.658	0.00277843	0.0164287
M197T91_1	197.026	91.4006	1.52	1.07217	2.42881e+06	2.27502e+06	472.618	0	5139.1	12.327	0.00277843	0.0164287
M198T590	197.812	590.097	9.83	1.0543	1.14932e+08	1.1073e+08	472.618	0	243180	17.892	0.00277843	0.0164287
M199T85_2	199.037	84.6269	1.41	1.58339	2.86125e+07	7.96755e+06	472.618	0	60541	15.886	0.00277843	0.0164287
M199T316	199.101	316.169	5.27	1.42737	1.56485e+07	7.56568e+06	472.618	0	33110	15.015	0.00277843	0.0164287
M199T343	199.113	343.154	5.72	1.16725	1.04349e+07	8.39156e+06	472.618	0	22079	14.43	0.00277843	0.0164287
M200T36_1	200.068	36.2568	0.6	1.03325	2.23191e+07	2.22194e+07	472.618	0	47225	15.527	0.00277843	0.0164287
M200T448	200.105	448.32	7.47	1.53145	3.55495e+06	1.25309e+06	472.618	0	7521.8	12.877	0.00277843	0.0164287
M200T366	200.105	365.536	6.09	1.66024	1.74826e+06	222978	472.618	0	3699.1	11.853	0.00277843	0.0164287
M201T400	201.117	400.447	6.67	1.52272	2.47351e+07	9.00742e+06	472.618	0	52336	15.676	0.00277843	0.0164287
M202T342	202.04	341.53	5.69	1.35454	1.20125e+06	685424	472.618	0	2541.7	11.312	0.00277843	0.0164287
M202T366_3	202.303	366.39	6.11	1.35766	1.65643e+06	939057	472.618	0	3504.8	11.775	0.00277843	0.0164287
M204T834	204.071	833.643	13.89	1.18315	472.618	0	1.20986e+07	9.47591e+06	3.9064e-05	-14.644	0.00277843	0.0164287
M207T774	207.051	774.115	12.9	1.0541	2.73324e+08	2.63414e+08	472.618	0	578320	19.142	0.00277843	0.0164287
M207T200	207.059	199.614	3.33	1.29636	472.618	0	1.28797e+08	8.255e+07	3.6695e-06	-18.056	0.00277843	0.0164287
M207T439_1	207.058	439.336	7.32	1.52148	1.25272e+08	4.58238e+07	472.618	0	265060	18.016	0.00277843	0.0164287
M208T751	208.057	750.685	12.51	1.0373	472.618	0	1.57564e+07	1.55875e+07	2.9995e-05	-15.025	0.00277843	0.0164287
M208T658	208.138	658.152	10.97	1.59191	5.54102e+06	1.46917e+06	472.618	0	11724	13.517	0.00277843	0.0164287
M209T648	209.122	648.298	10.8	1.68003	3.38112e+07	1.44959e+06	472.618	0	71540	16.126	0.00277843	0.0164287
M209T592_2	209.159	592.357	9.87	1.23337	472.618	0	1.05133e+06	755360	0.00044954	-11.119	0.00277843	0.0164287
M210T757	210.083	757.476	12.62	1.15555	9.0245e+07	7.39868e+07	472.618	0	190950	17.543	0.00277843	0.0164287
M211T88_1	211.005	88.0094	1.47	1.15036	1.49725e+07	1.23794e+07	472.618	0	31680	14.951	0.00277843	0.0164287
M211T440	211.065	440.196	7.34	1.61267	472.618	0	3.81703e+07	8.80119e+06	1.2382e-05	-16.301	0.00277843	0.0164287
M211T720	211.138	719.85	12	1.56845	4.04193e+06	1.2159e+06	472.618	0	8552.2	13.062	0.00277843	0.0164287
M211T692	211.138	692.02	11.53	1.67047	1.87892e+06	175688	472.618	0	3975.6	11.957	0.00277843	0.0164287
M211T621	211.138	621.481	10.36	1.50648	4.70606e+07	1.81346e+07	472.618	0	99574	16.603	0.00277843	0.0164287
M212T91	212.001	90.5881	1.51	1.37489	1.49551e+07	8.17225e+06	472.618	0	31643	14.95	0.00277843	0.0164287
M213T99_1	213.056	99.3572	1.66	1.63575	2.25716e+06	421388	472.618	0	4775.9	12.222	0.00277843	0.0164287
M213T294	213.081	293.913	4.9	1.44602	8.45661e+06	3.89711e+06	472.618	0	17893	14.127	0.00277843	0.0164287
M213T448	213.118	447.88	7.46	1.42671	1.36295e+07	6.60043e+06	472.618	0	28838	14.816	0.00277843	0.0164287
M213T469	213.129	469.228	7.82	1.51811	2.75836e+06	1.02104e+06	472.618	0	5836.3	12.511	0.00277843	0.0164287
M215T157_1	215.037	156.661	2.61	1.19044	6.89436e+07	5.33442e+07	472.618	0	145880	17.154	0.00277843	0.0164287
M215T834	215.036	834.476	13.91	1.39372	1.38206e+08	7.24107e+07	472.618	0	292430	18.158	0.00277843	0.0164287
M215T456	215.133	456.15	7.6	1.0147	1.64731e+07	1.68782e+07	472.618	0	34855	15.089	0.00277843	0.0164287
M216T519	216.047	518.744	8.65	1.06561	1.15376e+06	1.09164e+06	472.618	0	2441.2	11.253	0.00277843	0.0164287
M216T92	216.139	91.6553	1.53	1.63543	8.70811e+06	1.63169e+06	472.618	0	18425	14.169	0.00277843	0.0164287
M217T832	216.858	832.013	13.87	1.01697	1.72639e+07	1.76262e+07	472.618	0	36528	15.157	0.00277843	0.0164287
M217T725	216.858	725.261	12.09	1.21699	7.41915e+07	5.48685e+07	472.618	0	156980	17.26	0.00277843	0.0164287
M217T141	217.034	140.857	2.35	1.6169	7.14679e+06	1.59401e+06	472.618	0	15122	13.884	0.00277843	0.0164287
M217T157_1	217.034	156.548	2.61	1.55146	1.65459e+07	5.37971e+06	472.618	0	35009	15.095	0.00277843	0.0164287
M217T157_2	217.053	156.786	2.61	1.27131	1.95603e+07	1.3136e+07	472.618	0	41387	15.337	0.00277843	0.0164287
M217T155	217.124	154.676	2.58	1.5721	5.20041e+06	1.53651e+06	472.618	0	11003	13.426	0.00277843	0.0164287
M218T837	218.05	836.56	13.94	1.49741	3.16515e+07	1.25646e+07	472.618	0	66971	16.031	0.00277843	0.0164287
M218T197_2	218.108	196.642	3.28	1.09066	5.82291e+08	5.2986e+08	472.618	0	1232100	20.233	0.00277843	0.0164287
M219T483	219.052	483.471	8.06	1.25273	2.22427e+08	1.54492e+08	472.618	0	470630	18.844	0.00277843	0.0164287
M219T175	219.052	174.63	2.91	1.41451	7.59814e+07	3.79136e+07	472.618	0	160770	17.295	0.00277843	0.0164287
M219T360	219.052	360.007	6	1.22809	472.618	0	7.44243e+07	5.39924e+07	6.3503e-06	-17.265	0.00277843	0.0164287
M219T107	219.052	107.291	1.79	1.45909	4.2347e+07	1.88386e+07	472.618	0	89601	16.451	0.00277843	0.0164287
M219T703	219.058	702.524	11.71	1.45142	1.39936e+08	6.35678e+07	472.618	0	296090	18.176	0.00277843	0.0164287
M220T828	220.058	827.965	13.8	1.23887	1.31033e+07	9.32778e+06	472.618	0	27725	14.759	0.00277843	0.0164287
M221T434	221.123	433.619	7.23	1.61712	9.42729e+06	2.099e+06	472.618	0	19947	14.284	0.00277843	0.0164287
M223T741	223.088	740.945	12.35	1.21614	472.618	0	1.63287e+07	1.20932e+07	2.8944e-05	-15.076	0.00277843	0.0164287
M223T508	223.138	507.551	8.46	1.42044	5.01737e+06	2.46758e+06	472.618	0	10616	13.374	0.00277843	0.0164287
M224T764	224.098	764.419	12.74	1.40809	472.618	0	3.71105e+06	1.88018e+06	0.00012735	-12.939	0.00277843	0.0164287
M225T123	225.062	123.316	2.06	1.49947	3.75771e+08	1.48182e+08	472.618	0	795080	19.601	0.00277843	0.0164287
M225T714	225.071	714.499	11.91	1.10195	472.618	0	1.79601e+08	1.60532e+08	2.6315e-06	-18.536	0.00277843	0.0164287
M225T403	225.071	403.298	6.72	1.57722	8.88975e+07	2.55894e+07	472.618	0	188100	17.521	0.00277843	0.0164287
M225T346	225.071	345.628	5.76	1.36769	2.58403e+08	1.43435e+08	472.618	0	546750	19.061	0.00277843	0.0164287
M226T519	226.032	518.694	8.64	1.08842	1.35466e+07	1.23703e+07	472.618	0	28663	14.807	0.00277843	0.0164287
M226T368	226.075	367.659	6.13	1.18893	1.26364e+07	9.80169e+06	472.618	0	26737	14.707	0.00277843	0.0164287
M226T145	226.088	145.136	2.42	1.20425	1.39881e+07	1.05729e+07	472.618	0	29597	14.853	0.00277843	0.0164287
M227T140	227.001	140.151	2.34	1.32101	472.618	0	6.85722e+06	4.19003e+06	6.8923e-05	-13.825	0.00277843	0.0164287
M227T623	227.039	622.779	10.38	1.18189	4.15078e+06	3.25762e+06	472.618	0	8782.5	13.1	0.00277843	0.0164287
M227T90_3	227.071	89.8847	1.5	1.27119	8.7725e+08	5.89277e+08	472.618	0	1856200	20.824	0.00277843	0.0164287
M227T539	227.079	539.182	8.99	1.51962	2.02138e+08	7.4436e+07	472.618	0	427700	18.706	0.00277843	0.0164287
M227T620	227.079	620.046	10.33	1.61878	6.47051e+07	1.42127e+07	472.618	0	136910	17.063	0.00277843	0.0164287
M227T224	227.086	223.858	3.73	1.54945	5.34535e+07	1.753e+07	472.618	0	113100	16.787	0.00277843	0.0164287
M227T261	227.079	261.19	4.35	1.16207	1.86563e+08	1.51323e+08	472.618	0	394740	18.591	0.00277843	0.0164287
M227T585	227.079	584.904	9.75	1.5967	1.90385e+08	4.90217e+07	472.618	0	402830	18.62	0.00277843	0.0164287
M227T358	227.145	358.162	5.97	1.16187	6.5838e+07	5.34198e+07	472.618	0	139310	17.088	0.00277843	0.0164287
M227T756	227.17	755.612	12.59	1.26616	5.3666e+06	3.63789e+06	472.618	0	11355	13.471	0.00277843	0.0164287
M229T504	229.149	503.981	8.4	1.55581	1.63639e+07	5.22045e+06	472.618	0	34624	15.079	0.00277843	0.0164287
M231T591	230.991	591.497	9.86	1.44051	2.04801e+06	957369	472.618	0	4333.3	12.081	0.00277843	0.0164287
M232T80	232.051	80.0187	1.33	1.08354	3.71108e+06	3.4147e+06	472.618	0	7852.2	12.939	0.00277843	0.0164287
M233T401_1	233.072	401.315	6.69	1.60267	472.618	0	1.1787e+07	2.91924e+06	4.0097e-05	-14.606	0.00277843	0.0164287
M235T796	235.077	796.243	13.27	1.63345	472.618	0	2.96258e+06	567106	0.00015953	-12.614	0.00277843	0.0164287
M237T100	237.03	99.677	1.66	1.1818	2.25887e+07	1.77323e+07	472.618	0	47795	15.545	0.00277843	0.0164287
M239T620	239.078	620.33	10.34	1.30269	1.76732e+08	1.11915e+08	472.618	0	373940	18.512	0.00277843	0.0164287
M239T723	239.17	723.469	12.06	1.20621	1.12247e+06	845256	472.618	0	2375	11.214	0.00277843	0.0164287
M243T450	243.064	449.766	7.5	1.02579	1.56496e+07	1.57611e+07	472.618	0	33113	15.015	0.00277843	0.0164287
M243T298	243.129	297.86	4.96	1.55263	5.23613e+06	1.69379e+06	472.618	0	11079	13.436	0.00277843	0.0164287
M243T719	243.202	719.383	11.99	1.00204	2.88062e+06	3.00943e+06	472.618	0	6095	12.573	0.00277843	0.0164287
M243T211	243.309	210.518	3.51	1.37012	773922	427082	472.618	0	1637.5	10.677	0.00277843	0.0164287
M244T571	244.038	571.396	9.52	1.54966	9.30623e+06	3.04919e+06	472.618	0	19691	14.265	0.00277843	0.0164287
M246T306_1	245.896	306.314	5.11	1.55309	472.618	0	1.44457e+06	466247	0.00032717	-11.578	0.00277843	0.0164287
M247T387	247.088	386.676	6.44	1.59051	4.628e+06	1.2373e+06	472.618	0	9792.3	13.257	0.00277843	0.0164287
M249T61	248.905	61.1415	1.02	1.54607	4.95482e+06	1.64804e+06	472.618	0	10484	13.356	0.00277843	0.0164287
M250T476	249.565	476.318	7.94	1.24092	273598	193734	472.618	0	578.9	9.1772	0.00277843	0.0164287
M251T470	250.993	469.861	7.83	1.44004	755311	353371	472.618	0	1598.1	10.642	0.00277843	0.0164287
M251T388	251.061	388.416	6.47	1.3217	4.55895e+06	2.78185e+06	472.618	0	9646.2	13.236	0.00277843	0.0164287
M254T139	254.021	139.312	2.32	1.14507	1.89006e+07	1.57625e+07	472.618	0	39991	15.287	0.00277843	0.0164287
M254T519	254.027	518.624	8.64	1.03141	3.64857e+06	3.64227e+06	472.618	0	7719.9	12.914	0.00277843	0.0164287
M254T643	254.153	643.309	10.72	1.15897	321960	262095	472.618	0	681.23	9.412	0.00277843	0.0164287
M255T420	255.129	419.704	7	1.6197	7.51602e+06	1.63821e+06	472.618	0	15903	13.957	0.00277843	0.0164287
M255T772	255.202	771.701	12.86	1.61988	2.62389e+06	570959	472.618	0	5551.8	12.439	0.00277843	0.0164287
M256T64	255.828	63.9378	1.07	1.46386	7.59078e+06	3.33212e+06	472.618	0	16061	13.971	0.00277843	0.0164287
M256T306	256.099	306.068	5.1	1.23943	315172	223811	472.618	0	666.87	9.3813	0.00277843	0.0164287
M258T450	258.069	449.778	7.5	1.19164	3.44792e+07	2.66237e+07	472.618	0	72954	16.155	0.00277843	0.0164287
M258T168	258.152	167.635	2.79	1.37074	5.40623e+06	2.98094e+06	472.618	0	11439	13.482	0.00277843	0.0164287
M264T302_1	264.094	301.944	5.03	1.41437	2.02897e+06	1.01255e+06	472.618	0	4293	12.068	0.00277843	0.0164287
M265T423	265.078	423.095	7.05	1.33451	8.96477e+06	5.33226e+06	472.618	0	18968	14.211	0.00277843	0.0164287
M266T413	266.131	412.888	6.88	1.48543	2.224e+06	916416	472.618	0	4705.7	12.2	0.00277843	0.0164287
M268T468	268.172	468.028	7.8	1.67311	3.15586e+06	260789	472.618	0	6677.4	12.705	0.00277843	0.0164287
M269T317	269.119	317.231	5.29	1.31608	1.22632e+06	756400	472.618	0	2594.8	11.341	0.00277843	0.0164287
M272T98	272.094	98.3927	1.64	1.48991	3.2846e+06	1.33498e+06	472.618	0	6949.8	12.763	0.00277843	0.0164287
M272T319	272.167	319.196	5.32	1.31711	3.72959e+06	2.29636e+06	472.618	0	7891.4	12.946	0.00277843	0.0164287
M274T300	274.147	300.339	5.01	1.57008	247691	73786.6	472.618	0	524.08	9.0337	0.00277843	0.0164287
M275T87	275.071	86.5663	1.44	1.11798	8.23255e+06	7.17224e+06	472.618	0	17419	14.088	0.00277843	0.0164287
M275T383	275.109	382.906	6.38	1.359	1.78775e+06	1.01066e+06	472.618	0	3782.6	11.885	0.00277843	0.0164287
M278T387_1	277.6	386.885	6.45	1.04425	2.02938e+06	1.98562e+06	472.618	0	4293.9	12.068	0.00277843	0.0164287
M279T80	278.877	79.5845	1.33	1.43552	4.53468e+07	2.14771e+07	472.618	0	95948	16.55	0.00277843	0.0164287
M279T236	279.077	235.91	3.93	1.47276	4.18337e+06	1.79016e+06	472.618	0	8851.5	13.112	0.00277843	0.0164287
M279T274	279.104	273.769	4.56	1.40976	5.90488e+06	2.97994e+06	472.618	0	12494	13.609	0.00277843	0.0164287
M280T299	280.075	299.174	4.99	1.08646	244974	223968	472.618	0	518.33	9.0177	0.00277843	0.0164287
M281T289	281.073	288.957	4.82	1.67175	1.08239e+06	95659.6	472.618	0	2290.2	11.161	0.00277843	0.0164287
M282T300_1	281.785	300.145	5	1.03883	141423	139111	472.618	0	299.23	8.2251	0.00277843	0.0164287
M282T300_2	281.838	299.929	5	1.08992	116566	105764	472.618	0	246.64	7.9463	0.00277843	0.0164287
M284T143	284.068	143.291	2.39	1.41515	2.18906e+06	1.09039e+06	472.618	0	4631.8	12.177	0.00277843	0.0164287
M285T756_1	285.052	755.584	12.59	1.22627	472.618	0	9.68857e+07	7.051e+07	4.8781e-06	-17.645	0.00277843	0.0164287
M285T100_1	285.104	99.5405	1.66	1.48367	3.1666e+06	1.31189e+06	472.618	0	6700.1	12.71	0.00277843	0.0164287
M285T662	285.144	662.486	11.04	1.20069	3.1387e+07	2.38681e+07	472.618	0	66411	16.019	0.00277843	0.0164287
M285T435	285.177	435.478	7.26	1.47187	472.618	0	5.74022e+06	2.46284e+06	8.2334e-05	-13.568	0.00277843	0.0164287
M286T315	286.004	314.845	5.25	1.63079	471270	92660.7	472.618	0	997.15	9.9617	0.00277843	0.0164287
M286T759	286.087	759.381	12.66	1.50652	3.10205e+07	1.19519e+07	472.618	0	65635	16.002	0.00277843	0.0164287
M286T681_4	286.309	680.647	11.34	1.00264	673507	702595	472.618	0	1425.1	10.477	0.00277843	0.0164287
M287T90	287.058	89.6464	1.49	1.30378	6.03585e+06	3.81392e+06	472.618	0	12771	13.641	0.00277843	0.0164287
M287T752	287.068	751.844	12.53	1.32517	623468	377584	472.618	0	1319.2	10.365	0.00277843	0.0164287
M287T144	287.142	143.576	2.39	1.64299	28527.6	4800.54	472.618	0	60.361	5.9155	0.00277843	0.0164287
M289T336	289.172	335.931	5.6	1.18679	6.11353e+06	4.75896e+06	472.618	0	12935	13.659	0.00277843	0.0164287
M290T402	290.074	401.968	6.7	1.04628	1.22324e+06	1.19289e+06	472.618	0	2588.2	11.338	0.00277843	0.0164287
M291T398	291.093	397.615	6.63	1.55725	4.6278e+06	1.46686e+06	472.618	0	9791.9	13.257	0.00277843	0.0164287
M293T304	293.121	303.938	5.07	1.51914	2.41458e+07	8.90665e+06	472.618	0	51090	15.641	0.00277843	0.0164287
M293T727	293.185	726.721	12.11	1.12802	1.08255e+07	9.28052e+06	472.618	0	22905	14.483	0.00277843	0.0164287
M294T142	294.005	141.971	2.37	1.58838	774644	209596	472.618	0	1639	10.679	0.00277843	0.0164287
M295T439	295.089	438.991	7.32	1.36815	9.92459e+06	5.50322e+06	472.618	0	20999	14.358	0.00277843	0.0164287
M295T450	295.088	449.75	7.5	1.01607	3.76654e+07	3.85104e+07	472.618	0	79695	16.282	0.00277843	0.0164287
M297T364	297.079	364.027	6.07	1.55679	5.02506e+06	1.59604e+06	472.618	0	10632	13.376	0.00277843	0.0164287
M297T643	297.082	643.29	10.72	1.5078	2.92688e+06	1.12271e+06	472.618	0	6192.9	12.596	0.00277843	0.0164287
M299T707	299.026	706.908	11.78	1.44151	1.07422e+07	5.0094e+06	472.618	0	22729	14.472	0.00277843	0.0164287
M299T643	299.105	642.555	10.71	1.60017	3.60704e+06	908178	472.618	0	7632.1	12.898	0.00277843	0.0164287
M300T84	299.979	84.0419	1.4	1.62916	7.74133e+06	1.54835e+06	472.618	0	16380	14	0.00277843	0.0164287
M300T163_1	300.002	163.166	2.72	1.0854	339073	310682	472.618	0	717.44	9.4867	0.00277843	0.0164287
M300T163_2	300.022	163.361	2.72	1.38986	166359	87680.8	472.618	0	351.99	8.4594	0.00277843	0.0164287
M300T838	300.033	837.596	13.96	1.10291	1.95591e+06	1.74514e+06	472.618	0	4138.5	12.015	0.00277843	0.0164287
M300T526	300.033	525.767	8.76	1.15737	2.79117e+08	2.28151e+08	472.618	0	590580	19.172	0.00277843	0.0164287
M301T837	301.08	836.533	13.94	1.03914	472.618	0	1.56503e+07	1.54383e+07	3.0199e-05	-15.015	0.00277843	0.0164287
M301T762	301.244	762.376	12.71	1.30361	1.92557e+06	1.21691e+06	472.618	0	4074.3	11.992	0.00277843	0.0164287
M302T460	302.111	460.244	7.67	1.27474	983598	656103	472.618	0	2081.2	11.023	0.00277843	0.0164287
M303T419_1	302.567	418.772	6.98	1.33215	805851	481354	472.618	0	1705.1	10.736	0.00277843	0.0164287
M304T477	304.076	477.168	7.95	1.56177	472.618	0	1.2049e+07	3.74159e+06	3.9225e-05	-14.638	0.00277843	0.0164287
M304T96	304.12	95.7777	1.6	1.48658	774005	317688	472.618	0	1637.7	10.677	0.00277843	0.0164287
M304T207	304.158	206.768	3.45	1.33224	472.618	0	881189	526281	0.00053634	-10.865	0.00277843	0.0164287
M305T222	304.92	222.053	3.7	1.53224	2.68569e+07	9.43962e+06	472.618	0	56826	15.794	0.00277843	0.0164287
M305T95	305.094	94.8444	1.58	1.59927	472.618	0	4.34986e+06	1.1017e+06	0.00010865	-13.168	0.00277843	0.0164287
M305T770	305.232	770.217	12.84	1.56667	3.02141e+06	916740	472.618	0	6392.9	12.642	0.00277843	0.0164287
M307T318	307.072	318.432	5.31	1.34624	2.01417e+07	1.16971e+07	472.618	0	42617	15.379	0.00277843	0.0164287
M307T495	307.146	495.464	8.26	1.28634	1.28307e+06	837727	472.618	0	2714.8	11.407	0.00277843	0.0164287
M308T779	308.201	778.639	12.98	1.35013	1.82149e+07	1.04932e+07	472.618	0	38541	15.234	0.00277843	0.0164287
M310T817	310.217	816.685	13.61	1.61778	6.81833e+07	1.51005e+07	472.618	0	144270	17.138	0.00277843	0.0164287
M310T651	310.217	651.148	10.85	1.25446	3.65509e+06	2.53053e+06	472.618	0	7733.7	12.917	0.00277843	0.0164287
M311T209	311.044	209.131	3.49	1.64975	2.59201e+06	402635	472.618	0	5484.4	12.421	0.00277843	0.0164287
M311T755	311.228	754.841	12.58	1.1512	7.84306e+08	6.47599e+08	472.618	0	1659500	20.662	0.00277843	0.0164287
M312T754	312.233	754.001	12.57	1.63454	1.29648e+08	2.4533e+07	472.618	0	274320	18.065	0.00277843	0.0164287
M313T736	313.078	735.711	12.26	1.43176	320711	153132	472.618	0	678.59	9.4064	0.00277843	0.0164287
M313T834	313.245	833.644	13.89	1.52992	4.53707e+07	1.60877e+07	472.618	0	95999	16.551	0.00277843	0.0164287
M314T607_2	314.138	607.299	10.12	1.39246	3.05428e+06	1.60462e+06	472.618	0	6462.5	12.658	0.00277843	0.0164287
M315T798	315.26	797.681	13.29	1.13924	1.87104e+07	1.57524e+07	472.618	0	39589	15.273	0.00277843	0.0164287
M316T327	316.11	327.284	5.45	1.49626	2.38207e+07	9.49087e+06	472.618	0	50402	15.621	0.00277843	0.0164287
M317T679	317.063	678.553	11.31	1.18332	953507	746263	472.618	0	2017.5	10.978	0.00277843	0.0164287
M317T418	317.157	418.059	6.97	1.49443	3.56878e+06	1.43007e+06	472.618	0	7551.1	12.882	0.00277843	0.0164287
M319T639	319.053	639.007	10.65	1.03151	584501	583004	472.618	0	1236.7	10.272	0.00277843	0.0164287
M320T309	320.104	309.469	5.16	1.43097	629822	301545	472.618	0	1332.6	10.38	0.00277843	0.0164287
M320T499	320.12	498.772	8.31	1.44103	5.44508e+06	2.54227e+06	472.618	0	11521	13.492	0.00277843	0.0164287
M321T680	321.213	680.436	11.34	1.31898	1.90057e+06	1.16578e+06	472.618	0	4021.4	11.973	0.00277843	0.0164287
M321T769	321.219	769.437	12.82	1.46142	3.0378e+06	1.3425e+06	472.618	0	6427.6	12.65	0.00277843	0.0164287
M322T780	322.216	780.118	13	1.44633	1.29027e+06	593934	472.618	0	2730.1	11.415	0.00277843	0.0164287
M323T373	323.142	372.654	6.21	1.26228	1.8641e+07	1.27264e+07	472.618	0	39442	15.267	0.00277843	0.0164287
M323T219	323.178	219.431	3.66	1.14679	133862	110935	472.618	0	283.24	8.1459	0.00277843	0.0164287
M323T544	323.193	544.041	9.07	1.57871	2.06007e+06	588227	472.618	0	4358.9	12.09	0.00277843	0.0164287
M325T425_5	325.475	424.741	7.08	1.05454	194948	187295	472.618	0	412.49	8.6882	0.00277843	0.0164287
M326T494	326.061	494.227	8.24	1.59488	1.51849e+08	3.95459e+07	472.618	0	321290	18.294	0.00277843	0.0164287
M326T299	326.168	299.044	4.98	1.62205	532793	113720	472.618	0	1127.3	10.139	0.00277843	0.0164287
M326T766	326.212	766.376	12.77	1.33341	141536	84095.9	472.618	0	299.47	8.2263	0.00277843	0.0164287
M327T494	327.063	494.009	8.23	1.46585	2.90419e+06	1.26759e+06	472.618	0	6144.9	12.585	0.00277843	0.0164287
M327T669	327.223	669.368	11.16	1.45756	3.04817e+06	1.36155e+06	472.618	0	6449.5	12.655	0.00277843	0.0164287
M328T169	328.04	169.052	2.82	1.60106	3.34688e+06	837764	472.618	0	7081.6	12.79	0.00277843	0.0164287
M329T585	329.056	584.528	9.74	1.22863	7.87894e+06	5.71017e+06	472.618	0	16671	14.025	0.00277843	0.0164287
M329T580	329.074	579.577	9.66	1.28378	2.4275e+06	1.5928e+06	472.618	0	5136.3	12.327	0.00277843	0.0164287
M329T86	329.093	86.347	1.44	1.42779	472.618	0	1.04431e+08	5.0438e+07	4.5256e-06	-17.753	0.00277843	0.0164287
M329T142	329.095	141.578	2.36	1.39658	6.29026e+06	3.27389e+06	472.618	0	13309	13.7	0.00277843	0.0164287
M329T451	329.096	450.694	7.51	1.41792	2.87301e+08	1.42182e+08	472.618	0	607890	19.213	0.00277843	0.0164287
M329T571	329.415	570.92	9.52	1.39167	855023	449829	472.618	0	1809.1	10.821	0.00277843	0.0164287
M330T404	329.807	403.503	6.73	1.13562	472.618	0	354335	299678	0.0013338	-9.5502	0.00277843	0.0164287
M330T645	330.15	645.062	10.75	1.42328	4.17525e+06	2.03908e+06	472.618	0	8834.3	13.109	0.00277843	0.0164287
M331T471	331.1	470.951	7.85	1.55876	1.35157e+07	4.25524e+06	472.618	0	28597	14.804	0.00277843	0.0164287
M334T419	334.184	419.332	6.99	1.5431	472.618	0	3.27407e+06	1.10234e+06	0.00014435	-12.758	0.00277843	0.0164287
M335T421	335.153	420.926	7.02	1.1484	977075	810070	472.618	0	2067.4	11.014	0.00277843	0.0164287
M337T71	337.405	71.0564	1.18	1.51994	4.36428e+06	1.60515e+06	472.618	0	9234.3	13.173	0.00277843	0.0164287
M340T359_3	340.12	359.356	5.99	1.62668	4.91207e+06	1.00614e+06	472.618	0	10393	13.343	0.00277843	0.0164287
M340T599	340.192	598.85	9.98	1.54009	4.13123e+06	1.40801e+06	472.618	0	8741.2	13.094	0.00277843	0.0164287
M341T544	341.203	544.357	9.07	1.28855	2.24395e+07	1.45955e+07	472.618	0	47479	15.535	0.00277843	0.0164287
M342T342_2	342.174	342.455	5.71	1.08275	272042	250223	472.618	0	575.61	9.1689	0.00277843	0.0164287
M343T758	343.09	757.77	12.63	1.56208	384168	118985	472.618	0	812.85	9.6669	0.00277843	0.0164287
M345T302	345.099	302.423	5.04	1.5011	2.69471e+06	1.05685e+06	472.618	0	5701.7	12.477	0.00277843	0.0164287
M347T156	347.011	156.114	2.6	1.59654	1.67519e+06	431641	472.618	0	3544.5	11.791	0.00277843	0.0164287
M347T370	347.133	369.676	6.16	1.29936	3.53261e+06	2.25099e+06	472.618	0	7474.6	12.868	0.00277843	0.0164287
M347T354	347.154	354.459	5.91	1.58072	472.618	0	4.65145e+06	1.31417e+06	0.00010161	-13.265	0.00277843	0.0164287
M349T337	349.02	336.944	5.62	1.53344	784009	274135	472.618	0	1658.9	10.696	0.00277843	0.0164287
M349T755	349.204	754.58	12.58	1.26393	1.11332e+06	757499	472.618	0	2355.6	11.202	0.00277843	0.0164287
M351T414	351.21	414.286	6.9	1.54626	3.50452e+06	1.16468e+06	472.618	0	7415.1	12.856	0.00277843	0.0164287
M352T97	352.132	97.2862	1.62	1.04002	472.618	0	4.86581e+06	4.79301e+06	9.713e-05	-13.33	0.00277843	0.0164287
M353T406	353.062	405.956	6.77	1.31091	4.38588e+06	2.73336e+06	472.618	0	9280	13.18	0.00277843	0.0164287
M353T324_2	353.084	324.125	5.4	1.54573	5.01069e+10	1.66913e+10	472.618	0	106020000	26.66	0.00277843	0.0164287
M355T727_1	354.898	727.063	12.12	1.13763	395124	333132	472.618	0	836.03	9.7074	0.00277843	0.0164287
M355T292	355.132	291.571	4.86	1.48952	472.618	0	1.22734e+06	499321	0.00038507	-11.343	0.00277843	0.0164287
M355T363	355.204	363.133	6.05	1.57778	472.618	0	2.79208e+06	801216	0.00016927	-12.528	0.00277843	0.0164287
M356T96_1	356.062	96.441	1.61	1.55868	2.96015e+06	932186	472.618	0	6263.3	12.613	0.00277843	0.0164287
M357T767	357.235	767.384	12.79	1.07928	899560	832961	472.618	0	1903.4	10.894	0.00277843	0.0164287
M358T313	358.094	313.177	5.22	1.14231	2.53075e+06	2.1197e+06	472.618	0	5354.7	12.387	0.00277843	0.0164287
M358T335	358.092	334.638	5.58	1.06268	5.95513e+06	5.66228e+06	472.618	0	12600	13.621	0.00277843	0.0164287
M358T81	358.114	80.5735	1.34	1.35051	6.61835e+06	3.80954e+06	472.618	0	14004	13.774	0.00277843	0.0164287
M359T780	359.092	780.079	13	1.49243	1.22568e+07	4.94304e+06	472.618	0	25934	14.663	0.00277843	0.0164287
M359T137	359.127	136.505	2.28	1.25651	841382	580126	472.618	0	1780.3	10.798	0.00277843	0.0164287
M360T382_3	360.145	382.37	6.37	1.63236	3.74812e+06	725760	472.618	0	7930.6	12.953	0.00277843	0.0164287
M360T828	360.284	828.484	13.81	1.55118	1.91659e+07	6.23908e+06	472.618	0	40553	15.308	0.00277843	0.0164287
M361T424	361.078	424.404	7.07	1.53039	1.13554e+07	4.01924e+06	472.618	0	24027	14.552	0.00277843	0.0164287
M364T459	364.147	458.829	7.65	1.61052	3.20981e+08	7.52182e+07	472.618	0	679160	19.373	0.00277843	0.0164287
M364T472	364.146	471.668	7.86	1.34279	1.69329e+07	9.90378e+06	472.618	0	35828	15.129	0.00277843	0.0164287
M364T584	364.16	584.377	9.74	1.17868	5.73097e+06	4.52206e+06	472.618	0	12126	13.566	0.00277843	0.0164287
M365T791	365.241	791.484	13.19	1.03887	722561	712625	472.618	0	1528.8	10.578	0.00277843	0.0164287
M366T309	366.186	309.416	5.16	1.29223	1.13376e+06	732065	472.618	0	2398.9	11.228	0.00277843	0.0164287
M367T381_2	367.111	381.16	6.35	1.31462	6.59194e+08	4.07907e+08	472.618	0	1394800	20.412	0.00277843	0.0164287
M368T371_2	367.738	370.855	6.18	1.17894	403562	317951	472.618	0	853.89	9.7379	0.00277843	0.0164287
M370T198	370.158	197.593	3.29	1.5595	2.50739e+06	786645	472.618	0	5305.3	12.373	0.00277843	0.0164287
M371T370	371.122	370.487	6.17	1.36746	4.4831e+06	2.48945e+06	472.618	0	9485.7	13.212	0.00277843	0.0164287
M371T565_3	371.154	564.896	9.41	1.26024	9.03981e+06	6.19426e+06	472.618	0	19127	14.223	0.00277843	0.0164287
M371T396_1	371.179	395.986	6.6	1.06862	6.61838e+06	6.23471e+06	472.618	0	14004	13.774	0.00277843	0.0164287
M371T396_2	371.239	396.134	6.6	1.38992	704129	371874	472.618	0	1489.9	10.541	0.00277843	0.0164287
M373T472	373.064	471.629	7.86	1.46582	740642	323139	472.618	0	1567.1	10.614	0.00277843	0.0164287
M373T447_2	373.195	446.938	7.45	1.62544	7.81872e+07	1.62033e+07	472.618	0	165430	17.336	0.00277843	0.0164287
M374T768	374.225	767.512	12.79	1.12616	1.55487e+06	1.33661e+06	472.618	0	3289.9	11.684	0.00277843	0.0164287
M375T303	375.171	303.005	5.05	1.20843	654077	490533	472.618	0	1383.9	10.435	0.00277843	0.0164287
M375T778	375.186	778.466	12.97	1.20043	292047	221826	472.618	0	617.93	9.2713	0.00277843	0.0164287
M376T69	375.914	68.7356	1.15	1.58373	2.86548e+06	796317	472.618	0	6063	12.566	0.00277843	0.0164287
M376T327	376.081	326.979	5.45	1.30167	5.95036e+06	3.77511e+06	472.618	0	12590	13.62	0.00277843	0.0164287
M377T465	377.145	465.132	7.75	1.19941	538884	410329	472.618	0	1140.2	10.155	0.00277843	0.0164287
M377T473	377.143	473.156	7.89	1.32927	472.618	0	1.64424e+06	988129	0.00028744	-11.764	0.00277843	0.0164287
M379T367	379.242	367.401	6.12	1.33488	9.1336e+06	5.42862e+06	472.618	0	19326	14.238	0.00277843	0.0164287
M381T447	380.999	447.418	7.46	1.22889	5.03955e+06	3.65057e+06	472.618	0	10663	13.38	0.00277843	0.0164287
M381T312	381.101	312.168	5.2	1.12335	472.618	0	3.93734e+07	3.401e+07	1.2003e-05	-16.346	0.00277843	0.0164287
M382T803	382.267	803.289	13.39	1.26919	5.94816e+06	4.00992e+06	472.618	0	12586	13.619	0.00277843	0.0164287
M383T95	383.046	94.9161	1.58	1.39428	1.19501e+06	625057	472.618	0	2528.5	11.304	0.00277843	0.0164287
M383T501	383.141	501.279	8.35	1.04364	1.00329e+08	9.8281e+07	472.618	0	212280	17.696	0.00277843	0.0164287
M384T381	384.046	380.853	6.35	1.3497	1.39464e+06	803896	472.618	0	2950.9	11.527	0.00277843	0.0164287
M384T337	384.145	336.956	5.62	1.63356	1.86303e+06	356182	472.618	0	3941.9	11.945	0.00277843	0.0164287
M385T503_2	385.145	503.322	8.39	1.36909	2.44987e+07	1.35575e+07	472.618	0	51836	15.662	0.00277843	0.0164287
M386T450_1	386.166	450.112	7.5	1.55275	1.68763e+07	5.45666e+06	472.618	0	35708	15.124	0.00277843	0.0164287
M387T79	386.997	78.7438	1.31	1.39422	472.618	0	2.64976e+07	1.3867e+07	1.7836e-05	-15.775	0.00277843	0.0164287
M387T443	387.114	443.493	7.39	1.36315	472.618	0	1.06253e+06	595296	0.0004448	-11.135	0.00277843	0.0164287
M387T166	387.233	166.474	2.77	1.09206	262230	237662	472.618	0	554.85	9.1159	0.00277843	0.0164287
M388T347_3	387.772	347.025	5.78	1.25905	357947	245489	472.618	0	757.37	9.5649	0.00277843	0.0164287
M388T249	388.096	249.478	4.16	1.40374	1.59343e+06	815469	472.618	0	3371.5	11.719	0.00277843	0.0164287
M388T734	388.206	734.268	12.24	1.07579	472.618	0	356491	331649	0.0013257	-9.559	0.00277843	0.0164287
M389T381	389.094	380.839	6.35	1.48414	7.65672e+06	3.16786e+06	472.618	0	16201	13.984	0.00277843	0.0164287
M390T170	390.012	169.535	2.83	1.27647	1.28006e+06	851233	472.618	0	2708.4	11.403	0.00277843	0.0164287
M391T208	391.001	208.359	3.47	1.5663	977304	296953	472.618	0	2067.9	11.014	0.00277843	0.0164287
M391T430	391.075	429.762	7.16	1.33211	2.17504e+06	1.2998e+06	472.618	0	4602.1	12.168	0.00277843	0.0164287
M391T398_1	391.097	398.348	6.64	1.29529	7.68322e+06	4.9341e+06	472.618	0	16257	13.989	0.00277843	0.0164287
M391T608	391.149	608.327	10.14	1.25792	7.32795e+06	5.04225e+06	472.618	0	15505	13.92	0.00277843	0.0164287
M391T572	391.226	571.815	9.53	1.60337	1.20506e+07	2.97049e+06	472.618	0	25498	14.638	0.00277843	0.0164287
M392T448	391.596	448.413	7.47	1.37476	2.87407e+06	1.57076e+06	472.618	0	6081.2	12.57	0.00277843	0.0164287
M392T383	392.082	382.508	6.38	1.40664	1.05573e+07	5.36753e+06	472.618	0	22338	14.447	0.00277843	0.0164287
M392T836_4	392.272	835.942	13.93	1.27183	8.46197e+07	5.67747e+07	472.618	0	179040	17.45	0.00277843	0.0164287
M393T382	392.585	382.469	6.37	1.40335	4.36275e+06	2.2352e+06	472.618	0	9231	13.172	0.00277843	0.0164287
M393T650	392.683	649.607	10.83	1.04411	472.618	0	483214	472544	0.00097807	-9.9978	0.00277843	0.0164287
M393T618	393.2	618.477	10.31	1.50937	899533	343092	472.618	0	1903.3	10.894	0.00277843	0.0164287
M394T335	394.065	334.658	5.58	1.57239	7.21604e+06	2.129e+06	472.618	0	15268	13.898	0.00277843	0.0164287
M396T375	395.986	374.957	6.25	1.38294	1.13062e+06	606707	472.618	0	2392.3	11.224	0.00277843	0.0164287
M397T601	397.229	601.191	10.02	1.58754	2.03186e+07	5.52755e+06	472.618	0	42992	15.392	0.00277843	0.0164287
M398T781	398.146	780.691	13.01	1.19524	571933	438598	472.618	0	1210.1	10.241	0.00277843	0.0164287
M399T421	399.089	420.593	7.01	1.4705	2.64983e+07	1.14146e+07	472.618	0	56067	15.775	0.00277843	0.0164287
M400T379	399.592	378.983	6.32	1.3416	1.30179e+07	7.63247e+06	472.618	0	27544	14.749	0.00277843	0.0164287
M401T450_1	400.762	450.19	7.5	1.41038	2.21624e+06	1.11664e+06	472.618	0	4689.3	12.195	0.00277843	0.0164287
M402T596	402.184	596.07	9.93	1.52518	1.60501e+06	579077	472.618	0	3396	11.73	0.00277843	0.0164287
M403T82	403.073	82.3549	1.37	1.3027	2.04067e+06	1.29192e+06	472.618	0	4317.8	12.076	0.00277843	0.0164287
M403T476	403.132	476.05	7.93	1.23497	472.618	0	3.72296e+06	2.66824e+06	0.00012695	-12.943	0.00277843	0.0164287
M403T522	403.162	521.61	8.69	1.15136	2.27176e+06	1.87492e+06	472.618	0	4806.8	12.231	0.00277843	0.0164287
M406T486_2	406.097	485.951	8.1	1.14269	984384	823751	472.618	0	2082.8	11.024	0.00277843	0.0164287
M407T486	407.088	486.363	8.11	1.16491	9.88405e+06	7.97929e+06	472.618	0	20913	14.352	0.00277843	0.0164287
M407T718	407.253	717.958	11.97	1.24527	2.32574e+06	1.63668e+06	472.618	0	4921	12.265	0.00277843	0.0164287
M408T411	407.59	411.462	6.86	1.35023	9.03629e+06	5.20443e+06	472.618	0	19120	14.223	0.00277843	0.0164287
M408T236	407.995	236.144	3.94	1.02491	1.62499e+06	1.63838e+06	472.618	0	3438.3	11.747	0.00277843	0.0164287
M409T157	408.983	156.566	2.61	1.63688	1.89827e+06	349898	472.618	0	4016.5	11.972	0.00277843	0.0164287
M410T179	410.035	179.445	2.99	1.11034	330866	291396	472.618	0	700.07	9.4514	0.00277843	0.0164287
M411T373	411.195	372.636	6.21	1.39229	4.40292e+06	2.31417e+06	472.618	0	9316	13.186	0.00277843	0.0164287
M413T71	413.034	71.0392	1.18	1.29187	2.21373e+06	1.43067e+06	472.618	0	4684	12.194	0.00277843	0.0164287
M413T451	413.19	450.613	7.51	1.30795	2.23981e+06	1.40377e+06	472.618	0	4739.2	12.21	0.00277843	0.0164287
M413T593	413.226	593.246	9.89	1.35334	250611	143144	472.618	0	530.26	9.0506	0.00277843	0.0164287
M414T336	414.027	336.3	5.61	1.59109	946786	252158	472.618	0	2003.3	10.968	0.00277843	0.0164287
M414T521	414.194	520.778	8.68	1.45573	2.30888e+06	1.03645e+06	472.618	0	4885.3	12.254	0.00277843	0.0164287
M414T343	414.244	343.16	5.72	1.31379	1.10976e+06	687542	472.618	0	2348.1	11.197	0.00277843	0.0164287
M415T395	414.625	394.862	6.58	1.19335	897667	690798	472.618	0	1899.4	10.891	0.00277843	0.0164287
M417T548_2	416.64	547.808	9.13	1.3041	1.37173e+08	8.6629e+07	472.618	0	290240	18.147	0.00277843	0.0164287
M417T548_4	417.103	548.343	9.14	1.58843	2.57053e+10	6.9574e+09	472.618	0	54389000	25.697	0.00277843	0.0164287
M418T547	417.536	547.457	9.12	1.22649	8.86097e+07	6.44627e+07	472.618	0	187490	17.516	0.00277843	0.0164287
M418T621	418.156	620.734	10.35	1.21244	1.34821e+06	1.00456e+06	472.618	0	2852.6	11.478	0.00277843	0.0164287
M418T792	418.278	792.124	13.2	1.11216	472.618	0	3.37477e+07	2.96774e+07	1.4004e-05	-16.124	0.00277843	0.0164287
M419T651	419.179	651.322	10.86	1.46173	2.35125e+06	1.03814e+06	472.618	0	4975	12.28	0.00277843	0.0164287
M419T549_2	419.202	549.396	9.16	1.01576	2.41792e+07	2.47333e+07	472.618	0	51160	15.643	0.00277843	0.0164287
M419T607	419.237	606.92	10.12	1.17674	5.57762e+06	4.41525e+06	472.618	0	11802	13.527	0.00277843	0.0164287
M420T445_2	420.137	445.077	7.42	1.53441	1.48407e+07	5.17264e+06	472.618	0	31401	14.939	0.00277843	0.0164287
M421T676	421.065	675.778	11.26	1.55888	472.618	0	654980	205955	0.00072158	-10.437	0.00277843	0.0164287
M422T83	422.085	82.5455	1.38	1.06974	1.91996e+08	1.80561e+08	472.618	0	406240	18.632	0.00277843	0.0164287
M422T392_2	422.079	392.01	6.53	1.38469	2.31195e+06	1.23606e+06	472.618	0	4891.8	12.256	0.00277843	0.0164287
M423T370	423.045	370.487	6.17	1.65948	1.32224e+07	1.71568e+06	472.618	0	27977	14.772	0.00277843	0.0164287
M423T392	423.061	391.933	6.53	1.31446	367199	227000	472.618	0	776.95	9.6017	0.00277843	0.0164287
M425T419	425.138	418.666	6.98	1.64496	4.07087e+06	678399	472.618	0	8613.5	13.072	0.00277843	0.0164287
M425T483	425.185	483.036	8.05	1.27735	1.36275e+07	9.05052e+06	472.618	0	28834	14.815	0.00277843	0.0164287
M426T67	426.112	66.8705	1.11	1.13863	1.78867e+06	1.50701e+06	472.618	0	3784.6	11.886	0.00277843	0.0164287
M426T282	426.16	282.047	4.7	1.63261	3.27388e+06	632303	472.618	0	6927.1	12.758	0.00277843	0.0164287
M426T699_1	426.163	699.186	11.65	1.51422	1.92964e+07	7.24207e+06	472.618	0	40829	15.317	0.00277843	0.0164287
M427T587	427.189	586.518	9.78	1.39363	62550.8	32532.1	472.618	0	132.35	7.0482	0.00277843	0.0164287
M429T696	429.188	696.197	11.6	1.46559	1.52044e+06	664014	472.618	0	3217.1	11.652	0.00277843	0.0164287
M429T775	429.206	774.826	12.91	1.25011	472.618	0	2.11232e+06	1.47372e+06	0.00022374	-12.126	0.00277843	0.0164287
M430T602	430.168	602.145	10.04	1.29973	4.65418e+06	2.96365e+06	472.618	0	9847.7	13.266	0.00277843	0.0164287
M430T382	430.24	381.544	6.36	1.086	578821	530161	472.618	0	1224.7	10.258	0.00277843	0.0164287
M431T763_1	430.652	762.524	12.71	1.22582	1.13504e+06	826349	472.618	0	2401.6	11.23	0.00277843	0.0164287
M431T395	431.169	395.445	6.59	1.52998	7.36001e+06	2.60901e+06	472.618	0	15573	13.927	0.00277843	0.0164287
M431T450_2	431.187	449.738	7.5	1.15986	1.59272e+08	1.29659e+08	472.618	0	337000	18.362	0.00277843	0.0164287
M431T508_1	431.2	508.368	8.47	1.6135	9.29437e+07	2.12951e+07	472.618	0	196660	17.585	0.00277843	0.0164287
M431T517_1	431.199	516.579	8.61	1.44006	2.02668e+08	9.48713e+07	472.618	0	428820	18.71	0.00277843	0.0164287
M431T586_3	431.274	586.491	9.77	1.09253	761842	690766	472.618	0	1612	10.655	0.00277843	0.0164287
M432T450_3	432.215	449.776	7.5	1.50858	9.17029e+07	3.50893e+07	472.618	0	194030	17.566	0.00277843	0.0164287
M433T518_1	432.504	518.452	8.64	1.18085	7.30629e+07	5.74472e+07	472.618	0	154590	17.238	0.00277843	0.0164287
M434T518_5	433.662	518.334	8.64	1.24453	2.87793e+07	2.02833e+07	472.618	0	60893	15.894	0.00277843	0.0164287
M434T518_6	434.077	518.444	8.64	1.53979	4.93183e+09	1.68306e+09	472.618	0	10435000	23.315	0.00277843	0.0164287
M434T507	434.088	507.371	8.46	1.21117	2.01971e+09	1.5087e+09	472.618	0	4273500	22.027	0.00277843	0.0164287
M434T519	434.09	518.504	8.64	1.59645	1.48577e+10	3.83177e+09	472.618	0	31437000	24.906	0.00277843	0.0164287
M434T719	434.248	719.372	11.99	1.27029	1.0062e+06	676693	472.618	0	2129	11.056	0.00277843	0.0164287
M434T744	434.301	744.133	12.4	1.22312	472.618	0	2.34085e+06	1.7126e+06	0.0002019	-12.274	0.00277843	0.0164287
M435T746	435.128	746.315	12.44	1.29943	1.3858e+07	8.82998e+06	472.618	0	29322	14.84	0.00277843	0.0164287
M435T778	435.275	777.807	12.96	1.17635	668762	529413	472.618	0	1415	10.467	0.00277843	0.0164287
M435T812	435.287	811.734	13.53	1.66462	1.40115e+07	1.59983e+06	472.618	0	29647	14.856	0.00277843	0.0164287
M436T625	436.232	624.875	10.41	1.37922	472.618	0	4.05448e+06	2.1944e+06	0.00011657	-13.067	0.00277843	0.0164287
M439T392	439.027	391.81	6.53	1.1769	1.84742e+06	1.46179e+06	472.618	0	3908.9	11.933	0.00277843	0.0164287
M439T463	439.097	463.363	7.72	1.47144	472.618	0	5.51505e+07	2.36932e+07	8.5696e-06	-16.832	0.00277843	0.0164287
M439T403	439.146	402.887	6.71	1.19924	2.11345e+06	1.61077e+06	472.618	0	4471.8	12.127	0.00277843	0.0164287
M439T450_2	439.174	450.221	7.5	1.19211	5.38458e+07	4.15452e+07	472.618	0	113930	16.798	0.00277843	0.0164287
M439T471	439.19	470.946	7.85	1.41448	4.19315e+06	2.09228e+06	472.618	0	8872.2	13.115	0.00277843	0.0164287
M441T380	441.197	379.965	6.33	1.20156	591599	448859	472.618	0	1251.7	10.29	0.00277843	0.0164287
M442T507	442.211	507.485	8.46	1.14062	1.02201e+06	858135	472.618	0	2162.4	11.078	0.00277843	0.0164287
M444T699_3	444.136	698.808	11.65	1.49219	1.13668e+08	4.58769e+07	472.618	0	240510	17.876	0.00277843	0.0164287
M445T511	444.544	511.423	8.52	1.49528	4.25971e+06	1.70238e+06	472.618	0	9013	13.138	0.00277843	0.0164287
M445T746_2	445.169	745.534	12.43	1.17864	2.38625e+07	1.88313e+07	472.618	0	50490	15.624	0.00277843	0.0164287
M445T374	445.239	374.18	6.24	1.39558	589499	307299	472.618	0	1247.3	10.285	0.00277843	0.0164287
M446T627	446.173	626.578	10.44	1.05855	396681	379201	472.618	0	839.33	9.7131	0.00277843	0.0164287
M446T776	446.249	775.712	12.93	1.18865	9.69944e+06	7.52707e+06	472.618	0	20523	14.325	0.00277843	0.0164287
M447T525_1	446.6	524.741	8.75	1.32691	2.47181e+07	1.49289e+07	472.618	0	52300	15.675	0.00277843	0.0164287
M447T600_2	447.091	600.359	10.01	1.51622	2.19473e+07	8.17966e+06	472.618	0	46438	15.503	0.00277843	0.0164287
M447T558_2	447.102	558.136	9.3	1.23376	8.91241e+08	6.40192e+08	472.618	0	1885800	20.847	0.00277843	0.0164287
M447T93	447.143	92.7159	1.55	1.50339	4.57811e+07	1.78236e+07	472.618	0	96867	16.564	0.00277843	0.0164287
M447T616	447.143	616.212	10.27	1.07528	1.38237e+07	1.28873e+07	472.618	0	29249	14.836	0.00277843	0.0164287
M447T438_1	447.152	437.564	7.29	1.23154	4.48748e+08	3.23597e+08	472.618	0	949500	19.857	0.00277843	0.0164287
M447T830	447.253	830.456	13.84	1.35628	472.618	0	4.38132e+07	2.49177e+07	1.0787e-05	-16.5	0.00277843	0.0164287
M448T433	447.707	433.299	7.22	1.00974	472.618	0	309667	319247	0.0015262	-9.3558	0.00277843	0.0164287
M449T525_1	448.614	524.741	8.75	1.36618	1.48329e+06	825753	472.618	0	3138.5	11.616	0.00277843	0.0164287
M449T438_1	449.118	438.065	7.3	1.22528	8.52575e+06	6.21511e+06	472.618	0	18039	14.139	0.00277843	0.0164287
M449T538	449.119	538.09	8.97	1.28549	1.5598e+07	1.02037e+07	472.618	0	33003	15.01	0.00277843	0.0164287
M449T434	449.201	433.781	7.23	1.27096	3.79146e+07	2.54787e+07	472.618	0	80223	16.292	0.00277843	0.0164287
M449T386_2	449.213	386.008	6.43	1.33433	6.15532e+06	3.6625e+06	472.618	0	13024	13.669	0.00277843	0.0164287
M449T541	449.284	541.212	9.02	1.52493	9.93492e+07	3.58888e+07	472.618	0	210210	17.681	0.00277843	0.0164287
M450T511_1	449.681	511.455	8.52	1.55242	4.8262e+06	1.56261e+06	472.618	0	10212	13.318	0.00277843	0.0164287
M450T708	450.243	707.687	11.79	1.16967	672873	538602	472.618	0	1423.7	10.475	0.00277843	0.0164287
M450T541	450.287	540.809	9.01	1.58061	1.93587e+07	5.47294e+06	472.618	0	40961	15.322	0.00277843	0.0164287
M451T374_2	451.225	374.185	6.24	1.17412	5.09612e+06	4.05168e+06	472.618	0	10783	13.396	0.00277843	0.0164287
M451T404_2	451.237	403.868	6.73	1.35114	7.06838e+07	4.06353e+07	472.618	0	149560	17.19	0.00277843	0.0164287
M452T661	452.129	661.25	11.02	1.05028	196772	190313	472.618	0	416.35	8.7016	0.00277843	0.0164287
M453T301	453.091	300.846	5.01	1.01308	472.618	0	771078	791557	0.00061293	-10.672	0.00277843	0.0164287
M455T836	455.259	836.092	13.93	1.32484	4.63286e+06	2.80942e+06	472.618	0	9802.6	13.259	0.00277843	0.0164287
M456T469	456.16	469.226	7.82	1.60077	3.46073e+07	8.68055e+06	472.618	0	73225	16.16	0.00277843	0.0164287
M456T745	456.372	745.279	12.42	1.24024	472.618	0	7.17668e+08	5.09668e+08	6.5855e-07	-20.534	0.00277843	0.0164287
M457T371	457.082	370.789	6.18	1.53536	766027	265861	472.618	0	1620.8	10.663	0.00277843	0.0164287
M457T537	457.18	536.699	8.94	1.55182	5.14058e+07	1.66886e+07	472.618	0	108770	16.731	0.00277843	0.0164287
M461T839_1	460.751	839.414	13.99	1.2442	6.26148e+06	4.41531e+06	472.618	0	13249	13.694	0.00277843	0.0164287
M463T399	463.173	398.909	6.65	1.06978	6.3748e+06	5.99429e+06	472.618	0	13488	13.719	0.00277843	0.0164287
M464T493_3	463.641	492.6	8.21	1.44975	2.02575e+07	9.24353e+06	472.618	0	42862	15.387	0.00277843	0.0164287
M464T493_4	464.088	493.303	8.22	1.12186	4.52269e+08	3.91601e+08	472.618	0	956950	19.868	0.00277843	0.0164287
M464T433	464.185	433.31	7.22	1.57934	5.89731e+07	1.67868e+07	472.618	0	124780	16.929	0.00277843	0.0164287
M465T380	465.043	380.19	6.34	1.27214	422509	283001	472.618	0	893.98	9.8041	0.00277843	0.0164287
M465T405	465.113	405.459	6.76	1.34132	4.13082e+06	2.42311e+06	472.618	0	8740.3	13.093	0.00277843	0.0164287
M465T559	465.191	559.088	9.32	1.21333	2.62202e+06	1.95104e+06	472.618	0	5547.9	12.438	0.00277843	0.0164287
M465T388	465.207	387.535	6.46	1.12682	2.4304e+06	2.08725e+06	472.618	0	5142.4	12.328	0.00277843	0.0164287
M465T661	465.234	661.452	11.02	1.35392	2.8828e+06	1.64742e+06	472.618	0	6099.7	12.575	0.00277843	0.0164287
M466T402	466.205	401.62	6.69	1.54603	876225	291364	472.618	0	1854	10.856	0.00277843	0.0164287
M467T437	467.181	436.67	7.28	1.104	4.28309e+06	3.81544e+06	472.618	0	9062.5	13.146	0.00277843	0.0164287
M467T465	467.287	464.517	7.74	1.15118	472.618	0	763588	630127	0.00061894	-10.658	0.00277843	0.0164287
M469T609	469.236	609.064	10.15	1.41661	472.618	0	5.31759e+07	2.63995e+07	8.8878e-06	-16.78	0.00277843	0.0164287
M469T721	469.305	721.079	12.02	1.39332	2.98004e+06	1.56253e+06	472.618	0	6305.4	12.622	0.00277843	0.0164287
M470T371	470.034	370.523	6.18	1.40705	1.01307e+07	5.14571e+06	472.618	0	21435	14.388	0.00277843	0.0164287
M472T449_2	472.161	448.994	7.48	1.59697	2.09776e+08	5.39239e+07	472.618	0	443860	18.76	0.00277843	0.0164287
M473T470	473.082	469.703	7.83	1.46618	597970	260586	472.618	0	1265.2	10.305	0.00277843	0.0164287
M473T392_2	473.129	391.717	6.53	1.23644	4.452e+06	3.18258e+06	472.618	0	9419.9	13.201	0.00277843	0.0164287
M473T381	473.142	380.98	6.35	1.55379	1.78627e+06	574817	472.618	0	3779.5	11.884	0.00277843	0.0164287
M474T525	474.18	524.523	8.74	1.22418	7.31421e+06	5.34213e+06	472.618	0	15476	13.918	0.00277843	0.0164287
M474T786_1	474.271	785.601	13.09	1.35479	2.71296e+08	1.5478e+08	472.618	0	574030	19.131	0.00277843	0.0164287
M475T571_2	475.096	571.395	9.52	1.36615	7.67071e+09	4.27196e+09	472.618	0	16230000	23.952	0.00277843	0.0164287
M475T571_3	475.108	571.428	9.52	1.519	5.91122e+09	2.18158e+09	472.618	0	12507000	23.576	0.00277843	0.0164287
M475T294	475.154	293.952	4.9	1.16544	1.17003e+07	9.43746e+06	472.618	0	24756	14.596	0.00277843	0.0164287
M475T786	475.276	785.601	13.09	1.36878	5.03681e+07	2.78927e+07	472.618	0	106570	16.701	0.00277843	0.0164287
M477T95	477.192	95.1199	1.59	1.36474	47655.4	26356.9	472.618	0	100.83	6.6558	0.00277843	0.0164287
M479T342	479.094	341.87	5.7	1.49815	472.618	0	395931	156612	0.0011937	-9.7104	0.00277843	0.0164287
M479T571_2	479.108	571.396	9.52	1.54714	1.6946e+07	5.61186e+06	472.618	0	35856	15.13	0.00277843	0.0164287
M479T504	479.257	503.998	8.4	1.4311	3.06066e+06	1.46576e+06	472.618	0	6476	12.661	0.00277843	0.0164287
M479T517	479.258	517.413	8.62	1.00785	6.10084e+06	6.31714e+06	472.618	0	12909	13.656	0.00277843	0.0164287
M480T465	480.227	464.98	7.75	1.57899	4.33725e+06	1.23679e+06	472.618	0	9177.1	13.164	0.00277843	0.0164287
M481T374	481.129	374.024	6.23	1.39805	1.02875e+07	5.33644e+06	472.618	0	21767	14.41	0.00277843	0.0164287
M481T575	481.257	575.396	9.59	1.17959	2.50249e+06	1.9714e+06	472.618	0	5294.9	12.37	0.00277843	0.0164287
M482T501	482.055	501.228	8.35	1.21649	1.16493e+07	8.62239e+06	472.618	0	24649	14.589	0.00277843	0.0164287
M483T450	483.164	449.778	7.5	1.27688	519761	345188	472.618	0	1099.7	10.103	0.00277843	0.0164287
M483T680	483.212	679.56	11.33	1.04274	584928	573331	472.618	0	1237.6	10.273	0.00277843	0.0164287
M485T499	485.145	499.176	8.32	1.07785	457726	424576	472.618	0	968.49	9.9196	0.00277843	0.0164287
M486T339	486.302	339.002	5.65	1.19108	1.19938e+06	926652	472.618	0	2537.7	11.309	0.00277843	0.0164287
M487T311	487.135	311.445	5.19	1.0564	3.94182e+06	3.78484e+06	472.618	0	8340.4	13.026	0.00277843	0.0164287
M487T634	487.17	633.662	10.56	1.30553	5.36525e+06	3.37872e+06	472.618	0	11352	13.471	0.00277843	0.0164287
M487T349	487.25	348.736	5.81	1.50213	1.02186e+06	399302	472.618	0	2162.1	11.078	0.00277843	0.0164287
M487T791	487.354	790.6	13.18	1.11628	4.03488e+08	3.52501e+08	472.618	0	853730	19.703	0.00277843	0.0164287
M488T97	488.184	97.1328	1.62	1.53148	1.25621e+06	442647	472.618	0	2658	11.376	0.00277843	0.0164287
M489T383	488.636	382.966	6.38	1.20117	285587	216642	472.618	0	604.27	9.239	0.00277843	0.0164287
M489T765	489.358	764.56	12.74	1.05741	1.61894e+07	1.55216e+07	472.618	0	34255	15.064	0.00277843	0.0164287
M490T427	490.173	427.185	7.12	1.1796	445596	350719	472.618	0	942.83	9.8808	0.00277843	0.0164287
M491T460_2	491.165	460.28	7.67	1.62897	8.00331e+06	1.60376e+06	472.618	0	16934	14.048	0.00277843	0.0164287
M492T437	492.136	437.115	7.29	1.56796	3.72447e+06	1.12307e+06	472.618	0	7880.5	12.944	0.00277843	0.0164287
M492T397_1	492.15	397.116	6.62	1.35605	5.77486e+06	3.28569e+06	472.618	0	12219	13.577	0.00277843	0.0164287
M492T377_2	492.191	376.93	6.28	1.26626	4.57692e+07	3.10224e+07	472.618	0	96842	16.563	0.00277843	0.0164287
M493T80	492.939	79.6984	1.33	1.30032	3.06317e+06	1.94826e+06	472.618	0	6481.3	12.662	0.00277843	0.0164287
M493T590	493.226	589.512	9.83	1.47648	4.75364e+07	2.01239e+07	472.618	0	100580	16.618	0.00277843	0.0164287
M495T367_2	494.659	366.86	6.11	1.21146	7.73869e+07	5.77783e+07	472.618	0	163740	17.321	0.00277843	0.0164287
M496T519	496.092	518.504	8.64	1.52909	472.618	0	3.84949e+08	1.36926e+08	1.2277e-06	-19.636	0.00277843	0.0164287
M497T371	497.074	370.557	6.18	1.45442	1.26833e+07	5.71483e+06	472.618	0	26836	14.712	0.00277843	0.0164287
M497T519	497.086	518.504	8.64	1.62147	472.618	0	4.10364e+08	8.81084e+07	1.1517e-06	-19.728	0.00277843	0.0164287
M497T698	497.27	697.5	11.62	1.40264	434209	222616	472.618	0	918.73	9.8435	0.00277843	0.0164287
M498T320	498.021	320.158	5.34	1.17824	472.618	0	3.29399e+06	2.6009e+06	0.00014348	-12.767	0.00277843	0.0164287
M499T86	499.105	86.0724	1.43	1.0983	8.2843e+06	7.44734e+06	472.618	0	17529	14.097	0.00277843	0.0164287
M499T466_3	499.148	466.094	7.77	1.41169	1.41802e+08	7.12376e+07	472.618	0	300030	18.195	0.00277843	0.0164287
M499T477_3	499.147	476.91	7.95	1.50277	2.44753e+07	9.54808e+06	472.618	0	51787	15.66	0.00277843	0.0164287
M499T481	499.252	480.546	8.01	1.22451	472.618	0	824340	601417	0.00057333	-10.768	0.00277843	0.0164287
M500T400	500.211	399.913	6.67	1.51972	1.60693e+06	591354	472.618	0	3400.1	11.731	0.00277843	0.0164287
M502T559	502.12	559.474	9.32	1.07341	472.618	0	987173	922598	0.00047876	-11.028	0.00277843	0.0164287
M502T98	502.189	98.0045	1.63	1.50277	4.36115e+06	1.70121e+06	472.618	0	9227.7	13.172	0.00277843	0.0164287
M503T78	503.01	78.0369	1.3	1.18505	1.56932e+07	1.22523e+07	472.618	0	33205	15.019	0.00277843	0.0164287
M503T529_2	503.099	529.067	8.82	1.31176	1.80793e+06	1.12471e+06	472.618	0	3825.4	11.901	0.00277843	0.0164287
M503T160	503.169	160.06	2.67	1.50314	4.71257e+06	1.83605e+06	472.618	0	9971.2	13.284	0.00277843	0.0164287
M503T755	503.348	754.861	12.58	1.07907	1.21011e+08	1.12146e+08	472.618	0	256040	17.966	0.00277843	0.0164287
M504T419	504.132	419.214	6.99	1.50662	1.61427e+06	621583	472.618	0	3415.6	11.738	0.00277843	0.0164287
M504T826_2	504.303	826.321	13.77	1.44787	6.30638e+07	2.89212e+07	472.618	0	133440	17.026	0.00277843	0.0164287
M504T755	504.352	755.062	12.58	1.07535	4.06994e+07	3.79393e+07	472.618	0	86115	16.394	0.00277843	0.0164287
M505T368	505.159	367.67	6.13	1.36515	1.13436e+06	632843	472.618	0	2400.2	11.229	0.00277843	0.0164287
M505T755	505.354	754.515	12.58	1.07238	9.14263e+06	8.56207e+06	472.618	0	19345	14.24	0.00277843	0.0164287
M507T467	507.215	466.889	7.78	1.53897	1.06264e+06	363670	472.618	0	2248.4	11.135	0.00277843	0.0164287
M507T778_2	507.283	777.649	12.96	1.2317	1.78082e+08	1.28381e+08	472.618	0	376800	18.523	0.00277843	0.0164287
M507T426_2	507.292	426.373	7.11	1.12638	472.618	0	4.58959e+06	3.94477e+06	0.00010298	-13.245	0.00277843	0.0164287
M508T778_2	508.293	777.697	12.96	1.00814	1.28592e+07	1.33098e+07	472.618	0	27208	14.732	0.00277843	0.0164287
M508T437	508.293	437.09	7.28	1.21159	726683	542083	472.618	0	1537.6	10.586	0.00277843	0.0164287
M509T504	509.071	504.019	8.4	1.41669	1.77174e+06	879202	472.618	0	3748.8	11.872	0.00277843	0.0164287
M509T293	509.149	293.37	4.89	1.25212	772965	537136	472.618	0	1635.5	10.676	0.00277843	0.0164287
M509T790_1	509.189	790.164	13.17	1.39566	5.68978e+06	2.96759e+06	472.618	0	12039	13.555	0.00277843	0.0164287
M515T99_2	515.227	98.6585	1.64	1.32664	2.07111e+07	1.25154e+07	472.618	0	43822	15.419	0.00277843	0.0164287
M515T415	515.294	414.688	6.91	1.24199	560259	396316	472.618	0	1185.4	10.211	0.00277843	0.0164287
M516T794	516.311	794.36	13.24	1.11928	2.75584e+06	2.39563e+06	472.618	0	5831	12.51	0.00277843	0.0164287
M519T440_1	519.185	439.659	7.33	1.4979	9.42283e+06	3.73457e+06	472.618	0	19938	14.283	0.00277843	0.0164287
M520T721	520.344	721.377	12.02	1.09511	4.08356e+06	3.68934e+06	472.618	0	8640.3	13.077	0.00277843	0.0164287
M521T525	521.12	524.719	8.75	1.3726	3.53368e+06	1.94048e+06	472.618	0	7476.8	12.868	0.00277843	0.0164287
M521T481	521.14	480.535	8.01	1.6246	336811	70235.6	472.618	0	712.65	9.477	0.00277843	0.0164287
M521T472	521.175	472.101	7.87	1.04595	5.10046e+06	4.978e+06	472.618	0	10792	13.398	0.00277843	0.0164287
M521T759_2	521.293	758.547	12.64	1.16624	1.50666e+07	1.21368e+07	472.618	0	31879	14.96	0.00277843	0.0164287
M522T714_1	522.121	714.419	11.91	1.42172	6.37226e+07	3.12436e+07	472.618	0	134830	17.041	0.00277843	0.0164287
M522T714_2	522.133	714.419	11.91	1.45408	4.37105e+07	1.97139e+07	472.618	0	92486	16.497	0.00277843	0.0164287
M522T698_3	522.13	697.936	11.63	1.59636	1.75408e+08	4.52617e+07	472.618	0	371140	18.502	0.00277843	0.0164287
M523T611	523.205	610.716	10.18	1.01527	6.37101e+06	6.52159e+06	472.618	0	13480	13.719	0.00277843	0.0164287
M523T472_2	523.237	471.807	7.86	1.11867	9.35844e+06	8.14421e+06	472.618	0	19801	14.273	0.00277843	0.0164287
M523T586	523.322	586.494	9.77	1.51743	1.58912e+06	589583	472.618	0	3362.4	11.715	0.00277843	0.0164287
M524T765	524.332	764.951	12.75	1.25476	1.49008e+06	1.03088e+06	472.618	0	3152.8	11.622	0.00277843	0.0164287
M527T752_3	527.31	752.061	12.53	1.24343	8.42159e+07	5.9471e+07	472.618	0	178190	17.443	0.00277843	0.0164287
M529T79	528.902	79.1796	1.32	1.04686	8.61528e+06	8.39676e+06	472.618	0	18229	14.154	0.00277843	0.0164287
M529T459_2	529.182	459.171	7.65	1.42249	6.69524e+06	3.27626e+06	472.618	0	14166	13.79	0.00277843	0.0164287
M529T760	529.217	760.165	12.67	1.4185	1.96295e+06	969841	472.618	0	4153.4	12.02	0.00277843	0.0164287
M529T772	529.301	772.487	12.87	1.5342	3.19187e+06	1.11331e+06	472.618	0	6753.6	12.721	0.00277843	0.0164287
M529T773_1	529.314	772.62	12.88	1.52342	3.8494e+07	1.39824e+07	472.618	0	81448	16.314	0.00277843	0.0164287
M530T476	530.148	476.464	7.94	1.16484	4.3608e+06	3.52063e+06	472.618	0	9226.9	13.172	0.00277843	0.0164287
M530T312	530.173	312.489	5.21	1.07589	498196	463583	472.618	0	1054.1	10.042	0.00277843	0.0164287
M530T773_1	530.309	772.573	12.88	1.38776	4.30822e+06	2.28772e+06	472.618	0	9115.7	13.154	0.00277843	0.0164287
M530T773_2	530.323	772.593	12.88	1.38899	7.94542e+06	4.20768e+06	472.618	0	16812	14.037	0.00277843	0.0164287
M531T525	531.073	524.838	8.75	1.28445	4.1426e+07	2.71531e+07	472.618	0	87652	16.42	0.00277843	0.0164287
M531T465_2	531.126	464.892	7.75	1.45006	1.99421e+07	9.09207e+06	472.618	0	42195	15.365	0.00277843	0.0164287
M531T355	531.124	355.48	5.92	1.21509	665838	493684	472.618	0	1408.8	10.46	0.00277843	0.0164287
M531T507	531.159	507.039	8.45	1.52507	1.76983e+06	638840	472.618	0	3744.7	11.871	0.00277843	0.0164287
M531T443_2	531.177	443.187	7.39	1.46264	8.85644e+07	3.90121e+07	472.618	0	187390	17.516	0.00277843	0.0164287
M531T773	531.314	772.6	12.88	1.18564	7.02004e+06	5.47529e+06	472.618	0	14854	13.859	0.00277843	0.0164287
M533T408	533.183	408.059	6.8	1.5828	8.77416e+06	2.45114e+06	472.618	0	18565	14.18	0.00277843	0.0164287
M533T819_3	533.37	819.279	13.65	1.46996	472.618	0	1.13679e+07	4.90441e+06	4.1575e-05	-14.554	0.00277843	0.0164287
M534T432	534.139	432.464	7.21	1.08584	793103	726770	472.618	0	1678.1	10.713	0.00277843	0.0164287
M534T765_1	534.36	764.533	12.74	1.20642	5.1338e+06	3.86582e+06	472.618	0	10862	13.407	0.00277843	0.0164287
M535T387	535.098	386.666	6.44	1.30258	194682	123008	472.618	0	411.92	8.6862	0.00277843	0.0164287
M535T683	535.207	682.761	11.38	1.46337	1.16584e+07	5.12485e+06	472.618	0	24668	14.59	0.00277843	0.0164287
M536T430	535.615	429.6	7.16	1.22918	1.90046e+07	1.37607e+07	472.618	0	40211	15.295	0.00277843	0.0164287
M539T543	539.212	542.553	9.04	1.44894	73143.4	33232.7	472.618	0	154.76	7.2739	0.00277843	0.0164287
M540T476	540.129	476.382	7.94	1.48586	5.26425e+06	2.16658e+06	472.618	0	11138	13.443	0.00277843	0.0164287
M541T740	541.246	739.865	12.33	1.03877	292123	287871	472.618	0	618.1	9.2717	0.00277843	0.0164287
M541T793_2	541.275	793.417	13.22	1.51849	472.618	0	1.56012e+07	5.76809e+06	3.0294e-05	-15.011	0.00277843	0.0164287
M543T467	542.625	467.391	7.79	1.12827	1.29857e+06	1.11244e+06	472.618	0	2747.6	11.424	0.00277843	0.0164287
M543T518	543.155	518.3	8.64	1.5451	1.80336e+07	6.02283e+06	472.618	0	38157	15.22	0.00277843	0.0164287
M545T486_2	545.16	486.135	8.1	1.4761	4.60869e+06	1.95304e+06	472.618	0	9751.4	13.251	0.00277843	0.0164287
M545T814_2	545.287	813.819	13.56	1.19425	900861	692204	472.618	0	1906.1	10.896	0.00277843	0.0164287
M547T516	547.129	515.615	8.59	1.21626	1.47975e+06	1.09539e+06	472.618	0	3131	11.612	0.00277843	0.0164287
M547T755	547.343	754.941	12.58	1.22572	9.755e+06	7.10585e+06	472.618	0	20640	14.333	0.00277843	0.0164287
M549T556_2	549.053	556.059	9.27	1.10276	472.618	0	2.52039e+07	2.24985e+07	1.8752e-05	-15.703	0.00277843	0.0164287
M549T377	549.098	376.901	6.28	1.1997	211586	160811	472.618	0	447.69	8.8064	0.00277843	0.0164287
M549T473	549.14	472.588	7.88	1.25249	5.51901e+06	3.83471e+06	472.618	0	11678	13.511	0.00277843	0.0164287
M549T325_2	549.128	324.969	5.42	1.27289	4.68184e+06	3.13485e+06	472.618	0	9906.2	13.274	0.00277843	0.0164287
M549T142_1	549.171	142.037	2.37	1.41132	1.36001e+06	683616	472.618	0	2877.6	11.491	0.00277843	0.0164287
M549T754	549.361	754.141	12.57	1.03639	2.79142e+07	2.76545e+07	472.618	0	59063	15.85	0.00277843	0.0164287
M550T825	550.304	824.662	13.74	1.10843	7.40104e+06	6.54689e+06	472.618	0	15660	13.935	0.00277843	0.0164287
M550T834_2	550.305	833.534	13.89	1.57996	514217	145759	472.618	0	1088	10.087	0.00277843	0.0164287
M552T578	552.114	577.988	9.63	1.56374	4.40826e+07	1.35643e+07	472.618	0	93273	16.509	0.00277843	0.0164287
M552T417_2	552.158	417.092	6.95	1.17349	2.24751e+06	1.78855e+06	472.618	0	4755.4	12.215	0.00277843	0.0164287
M552T788_2	552.307	787.6	13.13	1.10473	2.31436e+06	2.05907e+06	472.618	0	4896.9	12.258	0.00277843	0.0164287
M553T578	553.119	577.934	9.63	1.31513	8.44359e+06	5.21945e+06	472.618	0	17866	14.125	0.00277843	0.0164287
M553T448	553.209	448.407	7.47	1.28963	2.24474e+07	1.45709e+07	472.618	0	47496	15.536	0.00277843	0.0164287
M553T677	553.311	676.957	11.28	1.51303	5.64961e+06	2.12899e+06	472.618	0	11954	13.545	0.00277843	0.0164287
M554T440	554.083	440.357	7.34	1.26273	462811	315396	472.618	0	979.25	9.9355	0.00277843	0.0164287
M554T678	554.314	678.141	11.3	1.22676	3.53414e+06	2.56953e+06	472.618	0	7477.8	12.868	0.00277843	0.0164287
M555T501_1	555.165	500.894	8.35	1.47924	2.95827e+07	1.24217e+07	472.618	0	62593	15.934	0.00277843	0.0164287
M555T702	555.324	702.435	11.71	1.2175	735483	543102	472.618	0	1556.2	10.604	0.00277843	0.0164287
M555T765	555.34	764.533	12.74	1.48742	3.74825e+06	1.53522e+06	472.618	0	7930.8	12.953	0.00277843	0.0164287
M556T571	556.236	570.754	9.51	1.23078	1.73569e+08	1.25328e+08	472.618	0	367250	18.486	0.00277843	0.0164287
M556T639	556.28	638.504	10.64	1.12224	731671	632722	472.618	0	1548.1	10.596	0.00277843	0.0164287
M557T736_2	557.215	736.448	12.27	1.27246	603794	404330	472.618	0	1277.6	10.319	0.00277843	0.0164287
M558T454	558.472	454.099	7.57	1.26112	472.618	0	332653	227265	0.0014208	-9.4591	0.00277843	0.0164287
M560T481	560.112	480.6	8.01	1.18263	2.24507e+06	1.75963e+06	472.618	0	4750.3	12.214	0.00277843	0.0164287
M561T834	561.339	833.543	13.89	1.55333	1.67834e+06	541170	472.618	0	3551.2	11.794	0.00277843	0.0164287
M562T642_2	562.155	642.112	10.7	1.29709	745343	476750	472.618	0	1577.1	10.623	0.00277843	0.0164287
M563T490_1	563.136	489.725	8.16	1.25503	472.618	0	4.62144e+07	3.19666e+07	1.0227e-05	-16.577	0.00277843	0.0164287
M563T753_2	563.142	752.734	12.55	1.07836	6.17145e+07	5.72575e+07	472.618	0	130580	16.995	0.00277843	0.0164287
M563T413_1	563.167	413.059	6.88	1.54921	1.04569e+07	3.43274e+06	472.618	0	22125	14.433	0.00277843	0.0164287
M563T501_2	563.24	501.382	8.36	1.52172	2.95316e+07	1.0793e+07	472.618	0	62485	15.931	0.00277843	0.0164287
M563T744	563.306	744.135	12.4	1.12009	446315	387131	472.618	0	944.35	9.8832	0.00277843	0.0164287
M563T788_2	563.337	787.731	13.13	1.25225	6.54584e+07	4.55041e+07	472.618	0	138500	17.08	0.00277843	0.0164287
M563T839	563.354	839.395	13.99	1.44173	3.19337e+06	1.48816e+06	472.618	0	6756.8	12.722	0.00277843	0.0164287
M564T826_1	563.617	826.492	13.77	1.24271	1.62716e+06	1.15019e+06	472.618	0	3442.9	11.749	0.00277843	0.0164287
M564T474_2	564.163	474.025	7.9	1.16242	1.42064e+07	1.1516e+07	472.618	0	30059	14.876	0.00277843	0.0164287
M564T817_1	564.345	816.806	13.61	1.12993	3.66726e+08	3.13436e+08	472.618	0	775950	19.566	0.00277843	0.0164287
M565T817_1	565.06	816.591	13.61	1.04152	382183	375156	472.618	0	808.65	9.6594	0.00277843	0.0164287
M565T376	565.115	376.337	6.27	1.29997	126295	80091.8	472.618	0	267.22	8.0619	0.00277843	0.0164287
M565T753	565.141	752.655	12.54	1.06963	2.36947e+06	2.22831e+06	472.618	0	5013.5	12.292	0.00277843	0.0164287
M565T438_1	565.139	438.273	7.3	1.41172	3.33153e+07	1.67355e+07	472.618	0	70491	16.105	0.00277843	0.0164287
M565T428	565.139	428.053	7.13	1.16293	1.73526e+06	1.40512e+06	472.618	0	3671.6	11.842	0.00277843	0.0164287
M565T522	565.202	522.406	8.71	1.40133	1.2729e+08	6.55311e+07	472.618	0	269330	18.039	0.00277843	0.0164287
M565T501_2	565.239	500.86	8.35	1.35766	4.85258e+06	2.75152e+06	472.618	0	10267	13.326	0.00277843	0.0164287
M565T465	565.269	465.463	7.76	1.4281	8.28874e+06	3.99995e+06	472.618	0	17538	14.098	0.00277843	0.0164287
M565T805	565.31	804.929	13.42	1.25002	2.12055e+06	1.4797e+06	472.618	0	4486.8	12.131	0.00277843	0.0164287
M565T469	565.372	469.382	7.82	1.05443	168431	161785	472.618	0	356.38	8.4773	0.00277843	0.0164287
M566T817_2	566.356	816.745	13.61	1.0417	2.18732e+07	2.14911e+07	472.618	0	46281	15.498	0.00277843	0.0164287
M567T439	567.152	438.521	7.31	1.40764	1.44379e+07	7.32332e+06	472.618	0	30549	14.899	0.00277843	0.0164287
M568T786	568.383	785.845	13.1	1.33123	472.618	0	1.4669e+08	8.78343e+07	3.2219e-06	-18.244	0.00277843	0.0164287
M569T379	569.142	378.774	6.31	1.2208	597129	438371	472.618	0	1263.5	10.303	0.00277843	0.0164287
M569T755	569.328	754.559	12.58	1.12115	1.72354e+06	1.49363e+06	472.618	0	3646.8	11.832	0.00277843	0.0164287
M571T491_1	571.16	490.925	8.18	1.32272	1.36402e+09	8.30719e+08	472.618	0	2886100	21.461	0.00277843	0.0164287
M571T508	571.227	508.321	8.47	1.49662	2.50356e+07	9.96354e+06	472.618	0	52972	15.693	0.00277843	0.0164287
M571T779_1	571.284	778.747	12.98	1.02718	472.618	0	6.84681e+07	6.88083e+07	6.9027e-06	-17.144	0.00277843	0.0164287
M571T779_3	571.311	778.765	12.98	1.17932	6.56377e+07	5.17409e+07	472.618	0	138880	17.083	0.00277843	0.0164287
M572T440_1	572.046	440.403	7.34	1.43947	1.93885e+06	908764	472.618	0	4102.4	12.002	0.00277843	0.0164287
M572T316_1	572.123	315.938	5.27	1.56987	1.15681e+06	345498	472.618	0	2447.7	11.257	0.00277843	0.0164287
M573T491_1	573.168	490.801	8.18	1.27884	3.69439e+07	2.44686e+07	472.618	0	78169	16.254	0.00277843	0.0164287
M574T544	574.117	543.707	9.06	1.02323	538060	543584	472.618	0	1138.5	10.153	0.00277843	0.0164287
M576T424	575.668	424.361	7.07	1.22837	472.618	0	219603	158895	0.0021521	-8.86	0.00277843	0.0164287
M578T525	578.065	524.924	8.75	1.28236	1.31825e+07	8.67409e+06	472.618	0	27893	14.768	0.00277843	0.0164287
M578T544_2	578.18	544.119	9.07	1.23441	1.05431e+06	756132	472.618	0	2230.8	11.123	0.00277843	0.0164287
M579T514_1	579.144	514.457	8.57	1.33987	1.38894e+08	8.17252e+07	472.618	0	293880	18.165	0.00277843	0.0164287
M579T650_2	579.138	650.409	10.84	1.38642	1.07387e+07	5.72003e+06	472.618	0	22722	14.472	0.00277843	0.0164287
M579T489	579.179	489.297	8.15	1.08448	3.26886e+07	3.00369e+07	472.618	0	69165	16.078	0.00277843	0.0164287
M579T838	579.303	838.034	13.97	1.64096	2.30791e+06	405222	472.618	0	4883.3	12.254	0.00277843	0.0164287
M579T788	579.314	787.527	13.13	1.21041	1.90296e+06	1.42298e+06	472.618	0	4026.4	11.975	0.00277843	0.0164287
M581T758	581.347	758.399	12.64	1.10311	378742	337483	472.618	0	801.37	9.6463	0.00277843	0.0164287
M583T625_3	583.257	624.713	10.41	1.17893	472.618	0	4.86835e+08	3.84012e+08	9.708e-07	-19.974	0.00277843	0.0164287
M586T529_3	586.169	528.764	8.81	1.52199	1.18081e+06	430978	472.618	0	2498.4	11.287	0.00277843	0.0164287
M586T543_3	586.169	543.473	9.06	1.16654	176886	142042	472.618	0	374.27	8.5479	0.00277843	0.0164287
M587T567_2	587.148	566.561	9.44	1.29762	6.47143e+07	4.13784e+07	472.618	0	136930	17.063	0.00277843	0.0164287
M587T300	587.168	299.903	5	1.46092	281842	124537	472.618	0	596.34	9.22	0.00277843	0.0164287
M587T476_3	587.188	476.041	7.93	1.50808	1.62662e+07	6.23437e+06	472.618	0	34417	15.071	0.00277843	0.0164287
M587T457_3	587.187	457.294	7.62	1.55541	5.81075e+07	1.85707e+07	472.618	0	122950	16.908	0.00277843	0.0164287
M587T448_2	587.223	447.8	7.46	1.40566	5.51451e+06	2.81008e+06	472.618	0	11668	13.51	0.00277843	0.0164287
M588T706_2	588.171	705.829	11.76	1.47246	472.618	0	668307	286063	0.00070719	-10.466	0.00277843	0.0164287
M589T567_1	589.143	566.583	9.44	1.4169	1.09461e+07	5.43029e+06	472.618	0	23161	14.499	0.00277843	0.0164287
M591T640	590.77	640.48	10.67	1.13218	1.50279e+06	1.27936e+06	472.618	0	3179.7	11.635	0.00277843	0.0164287
M593T502_3	593.176	501.576	8.36	1.37302	1.51232e+09	8.29812e+08	472.618	0	3199900	21.61	0.00277843	0.0164287
M593T483_3	593.176	483.308	8.06	1.42291	6.77178e+08	3.31051e+08	472.618	0	1432800	20.45	0.00277843	0.0164287
M594T443	594.137	442.782	7.38	1.02052	901292	914704	472.618	0	1907	10.897	0.00277843	0.0164287
M595T634_1	595.172	633.922	10.57	1.50957	4.26715e+06	1.62711e+06	472.618	0	9028.8	13.14	0.00277843	0.0164287
M595T483_2	595.177	483.268	8.05	1.64248	2.33518e+08	4.0224e+07	472.618	0	494100	18.914	0.00277843	0.0164287
M595T502_2	595.183	501.556	8.36	1.08226	4.16017e+08	3.8361e+08	472.618	0	880240	19.748	0.00277843	0.0164287
M597T741	597.345	741.36	12.36	1.33708	144188	85044.2	472.618	0	305.08	8.2531	0.00277843	0.0164287
M599T781	599.315	781.126	13.02	1.486	2.93634e+06	1.20787e+06	472.618	0	6212.9	12.601	0.00277843	0.0164287
M600T453	600.148	453.117	7.55	1.09857	3.29655e+06	2.96196e+06	472.618	0	6975.1	12.768	0.00277843	0.0164287
M600T422	600.147	421.772	7.03	1.02501	9.82495e+06	9.90674e+06	472.618	0	20788	14.343	0.00277843	0.0164287
M600T819_1	600.323	819.357	13.66	1.07894	2.30071e+06	2.13217e+06	472.618	0	4868	12.249	0.00277843	0.0164287
M602T499_1	601.988	498.874	8.31	1.0124	472.618	0	1.65916e+07	1.70601e+07	2.8485e-05	-15.099	0.00277843	0.0164287
M605T525	605.139	524.824	8.75	1.23004	5.66089e+06	4.09248e+06	472.618	0	11978	13.548	0.00277843	0.0164287
M605T625_1	605.253	624.526	10.41	1.41293	2.16367e+07	1.08373e+07	472.618	0	45781	15.482	0.00277843	0.0164287
M607T562_2	607.224	561.663	9.36	1.30154	1.1097e+06	703954	472.618	0	2348	11.197	0.00277843	0.0164287
M608T501_1	608.147	501.495	8.36	1.21474	4.58161e+06	3.40115e+06	472.618	0	9694.1	13.243	0.00277843	0.0164287
M610T465	610.145	465.301	7.76	1.162	2.5454e+08	2.06485e+08	472.618	0	538580	19.039	0.00277843	0.0164287
M611T591_2	611.161	591.37	9.86	1.4096	6.60916e+06	3.33666e+06	472.618	0	13984	13.772	0.00277843	0.0164287
M612T617	612.343	616.633	10.28	1.09964	2.0746e+06	1.86071e+06	472.618	0	4389.6	12.1	0.00277843	0.0164287
M613T592_1	613.171	592.481	9.87	1.33482	3.42616e+07	2.0367e+07	472.618	0	72493	16.146	0.00277843	0.0164287
M613T571_1	613.171	570.585	9.51	1.12502	2.62287e+08	2.25954e+08	472.618	0	554970	19.082	0.00277843	0.0164287
M613T550_1	613.171	550.232	9.17	1.05623	7.30413e+08	7.01596e+08	472.618	0	1545500	20.56	0.00277843	0.0164287
M613T538_2	613.186	538.273	8.97	1.53042	1.62952e+09	5.76725e+08	472.618	0	3447900	21.717	0.00277843	0.0164287
M613T529_3	613.212	529.046	8.82	1.01561	1.87225e+09	1.91564e+09	472.618	0	3961500	21.918	0.00277843	0.0164287
M613T550_4	613.214	550.247	9.17	1.31089	1.8586e+09	1.15849e+09	472.618	0	3932600	21.907	0.00277843	0.0164287
M613T706	613.247	705.558	11.76	1.1148	249518	218091	472.618	0	527.95	9.0443	0.00277843	0.0164287
M613T631_1	613.269	631.035	10.52	1.16405	1.8673e+08	1.50968e+08	472.618	0	395100	18.592	0.00277843	0.0164287
M614T631_2	614.299	631.04	10.52	1.47065	3.92594e+07	1.69047e+07	472.618	0	83068	16.342	0.00277843	0.0164287
M614T839_1	614.365	839.409	13.99	1.50493	3.15882e+06	1.22336e+06	472.618	0	6683.7	12.706	0.00277843	0.0164287
M615T488_1	615.142	488.408	8.14	1.43008	1.51764e+06	728565	472.618	0	3211.1	11.649	0.00277843	0.0164287
M615T529_3	615.203	529.173	8.82	1.07182	5.91864e+07	5.54791e+07	472.618	0	125230	16.934	0.00277843	0.0164287
M615T607	615.277	606.794	10.11	1.3247	1.07201e+08	6.5032e+07	472.618	0	226820	17.791	0.00277843	0.0164287
M616T508	616.162	507.725	8.46	1.50281	1.71589e+06	669124	472.618	0	3630.6	11.826	0.00277843	0.0164287
M617T812	617.365	812.425	13.54	1.3232	6.76425e+06	4.11539e+06	472.618	0	14312	13.805	0.00277843	0.0164287
M619T698_2	619.099	697.936	11.63	1.25874	865182	594151	472.618	0	1830.6	10.838	0.00277843	0.0164287
M619T839_2	619.385	839.402	13.99	1.42416	472.618	0	3.0458e+06	1.48419e+06	0.00015517	-12.654	0.00277843	0.0164287
M621T416	620.83	415.632	6.93	1.19809	472.618	0	344357	262664	0.0013725	-9.509	0.00277843	0.0164287
M621T475_2	621.334	474.966	7.92	1.4324	1.39393e+06	665255	472.618	0	2949.4	11.526	0.00277843	0.0164287
M622T739_1	622.36	738.987	12.32	1.44423	9.42534e+06	4.36409e+06	472.618	0	19943	14.284	0.00277843	0.0164287
M623T538_2	623.174	537.585	8.96	1.47002	5.00349e+07	2.15835e+07	472.618	0	105870	16.692	0.00277843	0.0164287
M623T596	623.256	595.601	9.93	1.00819	4.51164e+06	4.66901e+06	472.618	0	9546.1	13.221	0.00277843	0.0164287
M628T625_1	628.261	624.752	10.41	1.29143	1.43934e+08	9.31162e+07	472.618	0	304550	18.216	0.00277843	0.0164287
M628T625_4	628.304	625.012	10.42	1.08433	3.42794e+07	3.15059e+07	472.618	0	72531	16.146	0.00277843	0.0164287
M629T519_2	629.195	519.037	8.65	1.49514	1.0492e+08	4.1954e+07	472.618	0	222000	17.76	0.00277843	0.0164287
M629T607_1	629.266	606.807	10.11	1.55317	472.618	0	2.59378e+08	8.3715e+07	1.8221e-06	-19.066	0.00277843	0.0164287
M630T534_3	630.154	533.622	8.89	1.48368	5.95297e+08	2.46651e+08	472.618	0	1259600	20.265	0.00277843	0.0164287
M630T494_2	630.198	494.022	8.23	1.41002	1.66713e+07	8.40851e+06	472.618	0	35274	15.106	0.00277843	0.0164287
M630T788_2	630.323	787.727	13.13	1.33958	2.80379e+06	1.65046e+06	472.618	0	5932.5	12.534	0.00277843	0.0164287
M632T457	631.774	457.411	7.62	1.19236	698880	538646	472.618	0	1478.7	10.53	0.00277843	0.0164287
M632T443	632.089	442.804	7.38	1.1143	1.39707e+06	1.22399e+06	472.618	0	2956	11.529	0.00277843	0.0164287
M634T474	634.17	473.745	7.9	1.61431	1.85498e+07	4.22349e+06	472.618	0	39249	15.26	0.00277843	0.0164287
M634T501_4	634.198	501.392	8.36	1.31559	2.43844e+07	1.50602e+07	472.618	0	51594	15.655	0.00277843	0.0164287
M634T604	634.257	604.283	10.07	1.45511	4.10343e+07	1.8455e+07	472.618	0	86824	16.406	0.00277843	0.0164287
M635T672_2	635.092	671.931	11.2	1.18328	1.74761e+06	1.36816e+06	472.618	0	3697.7	11.852	0.00277843	0.0164287
M635T557_1	635.146	556.82	9.28	1.48468	472.618	0	1.66721e+08	6.887e+07	2.8348e-06	-18.428	0.00277843	0.0164287
M635T579_2	635.166	579.295	9.65	1.33237	4.11923e+09	2.46086e+09	472.618	0	8715800	23.055	0.00277843	0.0164287
M635T501_1	635.169	501.142	8.35	1.60497	472.618	0	1.82558e+08	4.45117e+07	2.5889e-06	-18.559	0.00277843	0.0164287
M636T423	636.207	422.969	7.05	1.51591	483032	180048	472.618	0	1022	9.9972	0.00277843	0.0164287
M637T529	637.152	529.187	8.82	1.36852	6.664e+06	3.69215e+06	472.618	0	14100	13.783	0.00277843	0.0164287
M637T557_3	637.191	556.789	9.28	1.23034	5.99885e+08	4.33491e+08	472.618	0	1269300	20.276	0.00277843	0.0164287
M637T603	637.254	603.451	10.06	1.23251	1.13848e+07	8.19545e+06	472.618	0	24089	14.556	0.00277843	0.0164287
M637T730	637.285	729.811	12.16	1.20091	472.618	0	276603	209908	0.0017087	-9.1929	0.00277843	0.0164287
M639T457_3	639.186	457.413	7.62	1.37725	9.7461e+08	5.29846e+08	472.618	0	2062200	20.976	0.00277843	0.0164287
M642T588	642.161	588.137	9.8	1.03962	1.32452e+07	1.30558e+07	472.618	0	28025	14.774	0.00277843	0.0164287
M642T833	642.371	832.649	13.88	1.4464	2.54797e+06	1.17286e+06	472.618	0	5391.2	12.396	0.00277843	0.0164287
M643T651_1	643.194	651.38	10.86	1.35454	69085.8	39165.8	472.618	0	146.18	7.1916	0.00277843	0.0164287
M644T586_1	644.257	586.218	9.77	1.47877	3.73909e+07	1.57222e+07	472.618	0	79114	16.272	0.00277843	0.0164287
M645T559_1	645.194	559.301	9.32	1.36604	2.11018e+07	1.17547e+07	472.618	0	44649	15.446	0.00277843	0.0164287
M651T415_2	651.239	415.368	6.92	1.47088	1.15554e+07	4.97223e+06	472.618	0	24450	14.578	0.00277843	0.0164287
M652T533_1	652.156	533.096	8.88	1.41362	2.92425e+08	1.46232e+08	472.618	0	618730	19.239	0.00277843	0.0164287
M652T551_3	652.181	551.251	9.19	1.51366	1.08545e+09	4.08181e+08	472.618	0	2296700	21.131	0.00277843	0.0164287
M653T664_2	653.174	664.324	11.07	1.38535	6.13267e+06	3.27436e+06	472.618	0	12976	13.664	0.00277843	0.0164287
M654T614_1	654.112	613.615	10.23	1.44937	2.68352e+06	1.22556e+06	472.618	0	5678	12.471	0.00277843	0.0164287
M654T493_1	654.125	493.28	8.22	1.23824	3.60183e+06	2.56662e+06	472.618	0	7621	12.896	0.00277843	0.0164287
M655T493	655.132	493.09	8.22	1.57172	313878	92782	472.618	0	664.13	9.3753	0.00277843	0.0164287
M655T839	655.374	839.416	13.99	1.57541	2.12242e+06	616576	472.618	0	4490.8	12.133	0.00277843	0.0164287
M656T85_1	656.104	85.1488	1.42	1.2669	1.362e+06	921787	472.618	0	2881.8	11.493	0.00277843	0.0164287
M656T614_1	656.182	613.862	10.23	1.39927	4.4126e+08	2.28259e+08	472.618	0	933650	19.833	0.00277843	0.0164287
M656T608_1	656.182	608.141	10.14	1.16326	1.1369e+08	9.20351e+07	472.618	0	240550	17.876	0.00277843	0.0164287
M656T687	656.213	686.966	11.45	1.23374	2.97666e+07	2.1382e+07	472.618	0	62983	15.943	0.00277843	0.0164287
M657T614_1	657.191	613.85	10.23	1.37253	1.66123e+08	9.12488e+07	472.618	0	351500	18.423	0.00277843	0.0164287
M659T320_2	659.191	319.761	5.33	1.05798	5.28771e+06	5.06478e+06	472.618	0	11188	13.45	0.00277843	0.0164287
M660T603	659.5	603.458	10.06	1.34537	2.07125e+06	1.20478e+06	472.618	0	4382.5	12.098	0.00277843	0.0164287
M660T441_1	660.143	440.856	7.35	1.23774	660901	471088	472.618	0	1398.4	10.45	0.00277843	0.0164287
M660T779_2	660.383	779.489	12.99	1.27598	348127	231481	472.618	0	736.59	9.5247	0.00277843	0.0164287
M662T570	662.203	569.659	9.49	1.25107	472.618	0	3.67487e+06	2.55972e+06	0.00012861	-12.925	0.00277843	0.0164287
M663T501_2	663.165	501.411	8.36	1.36202	2.63153e+06	1.47829e+06	472.618	0	5568	12.443	0.00277843	0.0164287
M663T342_2	663.219	342.086	5.7	1.05406	842166	811228	472.618	0	1781.9	10.799	0.00277843	0.0164287
M664T829_1	664.394	828.593	13.81	1.27969	1.88509e+06	1.24629e+06	472.618	0	3988.6	11.962	0.00277843	0.0164287
M667T542	667.156	542.466	9.04	1.21162	611656	456196	472.618	0	1294.2	10.338	0.00277843	0.0164287
M667T454_2	667.216	453.587	7.56	1.22457	5.76975e+06	4.21109e+06	472.618	0	12208	13.576	0.00277843	0.0164287
M669T650_2	669.244	650.094	10.83	1.36942	1.92469e+06	1.06412e+06	472.618	0	4072.4	11.992	0.00277843	0.0164287
M671T790_2	671.487	790.084	13.17	1.06452	4.74211e+07	4.49625e+07	472.618	0	100340	16.614	0.00277843	0.0164287
M672T462_1	672.187	461.673	7.69	1.13444	3.33711e+06	2.83109e+06	472.618	0	7060.9	12.786	0.00277843	0.0164287
M672T560_1	672.196	560.422	9.34	1.57401	4.99234e+07	1.46103e+07	472.618	0	105630	16.689	0.00277843	0.0164287
M672T599_3	672.211	599.437	9.99	1.29667	2.06536e+08	1.32298e+08	472.618	0	437000	18.737	0.00277843	0.0164287
M672T652	672.257	651.534	10.86	1.36025	937887	528686	472.618	0	1984.5	10.955	0.00277843	0.0164287
M672T714_2	672.262	713.531	11.89	1.1113	561688	494212	472.618	0	1188.5	10.215	0.00277843	0.0164287
M673T574_1	673.198	574.317	9.57	1.00474	1.37432e+07	1.42996e+07	472.618	0	29079	14.828	0.00277843	0.0164287
M675T682	675.199	682.396	11.37	1.20111	1.50997e+07	1.14742e+07	472.618	0	31949	14.963	0.00277843	0.0164287
M675T664	675.204	663.821	11.06	1.59318	1.10697e+07	2.91281e+06	472.618	0	23422	14.516	0.00277843	0.0164287
M675T781	675.364	780.521	13.01	1.27443	1.41061e+07	9.41892e+06	472.618	0	29847	14.865	0.00277843	0.0164287
M676T571_3	676.206	570.603	9.51	1.51435	7.47096e+07	2.80266e+07	472.618	0	158080	17.27	0.00277843	0.0164287
M676T634	676.244	633.648	10.56	1.22456	472.618	0	1.05893e+06	772610	0.00044631	-11.13	0.00277843	0.0164287
M677T781	677.375	780.659	13.01	1.28469	8.70671e+06	5.70404e+06	472.618	0	18422	14.169	0.00277843	0.0164287
M677T819	677.39	818.88	13.65	1.50691	4.50838e+06	1.73463e+06	472.618	0	9539.2	13.22	0.00277843	0.0164287
M678T819	678.398	818.684	13.64	1.5411	2.22269e+06	754383	472.618	0	4702.9	12.199	0.00277843	0.0164287
M678T832_2	678.493	831.957	13.87	1.35648	1.14301e+07	6.4977e+06	472.618	0	24185	14.562	0.00277843	0.0164287
M679T634_2	679.204	633.668	10.56	1.4594	6.61855e+07	2.94186e+07	472.618	0	140040	17.095	0.00277843	0.0164287
M679T360_2	679.214	359.981	6	1.43879	3.29872e+06	1.54906e+06	472.618	0	6979.7	12.769	0.00277843	0.0164287
M679T751_1	679.418	751.258	12.52	1.13806	1.39622e+06	1.17737e+06	472.618	0	2954.2	11.529	0.00277843	0.0164287
M680T631	680.275	631	10.52	1.47433	472.618	0	2.39253e+06	1.01907e+06	0.00019754	-12.306	0.00277843	0.0164287
M681T559_1	681.175	559.14	9.32	1.60982	472.618	0	2.59274e+07	6.10704e+06	1.8229e-05	-15.743	0.00277843	0.0164287
M683T525	682.681	524.642	8.74	1.24898	2.48115e+06	1.73458e+06	472.618	0	5249.8	12.358	0.00277843	0.0164287
M686T505	686.164	504.917	8.42	1.47004	7.394e+06	3.18924e+06	472.618	0	15645	13.933	0.00277843	0.0164287
M686T748	686.331	747.92	12.47	1.23601	3.94688e+06	2.82356e+06	472.618	0	8351.1	13.028	0.00277843	0.0164287
M686T385_2	686.4	385.424	6.42	1.28757	2.37707e+06	1.5487e+06	472.618	0	5029.6	12.296	0.00277843	0.0164287
M687T552_1	687.139	551.553	9.19	1.65972	1.16872e+08	1.50857e+07	472.618	0	247290	17.916	0.00277843	0.0164287
M688T734	688.315	733.573	12.23	1.60529	113706	27547.2	472.618	0	240.59	7.9104	0.00277843	0.0164287
M691T360_2	691.213	359.516	5.99	1.36036	3.52384e+06	1.98666e+06	472.618	0	7456	12.864	0.00277843	0.0164287
M692T610_2	692.292	609.929	10.17	1.42526	2.67616e+06	1.30049e+06	472.618	0	5662.4	12.467	0.00277843	0.0164287
M693T400	693.195	400.466	6.67	1.26375	9.37284e+07	6.38196e+07	472.618	0	198320	17.597	0.00277843	0.0164287
M693T595_3	693.192	594.968	9.92	1.43383	1.09227e+07	5.19546e+06	472.618	0	23111	14.496	0.00277843	0.0164287
M694T799_2	694.477	798.962	13.32	1.28487	472.618	0	2.92918e+08	1.91847e+08	1.6135e-06	-19.241	0.00277843	0.0164287
M695T821_2	695.49	820.785	13.68	1.2622	4.2268e+08	2.88618e+08	472.618	0	894340	19.77	0.00277843	0.0164287
M696T799_1	696.479	799.436	13.32	1.36705	4.71657e+07	2.62167e+07	472.618	0	99797	16.607	0.00277843	0.0164287
M696T821_2	696.495	820.596	13.68	1.17386	8.74137e+07	6.95346e+07	472.618	0	184960	17.497	0.00277843	0.0164287
M698T668_1	698.197	668.231	11.14	1.20633	2.18122e+09	1.64288e+09	472.618	0	4615200	22.138	0.00277843	0.0164287
M700T838_1	699.505	838.387	13.97	1.53952	3.33275e+08	1.13856e+08	472.618	0	705170	19.428	0.00277843	0.0164287
M700T668_3	700.234	668.239	11.14	1.22992	1.40166e+09	1.01363e+09	472.618	0	2965700	21.5	0.00277843	0.0164287
M702T626_1	702.196	626.112	10.44	1.56307	8.41197e+06	2.59635e+06	472.618	0	17799	14.119	0.00277843	0.0164287
M703T458_1	703.16	457.839	7.63	1.58334	3.67106e+07	1.02254e+07	472.618	0	77675	16.245	0.00277843	0.0164287
M704T502	704.264	502.416	8.37	1.13884	6.08862e+06	5.12912e+06	472.618	0	12883	13.653	0.00277843	0.0164287
M705T425_1	705.177	424.546	7.08	1.33011	7.48017e+06	4.48881e+06	472.618	0	15827	13.95	0.00277843	0.0164287
M705T585_1	705.212	584.547	9.74	1.30226	2.00962e+06	1.27332e+06	472.618	0	4252.1	12.054	0.00277843	0.0164287
M705T585_2	705.23	584.643	9.74	1.48856	1.92743e+06	786580	472.618	0	4078.2	11.994	0.00277843	0.0164287
M706T463	706.219	462.883	7.71	1.41553	472.618	0	1.00876e+06	501886	0.00046851	-11.06	0.00277843	0.0164287
M707T559_2	707.217	559.203	9.32	1.21948	472.618	0	7.86137e+07	5.789e+07	6.0119e-06	-17.344	0.00277843	0.0164287
M708T324_1	708.179	324.033	5.4	1.38581	3.78251e+07	2.01757e+07	472.618	0	80033	16.288	0.00277843	0.0164287
M709T457_1	709.159	457.421	7.62	1.54948	2.22575e+06	729713	472.618	0	4709.4	12.201	0.00277843	0.0164287
M710T802_1	710.407	802.424	13.37	1.18424	472.618	0	5.50907e+06	4.30681e+06	8.5789e-05	-13.509	0.00277843	0.0164287
M712T233_2	712.174	232.976	3.88	1.19287	882747	679864	472.618	0	1867.8	10.867	0.00277843	0.0164287
M713T413_2	713.179	412.677	6.88	1.45982	6.69156e+06	2.97063e+06	472.618	0	14159	13.789	0.00277843	0.0164287
M715T618	715.233	618.296	10.3	1.43178	8.15072e+06	3.89707e+06	472.618	0	17246	14.074	0.00277843	0.0164287
M716T650_1	716.215	650.415	10.84	1.42302	5.17684e+06	2.52987e+06	472.618	0	10954	13.419	0.00277843	0.0164287
M717T633_2	717.137	633.202	10.55	1.44359	5.75568e+06	2.66942e+06	472.618	0	12178	13.572	0.00277843	0.0164287
M717T632_1	717.218	632.259	10.54	1.34226	2.29416e+06	1.34303e+06	472.618	0	4854.2	12.245	0.00277843	0.0164287
M717T839_1	717.445	839.399	13.99	1.37881	1.12992e+06	611906	472.618	0	2390.8	11.223	0.00277843	0.0164287
M719T581	719.146	580.731	9.68	1.59174	4.53886e+06	1.20465e+06	472.618	0	9603.7	13.229	0.00277843	0.0164287
M719T595_1	719.197	595.336	9.92	1.29067	1.37545e+08	8.91096e+07	472.618	0	291030	18.151	0.00277843	0.0164287
M722T781_2	722.395	780.585	13.01	1.41643	4.5973e+07	2.28335e+07	472.618	0	97273	16.57	0.00277843	0.0164287
M724T458	724.143	457.87	7.63	1.4528	1.54373e+06	698442	472.618	0	3266.3	11.673	0.00277843	0.0164287
M724T634_1	724.189	633.908	10.57	1.59459	6.4058e+06	1.67111e+06	472.618	0	13554	13.726	0.00277843	0.0164287
M725T334	724.652	334.443	5.57	1.05957	1.14762e+06	1.09614e+06	472.618	0	2428.2	11.246	0.00277843	0.0164287
M725T84_4	725.065	84.4829	1.41	1.48449	1.16764e+07	4.82591e+06	472.618	0	24706	14.593	0.00277843	0.0164287
M727T831	727.408	830.835	13.85	1.22251	1.74212e+06	1.27581e+06	472.618	0	3686.1	11.848	0.00277843	0.0164287
M728T508_1	728.097	507.676	8.46	1.33144	8.73569e+06	5.2283e+06	472.618	0	18484	14.174	0.00277843	0.0164287
M729T697_1	729.222	696.761	11.61	1.4971	2.2572e+07	8.96936e+06	472.618	0	47760	15.544	0.00277843	0.0164287
M729T758_1	729.418	758.258	12.64	1.35279	1.33858e+06	766620	472.618	0	2832.3	11.468	0.00277843	0.0164287
M731T599_2	731.233	599.32	9.99	1.43922	1.49803e+06	702567	472.618	0	3169.6	11.63	0.00277843	0.0164287
M731T649_1	731.282	648.82	10.81	1.06044	3.01838e+06	2.87981e+06	472.618	0	6386.5	12.641	0.00277843	0.0164287
M733T557_2	733.145	557.301	9.29	1.34062	1.2924e+08	7.59291e+07	472.618	0	273460	18.061	0.00277843	0.0164287
M733T839	733.441	839.346	13.99	1.61568	810993	182568	472.618	0	1716	10.745	0.00277843	0.0164287
M734T576_2	734.209	575.963	9.6	1.15887	1.62528e+07	1.32522e+07	472.618	0	34389	15.07	0.00277843	0.0164287
M735T577_1	735.192	576.647	9.61	1.29266	1.85809e+07	1.19926e+07	472.618	0	39315	15.263	0.00277843	0.0164287
M735T370_1	735.217	370.421	6.17	1.60965	7.22119e+06	1.70297e+06	472.618	0	15279	13.899	0.00277843	0.0164287
M735T602_2	735.241	601.921	10.03	1.61924	1.07906e+07	2.36094e+06	472.618	0	22832	14.479	0.00277843	0.0164287
M736T591	736.234	591.162	9.85	1.32908	2.05526e+06	1.23567e+06	472.618	0	4348.7	12.086	0.00277843	0.0164287
M737T691_1	737.191	691.385	11.52	1.58115	8.86198e+06	2.49805e+06	472.618	0	18751	14.195	0.00277843	0.0164287
M738T725_1	737.915	724.598	12.08	1.41509	7.58723e+06	3.78047e+06	472.618	0	16054	13.971	0.00277843	0.0164287
M739T821_1	738.518	820.67	13.68	1.22916	7.72377e+07	5.59284e+07	472.618	0	163430	17.318	0.00277843	0.0164287
M739T732_4	739.253	731.701	12.2	1.64199	5.85813e+08	1.01547e+08	472.618	0	1239500	20.241	0.00277843	0.0164287
M739T839_1	739.432	839.389	13.99	1.18337	7.17412e+06	5.61671e+06	472.618	0	15180	13.89	0.00277843	0.0164287
M740T832	739.518	831.654	13.86	1.1453	1.45835e+07	1.21575e+07	472.618	0	30857	14.913	0.00277843	0.0164287
M740T821_1	739.518	820.983	13.68	1.17881	472.618	0	9.1085e+06	7.18581e+06	5.1888e-05	-14.234	0.00277843	0.0164287
M741T457_1	741.096	457.411	7.62	1.4338	2.75654e+06	1.31109e+06	472.618	0	5832.5	12.51	0.00277843	0.0164287
M741T504_1	741.108	504.461	8.41	1.39824	1.29491e+06	671196	472.618	0	2739.9	11.42	0.00277843	0.0164287
M741T539_1	741.167	538.868	8.98	1.26681	3.21098e+06	2.17394e+06	472.618	0	6794	12.73	0.00277843	0.0164287
M741T496	741.204	496.146	8.27	1.03152	943486	941354	472.618	0	1996.3	10.963	0.00277843	0.0164287
M741T732_3	741.243	731.763	12.2	1.36718	2.2461e+08	1.24814e+08	472.618	0	475250	18.858	0.00277843	0.0164287
M742T700_2	742.408	700.057	11.67	1.01313	1.40104e+06	1.43852e+06	472.618	0	2964.4	11.534	0.00277843	0.0164287
M743T691	743.234	691.414	11.52	1.45735	4.34551e+07	1.94246e+07	472.618	0	91946	16.488	0.00277843	0.0164287
M743T462_2	743.25	462.137	7.7	1.60303	5.1311e+06	1.26769e+06	472.618	0	10857	13.406	0.00277843	0.0164287
M746T839_2	745.528	838.965	13.98	1.47367	1.28754e+08	5.49575e+07	472.618	0	272430	18.056	0.00277843	0.0164287
M749T533_2	749.151	532.633	8.88	1.5934	6.89046e+06	1.81067e+06	472.618	0	14579	13.832	0.00277843	0.0164287
M749T817_1	749.444	817.345	13.62	1.49115	1.09473e+07	4.43267e+06	472.618	0	23163	14.5	0.00277843	0.0164287
M750T628_2	750.253	628.208	10.47	1.37542	472.618	0	2.44276e+07	1.3333e+07	1.9348e-05	-15.657	0.00277843	0.0164287
M751T650	751.197	650.466	10.84	1.33367	2.35452e+06	1.40267e+06	472.618	0	4981.9	12.282	0.00277843	0.0164287
M754T446_2	754.117	445.55	7.43	1.03502	472.618	0	3.26805e+06	3.24409e+06	0.00014462	-12.755	0.00277843	0.0164287
M755T647_2	755.21	646.948	10.78	1.4391	3.98981e+06	1.87214e+06	472.618	0	8441.9	13.043	0.00277843	0.0164287
M756T836	756.479	835.986	13.93	1.51219	472.618	0	1.16311e+07	4.39593e+06	4.0634e-05	-14.587	0.00277843	0.0164287
M757T806_2	757.395	805.651	13.43	1.22684	1.91311e+06	1.39057e+06	472.618	0	4047.9	11.983	0.00277843	0.0164287
M758T594_1	758.213	594.466	9.91	1.34567	3.2729e+06	1.90274e+06	472.618	0	6925.1	12.758	0.00277843	0.0164287
M759T545_2	759.206	544.951	9.08	1.2046	2.93737e+06	2.21858e+06	472.618	0	6215.1	12.602	0.00277843	0.0164287
M761T610_1	761.164	609.84	10.16	1.44414	2.27141e+06	1.0518e+06	472.618	0	4806	12.231	0.00277843	0.0164287
M761T688_1	761.194	688.134	11.47	1.52558	8.68844e+07	3.13104e+07	472.618	0	183840	17.488	0.00277843	0.0164287
M761T668_1	761.196	668.327	11.14	1.3349	2.19776e+07	1.30626e+07	472.618	0	46502	15.505	0.00277843	0.0164287
M761T669	761.23	668.568	11.14	1.46891	7.4655e+07	3.23063e+07	472.618	0	157960	17.269	0.00277843	0.0164287
M763T580	763.145	580.196	9.67	1.232	3.11117e+07	2.24166e+07	472.618	0	65828	16.006	0.00277843	0.0164287
M763T565	763.167	564.86	9.41	1.52487	1.8515e+06	668809	472.618	0	3917.5	11.936	0.00277843	0.0164287
M764T602_2	764.243	602.197	10.04	1.32314	3.11386e+06	1.89455e+06	472.618	0	6588.5	12.686	0.00277843	0.0164287
M764T653	764.247	653.352	10.89	1.32305	472.618	0	588252	357740	0.00080343	-10.282	0.00277843	0.0164287
M765T688	765.186	687.634	11.46	1.20403	5.32498e+07	4.02646e+07	472.618	0	112670	16.782	0.00277843	0.0164287
M765T670	765.214	669.671	11.16	1.48568	3.34426e+07	1.37723e+07	472.618	0	70760	16.111	0.00277843	0.0164287
M769T628_1	769.216	628.323	10.47	1.43695	2.07477e+07	9.7905e+06	472.618	0	43899	15.422	0.00277843	0.0164287
M770T430_1	770.179	429.536	7.16	1.58839	3.67652e+06	995165	472.618	0	7779.1	12.925	0.00277843	0.0164287
M770T469_1	770.213	469.296	7.82	1.03496	9.34703e+06	9.28025e+06	472.618	0	19777	14.272	0.00277843	0.0164287
M771T582	771.075	582.167	9.7	1.02122	1.96295e+07	1.99099e+07	472.618	0	41534	15.342	0.00277843	0.0164287
M771T583	771.092	582.639	9.71	1.32289	6.13405e+06	3.73426e+06	472.618	0	12979	13.664	0.00277843	0.0164287
M771T432_1	771.198	431.592	7.19	1.43458	5.13954e+06	2.43988e+06	472.618	0	10875	13.409	0.00277843	0.0164287
M772T444_2	772.231	443.64	7.39	1.55128	3.79267e+06	1.23402e+06	472.618	0	8024.8	12.97	0.00277843	0.0164287
M773T608_2	773.152	608.35	10.14	1.20195	472.618	0	1.57421e+07	1.19452e+07	3.0022e-05	-15.024	0.00277843	0.0164287
M774T626_2	774.158	625.956	10.43	1.57276	472.618	0	1.81579e+07	5.34752e+06	2.6028e-05	-15.23	0.00277843	0.0164287
M775T573_2	775.477	573.264	9.55	1.67797	3.42718e+06	197521	472.618	0	7251.5	12.824	0.00277843	0.0164287
M777T660_2	777.212	659.707	11	1.56036	2.26617e+07	7.0832e+06	472.618	0	47949	15.549	0.00277843	0.0164287
M777T634_5	777.267	634.226	10.57	1.20172	5.91765e+07	4.49222e+07	472.618	0	125210	16.934	0.00277843	0.0164287
M778T650_1	778.208	650.394	10.84	1.4371	3.11544e+06	1.46935e+06	472.618	0	6591.9	12.686	0.00277843	0.0164287
M779T731	779.2	730.511	12.18	1.5023	3.01926e+06	1.1795e+06	472.618	0	6388.4	12.641	0.00277843	0.0164287
M783T448_1	783.185	448.413	7.47	1.18747	3.70517e+06	2.88079e+06	472.618	0	7839.7	12.937	0.00277843	0.0164287
M784T357_1	784.155	356.967	5.95	1.27831	1.16013e+06	768832	472.618	0	2454.7	11.261	0.00277843	0.0164287
M784T599	784.185	599.047	9.98	1.35745	994977	564215	472.618	0	2105.2	11.04	0.00277843	0.0164287
M789T747_2	789.248	746.645	12.44	1.4632	1.29374e+07	5.6897e+06	472.618	0	27374	14.741	0.00277843	0.0164287
M789T660_4	789.259	660.137	11	1.40628	2.47552e+08	1.25974e+08	472.618	0	523790	18.999	0.00277843	0.0164287
M794T628_2	794.251	628.324	10.47	1.54292	1.30639e+06	440068	472.618	0	2764.1	11.433	0.00277843	0.0164287
M797T462_2	797.196	462.449	7.71	1.00825	4.40002e+06	4.55309e+06	472.618	0	9309.9	13.185	0.00277843	0.0164287
M797T347_1	797.329	346.958	5.78	1.0511	530869	513566	472.618	0	1123.3	10.133	0.00277843	0.0164287
M798T745_4	798.257	744.807	12.41	1.03464	2.03953e+06	2.02561e+06	472.618	0	4315.4	12.075	0.00277843	0.0164287
M799T798_1	799.43	797.573	13.29	1.47761	1.22238e+07	5.15742e+06	472.618	0	25864	14.659	0.00277843	0.0164287
M800T419	800.207	419.007	6.98	1.13034	472.618	0	9.77617e+06	8.34971e+06	4.8344e-05	-14.336	0.00277843	0.0164287
M801T772	801.217	772.122	12.87	1.60395	4.85853e+07	1.19297e+07	472.618	0	102800	16.649	0.00277843	0.0164287
M801T634_1	801.222	633.967	10.57	1.14402	472502	394344	472.618	0	999.76	9.9654	0.00277843	0.0164287
M801T634_2	801.237	633.98	10.57	1.25937	593291	406870	472.618	0	1255.3	10.294	0.00277843	0.0164287
M803T839_1	802.558	838.84	13.98	1.28632	4.66413e+07	3.04644e+07	472.618	0	98687	16.591	0.00277843	0.0164287
M803T599_2	803.15	599.114	9.99	1.61571	1.06385e+07	2.39566e+06	472.618	0	22510	14.458	0.00277843	0.0164287
M803T572_1	803.321	571.597	9.53	1.35144	2.68182e+06	1.54051e+06	472.618	0	5674.4	12.47	0.00277843	0.0164287
M803T572_2	803.339	571.719	9.53	1.40928	4.30987e+06	2.17745e+06	472.618	0	9119.1	13.155	0.00277843	0.0164287
M803T450_2	803.4	450.112	7.5	1.49071	3.73624e+07	1.51497e+07	472.618	0	79054	16.271	0.00277843	0.0164287
M804T838_2	803.595	838.025	13.97	1.19635	472.618	0	4.23541e+07	3.24459e+07	1.1159e-05	-16.451	0.00277843	0.0164287
M804T766	804.262	765.539	12.76	1.53572	1.29433e+06	448691	472.618	0	2738.6	11.419	0.00277843	0.0164287
M805T652	805.242	651.873	10.86	1.28938	1.53477e+06	996430	472.618	0	3247.4	11.665	0.00277843	0.0164287
M805T633_2	805.247	633.303	10.56	1.56998	2.09452e+07	6.25432e+06	472.618	0	44317	15.436	0.00277843	0.0164287
M807T462_3	807.233	462.18	7.7	1.37192	4.63516e+06	2.54918e+06	472.618	0	9807.4	13.26	0.00277843	0.0164287
M808T396_2	808.205	395.893	6.6	1.13163	136547	115982	472.618	0	288.92	8.1745	0.00277843	0.0164287
M809T99_2	809.204	98.6432	1.64	1.2158	2.87666e+06	2.13145e+06	472.618	0	6086.6	12.571	0.00277843	0.0164287
M809T725_1	809.211	725	12.08	1.55422	1.41441e+07	4.54404e+06	472.618	0	29927	14.869	0.00277843	0.0164287
M809T647	809.329	647.484	10.79	1.32371	1.79714e+06	1.09207e+06	472.618	0	3802.5	11.893	0.00277843	0.0164287
M811T84_2	811.021	84.0419	1.4	1.30443	472.618	0	249317	157053	0.0018956	-9.0431	0.00277843	0.0164287
M811T768_1	811.235	768.217	12.8	1.49692	3.54889e+06	1.41083e+06	472.618	0	7509	12.874	0.00277843	0.0164287
M812T85_2	812.106	84.5243	1.41	1.3827	1.12173e+07	6.02478e+06	472.618	0	23734	14.535	0.00277843	0.0164287
M813T798	812.549	797.674	13.29	1.06574	317595	300111	472.618	0	671.99	9.3923	0.00277843	0.0164287
M813T768_2	813.261	768.301	12.81	1.44928	606271	276778	472.618	0	1282.8	10.325	0.00277843	0.0164287
M814T450_3	814.238	449.892	7.5	1.39172	3.4316e+07	1.80615e+07	472.618	0	72608	16.148	0.00277843	0.0164287
M815T460	815.178	460.236	7.67	1.35079	2.85822e+06	1.64408e+06	472.618	0	6047.6	12.562	0.00277843	0.0164287
M815T519_2	815.23	519.289	8.65	1.15587	2.10928e+07	1.72835e+07	472.618	0	44630	15.446	0.00277843	0.0164287
M817T396	817.235	395.656	6.59	1.21931	169765	124701	472.618	0	359.2	8.4887	0.00277843	0.0164287
M818T697_2	818.212	697.48	11.62	1.52815	3.76865e+07	1.34523e+07	472.618	0	79740	16.283	0.00277843	0.0164287
M819T550_1	819.283	550.41	9.17	1.38929	905739	479107	472.618	0	1916.4	10.904	0.00277843	0.0164287
M822T652_1	822.209	652.235	10.87	1.46543	1.79807e+06	785647	472.618	0	3804.5	11.893	0.00277843	0.0164287
M825T821	824.554	821.225	13.69	1.32173	5.80208e+07	3.54052e+07	472.618	0	122760	16.906	0.00277843	0.0164287
M827T669	827.168	668.549	11.14	1.52107	3.80452e+06	1.39359e+06	472.618	0	8049.9	12.975	0.00277843	0.0164287
M828T838	827.596	838.237	13.97	1.16932	2.97971e+07	2.38812e+07	472.618	0	63047	15.944	0.00277843	0.0164287
M829T836_1	828.534	835.594	13.93	1.00057	795860	832985	472.618	0	1683.9	10.718	0.00277843	0.0164287
M831T650_1	831.372	649.929	10.83	1.05127	166674	160885	472.618	0	352.66	8.4621	0.00277843	0.0164287
M831T650_2	831.391	649.929	10.83	1.06163	167502	159089	472.618	0	354.41	8.4693	0.00277843	0.0164287
M836T410_1	836.228	409.885	6.83	1.38835	570988	302584	472.618	0	1208.1	10.239	0.00277843	0.0164287
M841T667_2	841.258	666.552	11.11	1.07422	2.98728e+06	2.78923e+06	472.618	0	6320.7	12.626	0.00277843	0.0164287
M842T667	842.249	666.601	11.11	1.46618	3.50406e+06	1.528e+06	472.618	0	7414.1	12.856	0.00277843	0.0164287
M842T634	842.255	634.227	10.57	1.47327	1.41021e+06	602432	472.618	0	2983.8	11.543	0.00277843	0.0164287
M844T742_1	844.247	741.915	12.37	1.49403	472.618	0	4.49391e+06	1.80313e+06	0.00010517	-13.215	0.00277843	0.0164287
M845T506_1	845.223	506.125	8.44	1.19357	840748	646740	472.618	0	1778.9	10.797	0.00277843	0.0164287
M845T801_1	845.25	800.76	13.35	1.46634	2.6898e+06	1.17236e+06	472.618	0	5691.3	12.475	0.00277843	0.0164287
M845T801_3	845.28	800.813	13.35	1.63554	4.99654e+06	935061	472.618	0	10572	13.368	0.00277843	0.0164287
M846T836	845.526	835.697	13.93	1.23651	2.43187e+06	1.73809e+06	472.618	0	5145.5	12.329	0.00277843	0.0164287
M847T795_1	847.236	795.163	13.25	1.54092	7.72439e+06	2.62395e+06	472.618	0	16344	13.996	0.00277843	0.0164287
M847T693_1	847.243	693.152	11.55	1.05548	846952	814039	472.618	0	1792	10.807	0.00277843	0.0164287
M849T490_2	849.179	490.472	8.17	1.21372	1.21736e+07	9.05345e+06	472.618	0	25758	14.653	0.00277843	0.0164287
M849T450_4	849.398	450.098	7.5	1.3501	2.0796e+07	1.1981e+07	472.618	0	44002	15.425	0.00277843	0.0164287
M854T829_1	853.898	829.047	13.82	1.49989	581631	228864	472.618	0	1230.7	10.265	0.00277843	0.0164287
M854T829_2	853.915	828.995	13.82	1.56147	774882	240816	472.618	0	1639.6	10.679	0.00277843	0.0164287
M855T698_1	855.142	697.6	11.63	1.62191	425561	90916.1	472.618	0	900.43	9.8145	0.00277843	0.0164287
M855T698_2	855.159	697.78	11.63	1.54679	330930	109594	472.618	0	700.21	9.4516	0.00277843	0.0164287
M855T660	855.261	659.895	11	1.60667	635717	153061	472.618	0	1345.1	10.393	0.00277843	0.0164287
M858T731_1	858.16	731.092	12.18	1.45972	4.69329e+06	2.08401e+06	472.618	0	9930.4	13.278	0.00277843	0.0164287
M858T731_2	858.175	730.724	12.18	1.56093	4.82135e+06	1.50292e+06	472.618	0	10201	13.316	0.00277843	0.0164287
M864T773	864.246	772.559	12.88	1.41023	2.02252e+07	1.0196e+07	472.618	0	42794	15.385	0.00277843	0.0164287
M864T763_2	864.489	762.511	12.71	1.0878	4.90541e+06	4.4835e+06	472.618	0	10379	13.341	0.00277843	0.0164287
M865T708_2	865.253	708.09	11.8	1.5647	3.40271e+06	1.04215e+06	472.618	0	7199.7	12.814	0.00277843	0.0164287
M870T519	870.193	518.594	8.64	1.33471	3.76153e+07	2.23656e+07	472.618	0	79589	16.28	0.00277843	0.0164287
M874T651_1	874.041	650.985	10.85	1.37696	2.54826e+06	1.38597e+06	472.618	0	5391.8	12.397	0.00277843	0.0164287
M875T708_2	875.176	707.923	11.8	1.01492	360342	368604	472.618	0	762.44	9.5745	0.00277843	0.0164287
M879T464	879.159	463.567	7.73	1.35436	2.41178e+07	1.37719e+07	472.618	0	51030	15.639	0.00277843	0.0164287
M884T521_2	883.738	521.066	8.68	1.06998	2.23914e+06	2.10452e+06	472.618	0	4737.7	12.21	0.00277843	0.0164287
M891T514	891.191	514.16	8.57	1.20332	6.62253e+06	5.01332e+06	472.618	0	14012	13.774	0.00277843	0.0164287
M893T759_3	893.284	759.219	12.65	1.48856	5.24814e+06	2.14211e+06	472.618	0	11104	13.439	0.00277843	0.0164287
M894T459_2	894.211	458.84	7.65	1.25644	1.60891e+06	1.10976e+06	472.618	0	3404.3	11.733	0.00277843	0.0164287
M895T84_2	895.072	84.4829	1.41	1.38929	8.76017e+06	4.63597e+06	472.618	0	18535	14.178	0.00277843	0.0164287
M897T511_1	897.198	511.462	8.52	1.60169	1.50847e+07	3.76067e+06	472.618	0	31917	14.962	0.00277843	0.0164287
M897T714	897.269	714.278	11.9	1.18868	138878	107407	472.618	0	293.85	8.1989	0.00277843	0.0164287
M905T519_2	905.153	518.658	8.64	1.16312	5.72935e+06	4.63875e+06	472.618	0	12123	13.565	0.00277843	0.0164287
M905T577	905.296	576.693	9.61	1.37627	5.34948e+06	2.91421e+06	472.618	0	11319	13.466	0.00277843	0.0164287
M907T525_2	907.244	525.098	8.75	1.08035	2.00561e+06	1.85453e+06	472.618	0	4243.6	12.051	0.00277843	0.0164287
M909T442	909.179	441.935	7.37	1.4506	1.13824e+07	5.18183e+06	472.618	0	24084	14.556	0.00277843	0.0164287
M911T521_1	911.197	520.648	8.68	1.17315	1.92039e+07	1.52937e+07	472.618	0	40633	15.31	0.00277843	0.0164287
M924T777_1	924.377	777.482	12.96	1.18916	3.83449e+06	2.97293e+06	472.618	0	8113.3	12.986	0.00277843	0.0164287
M930T493_3	930.234	493.233	8.22	1.40035	1.13895e+07	5.87667e+06	472.618	0	24099	14.557	0.00277843	0.0164287
M933T529_1	933.281	529.497	8.82	1.43658	1.32294e+06	624664	472.618	0	2799.2	11.451	0.00277843	0.0164287
M934T775_4	933.743	775.033	12.92	1.39317	472.618	0	1.20255e+07	6.3082e+06	3.9301e-05	-14.635	0.00277843	0.0164287
M945T765_2	944.74	764.874	12.75	1.18463	472.618	0	356633	278277	0.0013252	-9.5596	0.00277843	0.0164287
M948T763_1	948.382	763.437	12.72	1.07528	493119	459294	472.618	0	1043.4	10.027	0.00277843	0.0164287
M948T763_2	948.406	763.424	12.72	1.29022	433786	280969	472.618	0	917.84	9.8421	0.00277843	0.0164287
M950T807_1	949.512	807.37	13.46	1.27005	472.618	0	5.21391e+06	3.50932e+06	9.0645e-05	-13.429	0.00277843	0.0164287
M950T775_2	949.701	775.144	12.92	1.40349	472.618	0	581366	297553	0.00081294	-10.265	0.00277843	0.0164287
M953T502_2	953.324	501.63	8.36	1.47527	5.64207e+06	2.39686e+06	472.618	0	11938	13.543	0.00277843	0.0164287
M975T502	975.284	501.524	8.36	1.08828	1.30807e+07	1.19473e+07	472.618	0	27677	14.756	0.00277843	0.0164287
M977T818_1	976.706	818.394	13.64	1.28613	363064	236920	472.618	0	768.2	9.5853	0.00277843	0.0164287
M980T233_2	980.279	233.009	3.88	1.27945	2.46013e+06	1.62726e+06	472.618	0	5205.3	12.346	0.00277843	0.0164287
M987T469	987.259	468.791	7.81	1.15266	889025	731929	472.618	0	1881.1	10.877	0.00277843	0.0164287
M159T714	159.031	713.866	11.9	1.54039	4.38945e+07	1.07518e+08	3.91843e+08	4.97239e+07	0.11202	-3.1582	0.00366455	0.0164287
M202T212	202.132	212.3	3.54	1.1595	1.11896e+06	2.73972e+06	1.77582e+07	1.32737e+07	0.063011	-3.9883	0.00366455	0.0164287
M257T834_2	257.217	834.049	13.9	1.50822	3.48062e+07	1.16747e+07	1.92976e+06	4.72578e+06	18.037	4.1728	0.00366455	0.0164287
M273T477_2	273.177	476.877	7.95	1.45942	7.75741e+06	1.90005e+07	1.43022e+08	5.70389e+07	0.054239	-4.2045	0.00366455	0.0164287
M277T459	277.128	458.639	7.64	1.6193	9.43721e+06	1.63518e+06	446348	1.09217e+06	21.143	4.4021	0.00366455	0.0164287
M300T306	300.163	305.603	5.09	1.38787	18260	43569.9	8.11905e+06	4.30085e+06	0.002249	-8.7965	0.00366455	0.0164287
M361T431	361.157	431.351	7.19	1.04825	5.28216e+06	1.29374e+07	7.79285e+07	6.94604e+07	0.067782	-3.8829	0.00366455	0.0164287
M369T403	369.12	403.271	6.72	1.39872	831508	2.03561e+06	9.86938e+06	4.21542e+06	0.084251	-3.5692	0.00366455	0.0164287
M386T439	386.126	438.751	7.31	1.00058	117091	285655	3.78014e+07	3.94637e+07	0.0030975	-8.3347	0.00366455	0.0164287
M387T645	387.061	644.751	10.75	1.56763	112862	275295	1.67623e+06	383694	0.067331	-3.8926	0.00366455	0.0164287
M392T481	392.172	480.537	8.01	1.37252	4.53707e+06	1.11123e+07	8.00647e+07	3.99716e+07	0.056668	-4.1413	0.00366455	0.0164287
M420T562	420.195	562.323	9.37	1.50511	208414	509351	5.97758e+06	2.17449e+06	0.034866	-4.842	0.00366455	0.0164287
M420T314	420.208	314.034	5.23	1.4109	52269.9	126877	2.15032e+06	1.04837e+06	0.024308	-5.3624	0.00366455	0.0164287
M446T683	446.153	683.29	11.39	1.46856	1.17661e+06	2.88093e+06	2.41095e+07	9.50732e+06	0.048803	-4.3569	0.00366455	0.0164287
M462T805	462.273	805.408	13.42	1.32283	4.70496e+06	1.15236e+07	1.1094e+08	6.36505e+07	0.04241	-4.5594	0.00366455	0.0164287
M479T544	479.153	544.017	9.07	1.12029	26966.1	64895.5	3.41557e+06	2.94074e+06	0.007895	-6.9848	0.00366455	0.0164287
M481T337	481.158	336.612	5.61	1.21502	3.31991e+06	2.38392e+06	92901.4	226403	35.736	5.1593	0.00366455	0.0164287
M486T598	486.21	597.79	9.96	1.57926	772632	1.8914e+06	9.20503e+06	1.47952e+06	0.083936	-3.5746	0.00366455	0.0164287
M511T572_2	511.085	571.669	9.53	1.48824	4.61748e+06	1.13093e+07	3.46686e+07	4.78276e+06	0.13319	-2.9085	0.00366455	0.0164287
M533T666_2	533.16	665.654	11.09	1.36587	349585	855147	6.33835e+07	3.51155e+07	0.0055154	-7.5023	0.00366455	0.0164287
M629T513_2	629.197	512.845	8.55	1.05771	8.0249e+06	1.96557e+07	1.85839e+08	1.69265e+08	0.043182	-4.5334	0.00366455	0.0164287
M666T233_2	666.172	233.39	3.89	1.2328	31065.1	74935.9	3.44155e+06	2.45278e+06	0.0090265	-6.7916	0.00366455	0.0164287
M718T595_2	718.194	595.235	9.92	1.40537	1.13511e+07	2.78032e+07	2.95689e+08	1.42314e+08	0.038389	-4.7032	0.00366455	0.0164287
M747T617_1	747.211	617.089	10.28	1.43063	2.67309e+06	6.54654e+06	4.30805e+07	1.82378e+07	0.062049	-4.0105	0.00366455	0.0164287
M753T815	753.412	814.999	13.58	1.23094	92781.3	226109	2.60323e+06	1.79805e+06	0.035641	-4.8103	0.00366455	0.0164287
M816T397	816.2	396.539	6.61	1.33472	897245	2.19663e+06	1.48601e+07	8.00615e+06	0.06038	-4.0498	0.00366455	0.0164287
M860T692	860.065	691.741	11.53	1.39838	2.41085e+07	1.24697e+07	50759.7	123178	474.95	8.8916	0.00366455	0.0164287
M897T84_1	897.051	84.2077	1.4	1.43805	2.25006e+06	984636	97481.3	237622	23.082	4.5287	0.00366455	0.0164287
M955T823_2	954.597	823.107	13.72	1.41764	1.95497e+06	4.78751e+06	2.62443e+07	1.1035e+07	0.074491	-3.7468	0.00366455	0.0164287
M992T795_1	991.586	794.899	13.25	1.11761	145007	354036	7.00479e+06	5.96968e+06	0.020701	-5.5941	0.00366455	0.0164287
M273T369	273.115	369.01	6.15	1.357	833408	1.41787e+06	5.77898e+06	2.42429e+06	0.14421	-2.7937	0.00433691	0.0164287
M300T450	300.115	449.702	7.5	1.35152	1.48365e+06	2.70664e+06	2.91881e+07	1.56827e+07	0.05083	-4.2982	0.00433691	0.0164287
M330T786	330.244	785.535	13.09	1.17981	1.96512e+06	3.8508e+06	6.01386e+07	4.56575e+07	0.032676	-4.9356	0.00433691	0.0164287
M461T826	461.277	826.321	13.77	1.28845	3.06835e+06	5.33373e+06	5.11046e+07	3.07924e+07	0.060041	-4.0579	0.00433691	0.0164287
M469T431	469.155	430.667	7.18	1.34138	392319	607484	5.4608e+06	2.91042e+06	0.071843	-3.799	0.00433691	0.0164287
M471T665	471.165	665.23	11.09	1.37004	5.77098e+06	1.24939e+07	2.52965e+08	1.35944e+08	0.022813	-5.454	0.00433691	0.0164287
M505T480	505.074	480.361	8.01	1.43558	1.17191e+06	1.82332e+06	7.93245e+06	2.63156e+06	0.14774	-2.7589	0.00433691	0.0164287
M549T446	549.169	446.031	7.43	1.15736	1.24936e+06	1.93487e+06	2.6581e+07	2.0616e+07	0.047002	-4.4111	0.00433691	0.0164287
M584T522	584.218	521.948	8.7	1.52118	2.48611e+07	7.83019e+06	1.94189e+06	3.02098e+06	12.802	3.6784	0.00433691	0.0164287
M686T750_2	686.314	750.254	12.5	1.25164	1.87368e+07	1.22922e+07	936123	1.53662e+06	20.015	4.323	0.00433691	0.0164287
M701T745	701.294	744.575	12.41	1.5432	43283.8	83072.6	1.78134e+06	579100	0.024298	-5.363	0.00433691	0.0164287
M777T139_2	777.26	138.952	2.32	1.485	358649	556761	2.77928e+06	829420	0.12904	-2.9541	0.00433691	0.0164287
M827T582_2	827.229	582.444	9.71	1.45313	283897	498030	2.72673e+06	985963	0.10412	-3.2637	0.00433691	0.0164287
M441T833	441.294	832.814	13.88	1.36356	1.31806e+06	2.20483e+06	3.48148e+07	1.86288e+07	0.037859	-4.7232	0.00477182	0.0164287
M637T516	637.13	515.94	8.6	1.53421	7.68345e+06	1.03364e+07	4.86728e+07	9.8793e+06	0.15786	-2.6633	0.00477182	0.0164287
M820T805_1	819.501	805.332	13.42	1.09839	3.69663e+06	6.40787e+06	1.09176e+08	9.45981e+07	0.033859	-4.8843	0.00477182	0.0164287
M188T750	188.039	750.315	12.51	1.38745	3.26078e+06	3.63818e+06	2.92783e+07	1.33397e+07	0.11137	-3.1665	0.00499812	0.0164287
M278T198	277.958	198.169	3.3	1.24272	266529	263567	2.04411e+07	1.42622e+07	0.013039	-6.261	0.00499812	0.0164287
M299T124	299.104	124.171	2.07	1.50908	1.01221e+06	1.01356e+06	8.51767e+06	2.68186e+06	0.11884	-3.0729	0.00499812	0.0164287
M511T839_2	511.323	839.389	13.99	1.15687	6.97217e+06	6.8086e+06	5.05483e+08	4.07764e+08	0.013793	-6.1799	0.00499812	0.0164287
M529T401_1	529.107	400.993	6.68	1.18749	1.01592e+06	955328	2.17188e+07	1.60698e+07	0.046776	-4.4181	0.00499812	0.0164287
M91T605	91.0046	604.541	10.08	1.3173	2.95734e+07	1.29053e+07	1.09822e+08	4.76826e+07	0.26928	-1.8928	0.00507487	0.0164287
M91T440	91.0044	439.896	7.33	1.44308	1.19554e+07	9.50458e+06	4.24411e+07	1.04947e+07	0.28169	-1.8278	0.00507487	0.0164287
M91T434	91.0563	434.449	7.24	1.44332	3.75813e+06	1.73117e+06	1.08227e+07	2.7848e+06	0.34724	-1.526	0.00507487	0.0164287
M92T336	92.0264	336.487	5.61	1.67475	6.27123e+06	688190	2.70119e+07	1.3974e+06	0.23217	-2.1068	0.00507487	0.0164287
M92T174	92.0264	173.915	2.9	1.39043	947973	153060	3.08372e+06	1.11698e+06	0.30741	-1.7018	0.00507487	0.0164287
M92T331	92.0516	330.509	5.51	1.57633	3.03506e+06	1.36994e+06	8.6257e+06	858626	0.35186	-1.5069	0.00507487	0.0164287
M92T434	92.0597	434.247	7.24	1.4475	534594	297803	3.11794e+06	1.14789e+06	0.17146	-2.5441	0.00507487	0.0164287
M93T371	93.036	371.243	6.19	1.06758	9.02928e+07	3.70871e+07	4.95466e+08	3.80531e+08	0.18224	-2.4561	0.00507487	0.0164287
M97T649	96.9606	649.478	10.82	1.46521	1.74796e+09	4.7365e+08	5.50627e+08	2.23257e+08	3.1745	1.6665	0.00507487	0.0164287
M97T80	96.9698	79.5357	1.33	1.16325	7.36375e+09	2.25149e+09	4.45628e+09	6.86115e+08	1.6524	0.7246	0.00507487	0.0164287
M97T91	97.0307	90.7547	1.51	1.18529	1.57661e+08	1.72518e+07	2.35856e+08	5.85386e+07	0.66846	-0.58108	0.00507487	0.0164287
M97T768_2	97.0304	767.518	12.79	1.48872	1.85217e+07	9.64398e+06	1.1131e+08	3.66081e+07	0.1664	-2.5873	0.00507487	0.0164287
M98T98	98.0259	98.2001	1.64	1.33273	4.59405e+07	8.45294e+06	1.14967e+08	4.03306e+07	0.3996	-1.3234	0.00507487	0.0164287
M98T99	98.0623	98.6491	1.64	1.43261	5.29938e+06	951527	2.0224e+07	7.0575e+06	0.26203	-1.9322	0.00507487	0.0164287
M99T36_2	99.0464	36.01	0.6	1.5337	1.91911e+07	2.90861e+06	1.00176e+07	1.34921e+06	1.9157	0.9379	0.00507487	0.0164287
M99T143	99.0466	142.726	2.38	1.42521	1.72636e+07	9.55479e+06	1.65877e+08	7.16054e+07	0.10407	-3.2643	0.00507487	0.0164287
M100T87	100.005	86.5661	1.44	1.43863	8.47047e+07	1.66031e+07	1.71199e+08	3.70932e+07	0.49477	-1.0152	0.00507487	0.0164287
M100T100	100.078	99.8697	1.66	1.58586	1.78725e+06	1.2979e+06	7.97172e+06	1.09584e+06	0.2242	-2.1572	0.00507487	0.0164287
M101T595	101.025	594.894	9.91	1.44489	8.5513e+08	5.94491e+08	5.51473e+09	2.07021e+09	0.15506	-2.6891	0.00507487	0.0164287
M101T99	101.062	99.1432	1.65	1.29307	1.97597e+06	710311	5.25819e+07	3.26302e+07	0.037579	-4.7339	0.00507487	0.0164287
M102T139	101.935	139.039	2.32	1.22197	2.13044e+06	1.76584e+06	3.52941e+07	2.42521e+07	0.060362	-4.0502	0.00507487	0.0164287
M102T36	102.029	35.9856	0.6	1.46131	1.37396e+08	1.30865e+07	9.41661e+07	1.39309e+07	1.4591	0.54506	0.00507487	0.0164287
M102T92	102.03	92.1413	1.54	1.41792	1.57999e+08	2.72843e+07	4.12458e+08	1.22938e+08	0.38307	-1.3843	0.00507487	0.0164287
M103T39	102.958	39.267	0.65	1.41376	5.7286e+06	1.93027e+06	1.12075e+07	1.94308e+06	0.51114	-0.96821	0.00507487	0.0164287
M103T81_1	103.005	81.429	1.36	1.56105	8.4207e+07	5.68074e+07	3.37669e+08	5.48615e+07	0.24938	-2.0036	0.00507487	0.0164287
M103T36	103.03	36.1155	0.6	1.36983	3.89965e+07	1.26186e+07	1.56729e+07	2.61495e+06	2.4882	1.3151	0.00507487	0.0164287
M103T62	103.03	61.5348	1.03	1.47728	1.91711e+07	3.79135e+06	8.80537e+06	2.189e+06	2.1772	1.1225	0.00507487	0.0164287
M103T94	103.042	93.9489	1.57	1.34609	1.2343e+08	3.48212e+07	1.2463e+09	6.5139e+08	0.099038	-3.3359	0.00507487	0.0164287
M105T82	105.02	82.4503	1.37	1.40482	8.96625e+08	1.98812e+08	3.29158e+09	1.20669e+09	0.2724	-1.8762	0.00507487	0.0164287
M106T131	105.962	131.497	2.19	1.42273	823184	439729	8.08267e+06	3.52319e+06	0.10185	-3.2955	0.00507487	0.0164287
M106T37	106.031	36.5567	0.61	1.37378	7.2604e+06	2.65185e+06	2.04613e+06	1.06131e+06	3.5483	1.8271	0.00507487	0.0164287
M106T370	106.044	370.488	6.17	1.3539	2.41319e+06	556016	1.09602e+07	4.85354e+06	0.22018	-2.1833	0.00507487	0.0164287
M107T70	106.93	70.4463	1.17	1.47329	3.4847e+06	422810	2.29248e+06	284216	1.5201	0.60413	0.00507487	0.0164287
M107T336	107.038	336.487	5.61	1.66852	3.08989e+07	4.22557e+06	1.21077e+08	8.05275e+06	0.2552	-1.9703	0.00507487	0.0164287
M107T172	107.038	171.845	2.86	1.33142	2.29775e+06	339862	7.3641e+06	3.01338e+06	0.31202	-1.6803	0.00507487	0.0164287
M107T90	107.036	90.1653	1.5	1.3543	5.84843e+07	1.01125e+07	9.87614e+07	2.06605e+07	0.59218	-0.7559	0.00507487	0.0164287
M107T319	107.051	319.074	5.32	1.3905	3.0977e+06	2.0814e+06	1.70569e+07	7.06739e+06	0.18161	-2.4611	0.00507487	0.0164287
M107T329	107.052	329.063	5.48	1.41329	668959	656073	6.51969e+06	2.8536e+06	0.10261	-3.2848	0.00507487	0.0164287
M107T198	107.052	197.501	3.29	1.44292	1.07366e+06	158343	2.17692e+08	1.00648e+08	0.004932	-7.6636	0.00507487	0.0164287
M108T607	108.023	607.155	10.12	1.56115	1.59497e+07	9.11604e+06	7.63534e+07	1.64551e+07	0.20889	-2.2592	0.00507487	0.0164287
M108T732	108.023	732.215	12.2	1.41921	1.28064e+07	2.0259e+06	2.89784e+07	7.71672e+06	0.44193	-1.1781	0.00507487	0.0164287
M108T99	108.023	98.758	1.65	1.59547	5.29031e+06	643146	1.05381e+07	1.2002e+06	0.50202	-0.99419	0.00507487	0.0164287
M108T197	108.055	197.333	3.29	1.10386	7.23652e+06	318471	1.66718e+07	8.40182e+06	0.43406	-1.204	0.00507487	0.0164287
M108T519	108.398	518.549	8.64	1.47964	2.80564e+07	4.60336e+06	8.33449e+07	2.27266e+07	0.33663	-1.5708	0.00507487	0.0164287
M109T36_1	109.031	35.9856	0.6	1.36999	2.61554e+08	7.72048e+07	1.19269e+08	1.46777e+07	2.193	1.1329	0.00507487	0.0164287
M109T406	109.032	406.349	6.77	1.04502	2.82545e+08	2.19345e+08	5.7171e+07	2.04862e+07	4.9421	2.3051	0.00507487	0.0164287
M110T434	109.935	434.287	7.24	1.46426	1.09508e+06	452194	3.10417e+06	756064	0.35278	-1.5032	0.00507487	0.0164287
M111T143	111.022	143.248	2.39	1.60451	8.64257e+07	2.45265e+07	3.46917e+08	5.88052e+07	0.24913	-2.0051	0.00507487	0.0164287
M111T209	111.022	208.517	3.48	1.36841	1.91646e+08	4.04972e+07	3.73253e+08	9.21445e+07	0.51345	-0.96171	0.00507487	0.0164287
M111T619	111.021	619.118	10.32	1.25175	1.50076e+08	9.80355e+07	8.81365e+06	7.05502e+06	17.028	4.0898	0.00507487	0.0164287
M111T566	111.021	565.671	9.43	1.42814	1.26203e+08	5.1213e+07	1.59383e+07	1.44376e+07	7.9182	2.9852	0.00507487	0.0164287
M111T499	111.021	498.767	8.31	1.45132	6.14951e+07	1.80489e+07	1.19152e+07	1.34822e+07	5.1611	2.3677	0.00507487	0.0164287
M111T402	111.021	401.594	6.69	1.53629	8.21234e+07	2.65671e+07	5.26191e+06	1.23076e+06	15.607	3.9641	0.00507487	0.0164287
M111T99_3	111.047	98.9833	1.65	1.39569	1.65913e+07	1.55824e+06	5.74777e+07	2.12685e+07	0.28866	-1.7926	0.00507487	0.0164287
M111T62	111.047	61.9267	1.03	1.29906	3.91746e+07	1.83204e+07	9.61167e+06	4.44035e+06	4.0757	2.0271	0.00507487	0.0164287
M111T308	111.083	308.313	5.14	1.32208	183192	100564	1.38842e+06	728028	0.13194	-2.922	0.00507487	0.0164287
M112T512	111.902	511.521	8.53	1.50235	1.79593e+07	5.39074e+06	3.7253e+07	5.2679e+06	0.48209	-1.0526	0.00507487	0.0164287
M112T312	112.006	311.907	5.2	1.42496	1.54817e+06	283642	9.92531e+06	4.06472e+06	0.15598	-2.6806	0.00507487	0.0164287
M112T52	112.006	51.6	0.86	1.31802	1.03578e+06	396662	3.70865e+06	1.5944e+06	0.27929	-1.8402	0.00507487	0.0164287
M112T143	112.025	143.233	2.39	1.51639	3.8009e+06	1.76411e+06	1.13364e+07	2.18314e+06	0.33528	-1.5765	0.00507487	0.0164287
M113T588	112.986	587.52	9.79	1.57543	6.08711e+08	1.39592e+08	1.36129e+09	1.68291e+08	0.44716	-1.1611	0.00507487	0.0164287
M113T807	112.986	807.248	13.45	1.58234	1.15509e+09	1.75141e+08	3.71657e+08	1.32195e+08	3.1079	1.636	0.00507487	0.0164287
M113T90_1	113.025	90.3486	1.51	1.33132	8.07892e+09	1.22612e+09	1.30988e+10	2.74374e+09	0.61677	-0.6972	0.00507487	0.0164287
M113T591	113.025	591.03	9.85	1.49243	5.29118e+08	2.61283e+08	1.34978e+09	2.03162e+08	0.392	-1.3511	0.00507487	0.0164287
M114T97	114.022	97.2862	1.62	1.37413	6.45386e+07	3.77131e+07	3.77818e+08	1.67284e+08	0.17082	-2.5495	0.00507487	0.0164287
M114T143	114.066	143.069	2.38	1.57323	2.16646e+06	960509	1.85017e+07	4.7024e+06	0.1171	-3.0942	0.00507487	0.0164287
M115T604	114.902	604.265	10.07	1.14904	2.15673e+07	6.84284e+06	5.35721e+07	2.56215e+07	0.40259	-1.3126	0.00507487	0.0164287
M115T77	115.004	77.3607	1.29	1.50306	7.77536e+09	5.53459e+08	1.04935e+10	9.03327e+08	0.74097	-0.43252	0.00507487	0.0164287
M115T100	115.006	99.621	1.66	1.5322	1.15932e+08	5.67582e+07	2.95913e+08	2.79572e+07	0.39178	-1.3519	0.00507487	0.0164287
M115T85	115.024	85.1903	1.42	1.51122	6.53868e+07	7.60648e+06	3.78823e+07	7.13655e+06	1.7261	0.78748	0.00507487	0.0164287
M115T36	115.041	35.9193	0.6	1.37442	1.24525e+08	3.59106e+07	5.70321e+07	8.57544e+06	2.1834	1.1266	0.00507487	0.0164287
M115T269	115.042	269.346	4.49	1.47312	5.46247e+07	4.75612e+07	6.57581e+08	2.53356e+08	0.083069	-3.5895	0.00507487	0.0164287
M116T280	115.922	279.625	4.66	1.50126	1.73253e+08	3.993e+07	5.00767e+07	2.71613e+07	3.4598	1.7907	0.00507487	0.0164287
M116T77	116.008	77.3002	1.29	1.50581	3.227e+08	2.55015e+07	4.54031e+08	4.38447e+07	0.71074	-0.4926	0.00507487	0.0164287
M116T100_2	116.007	99.6235	1.66	1.50615	7.21976e+06	2.15863e+06	1.48787e+07	2.01753e+06	0.48524	-1.0432	0.00507487	0.0164287
M116T837	116.037	836.831	13.95	1.17257	2.85723e+08	1.94301e+08	4.1163e+07	1.59875e+07	6.9413	2.7952	0.00507487	0.0164287
M116T528	116.052	527.885	8.8	1.61401	3.90363e+06	1.2482e+06	2.0307e+07	3.52922e+06	0.19223	-2.3791	0.00507487	0.0164287
M116T130	116.073	129.863	2.16	1.28482	4.54215e+07	2.29322e+07	3.70671e+08	2.11804e+08	0.12254	-3.0287	0.00507487	0.0164287
M116T113	116.073	112.79	1.88	1.26572	3.83337e+08	9.63147e+07	2.1721e+09	1.20981e+09	0.17648	-2.5024	0.00507487	0.0164287
M116T99	116.073	99.4266	1.66	1.28438	1.26336e+09	3.10946e+08	2.44511e+09	7.09556e+08	0.51669	-0.95263	0.00507487	0.0164287
M117T604	116.929	604.277	10.07	1.49722	7.52173e+08	3.31312e+08	2.11084e+09	4.26025e+08	0.35634	-1.4887	0.00507487	0.0164287
M117T687_1	116.929	686.639	11.44	1.49303	3.28047e+09	1.88424e+09	1.3995e+10	3.87978e+09	0.2344	-2.0929	0.00507487	0.0164287
M117T832	116.929	831.891	13.86	1.40279	6.56582e+08	4.40118e+08	6.45321e+09	2.94129e+09	0.10174	-3.297	0.00507487	0.0164287
M117T111	117.02	111.323	1.86	1.45564	2.40376e+07	1.42996e+07	3.33611e+08	1.38294e+08	0.072053	-3.7948	0.00507487	0.0164287
M117T158	117.02	158.453	2.64	1.51726	6.40654e+07	4.37624e+07	2.1296e+08	3.37928e+07	0.30083	-1.733	0.00507487	0.0164287
M117T277	117.02	276.693	4.61	1.26797	7.24705e+07	1.54143e+07	1.58469e+08	5.60275e+07	0.45732	-1.1287	0.00507487	0.0164287
M117T425	117.037	424.811	7.08	1.26034	8.63728e+07	4.54727e+07	5.25405e+08	2.97335e+08	0.16439	-2.6048	0.00507487	0.0164287
M117T370	117.037	370.488	6.17	1.40597	1.97179e+07	5.01531e+06	8.44322e+07	3.25716e+07	0.23353	-2.0983	0.00507487	0.0164287
M117T491	117.036	490.673	8.18	1.34564	5.88625e+07	1.13981e+07	3.03469e+08	1.41777e+08	0.19397	-2.3661	0.00507487	0.0164287
M117T359	117.036	358.796	5.98	1.32358	2.3196e+07	3.55923e+06	4.38634e+07	1.20509e+07	0.52882	-0.91914	0.00507487	0.0164287
M117T443_2	117.037	442.774	7.38	1.39976	7.85141e+07	1.50139e+07	3.25831e+08	1.26904e+08	0.24097	-2.0531	0.00507487	0.0164287
M117T562	117.036	562.458	9.37	1.4022	4.20043e+07	7.22232e+06	2.62049e+08	1.12822e+08	0.16029	-2.6412	0.00507487	0.0164287
M117T366	117.056	366.252	6.1	1.35161	3.05079e+07	6.08816e+06	6.81981e+07	2.07729e+07	0.44734	-1.1605	0.00507487	0.0164287
M117T99	117.077	99.4266	1.66	1.30501	6.70613e+07	1.59154e+07	1.32847e+08	3.82977e+07	0.5048	-0.98621	0.00507487	0.0164287
M118T441	117.931	440.995	7.35	1.37419	1.62892e+07	9.45874e+06	1.77821e+08	8.78991e+07	0.091605	-3.4484	0.00507487	0.0164287
M118T579	118.031	579.256	9.65	1.54171	3.29076e+06	1.74031e+06	1.53634e+07	3.69939e+06	0.21419	-2.223	0.00507487	0.0164287
M118T553	118.031	553.171	9.22	1.54494	1.54871e+06	1.05121e+06	9.3284e+06	2.37805e+06	0.16602	-2.5906	0.00507487	0.0164287
M118T634	118.04	633.898	10.56	1.54493	9.47363e+06	2.89148e+06	2.77197e+07	5.36899e+06	0.34177	-1.5489	0.00507487	0.0164287
M118T425	118.039	424.811	7.08	1.27029	6.30857e+06	3.63958e+06	6.84748e+07	4.16695e+07	0.09213	-3.4402	0.00507487	0.0164287
M118T490	118.039	490.469	8.17	1.09423	4.60539e+06	1.02163e+06	3.76875e+07	2.99164e+07	0.1222	-3.0327	0.00507487	0.0164287
M118T687_2	118.04	686.544	11.44	1.01494	6.44537e+07	8.57606e+06	2.9989e+08	2.40988e+08	0.21492	-2.2181	0.00507487	0.0164287
M118T87	118.053	87.4699	1.46	1.54356	1.87236e+09	2.31304e+08	3.40149e+09	4.58967e+08	0.55045	-0.86131	0.00507487	0.0164287
M118T331_2	118.068	330.752	5.51	1.57818	4.26336e+06	2.15603e+06	1.37097e+07	1.63445e+06	0.31097	-1.6851	0.00507487	0.0164287
M118T315	118.068	314.587	5.24	1.58164	2.86664e+06	875444	8.54713e+06	1.33583e+06	0.33539	-1.5761	0.00507487	0.0164287
M119T83	118.932	82.7199	1.38	1.38729	1.6914e+07	5.37691e+06	6.88715e+07	2.70942e+07	0.24559	-2.0257	0.00507487	0.0164287
M119T105	118.933	105.01	1.75	1.44571	8.36236e+06	3.29517e+06	1.08679e+06	634902	7.6946	2.9438	0.00507487	0.0164287
M119T89	119.037	89.1137	1.49	1.45734	9.6763e+08	1.42435e+08	1.55148e+09	2.18691e+08	0.62368	-0.68111	0.00507487	0.0164287
M119T742	119.052	741.505	12.36	1.47965	7.32136e+07	1.24704e+07	3.9557e+08	1.34615e+08	0.18508	-2.4337	0.00507487	0.0164287
M119T718_2	119.051	718.38	11.97	1.11172	2.38689e+07	1.18218e+07	1.51105e+08	1.11344e+08	0.15796	-2.6623	0.00507487	0.0164287
M119T302	119.051	301.717	5.03	1.30106	9.3253e+07	3.5193e+07	4.7241e+08	2.38264e+08	0.1974	-2.3408	0.00507487	0.0164287
M119T772	119.052	772.117	12.87	1.29112	1.53397e+07	1.14861e+07	1.79655e+08	1.05742e+08	0.085384	-3.5499	0.00507487	0.0164287
M119T87	119.056	87.4699	1.46	1.48299	9.54251e+07	6.94979e+06	1.38047e+08	1.62748e+07	0.69125	-0.53272	0.00507487	0.0164287
M120T89	120.04	89.3401	1.49	1.43791	3.46421e+07	7.51227e+06	6.55634e+07	1.24669e+07	0.52838	-0.92036	0.00507487	0.0164287
M120T36	120.047	36.0929	0.6	1.2637	6.30764e+06	707931	8.61137e+06	1.39995e+06	0.73248	-0.44914	0.00507487	0.0164287
M120T741	120.055	741.483	12.36	1.48362	5.33608e+06	4.93723e+06	4.5889e+07	1.6064e+07	0.11628	-3.1043	0.00507487	0.0164287
M120T248	120.055	248.434	4.14	1.23675	2.23415e+06	716608	6.08673e+07	4.189e+07	0.036705	-4.7679	0.00507487	0.0164287
M121T327_1	120.541	327.272	5.45	1.14634	2.44242e+06	2.33504e+06	2.38232e+07	1.76407e+07	0.10252	-3.286	0.00507487	0.0164287
M121T82	120.93	82.3829	1.37	1.30549	5.92174e+06	3.73648e+06	4.74302e+07	2.58758e+07	0.12485	-3.0017	0.00507487	0.0164287
M121T492_1	121.031	491.528	8.19	1.48134	5.30116e+08	3.06944e+08	3.02273e+09	9.93792e+08	0.17538	-2.5115	0.00507487	0.0164287
M121T325	121.031	324.95	5.42	1.2476	9.16209e+09	2.87169e+09	2.6439e+10	1.17652e+10	0.34654	-1.5289	0.00507487	0.0164287
M121T643	121.03	643.289	10.72	1.22228	3.00865e+08	2.3487e+08	2.00714e+09	1.22816e+09	0.1499	-2.7379	0.00507487	0.0164287
M121T780	121.03	779.747	13	1.38304	1.41689e+08	9.36895e+07	9.73961e+08	4.36761e+08	0.14548	-2.7811	0.00507487	0.0164287
M121T716	121.03	716.229	11.94	1.29925	9.55519e+07	3.86801e+07	3.76348e+08	1.74757e+08	0.25389	-1.9777	0.00507487	0.0164287
M121T757	121.03	756.785	12.61	1.35458	7.9717e+08	4.03352e+08	8.5976e+07	4.56487e+07	9.272	3.2129	0.00507487	0.0164287
M121T476	121.067	476.247	7.94	1.27083	4.40665e+07	2.88194e+07	1.18579e+06	471157	37.162	5.2158	0.00507487	0.0164287
M121T423	121.068	422.555	7.04	1.31788	2.05044e+06	618630	5.38215e+06	1.95289e+06	0.38097	-1.3923	0.00507487	0.0164287
M121T799	121.104	798.834	13.31	1.33457	1.91903e+06	1.06194e+06	1.52017e+07	7.82831e+06	0.12624	-2.9858	0.00507487	0.0164287
M121T215	121.117	215.147	3.59	1.18363	131281	37612.6	1.77522e+06	1.28605e+06	0.073952	-3.7573	0.00507487	0.0164287
M122T587	122.025	587.181	9.79	1.39923	2.00653e+08	1.00182e+08	6.46295e+08	2.07639e+08	0.31047	-1.6875	0.00507487	0.0164287
M122T325	122.035	324.951	5.42	1.56444	5.13578e+08	3.11307e+08	2.42388e+09	4.96334e+08	0.21188	-2.2387	0.00507487	0.0164287
M122T99_2	122.063	98.6585	1.64	1.5869	5.37284e+06	3.98246e+06	4.19143e+07	9.14828e+06	0.12819	-2.9637	0.00507487	0.0164287
M122T302	122.099	301.897	5.03	1.49684	847036	72536.2	8.18842e+06	2.91876e+06	0.10344	-3.2731	0.00507487	0.0164287
M123T491	123.036	491.377	8.19	1.47429	1.66112e+06	359314	1.42659e+07	5.35846e+06	0.11644	-3.1023	0.00507487	0.0164287
M123T418	123.066	418.278	6.97	1.11301	884133	607652	4.65352e+06	3.25408e+06	0.18999	-2.396	0.00507487	0.0164287
M124T114	123.904	113.563	1.89	1.27002	752877	908345	9.27179e+06	5.66225e+06	0.081201	-3.6224	0.00507487	0.0164287
M124T502	124.018	501.944	8.37	1.34812	7.78383e+06	4.14056e+06	615719	226776	12.642	3.6601	0.00507487	0.0164287
M124T619	124.041	619.199	10.32	1.18702	4.30636e+08	1.82829e+08	1.18883e+09	5.60977e+08	0.36224	-1.465	0.00507487	0.0164287
M124T499	124.04	498.544	8.31	1.45267	1.26888e+09	4.5833e+08	2.14136e+08	1.34018e+08	5.9256	2.567	0.00507487	0.0164287
M124T103	124.116	103.203	1.72	1.46018	3.13827e+06	815617	1.00551e+06	479146	3.1211	1.642	0.00507487	0.0164287
M125T36	125.026	35.9761	0.6	1.42486	2.75975e+08	6.41409e+07	1.3969e+08	1.68054e+07	1.9756	0.9823	0.00507487	0.0164287
M125T177	125.027	177.093	2.95	1.61915	1.06444e+08	1.62007e+07	1.92731e+07	1.00937e+07	5.5229	2.4654	0.00507487	0.0164287
M125T214	125.063	214.27	3.57	1.06469	750554	105686	1.92724e+07	1.75567e+07	0.038945	-4.6824	0.00507487	0.0164287
M125T821	125.099	820.785	13.68	1.41839	5.62678e+06	1.44141e+06	1.40622e+07	3.9128e+06	0.40013	-1.3214	0.00507487	0.0164287
M126T300	126.032	300.324	5.01	1.5935	1.67547e+06	378909	1.05628e+07	2.30315e+06	0.15862	-2.6564	0.00507487	0.0164287
M127T37	127.005	36.6679	0.61	1.21116	1.78098e+07	6.91998e+06	8.30503e+06	1.58918e+06	2.1445	1.1006	0.00507487	0.0164287
M127T820	127.005	820.285	13.67	1.29508	4.21635e+07	1.89512e+07	1.25915e+07	1.3599e+06	3.3486	1.7435	0.00507487	0.0164287
M127T799	127.115	799.125	13.32	1.35079	510815	129540	5.20887e+06	2.69974e+06	0.098066	-3.3501	0.00507487	0.0164287
M127T508	127.48	507.588	8.46	1.51363	9.38593e+06	3.11861e+06	2.84497e+07	6.45576e+06	0.32991	-1.5998	0.00507487	0.0164287
M128T87_1	128.001	86.5661	1.44	1.58017	4.07128e+07	1.82833e+07	3.40491e+08	8.29623e+07	0.11957	-3.0641	0.00507487	0.0164287
M128T100	128.001	99.6752	1.66	1.45777	3.04609e+07	7.63319e+06	8.89877e+07	2.4992e+07	0.3423	-1.5466	0.00507487	0.0164287
M128T834	128.036	834.432	13.91	1.42768	1.1596e+09	2.97927e+08	3.61297e+09	1.14722e+09	0.32095	-1.6396	0.00507487	0.0164287
M128T36	128.045	36.1546	0.6	1.21082	7.86433e+06	1.98622e+06	4.98693e+06	824833	1.577	0.65717	0.00507487	0.0164287
M128T87_2	128.057	86.8073	1.45	1.45445	1.4306e+07	9.97259e+06	5.23273e+07	1.39287e+07	0.2734	-1.8709	0.00507487	0.0164287
M128T101	128.074	100.505	1.68	1.32548	1.42371e+08	4.21609e+07	4.05424e+08	1.5365e+08	0.35117	-1.5098	0.00507487	0.0164287
M128T215	128.082	215.163	3.59	1.59309	1.17003e+06	143674	2.28512e+06	256039	0.51202	-0.96573	0.00507487	0.0164287
M128T492	128.225	492.386	8.21	1.45278	5.49421e+06	1.92375e+06	2.85517e+07	1.02572e+07	0.19243	-2.3776	0.00507487	0.0164287
M129T551	128.686	550.706	9.18	1.30894	7.49671e+06	2.34717e+06	1.66042e+07	5.1925e+06	0.45149	-1.1472	0.00507487	0.0164287
M129T99_1	129.02	98.9126	1.65	1.25682	4.58417e+08	4.90505e+07	1.05761e+09	4.10217e+08	0.43344	-1.2061	0.00507487	0.0164287
M129T381_3	129.057	381.457	6.36	1.56193	1.61299e+08	6.27841e+07	1.99644e+09	5.65991e+08	0.080793	-3.6296	0.00507487	0.0164287
M129T90	129.058	90.0021	1.5	1.55224	7.37708e+07	1.85161e+07	1.5115e+08	1.691e+07	0.48806	-1.0349	0.00507487	0.0164287
M129T101	129.077	100.616	1.68	1.29788	7.00071e+06	2.04178e+06	1.70123e+07	6.06371e+06	0.41151	-1.281	0.00507487	0.0164287
M129T494	129.094	493.893	8.23	1.36935	3.0756e+06	180377	8.16365e+06	2.80838e+06	0.37674	-1.4083	0.00507487	0.0164287
M129T99_2	129.105	98.683	1.64	1.48672	4.67731e+06	1.26741e+06	3.16439e+07	1.09975e+07	0.14781	-2.7582	0.00507487	0.0164287
M130T510	129.694	510.091	8.5	1.48961	3.34056e+06	1.83368e+06	1.65306e+07	5.04371e+06	0.20208	-2.307	0.00507487	0.0164287
M130T85_1	129.937	84.6945	1.41	1.04996	7.1529e+06	6.22835e+06	668800	874928	10.695	3.4189	0.00507487	0.0164287
M130T86	130.017	86.156	1.44	1.24168	2.62507e+06	798061	1.29904e+07	7.29897e+06	0.20208	-2.307	0.00507487	0.0164287
M130T99_1	130.025	98.758	1.65	1.55617	1.91005e+07	1.90758e+06	3.93643e+07	6.16613e+06	0.48523	-1.0433	0.00507487	0.0164287
M130T87	130.053	87.4699	1.46	1.48945	1.50041e+08	3.67633e+07	3.42667e+08	6.92614e+07	0.43786	-1.1915	0.00507487	0.0164287
M130T381_2	130.061	381.457	6.36	1.55992	1.05552e+07	4.11217e+06	1.21429e+08	3.44813e+07	0.086925	-3.5241	0.00507487	0.0164287
M130T331	130.068	330.926	5.52	1.50912	6.32521e+07	3.12103e+07	1.89593e+08	3.68027e+07	0.33362	-1.5837	0.00507487	0.0164287
M130T254	130.088	253.952	4.23	1.19495	1.84594e+07	1.29702e+07	1.08693e+09	8.20358e+08	0.016983	-5.8798	0.00507487	0.0164287
M130T703	130.088	703.372	11.72	1.40189	4.07532e+08	1.81132e+08	4.90442e+07	3.41096e+07	8.3095	3.0548	0.00507487	0.0164287
M131T157_1	130.642	156.896	2.61	1.23327	1.38865e+06	435430	4.87957e+06	2.47166e+06	0.28458	-1.8131	0.00507487	0.0164287
M131T91_2	131.037	91.2985	1.52	1.24375	1.31078e+09	1.95032e+08	4.71197e+09	2.39253e+09	0.27818	-1.8459	0.00507487	0.0164287
M131T209	131.035	208.543	3.48	1.2529	2.08742e+08	8.6059e+07	7.79608e+07	2.89877e+07	2.6775	1.4209	0.00507487	0.0164287
M131T381	131.064	381.327	6.36	1.40306	2.37459e+07	1.00231e+07	4.101e+06	999392	5.7903	2.5336	0.00507487	0.0164287
M131T284	131.074	284.27	4.74	1.26369	2.0582e+07	7.97208e+06	1.0021e+09	6.68348e+08	0.020539	-5.6055	0.00507487	0.0164287
M131T169	131.093	169.393	2.82	1.41356	4.90288e+07	1.64436e+07	2.02302e+08	7.48724e+07	0.24235	-2.0448	0.00507487	0.0164287
M132T499	132.024	498.83	8.31	1.40977	4.28513e+06	498442	1.00171e+07	2.84961e+06	0.42778	-1.2251	0.00507487	0.0164287
M132T440	132.023	439.721	7.33	1.41822	1.17266e+08	2.6722e+07	3.5523e+08	1.14606e+08	0.33011	-1.599	0.00507487	0.0164287
M132T648	132.024	647.956	10.8	1.50741	7.56663e+06	2.13402e+06	2.50269e+07	6.3588e+06	0.30234	-1.7258	0.00507487	0.0164287
M132T81	132.033	80.9005	1.35	1.59719	3.41206e+09	6.93991e+08	6.08653e+08	1.90278e+08	5.6059	2.487	0.00507487	0.0164287
M132T837	132.032	836.952	13.95	1.38467	4.95613e+07	2.37819e+07	4.6936e+06	3.18099e+06	10.559	3.4004	0.00507487	0.0164287
M132T786	132.032	786.038	13.1	1.21752	9.64473e+06	8.8719e+06	8.65817e+07	5.61506e+07	0.11139	-3.1662	0.00507487	0.0164287
M132T598	132.047	597.918	9.97	1.58277	7.02077e+06	1.453e+06	1.86207e+07	2.89742e+06	0.37704	-1.4072	0.00507487	0.0164287
M132T644	132.047	644.437	10.74	1.37099	3.55497e+06	724867	1.10656e+07	4.07538e+06	0.32126	-1.6382	0.00507487	0.0164287
M132T384	132.084	384.371	6.41	1.47694	771155	196383	6.60245e+06	2.45745e+06	0.1168	-3.0979	0.00507487	0.0164287
M133T47	132.87	47.3775	0.79	1.39541	8.91849e+06	3.50392e+06	2.06566e+06	717104	4.3175	2.1102	0.00507487	0.0164287
M133T543	132.902	543.499	9.06	1.49713	4.37786e+07	6.96499e+06	1.9943e+07	6.41733e+06	2.1952	1.1343	0.00507487	0.0164287
M133T566	132.902	566.136	9.44	1.25122	8.67143e+07	3.74573e+07	3.20482e+07	6.81538e+06	2.7057	1.436	0.00507487	0.0164287
M133T77_4	133.015	77.3607	1.29	1.47986	1.18406e+11	9.39513e+09	1.49221e+11	8.86225e+09	0.79349	-0.33371	0.00507487	0.0164287
M133T100	133.015	99.7294	1.66	1.32524	1.88562e+09	7.27462e+08	3.14321e+09	2.27089e+08	0.5999	-0.7372	0.00507487	0.0164287
M133T171	133.015	170.606	2.84	1.36777	1.06154e+08	6.22323e+07	5.70197e+08	2.49907e+08	0.18617	-2.4253	0.00507487	0.0164287
M133T837	133.015	836.56	13.94	1.51017	2.96992e+09	3.42747e+08	7.1172e+09	1.5407e+09	0.41729	-1.2609	0.00507487	0.0164287
M133T233	133.015	232.656	3.88	1.38263	9.07557e+07	2.53616e+07	3.9267e+08	1.60197e+08	0.23112	-2.1133	0.00507487	0.0164287
M133T117	133.014	117.003	1.95	1.33386	1.44966e+08	4.14042e+07	3.67468e+08	1.25892e+08	0.3945	-1.3419	0.00507487	0.0164287
M133T325	133.015	325.46	5.42	1.2346	8.14009e+08	5.39216e+08	6.04624e+07	3.70644e+07	13.463	3.7509	0.00507487	0.0164287
M133T440	133.031	440.376	7.34	1.23	4.83889e+07	1.84642e+07	2.44906e+08	1.40889e+08	0.19758	-2.3395	0.00507487	0.0164287
M133T324	133.031	324.367	5.41	1.08239	1.9498e+08	1.47517e+08	1.94613e+09	1.60765e+09	0.10019	-3.3192	0.00507487	0.0164287
M133T353	133.032	353.417	5.89	1.37051	4.10562e+07	9.04411e+06	6.87679e+07	1.2327e+07	0.59703	-0.74414	0.00507487	0.0164287
M133T81	133.035	81.0846	1.35	1.59367	1.44961e+08	3.97042e+07	7.96422e+09	2.05112e+09	0.018201	-5.7798	0.00507487	0.0164287
M133T89	133.052	89.2772	1.49	1.36995	7.86142e+08	3.78371e+08	1.93142e+09	5.06994e+08	0.40703	-1.2968	0.00507487	0.0164287
M133T812	133.068	811.974	13.53	1.35413	7.24014e+06	2.68791e+06	1.50101e+07	3.53272e+06	0.48235	-1.0518	0.00507487	0.0164287
M133T370	133.068	369.825	6.16	1.54151	3.32552e+06	447429	7.76578e+06	1.43684e+06	0.42823	-1.2236	0.00507487	0.0164287
M133T337	133.477	336.591	5.61	1.61709	2.05974e+06	462111	6.7062e+06	925885	0.30714	-1.703	0.00507487	0.0164287
M134T77_3	134.02	77.3607	1.29	1.44678	5.76338e+09	3.429e+08	7.1956e+09	5.62437e+08	0.80096	-0.3202	0.00507487	0.0164287
M134T81	134.036	80.5734	1.34	1.54585	1.80955e+07	3.1173e+06	5.19296e+08	1.66845e+08	0.034846	-4.8429	0.00507487	0.0164287
M134T440	134.038	439.796	7.33	1.37313	6.5417e+07	1.71296e+07	2.02916e+08	7.34575e+07	0.32238	-1.6331	0.00507487	0.0164287
M134T292_2	134.048	291.652	4.86	1.5785	7.27828e+08	2.30885e+08	2.62644e+09	4.91301e+08	0.27712	-1.8514	0.00507487	0.0164287
M134T336_2	134.048	336.487	5.61	1.65249	2.07457e+09	2.95941e+08	7.81307e+09	7.99506e+08	0.26553	-1.9131	0.00507487	0.0164287
M134T90	134.056	89.5275	1.49	1.53159	3.39014e+07	1.03481e+07	9.32388e+07	1.81672e+07	0.3636	-1.4596	0.00507487	0.0164287
M134T416	134.063	416.449	6.94	1.2586	1.02871e+07	1.5758e+06	1.88288e+07	5.65519e+06	0.54635	-0.87211	0.00507487	0.0164287
M134T36	134.063	35.9156	0.6	1.42794	5.67184e+06	2.07415e+06	1.31117e+06	361025	4.3258	2.113	0.00507487	0.0164287
M134T77_4	134.167	77.1362	1.29	1.50119	2.83675e+07	3.5898e+06	1.19001e+07	5.368e+06	2.3838	1.2533	0.00507487	0.0164287
M135T337	134.625	336.639	5.61	1.62569	2.00381e+06	330374	6.10463e+06	780818	0.32824	-1.6072	0.00507487	0.0164287
M135T648	134.896	647.608	10.79	1.54713	1.40828e+09	8.8351e+08	5.15291e+09	8.70239e+08	0.2733	-1.8715	0.00507487	0.0164287
M135T679	134.896	678.617	11.31	1.16875	4.23536e+09	2.52872e+09	1.6046e+10	9.13113e+09	0.26395	-1.9217	0.00507487	0.0164287
M135T499	134.896	499.024	8.32	1.44906	6.94762e+08	2.92124e+08	5.52324e+07	1.18605e+07	12.579	3.6529	0.00507487	0.0164287
M135T528	134.897	528.492	8.81	1.2757	5.16069e+08	3.04477e+08	5.41925e+07	4.43998e+07	9.5229	3.2514	0.00507487	0.0164287
M135T436	135.011	435.663	7.26	1.5476	2.04231e+06	776807	1.18115e+07	3.13415e+06	0.17291	-2.5319	0.00507487	0.0164287
M135T77	135.02	77.3607	1.29	1.43417	1.27156e+09	1.03884e+08	1.62896e+09	1.34392e+08	0.78059	-0.35736	0.00507487	0.0164287
M135T748	135.032	747.563	12.46	1.4662	1.85375e+07	9.14406e+06	1.19038e+08	4.28638e+07	0.15573	-2.6829	0.00507487	0.0164287
M135T516	135.048	516.154	8.6	1.5796	1.58893e+08	1.35058e+07	4.14131e+08	7.1287e+07	0.38368	-1.382	0.00507487	0.0164287
M135T320_1	135.048	319.567	5.33	1.26082	4.98922e+08	1.6813e+08	1.85373e+09	9.1204e+08	0.26914	-1.8935	0.00507487	0.0164287
M135T100	135.068	99.5487	1.66	1.52668	1.05277e+06	154196	9.56704e+06	3.05203e+06	0.11004	-3.1839	0.00507487	0.0164287
M135T755	135.083	755.158	12.59	1.16339	1.72897e+06	492322	2.41898e+07	1.81722e+07	0.071475	-3.8064	0.00507487	0.0164287
M136T648	135.896	647.814	10.8	1.49683	1.43866e+08	7.10719e+07	5.49688e+08	1.4491e+08	0.26172	-1.9339	0.00507487	0.0164287
M136T799_1	135.896	798.852	13.31	1.13477	2.99289e+08	6.95788e+07	9.77199e+08	5.70668e+08	0.30627	-1.7071	0.00507487	0.0164287
M136T529	135.897	528.693	8.81	1.55816	5.09149e+07	1.5297e+07	2.1366e+06	1.77533e+06	23.83	4.5747	0.00507487	0.0164287
M136T591	135.897	590.545	9.84	1.06978	1.9791e+08	1.47312e+08	2.24775e+09	1.92199e+09	0.088048	-3.5056	0.00507487	0.0164287
M136T427_1	136.019	426.548	7.11	1.52698	1.89492e+07	4.41401e+06	4.86918e+07	9.70661e+06	0.38917	-1.3615	0.00507487	0.0164287
M136T516	136.051	515.962	8.6	1.54909	1.78904e+07	8.19964e+06	5.19514e+07	7.611e+06	0.34437	-1.538	0.00507487	0.0164287
M136T320	136.051	319.567	5.33	1.24903	4.45327e+07	1.32131e+07	1.5807e+08	7.82749e+07	0.28173	-1.8276	0.00507487	0.0164287
M136T94	136.052	93.8384	1.56	1.45177	2.3365e+07	4.95494e+06	1.05687e+07	3.02902e+06	2.2108	1.1446	0.00507487	0.0164287
M136T356_2	136.115	356.482	5.94	1.36431	1.05066e+06	122580	4.14084e+06	1.72343e+06	0.25373	-1.9786	0.00507487	0.0164287
M136T427_2	136.436	426.709	7.11	1.53055	4.27574e+06	1.10697e+06	9.70648e+06	1.57017e+06	0.4405	-1.1828	0.00507487	0.0164287
M137T588	137.025	587.717	9.8	1.43985	2.97974e+08	1.28439e+08	1.66745e+09	6.28435e+08	0.1787	-2.4844	0.00507487	0.0164287
M137T82	137.036	81.8479	1.36	1.42023	1.49723e+07	3.86586e+06	3.40951e+07	8.57955e+06	0.43913	-1.1873	0.00507487	0.0164287
M137T780	137.099	780.434	13.01	1.10554	4.57953e+06	2.68493e+06	1.91028e+08	1.6568e+08	0.023973	-5.3824	0.00507487	0.0164287
M137T738	137.099	737.501	12.29	1.51687	1.79191e+06	520276	1.46306e+07	4.7457e+06	0.12248	-3.0294	0.00507487	0.0164287
M138T427_1	137.62	426.659	7.11	1.54863	4.34922e+06	1.07791e+06	1.13902e+07	2.0512e+06	0.38184	-1.389	0.00507487	0.0164287
M138T544	137.894	543.5	9.06	1.40682	2.9007e+07	4.45994e+06	1.32657e+07	6.64161e+06	2.1866	1.1287	0.00507487	0.0164287
M138T607	138.022	606.873	10.11	1.54847	5.71093e+08	4.50276e+08	2.87588e+09	6.1103e+08	0.19858	-2.3322	0.00507487	0.0164287
M138T99	138.058	98.9377	1.65	1.36335	5.90628e+07	1.35427e+07	1.09934e+08	2.50789e+07	0.53726	-0.89632	0.00507487	0.0164287
M138T339	138.058	339.466	5.66	1.26077	2.94045e+07	2.71062e+06	5.29952e+07	1.59211e+07	0.55485	-0.84983	0.00507487	0.0164287
M139T607	139.025	607.038	10.12	1.55089	3.51101e+07	2.88204e+07	1.85267e+08	3.95573e+07	0.18951	-2.3996	0.00507487	0.0164287
M139T427	139.031	426.548	7.11	1.468	2.46243e+07	6.26566e+06	6.4252e+07	1.6011e+07	0.38325	-1.3837	0.00507487	0.0164287
M139T399	139.079	398.629	6.64	1.41727	5.25223e+06	551099	1.6179e+07	5.38798e+06	0.32463	-1.6231	0.00507487	0.0164287
M139T473	139.079	473.18	7.89	1.07788	1.08285e+06	236788	4.58146e+06	3.23979e+06	0.23635	-2.081	0.00507487	0.0164287
M139T738	139.115	738.047	12.3	1.45549	1.84442e+06	694484	4.21721e+06	808820	0.43736	-1.1931	0.00507487	0.0164287
M140T81	140.014	80.8988	1.35	1.62694	8.3794e+07	1.35157e+07	1.46108e+07	4.14529e+06	5.7351	2.5198	0.00507487	0.0164287
M140T702	140.036	702.464	11.71	1.19783	2.80745e+07	1.94225e+07	2.6418e+06	678892	10.627	3.4097	0.00507487	0.0164287
M140T406	140.046	406.459	6.77	1.40467	3.6155e+06	747363	8.97882e+06	2.63571e+06	0.40267	-1.3123	0.00507487	0.0164287
M140T99	140.074	98.8513	1.65	1.37526	3.18177e+06	377401	7.20734e+06	2.16542e+06	0.44146	-1.1796	0.00507487	0.0164287
M141T36_1	141.021	35.878	0.6	1.51062	1.07032e+08	1.31076e+07	6.96636e+07	5.46186e+06	1.5364	0.61956	0.00507487	0.0164287
M141T835	141.021	834.779	13.91	1.1814	1.49671e+09	1.12103e+09	6.71038e+07	6.68195e+07	22.304	4.4793	0.00507487	0.0164287
M141T678_1	141.022	677.559	11.29	1.34737	1.36127e+08	7.30388e+07	1.0065e+07	525407	13.525	3.7575	0.00507487	0.0164287
M141T95	141.069	95.0393	1.58	1.40231	9.31155e+06	1.43554e+06	1.7436e+07	3.91831e+06	0.53404	-0.90497	0.00507487	0.0164287
M142T542	142.017	541.936	9.03	1.39405	3.06483e+06	1.53298e+06	1.059e+07	3.62929e+06	0.28941	-1.7888	0.00507487	0.0164287
M142T156	142.017	156.269	2.6	1.45125	9.61931e+07	3.81247e+07	7.98069e+08	3.167e+08	0.12053	-3.0525	0.00507487	0.0164287
M142T36	142.026	35.6721	0.59	1.41991	5.70384e+06	1.08552e+06	3.33712e+06	424505	1.7092	0.77333	0.00507487	0.0164287
M142T662_1	142.032	662.461	11.04	1.47901	3.63221e+06	1.37003e+06	7.70288e+06	1.02405e+06	0.47154	-1.0846	0.00507487	0.0164287
M142T99	142.053	98.6491	1.64	1.23982	2.19487e+08	4.78889e+07	4.29532e+08	1.41388e+08	0.51099	-0.96863	0.00507487	0.0164287
M142T270	142.053	269.743	4.5	1.40402	2.30574e+07	1.82409e+07	3.64862e+08	1.73912e+08	0.063195	-3.984	0.00507487	0.0164287
M142T395	142.09	395.116	6.59	1.59834	2.00737e+06	593288	3.00615e+07	7.12423e+06	0.066775	-3.9045	0.00507487	0.0164287
M143T678	143.035	677.786	11.3	1.47381	7.0593e+08	1.663e+08	2.25736e+08	1.19669e+08	3.1272	1.6449	0.00507487	0.0164287
M143T269	143.057	269.102	4.49	1.54975	823810	189881	6.11383e+06	1.72226e+06	0.13475	-2.8917	0.00507487	0.0164287
M143T475	143.074	475.082	7.92	1.45522	901422	309303	3.39761e+06	1.07887e+06	0.26531	-1.9142	0.00507487	0.0164287
M143T95	143.085	94.6033	1.58	1.52141	2.58362e+06	605628	6.97299e+06	1.48745e+06	0.37052	-1.4324	0.00507487	0.0164287
M143T395	143.093	395.19	6.59	1.47265	505038	63343.2	3.96135e+06	1.47834e+06	0.12749	-2.9715	0.00507487	0.0164287
M144T352_1	143.579	351.564	5.86	1.46553	4.34373e+06	3.05085e+06	1.69964e+07	4.61028e+06	0.25557	-1.9682	0.00507487	0.0164287
M144T351_1	143.955	351.412	5.86	1.57688	1.25946e+07	5.69191e+06	1.00888e+08	2.48169e+07	0.12484	-3.0019	0.00507487	0.0164287
M144T36	144.041	36.1546	0.6	1.49045	4.99243e+07	7.0771e+06	3.13107e+07	2.64006e+06	1.5945	0.67309	0.00507487	0.0164287
M144T405	144.048	405.103	6.75	1.50257	6.36034e+08	1.26097e+08	1.44022e+09	2.875e+08	0.44162	-1.1791	0.00507487	0.0164287
M144T573	144.047	572.935	9.55	1.28918	1.26701e+09	5.9182e+08	5.16294e+09	2.46099e+09	0.2454	-2.0268	0.00507487	0.0164287
M144T330	144.047	330.481	5.51	1.38656	8.84742e+07	2.12602e+07	1.60594e+08	3.19829e+07	0.55092	-0.86009	0.00507487	0.0164287
M144T89	144.069	89.1366	1.49	1.27708	1.28937e+09	4.2678e+08	3.52615e+09	1.42374e+09	0.36566	-1.4514	0.00507487	0.0164287
M145T486	144.926	486.478	8.11	1.54344	5.94167e+07	8.96201e+06	2.77506e+07	5.7503e+06	2.1411	1.0983	0.00507487	0.0164287
M145T223_2	144.926	223.055	3.72	1.09811	3.55903e+07	1.87861e+07	1.39924e+08	9.19264e+07	0.25435	-1.9751	0.00507487	0.0164287
M145T73	144.962	73.4985	1.22	1.44666	6.91755e+06	867824	1.14649e+07	1.90364e+06	0.60337	-0.72889	0.00507487	0.0164287
[truncated: 8,942 more rows]
