# Supplementary material for: Integrated Transcriptome and Metabolome Analysis of Color Change and Low-Temperature Response during Flowering of Prunus mume
Source: Int J Mol Sci. 2022 Oct 24;23(21):12831. doi: 10.3390/ijms232112831 (PMC9658476; doi:10.3390/ijms232112831)
Supplement: Supplementary file 1 [file ijms-23-12831-s001.zip › Table S5 All identified metabolites.xlsx]

## Sheet: meta_all
ID	name	mz	rt	exact_mass	ppm	formula	KEGG	type	library	identify.pvalue	posneg	level	T-1	T-2	T-3	T-4	T-5	T-6	C-1	C-2	C-3	C-4	C-5	C-6
M387T770	(-)-5-Demethylyatein	387.142	770.343	386.137	3.1253	C21H22O7	C21184	[M+H]+	BioDeepDB	0.160538	pos	2	3.51946e+07	1.76173e+07	1.69182e+07	4.00254e+07	3.43044e+07	1.65378e+07	5.05742e+06	7.49217e+06	1.81507e+06	2.05768e+06	7.84113e+06	1.56017e+06
M203T824	(-)-alpha-Curcumene	203.179	824.047	202.172	0.137529	C15H22	C09649	[M+H]+	BioDeepDB	0.622432	pos	1	5.39195e+07	7.50658e+07	5.98454e+07	6.86791e+07	1.80314e+08	7.3175e+07	7.06708e+07	7.46946e+06	2.65334e+07	5.17858e+07	1.133e+07	4.62353e+07
M396T662	(-)-alpha-Narcotine	396.14	661.888	413.147	0.978885	C22H23NO7	C09592	[M+H-H2O]+	BioDeepDB	0.594884	pos	1	3.06432e+06	4.33119e+06	2.58477e+06	3.66177e+06	5.78841e+06	4.60909e+06	3.32109e+06	3.03634e+06	2.20526e+06	1.71497e+06	2.47431e+06	2.36792e+06
M247T411	(-)-Apparicine	247.153	410.659	264.163	7.54014	C18H20N2	C09036	[M+H-H2O]+	GNPS	0.998738	pos	1	1.88813e+07	1.64351e+07	1.49382e+07	2.81518e+07	2.47474e+07	1.49575e+07	1.12588e+06	867177	938302	7.37066e+06	655422	4.76093e+06
M355T781	(-)-Arctigenin	355.151	780.514	372.157	1.83715	C21H24O6	C10545	[M+H-H2O]+	MoNA	0.635323	pos	1	3.2453e+07	1.96622e+07	1.2569e+07	2.68963e+07	2.7419e+07	2.05763e+07	1.79566e+06	2.09807e+06	1.75456e+06	2.08683e+06	1.408e+06	1.47027e+06
M287T437	(-)-Epigallocatechin	287.062	437.043	306.074	22.5611	C15H14O7	C12136	[M-H2O-H]-	MoNA	0.000549768	neg	2	1.42358e+07	7.49367e+06	5.24524e+06	2.02709e+07	1.48626e+07	4.68794e+06	2.78412e+06	3.14204e+06	667965	5.894e+06	3.94175e+06	944944
M501T731	(-)-Gossypol	501.189	731.067	518.194	4.03857	C30H30O8	C07667	[M+H-H2O]+	BioDeepDB	0.696338	pos	1	1.69407e+07	1.37116e+07	3.66021e+07	6.67049e+06	3.80094e+06	2.43727e+07	6.04971e+06	9.45545e+06	6.65492e+06	1.82558e+07	7.14682e+06	1.15743e+07
M601T824	(-)-Guttiferone E	601.348	823.511	602.361	9.46362	C38H50O6	C09929	[M-H]-	BioDeepDB	0.678398	neg	1	3.67286e+07	1.85472e+07	9.49369e+06	5.64272e+07	2.27214e+07	1.43274e+07	590849	1.01396e+06	2.10798e+06	4.4963e+06	1.54794e+06	1.13734e+07
M341T458	(-)-Matairesinol	341.137	457.686	358.142	7.21743	C20H22O6	C10682	[M+H-H2O]+	BioDeepDB	0.14381	pos	2	3.07456e+07	2.55393e+07	2.04233e+07	6.78196e+07	5.43984e+07	4.44541e+07	2.37848e+07	3.88413e+07	2.75702e+07	3.29835e+07	2.31301e+07	3.84132e+07
M154T433	(-)-Menthone	154.131	432.757	154.136	1.38763	C10H18O	C00843	[M]+	BioDeepDB	0.604137	pos	1	2.06883e+07	1.0055e+07	1.36985e+07	1.26747e+07	3.39362e+07	1.1007e+07	9.30788e+06	1.00841e+07	1.85263e+06	8.21596e+06	4.21387e+06	4.15495e+06
M282T837	(-)-Quebrachamine	282.205	837.372	282.21	14.9426	C19H26N2	C09235	[M]+	GNPS	0.719225	pos	1	2.36369e+07	3.32768e+06	8.74234e+06	1.24223e+07	9.29551e+06	1.21991e+07	9.20456e+06	741546	131590	663141	0	94569.2
M217T648	(-)-Sparteine	217.199	647.869	234.21	15.0552	C15H26N2	C10783	[M+H-H2O]+	MoNA	0.999994	pos	1	618553	568356	1.81196e+06	1.15201e+06	693755	537599	495603	1.57909e+06	2.30251e+06	2.33746e+06	3.03307e+06	3.04266e+06
M394T505	(-)-Tylocrebrine	394.196	504.937	393.194	13.1491	C24H27NO4	C10620	[M+H]+	BioDeepDB	0.999964	pos	1	5.18043e+07	4.02281e+07	3.42495e+07	4.53064e+07	4.47389e+07	4.64618e+07	1.40859e+07	3.47329e+06	7.02939e+06	3.93367e+06	5.55823e+06	3.69396e+06
M344T402	(-)-Usnic acid	344.09	402.126	344.09	0.376931	C18H16O7	C10101	[M]-	BioDeepDB	0.98568	neg	1	3.54306e+06	2.84864e+06	3.52046e+06	2.94755e+06	3.13342e+06	3.78967e+06	4.10605e+06	4.72706e+06	3.60045e+06	1.96163e+06	888214	3.64249e+06
M375T573	(-)-Wikstromol	375.142	572.951	374.137	3.90377	C20H22O7	C10725	[M+H]+	MoNA	0.820747	pos	1	4.55065e+06	3.69547e+06	5.46512e+06	8.16819e+06	6.91042e+06	4.07112e+06	4.05551e+06	1.785e+06	2.36333e+06	8.40895e+06	3.15489e+06	7.27e+06
M151T750	(+)-(S)-Carvone	151.112	749.727	150.105	1.06491	C10H14O	C11383	[M+H]+	mzCloud	0.586612	pos	1	1.06173e+08	8.22304e+07	7.74341e+07	2.19415e+08	1.027e+08	1.5065e+08	3.81026e+07	3.73757e+07	2.95171e+07	3.34824e+07	3.13966e+07	2.87174e+07
M300T164	(+)-6a-Hydroxymaackiain	300.059	164.113	300.063	14.7319	C16H12O6	C16230	[M]+	BioDeepDB	0.986772	pos	1	5.6176e+06	2.58185e+06	2.9677e+06	5.82114e+06	2.3821e+06	6.59064e+06	5.81553e+06	2.58046e+06	7.45793e+06	5.96584e+06	2.37152e+06	1.0252e+06
M211T808	(+)-7-Isojasmonic acid	211.133	808.338	210.126	0.119524	C12H18O3	C16317	[M+H]+	BioDeepDB	1.87692e-19	pos	2	1.66684e+08	1.55699e+08	2.34426e+08	2.914e+08	3.25389e+08	2.62273e+08	7.657e+07	9.74696e+07	5.72501e+07	7.46674e+07	8.70101e+07	8.4774e+07
M137T31_5	(+)-a-Pinene	137.132	31.1054	136.125	0.00172561	C10H16	C09880	[M+H]+	BioDeepDB	0.580527	pos	1	4.24255e+06	4.42714e+06	4.14662e+06	4.35329e+06	4.04834e+06	4.78242e+06	4.71099e+06	4.87596e+06	5.13298e+06	5.13527e+06	3.95331e+06	4.43207e+06
M381T400_2	(+)-Aschantin	381.139	400.312	400.152	13.4989	C22H24O7	C17845	[M-H2O-H]-	MoNA	0.999974	neg	1	6.67964e+07	5.02326e+07	2.21208e+07	1.41745e+08	4.95347e+07	5.72898e+07	2.26438e+06	3.47428e+06	1.36104e+06	7.20759e+06	1.05777e+07	4.4239e+06
M594T769_2	(+)-Bebeerine	594.276	768.545	594.273	4.57376	C36H38N2O6	C09352	[M]+	BioDeepDB	0.995786	pos	1	1.35834e+06	1.15662e+06	2.14286e+06	200131	603150	1.8587e+06	1.03872e+06	2.53003e+06	1.35025e+06	4.21666e+06	1.36175e+06	1.88919e+06
M135T538	(+)-Camphor	135.117	538.339	152.12	29.3427	C10H16O	C00808	[M+H-H2O]+	mzCloud	0.826056	pos	1	2.1551e+08	1.37716e+08	2.17944e+08	2.45204e+08	1.8925e+08	1.27194e+08	7.97523e+07	1.45363e+08	8.27316e+07	1.31254e+08	5.72154e+07	4.85033e+07
M371T565	(+)-Demethoxyaschantin	371.148	565.364	370.142	3.56706	C21H22O6	C17844	[M+H]+	MetaDNA	0.011559	pos	2	5.838e+07	2.25644e+07	1.77977e+07	3.10343e+07	2.70763e+07	2.39865e+07	1.14914e+07	1.95157e+07	5.61226e+06	1.70448e+07	1.50717e+07	1.39675e+07
M342T782	(+)-Demethylpiperitol	342.138	781.511	342.11	17.542	C19H18O6	C21801	[M]+	BioDeepDB	0.973783	pos	1	1.65134e+07	1.15566e+07	1.88347e+07	1.12156e+07	1.39718e+07	9.38687e+06	0	0	108557	398866	60838.2	0
M306T375	(+)-Gallocatechin	306.075	375.262	306.074	1.99922	C15H14O7	C12127	[M]+	BioDeepDB	0.62585	pos	1	4.88981e+06	6.57042e+06	6.34399e+06	5.79576e+06	6.87608e+06	5.01795e+06	7.09422e+06	1.10968e+07	9.27675e+06	1.88416e+06	6.25383e+06	2.48886e+06
M331T741	(+)-Mahanimbine	331.187	740.91	331.194	19.9968	C23H25NO	C09220	[M]+	GNPS	0.841832	pos	1	1.64659e+07	1.76168e+07	5.96399e+07	1.60906e+08	1.26381e+08	2.20501e+07	2.26007e+07	1.7314e+07	1.5692e+07	2.59573e+07	2.26412e+07	3.6266e+06
M152T330_2	(+)-Norephedrine	152.107	330.412	151.1	1.51674	C9H13NO	C02343	[M+H]+	mzCloud	0.607534	pos	1	2.63191e+07	2.46476e+07	2.67199e+07	3.28796e+07	3.33587e+07	1.90101e+07	1.95784e+07	1.91852e+07	1.71499e+07	9.04644e+06	1.65526e+07	1.58902e+07
M337T821	(+)-Sesamin	337.103	821.24	354.11	0.231992	C20H18O6	C10882	[M+H-H2O]+	MoNA	0.590551	pos	1	4.51003e+06	1.00971e+06	5.57103e+06	1.45452e+06	1.78468e+06	707526	254567	272025	96575.4	6.63924e+06	4.08736e+06	1.01635e+06
M417T560	(+)-Syringaresinol	417.148	559.745	418.163	16.977	C22H26O8	C10889	[M-H]-	mzCloud	0.0427868	neg	2	3.97427e+06	9.64402e+07	8.11991e+07	1.5123e+08	1.72062e+08	1.02538e+08	2.41985e+06	4.77021e+06	3.3518e+07	2.83203e+07	2.14222e+06	7.2877e+07
M622T784_1	(+)-Tetrandrine	622.322	783.817	622.304	5.2605	C38H42N2O6	C09654	[M-H2O+NH4]+	BioDeepDB	0.996716	pos	1	1.56274e+06	540812	4.67703e+06	71226.8	0	3.1211e+06	3.72339e+06	2.62593e+06	3.6022e+06	2.81766e+06	4.21545e+06	6.11072e+06
M291T580	(+/-)-5-[(tert-Butylamino)-2'-hydroxypropoxy]-3,4-dihydro-1(2H)-naphthalenone	291.169	580.096	291.183	3.5803	C17H25NO3	C04883	[M]+	BioDeepDB	0.688653	pos	1	1.27014e+07	7.24929e+06	1.07133e+07	3.09699e+07	2.49506e+07	9.55552e+06	2.86229e+06	1.90137e+06	2.59963e+06	4.62698e+06	4.36456e+06	4.78993e+06
M330T584_1	(<U+00C2><U+00B1>)-Fenarimol	330.037	583.682	330.033	12.9466	C17H12Cl2N2O	C11226	[M]+	BioDeepDB	0.904518	pos	1	9.87285e+06	5.9118e+06	8.09808e+06	1.02293e+07	7.39938e+06	8.95178e+06	9.85248e+06	8.44983e+06	6.59367e+06	1.05197e+07	9.92502e+06	8.74059e+06
M142T80	(<U+00C2><U+00B1>)-Methamidophos	142.009	80.1783	141.001	1.1546	C2H8NO2PS	C18667	[M+H]+	BioDeepDB	0.90176	pos	1	2.80637e+06	1.69983e+06	2.747e+06	2.7738e+06	2.19742e+06	1.908e+06	4.0967e+06	3.12017e+06	3.01398e+06	2.49532e+06	2.54991e+06	4.13504e+06
M389T773	(1'S,5'R)-5'-Hydroxyaverantin	389.121	772.819	388.116	5.93606	C20H20O8	C20501	[M+H]+	BioDeepDB	0.745508	pos	1	2.3257e+07	3.99492e+07	9.70833e+06	6.48956e+06	7.22215e+06	922476	1.10154e+06	744061	819546	496179	429151	417628
M369T580_2	(1'S,5'S)-Averufin	369.135	579.637	368.09	5.10137	C20H16O7	C20574	[M+H]+	BioDeepDB	0.628022	pos	1	1.20906e+07	1.2942e+07	2.22915e+07	1.00361e+07	1.22821e+07	1.85851e+07	1.22553e+07	1.90654e+07	2.81626e+07	2.38559e+07	2.2503e+07	1.82672e+07
M373T420	(1'S)-Averantin	373.167	420.029	372.121	5.34615	C20H20O7	C20499	[M+H]+	BioDeepDB	0.748714	pos	1	2.11593e+07	1.87192e+07	8.21594e+06	1.73462e+07	1.01106e+07	1.56901e+07	7.44907e+06	2.90119e+06	5.01948e+06	5.47853e+06	4.38375e+06	4.13844e+06
M209T342	(10aS)-10,10a-Dihydrophenazine-1-carboxylate	209.063	341.885	226.074	17.6424	C13H10N2O2	C21412	[M+H-H2O]+	BioDeepDB	0.953601	pos	1	2.36597e+06	2.55413e+07	2.28644e+06	2.06675e+07	2.67566e+06	1.52463e+06	3.22584e+06	1.29788e+06	4.66953e+06	1.63349e+06	6.28502e+06	4.22203e+06
M285T784	(10S)-Juvenile hormone III diol	285.205	783.924	284.199	4.2888	C16H28O4	C16505	[M+H]+	BioDeepDB	2.15341e-11	pos	2	1.43475e+07	7.21493e+06	7.51603e+06	1.67006e+07	1.39407e+07	1.14802e+07	1.70387e+07	1.06281e+07	2.47568e+07	1.01517e+07	1.84908e+07	1.91465e+07
M365T719	(10S)-Juvenile hormone III diol phosphate	365.171	718.727	364.165	3.23616	C16H29O7P	C16507	[M+H]+	MetaDNA	0.0536786	pos	2	3.44299e+06	1.77378e+06	1.59463e+06	5.36381e+06	5.10773e+06	2.10648e+06	786048	4.46511e+06	2.76145e+06	3.47793e+06	5.61248e+06	3.29445e+06
M353T741	(13E)-11a-Hydroxy-9,15-dioxoprost-13-enoic acid	353.228	741.269	352.225	11.0899	C20H32O5	C04654	[M+H]+	BioDeepDB	5.72959e-08	pos	2	4.58597e+08	3.07082e+08	2.30933e+08	5.03756e+08	5.52685e+08	2.62132e+08	3.4007e+06	3.38363e+06	3.31359e+06	3.74777e+06	3.55067e+06	2.92484e+06
M160T177	(1H-Indol-3-yl)-N-methylmethanamine	160.097	177.118	160.1	20.6814	C10H12N2	C21602	[M]+	BioDeepDB	0.193096	pos	2	3.93712e+08	1.9334e+08	1.60046e+08	4.68739e+08	3.08757e+08	1.30953e+08	9.26337e+06	8.85533e+06	8.09937e+06	8.68203e+06	7.90945e+06	7.54455e+06
M202T641_1	(2-Naphthalenyloxy)acetic acid	202.062	640.818	202.063	4.28431	C12H10O3	C18750	[M]+	MoNA	0.771779	pos	1	4.08017e+06	2.45051e+07	3.49453e+06	3.11038e+06	2.77449e+07	4.43245e+06	5.70916e+06	7.37019e+06	5.02712e+06	1.63711e+07	7.42444e+06	1.002e+07
M429T814	(24R,24(1)R)-Fucosterol epoxide	429.375	814.357	428.365	5.98337	C29H48O2	C03910	[M+H]+	BioDeepDB	0.834515	pos	1	5.77701e+07	5.87503e+07	1.16355e+07	7.78313e+07	6.32096e+07	6.67526e+07	8.65613e+07	9.85528e+07	1.58945e+08	2.13789e+08	8.07868e+07	1.172e+08
M295T750	(2E,4Z,8E)-Colneleic acid	295.226	750.342	294.219	2.09156	C18H30O3	C19827	[M+H]+	MetaDNA	0.00065492	pos	2	3.54393e+08	3.25067e+08	3.32871e+08	4.52474e+08	4.52849e+08	3.37388e+08	8.22898e+07	1.20116e+08	5.91046e+07	6.75908e+07	6.53342e+07	4.99501e+07
M875T548_1	(2E)-5-Methylhexa-2,4-dienoyl-CoA	875.194	548.222	875.173	0.779496	C28H44N7O17P3S	C16468	[M-H2O+NH4]+	BioDeepDB	0.694189	pos	1	1.11377e+07	1.25844e+07	1.47873e+07	4.7931e+06	8.60446e+06	4.08137e+06	1.50947e+06	1.68724e+06	1.9294e+06	7.27088e+06	5.07519e+06	3.4165e+06
M129T142	(2E)-Decenoyl-ACP	129.077	142.363	129.079	15.7216	C6H11NO2	C03969	[M]-	BioDeepDB	0.792635	neg	1	9.82498e+06	3.48504e+06	9.31682e+06	1.35017e+07	1.71835e+07	6.51491e+06	3.09927e+06	4.74774e+06	3.71217e+06	2.83936e+06	3.01955e+06	7.76614e+06
M919T512_1	(2E)-Decenoyl-CoA	919.237	511.766	919.235	1.60646	C31H52N7O17P3S	C05275	[M]+	BioDeepDB	0.672524	pos	1	7.70003e+06	3.18824e+07	6.51791e+06	9.2163e+06	2.45557e+07	1.03696e+07	8.21026e+06	1.32386e+07	3.49e+06	5.11966e+06	1.00714e+07	4.44389e+06
M891T523_2	(2E)-Octenoyl-CoA	891.156	522.512	891.204	4.10527	C29H48N7O17P3S	C05276	[M]+	BioDeepDB	0.664992	pos	1	7.50987e+07	8.69301e+07	8.37129e+07	7.27567e+07	7.13075e+07	1.01173e+08	1.17372e+08	9.43752e+07	1.29649e+08	8.48225e+07	8.58979e+07	9.14045e+07
M91T182	(2R,3R)-2,3-Butanediol	91.0757	182.363	90.0681	3.57875	C4H10O2	C03044	[M+H]+	BioDeepDB	0.637191	pos	1	1.09541e+07	6.58867e+06	5.53209e+06	1.1075e+07	1.24456e+07	8.16347e+06	2.17211e+07	2.25716e+07	2.04167e+07	1.939e+07	1.92406e+07	854432
M274T95	(2R,3R)-3-Methylglutamyl-5-semialdehyde-N6-lysine	274.186	95.0905	273.169	5.00952	C12H23N3O4	C20279	[M+H]+	BioDeepDB	8.71472e-10	pos	2	7.79051e+07	5.45777e+07	6.12583e+07	6.74963e+07	6.96617e+07	7.0442e+07	3.56691e+07	2.11333e+07	2.25524e+07	1.94574e+07	2.94932e+07	3.35432e+06
M257T789	(2R,3R)-3-Methylornithinyl-N6-lysine	257.189	788.805	274.2	13.9373	C12H26N4O3	C20278	[M+H-H2O]+	BioDeepDB	0.999982	pos	1	1.54112e+08	1.26229e+08	3.20723e+07	6.72981e+07	6.51852e+07	1.60059e+08	4.33182e+07	4.16632e+07	2.7255e+07	6.24669e+06	2.91923e+07	5.88948e+06
M146T379	(2R,5S)-2,5-Diaminohexanoate	146.117	379.313	146.106	1.43134	C6H14N2O2	C05161	[M]+	BioDeepDB	1.32901e-05	pos	2	2.58861e+08	2.06705e+08	5.81474e+07	2.94355e+08	2.17614e+08	2.47781e+08	5.57741e+08	5.28812e+08	1.81227e+08	3.99401e+08	3.15468e+08	2.93275e+08
M185T765	(2R)-2-Hydroxy-3-(phosphonatooxy)propanoate	184.988	765.316	185.993	11.129	C3H7O7P	C00197	[M-H]-	BioDeepDB	0.937807	neg	1	4.05146e+06	4.72362e+06	4.21404e+06	3.90067e+06	3.01662e+06	4.18846e+06	4.58794e+06	4.82219e+06	4.65176e+06	4.38693e+06	3.85925e+06	4.16162e+06
M187T160	(2S,4S)-4-Hydroxy-2,3,4,5-tetrahydrodipicolinate	187.06	160.412	187.048	12.6052	C7H9NO5	C20258	[M]+	BioDeepDB	0.041841	pos	2	1.08675e+08	2.11048e+08	1.94849e+08	9.75949e+07	3.09808e+08	7.89416e+07	1.00322e+08	6.79072e+07	6.10132e+07	5.96186e+07	6.61576e+07	6.50864e+07
M174T140_1	(2S,5S)-trans-Carboxymethylproline	174.074	139.908	173.069	9.99824	C7H11NO4	C17366	[M+H]+	BioDeepDB	0.212309	pos	2	7.22251e+08	6.46455e+08	7.80634e+08	6.83505e+08	9.22449e+08	8.43204e+08	5.10481e+08	5.849e+08	4.52116e+08	5.49592e+08	4.52925e+08	7.39516e+08
M225T420	(2S)-Flavanone	225.095	419.75	224.084	16.9135	C15H12O2	C02099	[M+H]+	BioDeepDB	0.751008	pos	1	7.08315e+06	5.59035e+06	9.62335e+06	1.06571e+07	9.62029e+06	7.03984e+06	3.40525e+06	4.38935e+06	2.64593e+06	4.62922e+06	4.86609e+06	6.04593e+06
M257T665	(2S)-Liquiritigenin	257.189	664.636	256.074	2.7047	C15H12O4	C09762	[M+H]+	BioDeepDB	0.614906	pos	1	6.614e+08	5.43845e+08	4.77882e+08	9.32308e+08	9.9709e+08	4.76927e+08	5.73758e+07	3.84e+07	4.91239e+07	4.03433e+07	6.27105e+07	3.07377e+07
M178T160	(2Z,4S,5R)-2-Amino-4,5,6-trihydroxyhex-2-enoate	178.071	159.952	177.064	1.21454	C6H11NO5	C20844	[M+H]+	BioDeepDB	0.684913	pos	1	1.65527e+07	1.41672e+07	8.7857e+06	1.5276e+07	3.48675e+07	9.5943e+06	2.02623e+07	2.13458e+07	2.04319e+07	1.93336e+07	1.84066e+07	1.74839e+07
M346T438	(3S,4S)-3-Hydroxytetradecane-1,3,4-tricarboxylate	346.196	437.693	346.199	9.08499	C17H30O7	C04529	[M]+	MetaDNA	0.0108349	pos	2	8.45217e+07	1.11042e+08	5.8947e+07	8.84039e+07	8.91251e+07	1.05536e+08	3.70486e+07	2.31328e+07	2.91611e+07	1.7677e+07	2.63315e+07	1.53211e+07
M146T361	(3S,5S)-3,5-Diaminohexanoate	146.117	361.332	146.106	2.15858	C6H14N2O2	C01186	[M]+	BioDeepDB	0.779729	pos	1	9.24837e+07	1.09318e+08	8.97574e+07	1.17628e+08	1.50233e+08	5.38463e+07	4.85518e+07	1.02276e+08	9.45022e+07	5.00917e+07	8.77507e+07	1.09662e+08
M138T296	(3S,5S)-Carbapenam-3-carboxylic acid	138.049	295.953	155.058	12.6874	C7H9NO3	C17367	[M+H-H2O]+	BioDeepDB	0.721586	pos	1	1.43377e+07	8.09243e+06	7.04579e+06	2.26513e+07	1.76251e+07	2.1082e+06	2.87134e+06	4.14909e+06	2.59722e+06	3.66593e+06	3.63183e+06	6.03053e+06
M912T505_4	(3S)-3-Hydroxyadipyl-CoA	912.2	505.214	911.158	1.98977	C27H44N7O20P3S	C14145	[M+H]+	BioDeepDB	0.644695	pos	1	1.00769e+07	8.6899e+06	8.38278e+06	6.73286e+06	5.98224e+06	9.02421e+06	5.56396e+06	1.07317e+07	8.94073e+06	6.5293e+06	6.66141e+06	1.48416e+07
M147T379	(3S)-3,6-Diaminohexanoate	147.121	379.172	146.106	3.83862	C6H14N2O2	C01142	[M+H]+	BioDeepDB	0.787584	pos	1	1.1534e+07	1.02565e+07	9.12798e+06	1.41848e+07	1.25123e+07	3.61905e+07	3.28828e+07	3.47265e+07	1.55336e+07	2.71012e+07	2.16525e+07	2.20259e+07
M188T394	(3S)-6-Acetamido-3-aminohexanoate	188.127	393.661	188.116	6.53725	C8H16N2O3	C21604	[M]+	BioDeepDB	4.98438e-08	pos	2	1.19311e+08	7.9423e+07	6.31695e+07	1.18995e+08	8.81673e+07	8.24267e+07	3.04072e+07	3.42555e+07	1.14112e+07	2.00486e+07	1.51042e+07	1.2313e+10
M177T411	(4S,5R)-4,5,6-Trihydroxy-2-iminohexanoate	177.059	410.776	177.064	26.9377	C6H11NO5	C20845	[M]-	MetaDNA	0.0587715	neg	2	1.14314e+08	8.42268e+07	7.02467e+07	1.33992e+08	1.40228e+08	6.76514e+07	4.82008e+07	4.58867e+07	2.68042e+07	5.76149e+07	3.36458e+07	3.18897e+07
M357T824	(4Z,7Z,10Z,13Z,16Z,19Z)-Docosahexaenoic acid ethyl ester	357.277	823.986	356.272	5.07535	C24H36O2	C16185	[M+H]+	mzCloud	1.29471e-07	pos	2	1.80516e+07	1.31537e+07	1.01261e+07	3.41493e+07	2.15612e+07	6.88e+06	9.70915e+06	573681	309718	8.75379e+06	9.14917e+06	7.52946e+06
M277T141	(5-L-Glutamyl)-L-glutamate	277.102	140.833	276.096	4.45078	C10H16N2O7	C05282	[M+H]+	mzCloud	2.26825e-06	pos	2	7.4997e+07	4.49842e+07	5.58535e+07	5.63265e+07	5.86659e+07	5.46885e+07	2.23433e+07	2.6102e+07	1.84031e+07	2.79211e+07	1.93657e+07	2.44911e+07
M336T787	(5Z,9E,14Z)-(8xi,11R,12S)-11,12-epoxy-8-hydroxyicosa-5,9,14-trienoic Acid	336.225	786.816	336.23	14.5478	C20H32O4	C04849	[M]-	BioDeepDB	0.757613	neg	1	2.76393e+07	6.42885e+06	1.3583e+07	2.26126e+07	2.46536e+07	1.25585e+07	381179	68085.7	213648	1.39682e+06	2.07866e+06	2.02684e+06
M764T554_2	(6R)-6beta-Hydroxy-1,4,5,6-tetrahydronicotinamide-adenine dinucleotide phosphate	764.16	554.048	763.102	0.650557	C21H32N7O18P3	C20483	[M+H]+	BioDeepDB	0.644643	pos	1	1.12348e+07	1.44323e+07	1.69415e+07	7.71077e+06	1.28307e+07	1.49578e+07	3.408e+07	2.80545e+07	3.03478e+07	2.69921e+07	2.48377e+07	2.21009e+07
M683T392	(6S)-6-beta-hydroxy-1,4,5,6-tetrahydronicotinamide-adenine dinucleotide	683.133	391.584	683.135	3.84315	C21H31N7O15P2	C04856	[M]+	BioDeepDB	0.61933	pos	1	3.04173e+07	6.58719e+07	4.23269e+07	3.91641e+07	6.91486e+07	4.1638e+07	431367	248689	406045	2.7914e+07	2.95383e+06	1.48351e+07
M763T417_2	(6S)-6beta-Hydroxy-1,4,5,6-tetrahydronicotinamide-adenine dinucleotide phosphate	763.122	416.776	763.102	0.499032	C21H32N7O18P3	C04899	[M-H2O+NH4]+	BioDeepDB	0.596021	pos	1	5.26169e+06	2.5588e+06	1.96074e+06	3.01262e+06	2.50907e+06	5.5314e+06	4.21841e+06	8.88359e+06	5.43435e+06	1.7716e+06	1.95543e+06	7.64867e+06
M254T710	(E,E)-Trichostachine	254.116	709.63	271.121	9.27416	C16H17NO3	C10174	[M+H-H2O]+	GNPS	0.769925	pos	1	4.84862e+06	2.33959e+06	3.8137e+06	5.6048e+06	6.09752e+06	4.00251e+06	5.88744e+07	8.07819e+06	7.58162e+06	2.33187e+06	1.36338e+06	1.7945e+06
M147T618	(E)-3-(4-Hydroxyphenyl)-2-propenal	147.046	617.975	148.052	6.70256	C9H8O2	C05608	[M-H]-	BioDeepDB	4.00097e-08	neg	2	9.32345e+08	7.32141e+08	1.24312e+09	5.46455e+08	2.37487e+09	1.37945e+09	3.29754e+08	1.80829e+09	2.3918e+08	2.7546e+08	4.95799e+08	8.61806e+08
M187T253	(E)-3-(Methoxycarbonyl)pent-2-enedioate	187.028	253.292	188.032	17.7424	C7H8O6	C11514	[M-H]-	MetaDNA	0.0245141	neg	2	6.61699e+07	3.52769e+07	4.07539e+07	9.43802e+07	5.92083e+07	3.34392e+07	443962	515915	222083	501376	338718	480900
M129T500	(E)-Glutaconate	129.02	500.224	130.027	7.8721	C5H6O4	C02214	[M-H]-	mzCloud	0.85951	neg	1	3.7334e+07	8.10315e+07	1.47853e+08	7.15653e+07	4.34611e+07	1.60511e+08	1.78911e+08	2.4596e+08	2.20178e+08	2.30195e+08	1.32688e+08	1.29438e+08
M223T397	(E)-Monocrotophos	223.059	397.351	223.061	7.07983	C7H14NO5P	C18663	[M]+	MoNA	0.716594	pos	1	8.22835e+06	8.15628e+06	3.83633e+06	1.15824e+07	1.10367e+07	1.01756e+07	8.71541e+06	9.60668e+06	7.92256e+06	7.29678e+06	7.42607e+06	7.41143e+06
M285T782	(R,S)-Coclaurine	285.168	781.703	285.137	23.7639	C17H19NO3	C06348	[M]+	BioDeepDB	3.86061e-07	pos	2	1.38674e+07	1.62694e+07	1.88843e+07	3.59839e+07	1.71088e+07	2.04625e+07	1.14515e+07	8.91571e+06	6.62729e+06	9.46902e+06	2.10861e+07	1.16743e+07
M288T816	(R,S)-Norlaudanosoline	288.122	816.062	287.116	3.12055	C16H17NO4	C06350	[M+H]+	MoNA	2.9397e-06	pos	2	2.5618e+07	2.96808e+07	2.07937e+07	2.74734e+07	2.24479e+07	1.55143e+07	3.58682e+06	1.70713e+07	4.73054e+06	2.69153e+07	1.10857e+07	2.16493e+07
M149T292	(R) 2,3-Dihydroxy-3-methylvalerate	149.081	291.777	148.074	2.1981	C6H12O4	C06007	[M+H]+	BioDeepDB	0.748001	pos	1	2.22199e+07	1.80267e+07	2.0375e+07	5.82745e+07	2.9006e+07	1.90205e+07	1.075e+07	7.80009e+06	1.07022e+07	1.53073e+07	1.00656e+07	1.16005e+07
M300T811	(R)-10-Hydroxystearate	300.261	811.316	300.266	18.4061	C18H36O3	C03195	[M]+	BioDeepDB	0.822607	pos	1	4.5819e+07	2.59418e+07	2.08701e+07	7.37996e+07	6.35424e+07	1.51644e+07	3.68579e+06	2.66483e+06	2.34937e+06	3.28154e+06	2.16655e+06	2.97486e+06
M171T318	(R)-2-O-Sulfolactate	170.996	318.205	169.988	3.67235	C3H6O6S	C17205	[M+H]+	BioDeepDB	0.630235	pos	1	1.21336e+06	1.57204e+06	2.54955e+06	2.44221e+06	2.50478e+06	1.87564e+06	3.14481e+06	2.53489e+06	2.36637e+06	2.79439e+06	2.88809e+06	1.78639e+06
M105T143	(R)-3-Hydroxybutyric acid	105.055	143.119	104.047	0.594812	C4H8O3	C01089	[M+H]+	BioDeepDB	0.61557	pos	1	4.06003e+07	2.34667e+07	2.30854e+07	3.35769e+07	3.46535e+07	3.54248e+07	1.19517e+07	2.15634e+07	1.38423e+07	1.71164e+07	1.77366e+07	2.01164e+07
M154T746	(R)-3,7-Dimethyl-1,6-octadien-3-ol	154.134	745.912	154.136	9.18944	C10H18O	C11389	[M]-	MoNA	0.884156	neg	1	3.75713e+06	2.7218e+06	2.9328e+06	6.17537e+06	6.32569e+06	3.2406e+06	2.56434e+06	2.59779e+06	2.31685e+06	2.28352e+06	2.23244e+06	2.16572e+06
M169T152	(R)-4-Hydroxymandelate	169.061	151.976	168.042	12.2252	C8H8O4	C05343	[M+H]+	BioDeepDB	0.710293	pos	1	1.48712e+08	1.3424e+08	4.07294e+07	9.26506e+07	4.85214e+07	5.98971e+07	8.4315e+06	2.90308e+07	2.29987e+07	2.98622e+07	3.01488e+07	3.49515e+07
M128T348	(R)-5,6-Dihydrothymine	128.071	347.678	128.059	0.640806	C5H8N2O2	C21028	[M]+	BioDeepDB	3.01963e-05	pos	2	5.09752e+08	4.66532e+08	1.49796e+08	1.1054e+09	7.60508e+08	6.85459e+08	6.90032e+08	4.91768e+08	3.47302e+08	5.4034e+08	3.86907e+08	5.708e+08
M339T452	(R)-Canadine	339.153	451.883	339.147	15.8848	C20H21NO4	C11818	[M]+	BioDeepDB	0.826129	pos	1	7.87375e+06	1.60817e+06	4.64e+06	5.80782e+06	923193	784050	8.43121e+06	1.17958e+07	4.99671e+06	1.06053e+06	5.35213e+06	1.14976e+06
M285T532	(R)-Coclaurine	285.131	531.871	285.137	19.7168	C17H19NO3	C06349	[M]+	MetaDNA	0.127912	pos	2	1.08722e+07	8.05391e+06	4.75915e+06	2.15717e+07	1.51224e+07	5.38673e+06	1.49761e+06	6.09949e+07	3.44823e+07	2.31333e+07	1.31709e+06	2.6883e+06
M272T429_2	(R)-Higenamine	272.127	429.407	271.121	3.38229	C16H17NO3	C06346	[M+H]+	BioDeepDB	0.615241	pos	1	6.40611e+07	2.45285e+07	1.61291e+07	9.64216e+07	7.69555e+07	1.50113e+07	696899	1.64961e+06	661022	624489	947967	859406
M229T835	(R)-Kawain	229.088	835.253	230.094	5.94455	C14H14O3	C09947	[M-H]-	BioDeepDB	0.634985	neg	1	5.028e+07	6.62557e+07	3.22119e+07	3.0952e+07	2.85786e+07	9.50539e+07	7.90111e+07	8.03025e+07	5.42919e+07	1.06318e+07	1.75424e+08	4.12921e+07
M326T801	(R)-Laudanidine	326.174	800.988	343.178	8.58887	C20H25NO4	C17592	[M+H-H2O]+	MoNA	0.687632	pos	1	648596	375607	793736	344686	696974	266890	5.43179e+06	9.36982e+06	4.55429e+06	6.52866e+06	74022.5	8.76326e+06
M883T802_2	(R)-Malyl-CoA	883.225	801.707	883.126	17.2255	C25H40N7O20P3S	C20747	[M]+	BioDeepDB	0.985124	pos	1	4.22981e+06	2.84736e+06	2.68498e+06	1.75171e+06	3.03362e+06	5.18689e+06	1.40861e+06	2.44958e+06	4.87065e+06	3.48875e+06	4.64085e+06	2.9577e+06
M135T527	(R)-mandelic Acid	135.044	526.663	152.047	5.47339	C8H8O3	C01983	[M+H-H2O]+	BioDeepDB	1.41497e-07	pos	2	4.19933e+08	2.58626e+08	1.29462e+08	4.39702e+08	3.97318e+08	1.54379e+08	1.7178e+08	2.07962e+08	7.62726e+07	1.01344e+08	8.37532e+07	1.72299e+08
M102T73	(R)-Methylmalonate semialdehyde	102.022	73.1208	102.032	4.04916	C4H6O3	C21030	[M]+	BioDeepDB	0.61599	pos	1	1.50212e+09	9.9181e+08	1.32795e+09	6.53667e+08	6.88886e+08	1.43039e+09	1.18844e+09	1.14672e+09	8.44389e+08	1.29109e+09	1.16359e+09	1.09286e+09
M131T792	(R)-Pantolactone	130.522	791.973	130.063	1.57726	C6H10O3	C01012	[M+H]+	BioDeepDB	0.593722	pos	1	1.63685e+08	6.2364e+08	6.54994e+08	9.10294e+07	7.32312e+08	2.68132e+08	6.40138e+08	6.97575e+08	2.85951e+08	2.83835e+08	2.40568e+08	1.20788e+08
M916T516_2	(R)-Phenyllactyl-CoA	916.181	516.163	915.168	6.37152	C30H44N7O18P3S	C16257	[M+H]+	BioDeepDB	0.69063	pos	1	5.34088e+07	6.50089e+07	1.98314e+07	5.48267e+07	5.10388e+07	7.21729e+07	7.71896e+07	5.50265e+07	7.29323e+07	2.49449e+07	7.05007e+07	7.8702e+07
M180T418	(R)-Salsolinol	180.101	418.181	179.095	2.93133	C10H13NO2	C09642	[M+H]+	BioDeepDB	0.623428	pos	1	2.80022e+08	3.56798e+08	3.37448e+08	3.28533e+08	5.44855e+08	2.31675e+08	1.96638e+08	2.08923e+08	1.28007e+08	1.85065e+08	1.41248e+08	1.76275e+08
M129T452	(R)-Sulcatol	129.127	451.82	128.12	0.383122	C8H16O	C07288	[M+H]+	MoNA	0.74768	pos	1	9.01798e+06	5.46013e+06	4.51627e+06	1.10495e+07	6.48086e+06	5.03862e+06	2.24623e+06	4.4891e+06	3.28703e+07	3.20493e+07	3.79325e+06	3.18596e+07
M160T31_1	(R)C(S)S-Alliin	160.038	31.2278	177.046	3.44367	C6H11NO3S	C08265	[M+H-H2O]+	MoNA	0.757318	pos	1	1.55557e+06	1.76709e+06	1.91608e+06	2.2832e+06	2.49051e+06	3.55218e+06	4.30183e+06	4.31976e+06	5.23989e+06	6.42917e+06	5.51458e+06	5.00992e+06
M301T488	(S,E)-Zearalenone	301.141	488.128	318.147	0.838486	C18H22O5	C09981	[M+H-H2O]+	BioDeepDB	0.626768	pos	1	2.07013e+07	1.5331e+07	2.61591e+07	1.98486e+07	1.79736e+07	1.84123e+07	3.08931e+07	4.21634e+07	3.88303e+07	2.96162e+07	3.02929e+07	2.92758e+07
M349T839	(S)-[10]-Gingerol	349.246	839.407	350.246	20.5298	C21H34O4	C17496	[M-H]-	MoNA	0.765548	neg	1	3.38843e+06	2.13492e+06	3.00644e+06	4.92571e+06	4.87079e+06	2.52506e+06	2.95757e+06	3.31003e+06	3.20038e+06	2.36067e+06	1.92848e+06	105390
M133T552	(S)-2-Acetolactate	133.049	552.227	132.042	4.80163	C5H8O4	C06010	[M+H]+	BioDeepDB	0.648732	pos	1	4.52019e+07	3.81363e+07	5.57793e+07	3.80471e+07	3.92359e+07	5.69776e+07	4.13533e+07	4.55737e+07	2.40306e+07	3.78975e+07	3.43477e+07	4.17101e+07
M148T73	(S)-2-Methylmalate	148.027	73.0071	148.037	0.834735	C5H8O5	C02614	[M]+	BioDeepDB	0.590691	pos	1	3.71551e+08	2.58311e+08	3.37906e+08	2.98993e+08	2.90042e+08	3.37302e+08	2.95087e+08	2.65356e+08	2.27098e+08	2.84639e+08	2.70705e+08	2.79444e+08
M128T358	(S)-2-Propylpiperidine	128.143	358.036	127.136	0.069761	C8H17N	C06523	[M+H]+	BioDeepDB	0.912166	pos	1	1.79512e+07	1.52422e+07	1.42779e+07	2.20298e+07	2.13395e+07	1.39713e+07	1.52257e+07	1.83626e+07	1.08479e+07	2.1646e+07	1.13536e+07	1.88754e+07
M128T416	(S)-2,3,4,5-tetrahydropyridine-2-carboxylate	128.07	415.543	127.063	2.99903	C6H9NO2	C00450	[M+H]+	BioDeepDB	0.646085	pos	1	2.43809e+08	2.20776e+08	7.10787e+08	6.20465e+08	8.09281e+08	5.56565e+08	3.64071e+08	7.16757e+08	1.19872e+08	1.17324e+08	5.21264e+08	1.20559e+08
M315T405	(S)-3-Hydroxy-N-methylcoclaurine	315.148	404.781	315.147	3.72852	C18H21NO4	C05202	[M]+	BioDeepDB	0.611311	pos	1	4.48191e+06	1.87067e+06	2.18666e+06	1.03732e+07	7.56929e+06	8.34911e+06	2.04223e+06	1.71341e+06	1.08745e+06	1.47796e+06	1.28788e+06	2.24159e+06
M854T499_1	(S)-3-Hydroxybutyryl-CoA	854.199	499.166	853.152	4.10304	C25H42N7O18P3S	C01144	[M+H]+	BioDeepDB	0.696322	pos	1	8.33003e+06	4.42761e+06	1.93886e+06	6.42564e+06	6.76228e+06	4.0537e+06	1.06401e+07	1.18268e+07	4.71672e+06	5.42478e+06	8.77149e+06	7.44287e+06
M965T648_2	(S)-3-Hydroxydodecanoyl-CoA	965.275	648.332	965.277	1.83082	C33H58N7O18P3S	C05262	[M]+	BioDeepDB	0.751829	pos	1	2.50809e+07	1.30149e+07	2.43033e+07	3.00577e+07	3.04448e+07	1.05936e+07	1.01237e+07	5.6486e+06	8.99379e+06	1.11778e+07	3.70855e+06	2.9636e+06
M836T728	(S)-3-Hydroxyisobutyryl-CoA	836.135	727.602	853.152	11.3053	C25H42N7O18P3S	C06000	[M+H-H2O]+	BioDeepDB	0.774346	pos	1	6.01746e+06	8.92692e+06	4.05176e+06	1.56075e+06	716750	1.38193e+06	8.1842e+06	1.19151e+06	1.17546e+06	1.43596e+06	1.58828e+06	2.44559e+06
M339T808	(S)-4,5,7-Trihydroxy-6-prenylflavanone	339.13	807.591	340.131	19.6631	C20H20O5	C09832	[M-H]-	MoNA	1.65126e-06	neg	2	2.55592e+07	1.89095e+07	1.01525e+07	4.16266e+06	3.64918e+06	1.23138e+07	30742.9	1.0862e+06	53076.7	1.45134e+06	4.71463e+06	1.61105e+06
M247T513	(S)-Abscisic acid	247.132	512.854	264.136	13.0045	C15H20O4	C06082	[M+H-H2O]+	BioDeepDB	7.84163e-06	pos	2	1.82623e+07	6.49068e+06	2.24387e+06	5.078e+07	2.69592e+07	1.7119e+06	2.25511e+06	3.00323e+06	2.89329e+06	2.57342e+06	2.12247e+06	2.31709e+06
M373T448	(S)-Autumnaline	373.184	448.492	373.189	0.253565	C21H27NO5	C16707	[M]+	BioDeepDB	0.586968	pos	1	1.65394e+08	1.19156e+08	3.286e+07	6.18418e+07	1.51845e+08	9.22355e+07	1.21347e+08	1.419e+08	9.33796e+07	1.44503e+08	1.11888e+08	9.29931e+07
M340T141	(S)-Canadine	340.158	141.299	339.147	11.7913	C20H21NO4	C03329	[M+H]+	BioDeepDB	0.842516	pos	1	2.98022e+07	2.46668e+07	1.68622e+07	3.13295e+07	4.69794e+07	1.56005e+07	1.27098e+07	1.16652e+07	4.51806e+06	1.12976e+06	4.03159e+06	1.03093e+06
M339T428	(S)-cis-N-Methylstylopine	339.164	427.769	338.139	7.24083	C20H20NO4	C06163	[M+H]+	BioDeepDB	0.86409	pos	1	1.79102e+07	1.19902e+07	9.2006e+06	1.83546e+07	1.54511e+07	1.31822e+07	3.54075e+06	5.1471e+06	2.0469e+06	9.12659e+06	2.44798e+06	8.32885e+06
M285T329	(S)-Coclaurine	285.12	329.445	285.137	29.4694	C17H19NO3	C06161	[M]+	BioDeepDB	0.967334	pos	1	5.06434e+06	3.08743e+06	8.78232e+06	2.25292e+06	2.1262e+06	3.74364e+06	6.39356e+06	6.9808e+06	3.69636e+06	6.39836e+06	7.81921e+06	5.5569e+06
M881T555_1	(S)-ethylmalonyl-CoA	881.175	554.656	881.147	7.76401	C26H42N7O19P3S	C18026	[M-H2O+NH4]+	BioDeepDB	0.692368	pos	1	1.51096e+06	4.73039e+06	3.97954e+06	1.17165e+06	1.2187e+06	3.71376e+06	1.70789e+06	4.57338e+06	3.45439e+06	2.08054e+06	5.2383e+06	641105
M920T485_3	(S)-Hydroxydecanoyl-CoA	920.225	484.777	937.246	14.2465	C31H54N7O18P3S	C05264	[M+H-H2O]+	BioDeepDB	0.800653	pos	1	5.4027e+06	4.26913e+06	1.23985e+06	2.76802e+06	5.49172e+06	1.0933e+06	566459	520221	579034	3.78893e+06	801646	1.27298e+06
M881T475_3	(S)-Hydroxyhexanoyl-CoA	881.181	474.691	881.183	3.12087	C27H46N7O18P3S	C05268	[M]+	BioDeepDB	0.64733	pos	1	4.00826e+07	4.65253e+07	3.87143e+07	7.6142e+07	6.70658e+07	8.70165e+07	6.51032e+07	2.08273e+07	4.33988e+07	4.84014e+07	5.47975e+07	3.58965e+07
M341T714	(S)-Isocorydine	341.159	714.1	341.163	10.1375	C20H23NO4	C09549	[M]-	MoNA	0.775605	neg	1	3.14535e+06	2.50928e+06	2.0297e+06	6.76395e+06	4.39214e+06	2.53531e+06	653186	685819	490923	1.0898e+06	484019	1.02106e+06
M103T254	(S)-Methylmalonic acid semialdehyde	103.039	253.886	102.032	0.674061	C4H6O3	C06002	[M+H]+	BioDeepDB	0.663039	pos	1	9.91644e+08	1.01233e+08	2.61429e+08	5.27854e+08	1.01702e+08	3.69062e+08	3.54838e+08	2.74211e+08	3.41618e+08	4.56764e+07	6.80122e+07	3.09126e+08
M337T713	(S)-N-Methylcanadine	337.164	712.531	354.171	3.52703	C21H24NO4	C02915	[M+H-H2O]+	BioDeepDB	0.613697	pos	1	3.19565e+07	3.12642e+07	4.89545e+06	5.60002e+07	3.16771e+07	2.69652e+07	1.13152e+07	1.58535e+06	5.30053e+06	1.82705e+06	5.13805e+06	1.86304e+06
M282T304	(S)-N-Methylcoclaurine	282.143	303.663	299.152	4.82477	C18H21NO3	C05176	[M+H-H2O]+	BioDeepDB	0.195785	pos	2	1.27665e+07	6.52046e+06	6.96941e+06	2.72908e+07	1.12023e+07	8.87755e+06	2.14874e+07	2.28879e+07	4.48417e+06	1.63001e+07	3.56876e+07	1.92181e+07
M272T164_2	(S)-Norcoclaurine	272.113	163.649	271.121	0.276437	C16H17NO3	C06160	[M+H]+	BioDeepDB	0.620108	pos	1	1.92624e+07	3.04738e+07	1.25116e+07	3.45274e+07	5.08031e+07	1.34298e+07	2.53573e+06	2.67864e+06	2.65115e+06	3.09251e+06	2.93809e+06	3.62046e+06
M312T416	(S)-Norlaudanine	312.163	416.049	329.163	25.7791	C19H23NO4	C21630	[M+H-H2O]+	BioDeepDB	0.000972913	pos	2	6.28127e+07	5.68477e+07	8.09094e+07	9.49843e+07	7.4939e+07	6.77257e+07	4.28249e+07	4.67765e+07	3.75302e+07	1.18691e+08	4.25461e+07	5.54642e+07
M287T142	(S)-Norlaudanosoline	287.109	142.167	287.116	22.9629	C16H17NO4	C02916	[M]+	MetaDNA	0.103025	pos	2	2.52985e+07	1.60672e+07	3.67414e+07	3.47076e+07	3.61073e+07	3.58765e+07	7.55704e+06	4.85066e+06	4.2246e+06	6.57212e+06	3.96514e+06	5.66501e+06
M298T359	(S)-Norreticuline	298.148	359.021	315.147	28.1779	C18H21NO4	C06520	[M+H-H2O]+	MetaDNA	0.0521356	pos	2	3.6146e+07	2.62923e+07	3.11866e+07	3.98317e+07	4.40581e+07	2.68038e+07	8.8908e+06	1.04707e+07	7.69634e+06	1.94388e+07	9.42133e+06	9.61743e+06
M257T764	(S)-Pinocembrin	257.08	764.282	256.074	3.45957	C15H12O4	C09827	[M+H]+	BioDeepDB	4.34065e-05	pos	2	5.96359e+06	5.63384e+06	6.00544e+06	1.05211e+07	6.13719e+06	548571	7.50468e+06	2.30192e+06	3.37594e+06	1.28663e+07	3.64862e+06	4.04039e+06
M329T449	(S)-Reticuline	329.157	449.425	329.163	17.6346	C19H23NO4	C02105	[M]+	BioDeepDB	0.000797902	pos	2	8.25975e+07	5.13247e+07	5.76124e+06	4.52011e+07	1.54534e+07	8.30245e+06	9.2816e+06	1.67512e+07	1.32652e+07	3.96948e+07	9.56012e+06	2.40439e+07
M235T196	(S)-Tetrahydroprotoberberine	235.128	195.564	235.136	1.65697	C17H17N	C05204	[M]+	BioDeepDB	0.596715	pos	1	1.55746e+07	1.10497e+07	1.695e+07	1.38911e+07	1.26533e+07	1.28052e+07	1.70757e+06	1.62289e+06	1.71235e+06	1.5239e+06	1.54209e+06	2.12133e+06
M179T456	(Z)-4-Hydroxy-6-dodecenoic acid lactone	179.07	456.224	178.048	1.2253	C6H10O6	C03107	[M+H]+	BioDeepDB	0.59554	pos	1	1.36546e+08	5.72078e+07	7.23908e+07	7.8581e+07	1.52676e+08	9.78388e+07	4.74997e+07	4.69842e+07	8.45129e+07	1.05562e+08	1.30518e+08	9.04294e+07
M189T31_1	(Z)-But-1-ene-1,2,4-tricarboxylate	189.039	31.1142	188.032	3.70513	C7H8O6	C04002	[M+H]+	BioDeepDB	0.708829	pos	1	8.56107e+06	8.97538e+06	9.58761e+06	9.27225e+06	8.24269e+06	1.07593e+07	8.62524e+06	9.94003e+06	1.13138e+07	1.26537e+07	9.05412e+06	1.15736e+07
M277T814	[8]-Shogaol	277.179	813.727	276.173	2.01281	C17H24O3	C10494	[M+H]+	MoNA	0.612757	pos	1	4.53464e+08	2.85105e+08	2.46016e+08	3.72962e+08	2.96728e+08	2.38587e+08	5.73399e+07	6.51498e+07	8.38689e+07	5.13739e+07	5.88737e+07	6.32357e+07
M272T759	1-(2,6-Dihydroxy-4-methoxyphenyl)-3-phenyl-1-propanone	272.106	758.941	272.105	5.32342	C16H16O4	C09644	[M]-	GNPS	0.688034	neg	1	2.46126e+07	1.1355e+07	2.11564e+06	1.68099e+07	5.97306e+06	1.02392e+07	2.19302e+06	4.33013e+06	1.91883e+06	1.55664e+07	2.34783e+06	1.3222e+07
M277T683	1-(3,4-Dihydroxyphenyl)-1-decene-3,5-dione	277.143	682.673	276.136	2.48305	C16H20O4	C17745	[M+H]+	BioDeepDB	0.71124	pos	1	628237	298360	575119	4.41137e+06	915863	349523	8.61995e+06	1.64068e+07	5.51017e+06	4.16683e+07	3.45971e+06	3.15642e+07
M263T351	1-(3,4-Dihydroxyphenyl)-5-hydroxy-3-decanone	263.159	351.284	280.168	2.91818	C16H24O4	C17748	[M+H-H2O]+	BioDeepDB	0.614883	pos	1	7.42004e+06	5.42293e+06	1.05762e+07	1.23791e+07	1.38828e+07	7.90438e+06	4.60679e+06	8.09931e+06	3.06167e+06	6.55175e+06	3.46451e+06	4.58577e+06
M261T87	1-(4-Hydroxyphenyl)-1-decene-3,5-dione	261.143	86.9469	260.141	5.28746	C16H20O3	C17744	[M+H]+	BioDeepDB	0.663659	pos	1	5.74787e+07	4.584e+07	4.60774e+07	5.04484e+07	3.95164e+07	5.10963e+07	4.73832e+07	6.56282e+07	4.35685e+07	7.55054e+07	5.59622e+07	7.22584e+07
M237T537	1-Amino-2-methylanthraquinone	237.075	537.383	237.079	14.8425	C15H11NO2	C19320	[M]+	mzCloud	0.89961	pos	1	2.24322e+08	1.51493e+08	2.33224e+08	2.76447e+08	1.75005e+08	1.87019e+08	7.74607e+07	1.19622e+08	9.07186e+07	9.51947e+07	9.52362e+07	1.36753e+08
M102T88	1-Aminocyclopropanecarboxylic acid	102.055	87.7541	101.048	1.03995	C4H7NO2	C01234	[M+H]+	BioDeepDB	4.69778e-20	pos	2	2.04383e+09	2.3011e+09	2.61418e+09	2.6846e+09	1.95347e+09	2.72595e+09	5.17881e+09	4.06827e+09	4.05483e+09	3.56732e+09	4.15478e+09	4.73349e+09
M378T766	1-Arachidonoylglycerol	378.283	765.589	378.277	15.0349	C23H38O4	C13857	[M]+	BioDeepDB	3.12057e-05	pos	2	1.59237e+07	1.23722e+07	1.59106e+07	2.28479e+07	3.91695e+07	1.7152e+07	3.7923e+06	5.31199e+06	597093	4.30063e+06	4.96575e+06	5.52941e+06
M224T375	1-Benzyl-1,2,3,4-tetrahydroisoquinoline	224.127	375.135	223.136	3.7182	C16H17N	C05201	[M+H]+	BioDeepDB	0.631576	pos	1	8.1507e+07	5.10624e+07	5.05994e+07	1.22243e+08	9.4939e+07	4.74373e+07	3.53775e+07	3.55501e+07	2.78942e+07	3.06429e+07	2.55879e+07	3.23952e+07
M291T421	1-Dehydro-[6]-gingerdione	291.178	420.774	290.152	11.1634	C17H22O4	C17746	[M+H]+	BioDeepDB	3.25774e-08	pos	2	4.91187e+07	3.36787e+07	3.89263e+07	7.523e+07	6.87855e+07	3.65437e+07	1.53879e+07	2.13785e+07	1.28215e+07	2.08614e+07	1.51405e+07	2.31297e+07
M135T351	1-Deoxy-D-xylulose	135.063	350.594	134.058	14.1293	C5H10O4	C06257	[M+H]+	BioDeepDB	0.773957	pos	1	1.83011e+08	5.26037e+07	2.46917e+07	9.18381e+08	3.95453e+08	1.90533e+07	3.37803e+06	3.39061e+06	2.94419e+06	1.13007e+07	1.05532e+07	1.17817e+07
M214T81	1-Deoxy-D-xylulose 5-phosphate	214.025	80.9823	214.024	3.79946	C5H11O7P	C11437	[M]-	BioDeepDB	0.721768	neg	1	1.9268e+06	1.28811e+06	9.62247e+06	1.49554e+06	5.9754e+06	1.29717e+07	4.01354e+07	2.99257e+07	4.86927e+07	1.99055e+07	3.18947e+07	1.86848e+07
M164T316	1-Deoxynojirimycin	164.092	316.381	163.084	0.405681	C6H13NO4	C16843	[M+H]+	BioDeepDB	0.643735	pos	1	7.84321e+06	8.16685e+06	4.48759e+06	9.54294e+06	6.22639e+06	2.61693e+06	9.03695e+06	3.60635e+06	1.0033e+06	2.7935e+06	2.53047e+06	5.00669e+06
M225T372	1-Hexadecanol	225.148	372.431	242.261	0.696485	C16H34O	C00823	[M+H-H2O]+	BioDeepDB	0.120783	pos	2	3.33084e+07	2.61049e+07	2.21652e+07	4.72657e+07	3.05697e+07	2.41465e+07	2.82042e+07	3.7541e+07	2.2669e+07	5.65113e+07	3.02516e+07	1.88691e+07
M719T81_1	1-Hexadecylthio-2-hexadecanoylamino-1,2-dideoxy-sn-glycero-3-phosphocholine	718.598	80.5556	735.584	29.6039	C40H84N2O5PS	C04873	[M+H-H2O]+	BioDeepDB	1	pos	1	2.44298e+07	1.29244e+07	1.89408e+07	1.48792e+07	2.10427e+07	8.87525e+06	2.24934e+07	2.23266e+07	1.31156e+07	2.1744e+07	3.17832e+07	1.99465e+07
M385T698_2	1-Hydroxy-2-(beta-D-glucosyloxy)-9,10-anthraquinone	385.09	698.244	402.095	5.90238	C20H18O9	C04719	[M+H-H2O]+	BioDeepDB	0.783395	pos	1	3.45395e+07	3.91489e+07	2.71567e+07	3.44015e+07	3.63318e+07	3.71909e+07	5.41607e+07	4.75029e+07	4.45917e+07	5.17115e+07	5.54647e+07	5.59376e+07
M171T158	1-Hydroxy-2-naphthoate	171.041	157.717	188.047	7.58597	C11H8O3	C03203	[M+H-H2O]+	BioDeepDB	0.648785	pos	1	1.04666e+07	1.19145e+07	5.69756e+06	1.02508e+07	1.31589e+07	2.12496e+06	1.72026e+06	985275	1.66352e+06	2.94667e+06	1.67667e+06	1.88002e+06
M141T97_1	1-Hydroxymethylnaphthalene	141.066	96.9118	158.073	0.719863	C11H10O	C14089	[M+H-H2O]+	BioDeepDB	0.584351	pos	1	5.95007e+07	5.62021e+07	6.33392e+07	5.71694e+07	4.99236e+07	4.87461e+07	1.35781e+07	4.31654e+07	3.30507e+07	4.5516e+07	4.06439e+07	5.84034e+07
M218T141_1	1-Hydroxypyrene	218.071	141.209	218.073	1.07349	C16H10O	C14519	[M]+	BioDeepDB	0.597048	pos	1	8.31144e+07	7.52408e+07	7.09799e+07	6.3582e+07	7.60662e+07	8.23121e+07	6.30908e+07	6.60162e+07	6.6276e+07	7.19897e+07	5.46765e+07	6.46488e+07
M503T368	1-Kestose	503.162	367.707	504.169	0.34354	C18H32O16	C03661	[M-H]-	BioDeepDB	0.682413	neg	1	4.19823e+07	2.96222e+07	3.18802e+07	6.51342e+07	4.67829e+07	3.93677e+07	1.77931e+07	1.46501e+07	1.53172e+07	1.78983e+06	1.94726e+07	1.20267e+07
M179T361	1-Keto-D-chiro-inositol	179.034	360.753	178.048	19.1831	C6H10O6	C20251	[M+H]+	BioDeepDB	0.839737	pos	1	4.37292e+07	6.32927e+07	9.45682e+06	5.85807e+07	5.52575e+07	1.26799e+07	9.81002e+07	6.72815e+07	4.9834e+07	7.59668e+06	3.40384e+07	4.01894e+07
M173T800	1-Methyl-4-phenyl-1,2,3,6-tetrahydropyridine	173.117	800.333	173.12	19.6575	C12H15N	C04599	[M]+	MoNA	1	pos	1	8.9425e+06	2.89222e+07	2.81814e+07	1.15486e+07	5.37703e+07	3.5454e+07	3.76978e+06	3.70632e+06	3.74972e+06	3.34486e+06	3.3196e+06	3.30494e+06
M207T823	1-Methyl-6-phenyl-1H-imidazo[4,5-b]pyridin-2-amine	207.098	823.384	224.106	4.5159	C13H12N4	C16038	[M+H-H2O]+	MoNA	0.629957	pos	1	6.8926e+06	6.14067e+06	5.85544e+06	1.01969e+07	1.0671e+07	1.83475e+07	5.19231e+06	6.28339e+06	7.38261e+06	7.37504e+06	6.03871e+06	6.80399e+06
M150T141	1-Methyladenine	150.077	140.804	149.07	2.95041	C6H7N5	C02216	[M+H]+	mzCloud	0.627142	pos	1	3.90898e+07	2.22564e+07	2.25512e+07	5.39829e+07	4.51626e+07	2.06251e+07	1.07416e+07	8.99234e+06	5.62825e+06	1.49554e+07	2.0727e+07	1.05618e+07
M282T328	1-Methyladenosine	282.118	328.077	281.112	6.22986	C11H15N5O4	C02494	[M+H]+	BioDeepDB	8.90668e-15	pos	2	6.6743e+07	1.9344e+07	9.04372e+07	1.11611e+08	9.20517e+07	3.00929e+07	4.65153e+06	1.26414e+07	1.34894e+07	2.80639e+06	1.59215e+07	1.31736e+07
M125T61	1-Methylhistamine	125.096	60.6758	125.095	5.19036	C6H11N3	C05127	[M]+	BioDeepDB	0.640199	pos	1	6.06645e+07	7.31207e+07	3.21619e+07	7.69812e+07	8.15902e+07	8.71868e+07	5.43821e+07	8.52097e+07	3.74526e+07	3.36038e+07	6.94273e+07	6.30836e+07
M170T84	1-Methylhistidine	170.092	83.6208	169.085	0.631689	C7H11N3O2	C01152	[M+H]+	BioDeepDB	0.582024	pos	1	6.71644e+07	9.4209e+07	4.63805e+07	6.36243e+07	5.8248e+07	6.79545e+07	7.48357e+07	9.44457e+07	9.90802e+07	9.5018e+07	7.10224e+07	8.55034e+07
M137T57	1-Methylnicotinamide	137.071	56.74	137.071	0.404215	C7H9N2O	C02918	[M+H]+	BioDeepDB	0.00405072	pos	2	1.27325e+07	1.33381e+07	2.4786e+06	4.75121e+07	5.98624e+07	1.74691e+07	1.61826e+07	1.45927e+07	1.8579e+06	1.28643e+07	2.44813e+07	6.92321e+06
M183T664	1-Methyluric acid	183.05	663.918	182.044	9.64526	C6H6N4O3	C16359	[M+H]+	MoNA	0.811755	pos	1	3.70459e+06	2.852e+06	3.53433e+06	719317	378692	2.09358e+06	2.68908e+06	6.29279e+06	3.7554e+06	5.7359e+06	4.05816e+06	2.76065e+06
M166T269_2	1-Methylxanthine	166.05	268.937	166.049	4.00041	C6H6N4O2	C16358	[M]+	BioDeepDB	0.00267577	pos	2	1.1696e+08	8.42949e+07	1.40653e+07	1.09308e+08	1.2473e+08	1.21324e+08	6.9919e+07	7.81025e+07	7.92071e+07	9.99877e+07	9.92604e+07	7.81276e+07
M167T835	1-Naphthaleneacetic acid	167.049	834.716	186.068	1.5713	C12H10O2	C13014	[M-H2O-H]-	MoNA	0.593714	neg	1	1.65781e+07	5.31025e+07	1.57875e+07	1.75177e+07	1.75195e+07	4.22136e+07	4.14931e+07	1.22372e+08	1.72547e+08	5.13707e+07	9.95539e+07	3.68463e+07
M145T595_1	1-Naphthol	145.064	595.359	144.058	2.4558	C10H8O	C11714	[M+H]+	mzCloud	0.613857	pos	1	4.40305e+07	2.96759e+07	1.61359e+07	5.45366e+07	5.98933e+07	1.77483e+07	4.40962e+06	6.70826e+06	5.6918e+06	1.41052e+07	7.1709e+06	1.06693e+07
M464T476	1-O-(2-Acetamido-2-deoxy-alpha-D-glucopyranosyl)-1D-myo-inositol 3-phosphate	464.113	475.847	463.109	6.22486	C14H26NO14P	C19761	[M+H]+	BioDeepDB	0.774886	pos	1	9.20336e+06	4.66215e+06	9.54506e+06	1.24811e+07	8.18461e+06	7.15798e+06	5.65387e+06	7.13959e+06	3.69322e+06	6.96191e+06	6.85413e+06	6.22899e+06
M445T589	1-O-[2-(L-Cysteinamido)-2-deoxy-alpha-D-glucopyranosyl]-1D-myo-inositol	445.113	588.631	444.141	0.251432	C15H28N2O11S	C19703	[M+H]+	BioDeepDB	0.702418	pos	1	1.09901e+07	1.31364e+07	9.86166e+06	1.21353e+07	1.20169e+07	1.00328e+07	2.29347e+07	2.47648e+07	1.93717e+07	8.63601e+06	1.62301e+07	1.59487e+07
M356T546	1-O-Feruloyl-beta-D-glucose	356.111	545.888	356.111	1.56291	C16H20O9	C17759	[M]+	BioDeepDB	0.610083	pos	1	1.08104e+07	1.73299e+06	3.22593e+06	1.31071e+07	5.84734e+06	1.51277e+06	4.32259e+06	8.55197e+06	6.23556e+06	4.99475e+06	5.63891e+06	3.00008e+06
M333T661	1-O-Galloyl-beta-D-glucose	333.072	661.196	332.074	28.7822	C13H16O10	C01158	[M+H]+	BioDeepDB	0.997632	pos	1	9.10514e+06	8.90853e+06	6.75863e+06	9.84445e+06	9.66185e+06	1.0589e+07	6.4529e+06	6.76689e+06	7.43041e+06	7.57392e+06	6.097e+06	7.81279e+06
M369T752	1-O-Sinapoyl-beta-D-glucose	369.108	752.405	386.121	14.7465	C17H22O10	C01175	[M+H-H2O]+	BioDeepDB	0.914359	pos	1	1.26137e+07	7.63345e+06	8.88251e+06	4.70413e+06	6.23077e+06	1.72274e+07	355748	357996	104166	2.3513e+06	1.79892e+06	4.06217e+06
M329T142	1-O-Vanilloyl-beta-D-glucose	329.095	141.578	330.095	20.5955	C14H18O9	C20470	[M-H]-	MetaDNA	0.0227096	neg	2	2.1614e+08	1.24355e+07	3.99039e+07	2.86685e+08	4.90831e+07	3.48157e+07	8.42139e+06	1.12614e+07	5.87822e+06	2.78848e+07	1.12386e+07	1.86742e+07
M484T496_2	1-O,6-O-Digalloyl-beta-D-glucose	484.083	496.043	484.085	5.45922	C20H20O14	C04101	[M]+	BioDeepDB	0.698099	pos	1	3.58995e+08	2.17925e+08	2.34974e+08	2.80383e+08	1.528e+08	4.47349e+08	6.83739e+08	6.93448e+08	3.91689e+08	6.7148e+08	1.24548e+08	7.47505e+07
M662T820	1-Palmitoyl-2-(5-keto-6-octenedioyl)-sn-glycero-3-phosphocholine	662.377	819.764	663.375	14.3151	C32H58NO11P	C13900	[M-H]-	BioDeepDB	0.999988	neg	1	1.10811e+07	1.73774e+06	2.84688e+06	9.28532e+06	7.88053e+06	2.74917e+06	0	134434	212826	364179	313319	430849
M407T789	1-palmitoyl-dihydroxyacetone-phosphate	407.228	788.705	408.228	19.3264	C19H37O7P	C01192	[M-H]-	MetaDNA	2.46274e-05	neg	2	4.87529e+07	4.67568e+07	2.78966e+07	1.01223e+08	9.13192e+07	1.78577e+07	4.19969e+06	1.63183e+07	3.62969e+06	7.257e+06	7.66933e+06	9.70839e+06
M496T823	1-palmitoylglycerophosphocholine	496.338	823.299	496.34	4.33236	C24H51NO7P	C04102	[M+H]+	BioDeepDB	2.24204e-11	pos	2	5.53074e+07	3.94908e+07	4.00234e+07	1.06224e+08	4.86622e+07	2.60238e+08	1.08244e+08	8.98536e+07	7.53219e+07	1.58159e+07	1.6062e+07	1.31772e+07
M273T366	1-Phospho-alpha-D-galacturonate	273.003	366.245	274.009	3.66529	C6H11O10P	C04037	[M-H]-	MoNA	0.994278	neg	1	747389	3.45069e+06	866852	3.95288e+06	593983	1.02437e+06	3.76448e+06	6.03827e+06	4.18153e+06	2.40373e+06	3.67077e+06	1.56708e+06
M113T98	1-Pyrroline-2-carboxylic acid	113.048	98.1397	113.048	0.176425	C5H7NO2	C03564	[M]+	BioDeepDB	0.600913	pos	1	1.54038e+07	2.49834e+07	2.78435e+07	1.58088e+07	2.71739e+07	4.05755e+07	1.40636e+07	1.32246e+07	1.21883e+07	1.10377e+07	1.31727e+07	1.09187e+07
M129T76	1,1-Dimethylbiguanide	129.102	76.485	129.101	0.876013	C4H11N5	C07151	[M]+	BioDeepDB	0.584482	pos	1	1.62997e+07	1.09737e+07	1.18701e+07	9.48154e+06	4.62194e+07	1.37976e+07	1.44217e+07	8.25476e+06	5.91819e+07	4.48904e+07	1.17289e+07	7.26485e+06
M575T721	1,2-Bis-O-sinapoyl-beta-D-glucose	575.183	720.718	592.179	18.729	C28H32O14	C04275	[M+H-H2O]+	BioDeepDB	0.973836	pos	1	5.20378e+06	1.55886e+06	5.51731e+06	6.39703e+06	5.18448e+06	1.63274e+06	74197.3	674327	675154	409547	1.97521e+06	0
M113T833	1,2-Cyclohexanedione	113.06	832.704	112.052	0.29574	C6H8O2	C06105	[M+H]+	MoNA	0.583266	pos	1	3.62379e+07	2.97321e+07	2.78122e+07	3.00217e+07	3.54462e+07	3.94743e+07	5.22364e+07	2.98345e+07	3.26094e+07	3.23595e+07	2.12818e+07	2.52809e+07
M311T474_2	1,2-Dehydroreticuline	311.146	474.442	328.155	4.62152	C19H22NO4	C06167	[M+H-H2O]+	BioDeepDB	0.808059	pos	1	4.06822e+07	3.75926e+07	3.57352e+07	4.49748e+07	7.82226e+07	2.2404e+07	1.06034e+07	9.78978e+06	8.51043e+06	9.62601e+06	5.5994e+06	8.15775e+06
M161T544	1,2-Dihydronaphthalene-1,2-diol	161.063	544.437	162.068	15.3311	C10H10O2	C06205	[M-H]-	MoNA	0.781798	neg	1	8.97973e+06	6.15675e+06	4.03569e+06	1.32499e+07	5.53562e+06	5.54509e+06	6.05612e+06	3.89714e+06	4.07707e+06	2.88153e+06	4.22915e+06	3.99018e+06
M153T31_4	1,2-Epoxy-p-menth-8-ene	153.127	31.0501	152.12	0.000792002	C10H16O	C07271	[M+H]+	BioDeepDB	0.710897	pos	1	9.16613e+06	1.10656e+07	1.38113e+07	2.90034e+07	1.28207e+07	1.54417e+07	1.62799e+07	2.81911e+07	1.74257e+07	1.53516e+07	1.28161e+07	1.46337e+07
M127T279	1,2,3-Trihydroxybenzene	127.037	278.992	126.032	12.5111	C6H6O3	C01108	[M+H]+	BioDeepDB	9.72666e-15	pos	2	4.44239e+08	1.88916e+09	3.82541e+08	4.69865e+08	3.40638e+09	2.46313e+09	2.12285e+09	5.47584e+08	2.49425e+09	3.69003e+09	2.43714e+09	1.9093e+09
M789T529_2	1,2,3,6-Tetrakis-O-galloyl-beta-D-glucose	789.101	529.274	788.107	16.5747	C34H28O22	C04516	[M+H]+	mzCloud	0.786682	pos	1	1.04023e+06	2.30313e+06	2.13249e+06	978686	1.23098e+06	2.73652e+06	1.23678e+07	8.02603e+06	1.5016e+07	1.16895e+07	1.13574e+07	1.22966e+07
M635T672_2	1,2,6-Trigalloyl-beta-D-glucopyranose	635.092	671.931	636.096	5.28377	C27H24O18	C04360	[M-H]-	GNPS	0.758391	neg	1	3.01015e+06	3.49317e+06	5.15793e+06	356152	308120	6.06527e+06	1.41087e+06	1.6656e+06	674116	3.89115e+06	2.7837e+06	6.6491e+06
M852T714_5	1,3-alpha-D-Mannosyl-(1,2-N-acetyl-alpha-D-glucosaminyl)-1,2-alpha-D-mannosyl-1,2-alpha-D-mannosyl-D-mannose	852.291	714.458	869.301	3.31305	C32H55NO26	C04923	[M+H-H2O]+	BioDeepDB	0.730342	pos	1	2.71241e+06	2.88249e+06	3.26109e+06	2.07635e+06	3.57115e+06	2.90729e+06	1.23511e+06	1.89093e+06	1.25085e+06	2.60238e+06	1.51591e+06	752625
M649T351_1	1,3-alpha-D-Mannosyl-1,2-alpha-D-mannosyl-1,2-alpha-D-mannosyl-D-mannose	649.212	350.661	666.222	3.12795	C24H42O21	C04861	[M+H-H2O]+	BioDeepDB	0.703043	pos	1	1.11964e+07	2.10022e+06	0	1.07456e+08	5.4266e+07	369208	0	0	0	128198	0	0
M109T324	1,3-Benzenediol	109.03	324.08	110.037	8.37307	C6H6O2	C01751	[M-H]-	BioDeepDB	0.733894	neg	1	1.85089e+08	1.03356e+08	9.33045e+07	1.23615e+08	1.28365e+08	3.54326e+08	1.08228e+08	3.32013e+08	2.53455e+08	2.98956e+07	8.11518e+07	1.03697e+08
M134T719	1,3-Dihydro-(2H)-indol-2-one	134.06	718.727	133.053	3.11645	C8H7NO	C12312	[M+H]+	BioDeepDB	1.03091e-07	pos	2	4.3853e+08	4.47683e+08	2.94567e+08	3.53534e+08	3.60378e+08	3.71601e+08	2.12381e+07	2.05755e+07	1.08715e+08	1.83845e+08	1.65072e+08	1.6968e+08
M210T99_2	1,3,7-Trimethyluric acid	210.074	99.1764	210.075	5.49913	C8H10N4O3	C16361	[M]-	mzCloud	0.6307	neg	1	3.69052e+07	3.49771e+07	3.16401e+07	4.59916e+07	5.01779e+07	3.16283e+07	2.47868e+07	2.5939e+07	1.74518e+07	2.36862e+07	2.06169e+07	2.49219e+07
M205T311	1,4-Dihydroxy-2-naphthoate	205.05	310.813	204.042	0.181572	C11H8O4	C03657	[M+H]+	BioDeepDB	0.984998	pos	1	2.03129e+07	4.11252e+06	1.95456e+07	2.38843e+07	1.24867e+07	2.02728e+07	2.7487e+07	2.27557e+07	1.24877e+07	4.18033e+06	7.06726e+06	2.08428e+07
M953T496_1	1,4-Dihydroxy-2-naphthoyl-CoA	953.164	496.384	953.147	1.39882	C32H42N7O19P3S	C15547	[M]+	BioDeepDB	0.642273	pos	1	6.55666e+06	9.86255e+06	1.17715e+07	1.99412e+06	2.12612e+06	8.27136e+06	1.5155e+07	9.41388e+06	7.17863e+06	1.10704e+07	1.50059e+07	1.00263e+07
M185T823	1,4-Dimethyl-7-ethylazulene	185.132	823.365	184.125	1.6886	C14H16	C09633	[M+H]+	BioDeepDB	0.602776	pos	1	2.46732e+07	2.03821e+07	3.83041e+07	3.49638e+07	3.7368e+07	2.19484e+07	7.34533e+06	1.12992e+07	7.81938e+06	1.22646e+07	7.71044e+06	1.12783e+07
M141T31_1	1,4-Naphthoquinone	141.029	31.0574	158.037	1.13554	C10H6O2	C02617	[M+H-H2O]+	MoNA	0.988139	pos	1	2.28441e+06	1.88809e+06	2.00292e+06	2.16205e+06	2.01501e+06	1.82831e+06	9.07683e+06	1.57897e+06	2.07845e+06	2.35209e+06	1.72375e+06	2.5618e+06
M164T44	1,5-Anhydro-D-glucitol	164.067	44.2815	164.069	6.19594	C6H12O5	C07326	[M]-	mzCloud	0.672751	neg	1	1.44339e+06	1.89093e+06	2.95209e+06	1.92085e+06	2.01593e+06	4.74672e+06	2.45317e+06	4.53685e+06	4.03678e+06	3.46742e+06	1.87772e+06	1.34298e+06
M515T453_2	1,5-Dicaffeoylquinic acid	515.133	452.678	516.127	25.3515	C25H24O12	C10445	[M-H]-	BioDeepDB	4.7831e-07	neg	2	1.48773e+09	7.5989e+08	5.84666e+07	1.04819e+09	1.67268e+09	2.83403e+08	1.96022e+07	4.38143e+07	1.63809e+07	2.84577e+07	2.35152e+07	5.16599e+07
M159T390	1,5-Naphthalenediamine	159.091	390.132	158.084	1.80525	C10H10N2	C19463	[M+H]+	mzCloud	3.2058e-05	pos	2	5.02364e+09	3.70793e+09	3.27514e+09	6.08428e+09	4.85519e+09	3.46856e+09	2.05305e+09	2.92071e+09	2.11857e+09	2.01046e+09	2.25002e+09	1.51787e+09
M177T152	1,7-Dimethyluric acid	177.042	152.432	196.06	2.52406	C7H8N4O3	C16356	[M-H2O-H]-	mzCloud	0.605449	neg	1	4.02896e+07	4.00068e+07	1.6792e+08	4.41542e+07	4.4378e+07	4.59868e+07	1.28995e+08	4.05317e+07	2.34356e+08	1.156e+08	1.6371e+08	4.80502e+08
M275T339	1,8-Dinitropyrene	275.041	338.764	292.048	1.05194	C16H8N2O4	C14423	[M+H-H2O]+	MoNA	0.987883	pos	1	7.68103e+07	7.10876e+07	8.34871e+07	5.15002e+07	6.15771e+07	7.57745e+07	3.4691e+07	5.16679e+06	6.4185e+07	7.71551e+06	4.92846e+07	3.73603e+07
M384T91_1	1'-Hydroxyversicolorone	384.08	91.3485	384.084	11.854	C20H16O8	C20503	[M]+	BioDeepDB	0.973284	pos	1	2.09344e+07	1.4978e+07	1.14327e+07	1.22584e+07	5.15359e+06	9.72233e+06	1.21105e+07	1.3672e+07	7.19223e+06	1.14086e+07	7.85204e+06	8.46662e+06
M543T454_2	10-Carboxy-13-deoxycarminomycin	543.179	454.481	543.174	8.3601	C27H29NO11	C12427	[M]+	BioDeepDB	0.795982	pos	1	2.08106e+07	1.27828e+07	1.16479e+07	2.39995e+07	3.75209e+07	1.20437e+07	4.97932e+06	1.06302e+07	4.31166e+06	6.24741e+06	5.15673e+06	1.6466e+07
M544T519	10-Deacetylbaccatin III	544.184	519.249	544.231	3.23588	C29H36O10	C11700	[M]+	BioDeepDB	0.638817	pos	1	4.83868e+06	3.96875e+06	4.10718e+06	6.83714e+06	5.41419e+06	3.53421e+06	7.61787e+06	1.44969e+07	7.47619e+06	2.45816e+07	8.06624e+06	2.19114e+07
M521T472	10-Deoxygeniposide tetraacetate	521.175	472.101	540.184	16.8475	C25H32O13	C11664	[M-H2O-H]-	MetaDNA	0.062536	neg	2	8.18528e+06	5.54341e+06	8.69915e+06	8.31923e+06	1.00867e+07	6.72605e+06	5.56847e+06	1.53982e+06	1.87351e+06	3.98657e+06	1.2104e+06	1.38168e+06
M341T555	10-Deoxygeniposidic acid	341.119	555.253	358.126	1.0708	C16H22O9	C11672	[M+H-H2O]+	BioDeepDB	0.59963	pos	1	9.88058e+06	2.03296e+06	6.76634e+06	2.31029e+07	1.0754e+07	1.99821e+06	2.73746e+06	5.09535e+06	422820	5.61043e+06	2.31388e+06	3.86073e+06
M297T801	10-Deoxymethynolide	297.204	800.694	296.199	5.03278	C17H28O4	C11993	[M+H]+	BioDeepDB	0.727962	pos	1	7.48002e+06	8.13347e+06	7.26976e+06	1.49316e+07	1.82995e+07	5.83127e+06	1.41334e+06	1.74897e+06	1.40762e+06	1.6755e+06	1.58129e+06	1.55176e+06
M472T649_1	10-Formyldihydrofolate	472.156	648.546	471.15	2.20752	C20H21N7O7	C03204	[M+H]+	BioDeepDB	0.598372	pos	1	4.76086e+08	3.42938e+08	1.73229e+08	6.51992e+08	6.53457e+08	1.29898e+08	1.14123e+08	1.20498e+08	1.43431e+08	1.9157e+08	9.22179e+07	9.17088e+07
M473T339	10-Formyltetrahydrofolate	473.164	339.014	473.166	4.76866	C20H23N7O7	C00234	[M]+	BioDeepDB	0.650115	pos	1	8.44088e+07	4.05476e+07	6.11171e+07	5.63311e+07	4.30442e+07	3.14308e+07	585165	2.33297e+06	1.15769e+07	0	8.47185e+06	5.57014e+06
M254T450	10-Hydroxycarbazepine	254.106	450.229	254.106	2.53916	C15H14N2O2	C07493	[M]+	BioDeepDB	0.633105	pos	1	6.71458e+07	7.98122e+06	6.95169e+07	9.91944e+07	5.75484e+06	8.97784e+07	1.35421e+07	1.10849e+08	1.17126e+08	1.16511e+08	1.21949e+08	1.55802e+07
M188T798	10-Hydroxydecanoic acid	188.143	797.683	188.141	9.78071	C10H20O3	C02774	[M]+	BioDeepDB	0.792648	pos	1	8.85265e+06	5.29674e+06	6.01641e+06	7.36823e+06	6.86184e+06	4.45458e+06	4.35286e+06	9.37846e+06	1.41999e+07	7.40275e+06	1.20906e+07	1.31499e+07
M350T546_1	10-Hydroxydihydrosanguinarine	350.105	545.73	349.095	3.60704	C20H15NO5	C05247	[M+H]+	BioDeepDB	0.663596	pos	1	7.38032e+06	8.16302e+06	1.27122e+07	5.71945e+06	5.61189e+06	9.69008e+06	585634	2.96975e+06	804503	2.61915e+06	563764	4.87384e+06
M270T90	10,11-Dihydroxycarbamazepine	270.099	90.4093	270.1	3.9978	C15H14N2O3	C07495	[M]+	MoNA	0.7159	pos	1	1.25059e+07	4.22706e+07	7.01187e+06	4.1097e+07	6.3443e+07	3.13578e+07	1.5268e+07	2.05246e+07	1.76212e+07	2.60211e+07	6.64637e+06	1.59596e+07
M281T811	10E,12Z-Octadecadienoic acid	281.247	811.345	280.24	2.21666	C18H32O2	C04056	[M+H]+	BioDeepDB	2.68716e-12	pos	2	4.29499e+07	3.52305e+07	2.64069e+07	6.59895e+07	5.80803e+07	2.84807e+07	2.20607e+06	2.56128e+06	1.76323e+06	1.17163e+06	1.70796e+06	1.35965e+06
M202T783	11-Aminoundecanoic acid	202.18	782.82	201.173	2.61029	C11H23NO2	C19325	[M+H]+	MoNA	0.992086	pos	1	6.13237e+06	493289	484924	5.37799e+06	5.70255e+06	4.74952e+06	5.76913e+06	3.14678e+06	4.00941e+06	3.24658e+06	2.67892e+06	68912.6
M369T560	11-Dehydro-thromboxane B2	369.223	559.596	368.22	1.62172	C20H32O6	C05964	[M+H]+	BioDeepDB	3.21543e-07	pos	2	4.6739e+07	4.92449e+07	5.2341e+07	3.84368e+07	7.7587e+07	6.33639e+07	1.96113e+07	8.63328e+06	1.28712e+07	1.06675e+06	1.3054e+07	1.1613e+07
M344T741	11-Dehydrocorticosterone	344.194	741.379	344.199	13.1021	C21H28O4	C05490	[M]-	BioDeepDB	0.782226	neg	1	8.44497e+06	5.33875e+06	1.98115e+06	6.54906e+06	4.56161e+06	3.15793e+06	598450	113716	1.15843e+06	0	0	21943.5
M537T459	11-Hydroxyiridodial glucoside pentaacetate	537.206	459.049	556.216	16.0473	C26H36O13	C11666	[M-H2O-H]-	MetaDNA	0.0205778	neg	2	4.99825e+06	3.9224e+06	6.61198e+06	1.79921e+07	1.41533e+07	2.19243e+06	3.76043e+06	7.91634e+06	3.42379e+06	1.73976e+07	8.45245e+06	1.08667e+07
M401T470	11-O-Demethyl-17-O-deacetylvindoline	401.179	470.113	400.2	1.4178	C22H28N2O5	C04318	[M+H]+	BioDeepDB	0.593383	pos	1	2.60607e+07	1.39265e+07	1.42744e+07	3.08616e+07	3.5758e+07	1.32582e+07	8.24001e+06	6.97202e+06	5.76891e+06	5.37295e+06	7.23216e+06	3.51471e+06
M339T811	11,12-DiHETrE	339.251	811.318	338.246	6.87634	C20H34O4	C14774	[M+H]+	BioDeepDB	1.4934e-06	pos	2	5.48914e+07	3.77114e+07	2.96637e+07	8.64663e+07	6.97895e+07	2.31042e+07	3.84776e+07	5.66136e+07	1.09852e+07	5.91045e+06	5.89482e+06	2.04901e+07
M287T494	11,14,17-Eicosatrienoic acid	287.229	493.669	306.256	28.9341	C20H34O2	C16522	[M-H2O-H]-	MoNA	0.994633	neg	1	1.02057e+07	1.04243e+07	7.00394e+06	1.21887e+07	1.63406e+07	9.10569e+06	6.85893e+06	2.52884e+06	2.16379e+06	2.2606e+06	4.47017e+06	2.654e+06
M318T649_2	11alpha,17beta-Dihydroxy-17-methylandrost-4-en-3-one	318.226	649.058	318.219	21.4364	C20H30O3	C14555	[M]+	mzCloud	0.889353	pos	1	3.13887e+06	4.10442e+06	4.6439e+06	4.19973e+06	3.4612e+06	3.60496e+06	4.22838e+06	3.87877e+06	3.9568e+06	4.36748e+06	3.83215e+06	4.00226e+06
M302T452	11b-Hydroxyandrost-4-ene-3,17-dione	302.195	452.304	302.188	21.1425	C19H26O3	C05284	[M]+	BioDeepDB	2.97465e-06	pos	2	6.29585e+06	8.2988e+06	5.38972e+06	7.34273e+06	1.05009e+07	4.89713e+06	6.74574e+06	7.29245e+06	4.27931e+06	3.06225e+06	4.7489e+06	2.04052e+06
M354T583	11b-PGF2a	354.262	583.087	354.241	2.31327	C20H34O5	C05959	[M-H2O+NH4]+	BioDeepDB	0.72028	pos	1	1.45745e+07	1.17913e+07	7.01211e+06	2.61193e+07	1.89314e+07	9.10957e+06	4.52218e+06	188021	300442	573100	3.01801e+06	110379
M379T712_2	12-Hydroxydihydrochelirubine	379.135	711.869	379.106	9.86049	C21H17NO6	C05193	[M]+	BioDeepDB	0.883174	pos	1	7.73322e+06	2.43269e+06	3.23643e+06	2.7529e+06	1.52076e+06	5.19853e+06	969454	3.00215e+06	3.282e+06	2.71151e+06	2.14003e+06	2.16353e+06
M216T648	12-Hydroxydodecanoic acid	216.195	647.809	216.173	0.620477	C12H24O3	C08317	[M]+	BioDeepDB	0.653878	pos	1	2.71516e+07	2.81008e+07	2.90209e+07	2.55638e+07	2.58256e+07	2.6547e+07	3.17107e+07	3.11496e+07	2.88007e+07	2.92328e+07	2.81784e+07	2.90856e+07
M318T792	12-KETE	318.214	791.718	318.219	17.4737	C20H30O3	C14807	[M]+	BioDeepDB	0.779599	pos	1	7.93143e+06	889881	6.53882e+06	8.25537e+06	1.51826e+06	1.00483e+07	907311	730514	1.90018e+06	710393	523435	589719
M334T709	12-Keto-leukotriene B4	334.221	708.979	334.214	20.6789	C20H30O4	C05949	[M]+	BioDeepDB	0.108025	pos	2	4.5195e+06	5.20905e+06	3.24452e+06	3.2272e+06	8.09851e+06	3.79596e+06	133294	128531	1.49987e+06	846726	0	59767
M293T788	12-OPDA	293.21	788.163	292.204	2.65364	C18H28O3	C01226	[M+H]+	BioDeepDB	0.634474	pos	1	1.14259e+08	9.62749e+07	9.27069e+07	7.17895e+08	7.0568e+08	1.14089e+08	1.19681e+08	1.57451e+08	1.04644e+08	1.09611e+08	2.52253e+07	2.01253e+07
M297T798	12,13-DHOME	297.241	797.76	314.246	9.90351	C18H34O4	C14829	[M+H-H2O]+	mzCloud	5.53445e-12	pos	2	1.59962e+08	1.4187e+08	1.22619e+08	2.3876e+08	2.05191e+08	1.43606e+08	2.78475e+07	2.15908e+07	2.04783e+07	2.68774e+07	2.71708e+07	2.42878e+07
M482T650	13-Deoxycarminomycin	482.179	649.637	499.184	3.76276	C26H29NO9	C12428	[M+H-H2O]+	BioDeepDB	0.616193	pos	1	2.53544e+06	2.01038e+06	6.69963e+06	4.11299e+06	3.52205e+06	4.67211e+06	1.74627e+06	522745	638737	3.79336e+06	1.95539e+06	1.70188e+06
M293T738	13-L-Hydroperoxylinoleic acid	293.218	738.016	312.23	22.6512	C18H32O4	C04717	[M-H2O-H]-	BioDeepDB	5.23989e-07	neg	2	4.03635e+08	3.3483e+08	3.40244e+08	4.88937e+08	6.0587e+08	9.63244e+08	1.12431e+08	9.73353e+07	7.20207e+07	8.82198e+07	9.69976e+07	6.35608e+07
M294T768	13-OxoODE	294.221	767.512	294.219	6.23359	C18H30O3	C14765	[M]-	GNPS	0.690655	neg	1	4.03875e+07	3.32104e+07	2.60786e+07	6.06444e+07	6.8567e+07	4.3029e+07	2.39621e+06	2.16048e+06	1.42213e+06	1.26333e+06	1.70971e+06	1.6153e+06
M352T808	13,14-Dihydro-15-keto-PGE2	352.228	807.799	352.225	8.40159	C20H32O5	C04671	[M]-	BioDeepDB	0.680437	neg	1	8.43643e+06	7.34109e+06	6.82636e+06	1.21465e+07	1.03983e+07	9.60976e+06	3.48707e+06	2.81888e+06	2.38519e+06	2.71653e+06	2.51269e+06	859833
M614T581_1	13(1)-Hydroxy-magnesium-protoporphyrin IX 13-monomethyl ester	614.237	580.576	614.238	1.96782	C35H34MgN4O5	C11829	[M]+	BioDeepDB	0.643552	pos	1	7.8211e+07	4.14141e+07	5.53024e+07	6.67717e+07	7.50895e+07	9.29291e+07	1.44829e+07	7.25925e+07	5.62701e+07	1.28333e+08	9.87608e+07	7.21452e+07
M311T779	13(S)-HpOTrE	311.22	778.545	310.214	2.73432	C18H30O4	C04785	[M+H]+	BioDeepDB	4.73466e-07	pos	2	3.20615e+08	2.5989e+08	1.11016e+08	5.39245e+08	5.4314e+08	1.51404e+08	8.65855e+07	8.96909e+07	2.45893e+07	6.55621e+07	7.91268e+07	6.25033e+07
M297T779	13S-hydroxyoctadecadienoic acid	297.241	779.136	296.235	3.1245	C18H32O3	C14762	[M+H]+	BioDeepDB	3.70799e-05	pos	2	3.04858e+07	2.76292e+07	1.13234e+07	2.51747e+07	3.73163e+07	1.3701e+07	5.30554e+06	1.02163e+07	5.62411e+06	1.58547e+07	5.00212e+06	5.86967e+06
M554T726	15-Demethoxy-epsilon-rhodomycin	554.197	725.866	571.205	1.31335	C29H33NO11	C18641	[M+H-H2O]+	BioDeepDB	0.644265	pos	1	1.20686e+07	9.16082e+06	8.29755e+06	1.14254e+07	8.35762e+06	1.02461e+07	0	164526	0	162019	260751	0
M315T738	15-Deoxy-d-12,14-PGJ2	315.201	738.047	316.204	15.0939	C20H28O3	C14717	[M-H]-	BioDeepDB	1.45031e-05	neg	2	4.01684e+06	2.96315e+06	2.99648e+06	4.87022e+06	5.53837e+06	4.26809e+06	1.15625e+06	1.27696e+06	565774	839376	903399	82762.9
M352T767	15-Keto-prostaglandin F2a	352.216	766.69	352.225	3.68826	C20H32O5	C05960	[M]+	BioDeepDB	0.699848	pos	1	4.09146e+07	4.61779e+07	4.07807e+07	4.44579e+07	3.85333e+07	3.89607e+07	1.00787e+07	1.24839e+07	9.43854e+06	6.68692e+06	8.56077e+06	6.53131e+06
M271T698	16-Hydroxy hexadecanoic acid	271.234	698.439	272.235	21.6214	C16H32O3	C18218	[M-H]-	BioDeepDB	2.11425e-06	neg	2	1.67021e+07	1.41436e+07	1.89298e+07	2.43019e+07	3.01199e+07	1.78221e+07	5.78131e+06	2.95646e+06	4.06043e+06	1.94792e+06	5.5867e+06	6.4162e+06
M352T304	16-Hydroxytabersonine	352.183	303.896	352.179	12.6507	C21H24N2O3	C11643	[M]+	BioDeepDB	0.717013	pos	1	5.85091e+06	3.40114e+06	3.84374e+06	2.40898e+06	2.41262e+06	7.66981e+06	1.51554e+06	1.00099e+06	1.85552e+06	346204	2.52484e+06	1.65808e+06
M367T741	16-Methoxy-2,3-dihydro-3-hydroxytabersonine	367.197	741.393	384.205	1.88584	C22H28N2O4	C04578	[M+H-H2O]+	BioDeepDB	0.709625	pos	1	5.89556e+06	7.66848e+06	6.63753e+06	9.8388e+06	8.14445e+06	8.16377e+06	3.84698e+06	4.74252e+06	3.22994e+06	4.23177e+06	3.86443e+06	3.82593e+06
M367T315	16-Methoxytabersonine	367.197	314.521	366.194	2.64303	C22H26N2O3	C11675	[M+H]+	BioDeepDB	0.638841	pos	1	1.87281e+07	8.59204e+06	1.41809e+07	1.97267e+07	1.94715e+07	8.84935e+06	4.98524e+06	8.34208e+06	5.81666e+06	7.64365e+06	6.03059e+06	7.5169e+06
M253T621	16-Oxopalmitate	253.215	620.658	270.219	13.1922	C16H30O3	C19614	[M+H-H2O]+	BioDeepDB	0.963283	pos	1	1.38556e+08	1.78035e+07	4.35683e+07	1.71317e+08	1.82723e+08	5.04852e+07	1.18442e+07	1.46281e+07	2.69426e+06	2.59578e+07	4.30782e+06	2.4812e+07
M303T823	16(R)-HETE	303.231	823.233	320.235	3.41626	C20H32O3	C14778	[M+H-H2O]+	BioDeepDB	0.641631	pos	1	1.69334e+07	1.1481e+07	1.51074e+07	2.71972e+07	2.66853e+07	3.0878e+07	827907	718012	205566	249615	494351	356773
M285T662	16alpha-Hydroxyestrone	285.144	662.486	286.157	21.0696	C18H22O3	C05300	[M-H]-	mzCloud	0.00139613	neg	2	3.70112e+07	2.71916e+07	2.85369e+07	4.28807e+07	5.32131e+07	3.31966e+07	1.20634e+07	3.3066e+07	4.40414e+07	1.07087e+08	1.12489e+08	5.02094e+07
M354T392_2	17-O-Acetylnorajmaline	354.175	391.915	354.194	0.381832	C21H26N2O3	C11809	[M]+	BioDeepDB	0.605157	pos	1	4.17815e+07	1.89868e+07	2.28666e+07	3.10024e+07	3.39575e+07	2.28154e+07	2.37016e+07	2.18233e+07	1.27622e+07	2.96936e+07	1.92174e+07	2.79909e+07
M272T483	17a-Estradiol	272.184	483.386	272.178	1.78967	C18H24O2	C02537	[M]+	BioDeepDB	0.605186	pos	1	2.54373e+07	1.55572e+07	1.85299e+07	4.80238e+07	4.4952e+07	2.27339e+07	866700	805091	2.28986e+06	1.06982e+06	2.14463e+06	1.85345e+06
M279T467	17a-Ethynylestradiol	279.169	467.076	296.178	3.59337	C20H24O2	C07534	[M+H-H2O]+	MoNA	0.890579	pos	1	3.62261e+08	2.30997e+08	8.1565e+07	1.06836e+08	9.67894e+07	3.00072e+08	5.79663e+07	4.04236e+07	1.1256e+07	9.30692e+06	1.36487e+07	9.31443e+06
M345T833	17a,21-Dihydroxy-5b-pregnane-3,11,20-trione	345.211	833.361	362.209	25.8781	C21H30O5	C05469	[M+H-H2O]+	MetaDNA	0.004645	pos	2	6.44502e+07	4.16704e+07	2.88922e+07	2.9804e+07	6.74178e+07	2.1792e+07	745252	1.96569e+07	1.74605e+06	7.44775e+06	1.85607e+07	8.63913e+06
M331T296	17alpha-Hydroxyprogesterone	331.232	296.114	330.219	17.0654	C21H30O3	C01176	[M+H]+	mzCloud	0.812956	pos	1	1.37301e+07	9.31661e+06	1.37275e+07	1.03707e+07	1.12514e+07	2.00355e+07	3.89774e+06	504224	604550	834547	2.12904e+06	730647
M349T811	17alpha,21-Dihydroxypregnenolone	349.236	810.614	348.23	4.514	C21H32O4	C05487	[M+H]+	BioDeepDB	3.5979e-12	pos	2	1.47771e+08	1.49194e+08	1.28268e+08	2.94477e+08	3.33446e+08	1.64083e+08	7.19594e+07	6.41467e+07	6.19942e+07	5.65877e+07	7.11725e+07	5.26351e+07
M363T733_2	18-Hydroxycorticosterone	363.213	733.322	362.209	10.3691	C21H30O5	C01124	[M+H]+	BioDeepDB	6.20742e-07	pos	2	2.03631e+07	1.32267e+07	9.86647e+06	2.9205e+07	2.51151e+07	1.92147e+07	953305	3.15852e+06	1.79082e+06	2.95481e+06	1.39022e+06	2.10303e+06
M297T595	18-Oxooleate	297.241	595.459	296.235	3.43471	C18H32O3	C19617	[M+H]+	MetaDNA	0.00531144	pos	2	6.97631e+06	5.64879e+06	3.86018e+06	1.44449e+07	1.15236e+07	4.56295e+06	183870	139350	166646	2.23961e+06	257133	281731
M318T790	18R-HEPE	318.214	789.611	318.219	17.345	C20H30O3	C18177	[M]-	GNPS	0.780419	neg	1	1.17461e+08	4.52245e+07	5.44163e+07	2.16044e+08	2.61962e+08	6.52743e+07	2.05806e+06	3.96515e+06	6.00487e+06	9.79324e+06	7.04593e+06	9.08374e+06
M273T817	19-Norandrostenedione	273.184	817	272.178	2.91954	C18H24O2	C14500	[M+H]+	mzCloud	0.642429	pos	1	3.41519e+07	6.55973e+07	5.00094e+07	1.04369e+08	4.63266e+07	6.00895e+07	3.78864e+06	4.85423e+06	2.92285e+06	3.33023e+06	3.76299e+06	3.54993e+06
M319T839	19(S)-HETE	319.235	839.389	320.235	23.4688	C20H32O3	C14749	[M-H]-	BioDeepDB	0.000448135	neg	2	9.17638e+06	9.11515e+06	5.76996e+06	1.73202e+07	1.74057e+07	7.0504e+06	194577	2.36215e+06	202076	1.41384e+06	1.345e+06	98759.7
M221T352	1D-1-Guanidino-3-amino-1,3-dideoxy-scyllo-inositol	221.121	352.478	220.117	0.0735466	C7H16N4O4	C01298	[M+H]+	BioDeepDB	0.579797	pos	1	8.05816e+08	5.06393e+08	6.48894e+08	1.34889e+09	1.09381e+09	6.42432e+08	2.7598e+08	3.29936e+08	2.16133e+08	4.59801e+08	3.2851e+08	3.52134e+08
M339T71	1D-Myo-inositol 1,4-bisphosphate	338.995	70.5695	339.996	18.2632	C6H14O12P2	C01220	[M-H]-	BioDeepDB	0.00016696	neg	2	1.59326e+07	2.02648e+06	3.81965e+07	1.05079e+07	1.58048e+07	2.68829e+07	5.04285e+07	3.92969e+07	1.80606e+06	5.36636e+07	5.87929e+07	7.68058e+07
M99T31_2	1H-Imidazole-4-methanol	99.0554	31.243	98.048	0.712208	C4H6N2O	C05562	[M+H]+	MoNA	0.986804	pos	1	2.16812e+08	2.75276e+08	2.36902e+08	2.27264e+08	2.33402e+08	1.76948e+08	2.05523e+08	2.37959e+08	2.31883e+08	3.1928e+08	2.54671e+08	2.86005e+08
M128T97	1H-Indole-2,3-dione	128.012	96.8338	147.032	12.4505	C8H5NO2	C11129	[M-H2O-H]-	MoNA	0.999937	neg	1	3.15289e+06	2.89247e+06	5.75671e+07	5.66497e+06	3.60538e+06	5.24712e+07	9.00473e+06	5.13605e+06	3.90391e+06	2.95995e+07	2.46045e+06	4.44829e+06
M174T528	1H-Indole-3-acetamide	174.059	527.799	174.079	21.7386	C10H10N2O	C02693	[M]-	BioDeepDB	0.000130774	neg	2	5.57366e+08	9.37558e+08	8.83298e+08	1.07848e+09	1.29278e+09	8.84586e+08	1.39174e+08	1.48864e+08	1.06469e+08	1.03339e+08	8.44878e+07	5.89898e+07
M144T573	1H-Indole-3-carboxaldehyde	144.047	572.935	145.053	10.1222	C9H7NO	C08493	[M-H]-	MoNA	2.73674e-05	neg	2	2.4443e+09	2.61001e+09	2.35371e+09	5.2215e+09	4.20277e+09	2.39418e+09	1.71999e+09	1.4743e+09	1.38065e+09	9.24335e+08	6.50625e+08	8.52102e+08
M134T408	2-(Methylamino)benzoic acid	134.059	407.986	151.063	26.6768	C8H9NO2	C03005	[M+H-H2O]+	BioDeepDB	0.000462627	pos	2	9.81847e+08	2.67026e+09	2.02273e+08	2.83984e+09	3.10655e+09	7.85453e+08	3.95711e+08	1.18778e+08	3.18056e+08	8.96339e+07	3.83571e+08	3.07475e+08
M150T617	2-Acetamidoethylphosphonate	150.027	616.802	167.035	5.0451	C4H10NO4P	C21403	[M+H-H2O]+	BioDeepDB	0.711259	pos	1	773266	516374	0	3.35615e+06	405552	97638.2	1.76604e+07	3.24802e+07	1.15662e+07	4.28345e+07	3.07534e+06	3.83119e+07
M224T387	2-Acetamidofluorene	224.11	387.002	223.1	14.616	C15H13NO	C02778	[M+H]+	BioDeepDB	0.723524	pos	1	1.43242e+07	1.08608e+07	1.50224e+07	1.42298e+07	1.51995e+07	1.48164e+07	2.89955e+06	2.01468e+06	1.90353e+06	2.34996e+06	2.55558e+06	1.98276e+06
M132T433	2-Acetolactate	132.044	432.519	132.042	0.0935191	C5H8O4	C00900	[M]+	BioDeepDB	0.587677	pos	1	1.57819e+08	1.07843e+08	1.02996e+08	9.53011e+07	7.52206e+07	1.86292e+07	1.51649e+07	1.9692e+07	1.99107e+07	1.816e+07	1.83362e+07	5.2794e+06
M169T693	2-Acetylphloroglucinol	169.05	693.087	168.042	0.329212	C8H8O4	C21895	[M+H]+	MetaDNA	0.00383883	pos	2	8.14553e+08	3.66059e+08	6.2967e+08	6.92869e+08	9.39352e+08	5.60284e+08	8.31481e+08	6.87538e+08	5.25991e+08	4.91634e+08	4.46701e+08	5.44358e+08
M196T356	2-Amino-2-deoxy-D-gluconate	196.097	355.585	195.074	1.98687	C6H13NO6	C03752	[M+H]+	BioDeepDB	0.597827	pos	1	8.4912e+07	8.55673e+07	8.20523e+07	1.01001e+08	2.20042e+08	9.97639e+07	9.60624e+07	7.31116e+07	8.29139e+07	7.58639e+07	6.05151e+07	6.00812e+07
M225T402	2-Amino-2-deoxyisochorismate	225.065	401.704	225.064	4.24605	C10H11NO5	C18054	[M]+	BioDeepDB	0.78595	pos	1	4.21728e+07	4.44944e+07	2.48799e+07	3.82034e+07	3.07101e+07	4.51986e+07	4.63138e+07	5.34125e+07	3.56154e+07	5.41946e+07	4.32008e+07	5.79887e+07
M179T633	2-Amino-3-methylimidazo[4,5-f]quinoline	179.074	633.277	198.09	13.299	C11H10N4	C19180	[M-H2O-H]-	MoNA	0.872398	neg	1	1.31843e+07	1.42642e+07	9.87386e+06	1.14105e+07	6.68555e+06	1.64622e+07	2.08881e+07	1.40904e+07	7.62432e+06	1.02936e+07	8.12232e+06	7.20678e+06
M169T166	2-Amino-3-phosphonopropionic acid	169.013	165.608	169.014	6.43034	C3H8NO5P	C05672	[M]+	BioDeepDB	0.698515	pos	1	1.17987e+08	7.36838e+07	1.17832e+08	6.36166e+07	6.27708e+07	1.10767e+08	1.20657e+08	1.14885e+08	7.1803e+07	1.299e+08	1.3622e+08	1.27295e+08
M904T417_1	2-Amino-5-oxocyclohex-1-enecarbonyl-CoA	904.19	416.708	904.163	2.12794	C28H43N8O18P3S	C05165	[M]+	BioDeepDB	0.653947	pos	1	9.12483e+06	1.8474e+07	1.86937e+07	8.50096e+06	1.22685e+07	8.73896e+06	1.07976e+07	1.15241e+07	1.1492e+07	6.81312e+06	5.36433e+06	9.06556e+06
M88T108	2-Aminoacrylic acid	88.04	107.856	87.032	0.72127	C3H5NO2	C02218	[M+H]+	BioDeepDB	0.00984979	pos	2	1.06185e+09	1.02802e+09	1.48502e+09	1.78714e+08	9.96228e+08	1.36536e+09	2.12545e+09	1.1739e+09	2.13337e+08	3.11647e+08	3.13611e+08	1.37054e+09
M173T36_1	2-Aminobenzenesulfonate	173.028	35.6106	173.015	12.3833	C6H7NO3S	C06333	[M]+	BioDeepDB	0.0668572	pos	2	3.07233e+07	4.99417e+07	3.88418e+07	4.48734e+07	4.41575e+07	7.49762e+07	5.13061e+07	4.95637e+07	5.84495e+07	4.27895e+07	5.25608e+07	4.35116e+07
M138T519	2-Aminobenzoic acid	138.055	518.85	137.048	0.193026	C7H7NO2	C00108	[M+H]+	BioDeepDB	0.583019	pos	1	6.50529e+07	4.84377e+07	5.88696e+07	6.48867e+07	6.85519e+07	5.73091e+07	7.41091e+07	6.36024e+07	1.22489e+08	9.84315e+07	6.6357e+07	8.48824e+07
M928T437_3	2-Aminobenzoylacetyl-CoA	928.192	436.784	928.163	0.705073	C30H43N8O18P3S	C21452	[M]+	BioDeepDB	0.628953	pos	1	7.69879e+06	1.28686e+07	2.62588e+07	4.49176e+06	7.49909e+06	2.7817e+07	9.8884e+06	6.06411e+06	6.83391e+06	1.09924e+07	1.53887e+07	1.07911e+07
M102T832	2-Aminobut-2-enoate	102.055	832.44	101.048	0.295631	C4H7NO2	C17234	[M+H]+	BioDeepDB	0.759996	pos	1	2.65522e+07	2.80598e+07	1.91181e+08	2.97085e+07	7.48905e+07	9.91068e+07	1.14326e+08	1.04599e+08	1.60799e+08	1.88057e+07	1.26137e+08	2.12477e+07
M103T189	2-Aminoisobutyric acid	102.97	189.11	103.063	0.064579	C4H9NO2	C03665	[M]+	BioDeepDB	0.577905	pos	1	1.12233e+08	3.76774e+08	8.6351e+07	3.83441e+08	4.08991e+08	2.64571e+08	7.34394e+08	3.36636e+08	1.0316e+08	7.08683e+08	7.42938e+08	7.06114e+08
M104T737	2-Aminomalonate semialdehyde	104.03	737.117	103.027	1.14834	C3H5NO3	C11822	[M+H]+	BioDeepDB	0.77279	pos	1	1.74919e+08	1.48058e+08	4.15395e+07	1.18765e+08	6.9099e+07	1.8758e+08	3.77363e+08	2.2963e+08	1.47566e+08	1.83687e+08	1.294e+08	1.87783e+08
M110T574	2-Aminophenol	110.06	574.241	109.053	3.03639	C6H7NO	C01987	[M+H]+	BioDeepDB	0.00637682	pos	2	1.71967e+08	3.99546e+07	1.4183e+08	1.42039e+08	4.23595e+07	4.64388e+08	2.70285e+08	2.74097e+08	1.35521e+08	4.20732e+07	4.35146e+07	1.61116e+08
M378T838	2-Arachidonylglycerol	378.283	837.982	378.277	14.6102	C23H38O4	C13856	[M]-	MoNA	0.715694	neg	1	1.60141e+07	1.33851e+07	2.74805e+07	1.17534e+07	1.13047e+07	1.26569e+07	3.82328e+07	1.56581e+07	4.258e+07	1.52969e+07	4.55339e+07	3.27699e+07
M171T603	2-Biphenylol	171.08	602.575	170.073	3.09169	C12H10O	C02499	[M+H]+	BioDeepDB	0.78093	pos	1	7.28679e+06	6.3334e+06	7.00335e+06	8.73899e+06	9.03874e+06	6.71966e+06	5.51923e+06	1.56765e+07	3.37617e+06	1.07052e+07	8.19476e+06	8.40839e+06
M279T114	2-C-Methyl-D-erythritol 2,4-cyclodiphosphate	279.001	114.334	277.996	5.10208	C5H12O9P2	C11453	[M+H]+	BioDeepDB	0.996516	pos	1	1.69583e+07	2.61258e+07	1.45277e+07	1.11532e+07	1.84761e+07	1.80517e+07	1.00457e+07	7.09359e+06	1.53927e+07	1.07027e+07	5.0887e+06	9.15922e+06
M355T356	2-Caffeoylisocitrate	355.068	355.533	354.059	5.58746	C15H14O10	C02927	[M+H]+	BioDeepDB	0.656734	pos	1	2.36126e+06	1.59828e+06	2.7756e+06	5.09631e+06	4.76333e+06	2.83333e+06	5.76658e+06	5.75956e+06	2.83351e+06	2.80809e+06	2.40907e+06	7.98322e+06
M259T137	2-Carboxy-D-arabinitol 1-phosphate	259.012	136.545	276.025	19.0844	C6H13O10P	C04234	[M+H-H2O]+	BioDeepDB	0.789047	pos	1	1.49821e+07	1.70471e+07	1.38469e+07	1.58019e+07	1.69041e+07	1.43243e+07	9.90883e+06	9.41373e+06	1.4305e+07	8.45166e+06	8.73339e+06	1.07041e+07
M150T541	2-Carboxybenzaldehyde	150.034	541.049	150.032	18.0972	C8H6O3	C03057	[M]-	MoNA	1	neg	1	5.80178e+07	5.56493e+07	5.12071e+07	5.61892e+07	7.32812e+07	4.48527e+07	1.75145e+07	1.66287e+07	1.17874e+07	1.46752e+07	1.65551e+07	2.06675e+07
M193T270	2-Chloromaleylacetate	193.008	269.63	191.983	2.41275	C6H5ClO5	C06329	[M+H]+	BioDeepDB	0.630559	pos	1	1.42261e+07	1.47427e+07	1.32723e+07	1.35873e+07	1.49297e+07	1.54656e+07	8.59547e+06	1.35774e+07	1.14803e+07	1.85928e+07	1.34315e+07	1.72719e+07
M104T85_2	2-Cyanopyridine	104.038	85.4613	104.037	2.54997	C6H4N2	C02221	[M]+	MoNA	0.991945	pos	1	5.77514e+07	1.00594e+08	9.34158e+07	1.21455e+08	1.04755e+08	1.08121e+08	5.39885e+07	4.87584e+07	1.64313e+07	4.53007e+07	5.64113e+07	3.90541e+07
M146T574	2-Dehydropantoate	146.06	573.617	146.058	0.594598	C6H10O4	C00966	[M]+	BioDeepDB	8.98629e-15	pos	2	1.75922e+09	1.74193e+09	1.50711e+09	4.13397e+09	3.62345e+09	1.65871e+09	9.1068e+08	8.12341e+08	6.85899e+08	4.67989e+08	3.05364e+08	4.45489e+08
M252T293	2-Deoxyadenosine	252.108	292.732	251.102	3.70891	C10H13N5O3	C00559	[M+H]+	BioDeepDB	5.00894e-11	pos	2	3.01907e+08	1.82658e+08	1.91806e+08	2.94543e+08	2.16067e+08	1.77538e+08	1.57142e+08	1.31085e+08	1.02699e+08	1.19283e+08	1.18569e+08	1.20279e+08
M448T794	2-Deoxyecdysone	448.326	793.664	448.319	15.4279	C27H44O5	C16495	[M]+	BioDeepDB	0.760131	pos	1	4.0131e+07	5.69253e+07	3.08975e+07	7.53124e+06	4.7354e+07	2.7101e+07	102117	76399.9	0	0	0	209284
M163T31_4	2-Deoxystreptamine	163.111	30.8893	162.1	3.03476	C6H14N2O3	C02627	[M+H]+	BioDeepDB	0.777633	pos	1	0	0	0	6.20862e+06	6.07537e+06	0	7.43237e+06	6.20156e+06	0	8.42673e+06	0	7.08029e+06
M97T91	2-Furancarboxaldehyde	97.0282	91.0094	96.0211	1.68418	C5H4O2	C14279	[M+H]+	BioDeepDB	9.53448e-34	pos	2	5.56669e+09	5.47987e+09	5.21304e+09	3.87128e+09	5.81682e+09	5.19716e+09	5.95578e+09	5.86146e+09	5.52034e+09	4.97601e+09	5.72989e+09	5.16191e+09
M113T109	2-Furoate	113.023	109.311	112.016	1.3062	C5H4O3	C01546	[M+H]+	mzCloud	0.63558	pos	1	2.16178e+08	1.10463e+09	1.8564e+08	1.9334e+08	1.95424e+08	2.34463e+08	2.11006e+08	1.98935e+08	3.53175e+07	2.18237e+08	2.13818e+08	2.28038e+08
M862T502	2-Furoyl-CoA	862.194	502.194	861.121	12.1158	C26H38N7O18P3S	C00845	[M+H]+	BioDeepDB	0.705848	pos	1	630047	1.9026e+06	3.39941e+06	441912	4.69274e+06	1.11974e+06	838080	954912	808868	1.92291e+06	613416	1.17201e+06
M115T31_3	2-Heptanone	115.112	31.1385	114.105	0.243022	C7H14O	C08380	[M+H]+	BioDeepDB	0.577725	pos	1	1.09629e+07	1.07748e+07	1.04054e+07	1.25511e+07	1.1975e+07	1.22819e+07	1.11838e+07	1.15035e+07	1.30418e+07	1.45678e+07	1.3175e+07	1.30178e+07
M529T839	2-Hexaprenyl-6-methoxy-1,4-benzoquinone	529.389	839.264	546.407	20.8872	C37H54O3	C05803	[M+H-H2O]+	BioDeepDB	0.857689	pos	1	3.22566e+07	5.50527e+07	3.14259e+07	0	1.4364e+07	0	0	1.70797e+07	0	1.39903e+07	0	1.7923e+07
M99T665	2-Hexenal	99.0806	664.583	98.0732	1.60426	C6H10O	C08497	[M+H]+	MoNA	0.722293	pos	1	9.45798e+06	9.44303e+06	9.34335e+06	1.80626e+07	1.6931e+07	9.73972e+06	1.23576e+06	1.1971e+06	1.35579e+06	1.17709e+06	1.38428e+06	1.40802e+06
M179T338_1	2-Hydroxy-3-(4-hydroxyphenyl)propenoic acid	179.038	337.872	180.042	19.0003	C9H8O4	C05350	[M-H]-	MetaDNA	0.000228356	neg	2	1.52505e+08	2.49819e+08	2.65648e+08	1.64659e+08	1.73112e+08	2.65289e+08	7.85479e+07	1.17139e+08	6.55333e+07	1.48422e+08	7.66955e+07	2.07454e+08
M176T330	2-Hydroxy-3-oxoadipate	176.032	329.68	176.032	2.22793	C6H8O6	C03217	[M]+	BioDeepDB	0.649113	pos	1	3.36448e+06	1.22217e+07	3.58812e+07	491054	8.07325e+06	4.19198e+07	2.90552e+07	3.26682e+07	2.78087e+07	2.53481e+07	1.54139e+07	1.93322e+07
M349T751	2-Hydroxy-6-pentadecylbenzoic acid	349.273	750.558	348.266	0.589142	C22H36O3	C10759	[M+H]+	BioDeepDB	2.07963e-08	pos	2	2.74673e+07	4.40754e+07	1.38302e+07	1.60814e+07	7.69703e+06	4.33247e+07	1.36163e+07	6.67304e+06	7.61071e+06	1.53273e+07	1.2294e+07	1.49697e+07
M981T391	2-Hydroxy-7-methoxy-5-methyl-1-naphthoyl-CoA	981.264	391.387	981.178	11.1777	C34H46N7O19P3S	C20842	[M]+	BioDeepDB	0.761748	pos	1	2.46236e+07	1.40551e+07	3.36077e+07	1.55957e+07	1.22049e+07	1.08824e+07	187962	0	0	3.1269e+07	655810	6.82206e+06
M119T809_1	2-Hydroxyacetophenone	119.049	809.319	136.052	29.9753	C8H8O2	C07189	[M+H-H2O]+	MoNA	1	pos	1	3.07935e+08	2.55736e+08	5.347e+07	2.22842e+08	2.94122e+08	5.85177e+07	8.42725e+07	2.51092e+07	4.09768e+07	5.72236e+07	9.41085e+07	6.58569e+07
M163T141	2-Hydroxyadipic acid	163.06	140.735	162.053	1.33866	C6H10O5	C02360	[M+H]+	BioDeepDB	0.604685	pos	1	5.44491e+08	3.84145e+08	2.6477e+08	3.20992e+08	1.21e+09	4.3009e+08	2.73301e+08	4.27766e+08	3.24912e+08	1.83437e+08	1.72594e+08	7.95178e+08
M123T156	2-Hydroxybenzaldehyde	123.044	156.2	122.037	0.0126058	C7H6O2	C06202	[M+H]+	BioDeepDB	0.582229	pos	1	4.36955e+08	5.42643e+07	5.5502e+08	4.18708e+07	2.10606e+08	6.06861e+07	6.01072e+07	5.72204e+07	5.85649e+07	5.22312e+07	5.29105e+07	4.80544e+07
M104T147_2	2-Hydroxybutyric acid	104.053	147.2	104.047	0.768871	C4H8O3	C05984	[M]+	BioDeepDB	0.595094	pos	1	1.70208e+07	1.7277e+07	6.89227e+06	1.46714e+07	1.40014e+07	1.18779e+07	1.29904e+08	1.10818e+08	4.34109e+07	6.60331e+07	6.02961e+07	8.2993e+07
M165T196	2-Hydroxycinnamic acid	165.055	195.945	164.047	0.0066703	C9H8O3	C01772	[M+H]+	BioDeepDB	6.86908e-10	pos	2	8.588e+08	5.88328e+08	9.15098e+08	8.03938e+08	1.04545e+09	7.56778e+08	6.01531e+08	5.32041e+08	2.97374e+08	5.57947e+08	4.1852e+08	4.97057e+08
M287T762	2-Hydroxyestradiol	287.171	762.36	288.173	21.3289	C18H24O3	C05301	[M-H]-	mzCloud	0.808081	neg	1	2.22247e+06	1.34118e+06	1.77137e+06	2.88215e+06	4.25066e+06	2.34995e+06	2.64585e+06	3.89078e+06	1.53375e+06	3.84019e+06	2.5924e+06	2.75347e+06
M269T564	2-Hydroxyestrone	269.149	564.445	286.157	3.43872	C18H22O3	C05298	[M+H-H2O]+	BioDeepDB	0.7041	pos	1	4.70819e+06	745243	538357	7.22077e+06	7.96559e+06	2.98199e+06	515493	805053	584037	3.92419e+06	2.73751e+06	3.70463e+06
M275T428	2-hydroxyflutamide	275.06	427.932	292.067	2.86319	C11H11F3N2O4	C14204	[M+H-H2O]+	BioDeepDB	0.644255	pos	1	3.70304e+06	5.72033e+06	9.27708e+06	5.07611e+06	5.97439e+06	4.3596e+06	4.30208e+06	6.34335e+06	4.98917e+06	6.06371e+06	5.2479e+06	4.20529e+06
M148T219	2-Hydroxyglutarate	148.047	219.176	148.037	29.6551	C5H8O5	C02630	[M]+	BioDeepDB	0.880244	pos	1	2.79786e+07	1.83641e+07	3.08051e+07	2.75783e+07	3.05743e+07	1.95367e+07	9.88781e+06	3.84961e+06	4.16486e+06	9.00264e+06	7.0791e+06	6.88515e+06
M210T829	2-Hydroxyiminostilbene	210.091	828.545	209.084	2.38752	C14H11NO	C16604	[M+H]+	mzCloud	0.609858	pos	1	7.28025e+07	5.79067e+07	2.96116e+07	1.58806e+08	6.99354e+07	4.79255e+06	1.16726e+07	1.59998e+07	8.36886e+07	6.11457e+06	6.04483e+06	1.27201e+07
M138T61	2-Hydroxyphenethylamine	138.091	61.0104	137.084	0.766337	C8H11NO	C02735	[M+H]+	BioDeepDB	0.607461	pos	1	4.87395e+07	6.26922e+07	3.95065e+07	6.17679e+07	7.06237e+07	7.03026e+07	4.83829e+07	4.84857e+07	4.55735e+07	6.06878e+07	5.07922e+07	7.02844e+07
M96T36	2-Hydroxypyridine	96.0444	36.088	95.0371	0.0294728	C5H5NO	C02502	[M+H]+	BioDeepDB	0.595227	pos	1	3.18042e+08	5.70881e+08	7.80676e+08	6.62054e+08	8.44759e+08	5.86763e+08	8.11763e+08	7.22309e+08	6.78442e+08	8.85891e+08	6.00144e+08	4.74559e+08
M102T621	2-Iminobutanoate	102.055	620.615	101.048	0.968196	C4H7NO2	C20905	[M+H]+	BioDeepDB	0.881394	pos	1	2.69815e+08	7.5694e+07	3.61777e+08	3.07234e+08	2.79622e+07	5.5134e+07	7.78344e+07	6.95431e+07	6.53476e+07	2.72067e+08	5.56383e+07	1.73078e+08
M87T584	2-Iminopropanoate	87.033	584.393	87.032	11.7427	C3H5NO2	C20904	[M]+	BioDeepDB	0.976722	pos	1	3.626e+06	2.6472e+06	2.84608e+06	4.49265e+06	4.959e+06	3.65654e+06	1.8483e+06	3.07878e+06	2.73448e+06	3.61223e+06	3.13301e+06	2.50676e+06
M175T196	2-Isopropyl-3-oxosuccinate	175.071	195.84	174.053	1.45537	C7H10O5	C04236	[M+H]+	BioDeepDB	0.641964	pos	1	2.3884e+06	9.48266e+06	1.0533e+07	1.02333e+07	1.14016e+07	1.04841e+07	4.75436e+06	5.71171e+06	8.61274e+06	4.23163e+06	3.54085e+06	1.24393e+07
M175T528_2	2-Isopropylmalic acid	175.063	527.784	176.069	8.07674	C7H12O5	C02504	[M-H]-	BioDeepDB	0.696842	neg	1	5.75822e+07	9.44559e+07	9.20732e+07	1.11916e+08	1.3928e+08	9.27325e+07	1.61635e+07	2.11042e+07	2.68356e+07	1.20382e+07	1.03074e+07	9.65979e+06
M259T756_1	2-Keto-3-deoxy-6-phosphogluconic acid	259.016	756.19	258.014	21.7804	C6H11O9P	C04442	[M+H]+	MetaDNA	0.102227	pos	2	2.57795e+07	1.41623e+07	1.25898e+07	4.61696e+06	550829	1.7291e+06	5.54203e+06	8.89422e+06	984004	1.29038e+07	5.80733e+06	1.33949e+07
M188T293	2-Keto-6-acetamidocaproate	188.092	292.978	187.084	0.0887049	C8H13NO4	C05548	[M+H]+	BioDeepDB	3.64849e-05	pos	2	2.12196e+08	3.59099e+08	1.68123e+08	2.63742e+08	4.30884e+08	2.96223e+08	2.96849e+07	3.61077e+08	2.48213e+07	9.64714e+07	1.38027e+08	9.76793e+07
M145T373	2-Keto-6-aminocaproate	145.076	372.928	145.074	12.323	C6H11NO3	C03239	[M]+	BioDeepDB	0.814798	pos	1	1.08864e+07	8.85542e+06	1.95978e+08	1.01348e+07	7.75562e+06	2.38529e+08	2.71306e+08	4.83511e+06	2.87681e+08	3.32294e+08	2.77561e+08	3.49694e+08
M194T232	2-Keto-D-gluconic acid	194.041	231.988	194.043	7.56715	C6H10O7	C06473	[M]+	BioDeepDB	0.998754	pos	1	5.13803e+06	6.48386e+06	8.34983e+06	3.14637e+06	5.81631e+06	6.7342e+06	451257	635206	724793	694909	554072	583764
M145T92	2-Keto-glutaramic acid	145.05	91.7371	145.037	1.94366	C5H7NO4	C00940	[M]+	BioDeepDB	2.20521e-07	pos	2	9.89208e+09	1.08401e+10	9.77918e+09	2.54451e+09	1.14676e+10	3.136e+09	1.76084e+10	1.7833e+10	1.74805e+10	1.42938e+10	1.68063e+10	1.26233e+10
M101T92	2-Ketobutyric acid	101.025	92.2238	102.032	2.35508	C4H6O3	C00109	[M-H]-	BioDeepDB	1.13289e-07	neg	2	1.1213e+10	8.21419e+09	7.12327e+09	1.13837e+10	1.19053e+10	5.008e+09	6.29412e+09	6.22781e+09	3.78653e+09	4.64706e+09	4.38815e+09	5.33267e+09
M130T390	2-Ketohexanoic acid	130.065	390.061	130.063	3.0093	C6H10O3	C00902	[M]+	BioDeepDB	0.612117	pos	1	1.29148e+09	1.05546e+09	9.53739e+08	1.57432e+09	2.24236e+09	1.52487e+09	7.97184e+08	1.02488e+09	5.55157e+08	7.56446e+08	5.94923e+08	6.10186e+08
M151T347	2-Methoxy-4-vinylphenol	151.075	346.711	150.068	0.00737737	C9H10O2	C17883	[M+H]+	BioDeepDB	0.325682	pos	2	1.34887e+08	1.15533e+08	5.75774e+07	2.44036e+08	9.28828e+07	1.15154e+08	1.02748e+08	1.29373e+08	8.49623e+07	1.90341e+08	5.03588e+07	1.615e+08
M285T477	2-Methoxyestradiol	285.179	477.318	302.188	4.71533	C19H26O3	C05302	[M+H-H2O]+	GNPS	0.862001	pos	1	2.06504e+07	1.34434e+07	2.70411e+06	5.20671e+07	6.12473e+06	4.54528e+06	4.48891e+07	4.2395e+07	2.89296e+07	3.28879e+07	5.03608e+06	4.50575e+07
M301T416	2-Methoxyestrone	301.175	415.985	300.173	16.9862	C19H24O3	C05299	[M+H]+	mzCloud	0.818566	pos	1	793069	6.41448e+06	5.47532e+06	2.71668e+07	1.91168e+07	9.22268e+06	302175	368705	314471	75692.4	966675	307766
M867T478_2	2-Methyl-3-hydroxybutyryl-CoA	867.167	477.573	867.168	0.401997	C26H44N7O18P3S	C04405	[M]+	BioDeepDB	0.593509	pos	1	5.07262e+06	7.59097e+06	1.40899e+07	1.07297e+07	9.62509e+06	1.24872e+07	7.9275e+06	3.20732e+06	4.13714e+06	8.29045e+06	8.53941e+06	9.1388e+06
M102T371	2-Methyl-3-oxopropanoic acid	102.034	371.074	102.032	5.31415	C4H6O3	C00349	[M]+	BioDeepDB	0.637741	pos	1	1.11842e+09	5.54616e+09	5.7794e+09	1.03805e+09	1.03261e+09	6.14686e+09	6.71496e+09	7.88008e+09	1.31362e+10	6.66282e+09	1.25415e+10	1.64028e+09
M228T98	2-Methyl-4-chlorophenoxybutyric acid	228.056	98.4517	228.055	2.8724	C11H13ClO3	C18529	[M]-	MoNA	0.992677	neg	1	1.13573e+07	1.2948e+07	5.9639e+06	1.22431e+07	1.92614e+07	6.20569e+06	4.16126e+06	4.3849e+06	7.5613e+06	2.53802e+06	7.02833e+06	2.93223e+06
M865T662_2	2-Methylacetoacetyl-CoA	865.17	662.095	865.152	3.31062	C26H42N7O18P3S	C03344	[M-H2O+NH4]+	BioDeepDB	0.631165	pos	1	124809	444060	1.6895e+06	0	0	460398	2.46709e+06	4.3205e+06	5.08847e+06	2.81498e+06	3.40793e+06	5.1355e+06
M87T102	2-Methylbutanal	87.0808	102.499	86.0732	4.08827	C5H10O	C02223	[M+H]+	BioDeepDB	0.636157	pos	1	7.29165e+06	9.03694e+06	5.32082e+06	9.74386e+06	7.87169e+06	4.2319e+06	8.20196e+06	8.51915e+06	4.29104e+06	9.1663e+06	5.15725e+06	3.91401e+06
M851T495_2	2-Methylbutyryl-CoA	851.17	494.736	851.173	3.72025	C26H44N7O17P3S	C01033	[M]+	BioDeepDB	0.620294	pos	1	875282	1.31717e+07	1.60592e+07	6.61082e+06	2.56301e+06	2.29046e+07	2.86088e+07	4.50106e+06	2.95269e+06	2.07752e+07	1.64215e+07	1.32518e+07
M87T88	2-Methylpropanal	87.0438	87.8444	87.0684	8.93794	C4H9NO	C03219	[M]+	BioDeepDB	0.314085	pos	2	1.11543e+10	1.05814e+10	8.15628e+09	1.23348e+10	1.01519e+10	8.35351e+09	1.22706e+09	1.12801e+09	1.01878e+09	1.19211e+09	1.02019e+09	1.2363e+09
M94T93	2-Methylpyridine	94.0654	93.4365	93.0578	3.95941	C6H7N	C14447	[M+H]+	mzCloud	0.620333	pos	1	2.00536e+08	1.75842e+08	1.40552e+08	2.17439e+08	2.20807e+08	1.51239e+08	1.39575e+08	1.49002e+08	1.60937e+08	1.78143e+08	1.43226e+08	1.15173e+08
M119T187	2-Methylserine	119.049	186.803	119.058	5.13896	C4H9NO3	C02115	[M]+	BioDeepDB	0.0648031	pos	2	2.15505e+08	1.64773e+08	1.53719e+08	2.9095e+08	2.70553e+08	2.04842e+08	7.21784e+07	1.57828e+07	1.12181e+07	5.4737e+07	6.24713e+07	5.75796e+07
M182T170	2-Methylthiobenzothiazole	182.012	170.341	181.002	14.7398	C8H7NS2	C10910	[M+H]+	mzCloud	0.999992	pos	1	4.01003e+07	3.5815e+07	3.65128e+07	1.00803e+08	6.18197e+07	2.04462e+07	1.33088e+07	2.34137e+07	2.29107e+07	1.74253e+07	4.95148e+06	1.74786e+07
M366T548	2-N-Acetylparomamine	366.174	548.149	365.18	4.71913	C14H27N3O8	C17582	[M+H]+	BioDeepDB	0.00206695	pos	2	5.85206e+06	1.26462e+06	4.96201e+06	5.69035e+06	6.92753e+06	4.29115e+06	2.61096e+06	3.54624e+06	2.63473e+06	4.60035e+06	2.63561e+06	3.75845e+06
M209T203	2-Naphthalenesulfonic acid	209.026	202.695	208.019	2.50085	C10H8O3S	C16202	[M+H]+	mzCloud	0.671859	pos	1	1.07582e+06	1.11977e+06	4.02363e+06	840694	1.10044e+06	1.58028e+06	3.20337e+06	6.36961e+06	1.61403e+06	7.49753e+06	8.85888e+06	8.99506e+06
M144T481	2-Naphthylamine	144.081	480.603	143.073	1.26055	C10H9N	C02227	[M+H]+	mzCloud	0.614839	pos	1	7.86071e+07	5.92358e+07	2.5322e+07	3.1684e+07	2.76595e+07	7.26486e+07	1.0513e+08	5.69872e+07	8.07555e+07	4.14189e+07	3.54983e+07	2.3468e+07
M282T320	2-O-Methyladenosine	282.118	319.69	NULL	5.35637	C11H16N5O7P(C5H8O6PR)n(C5H8O6PR)n	C04779	[M+H]+	BioDeepDB	9.31676e-16	pos	2	1.4427e+08	2.30284e+08	1.55988e+08	2.62236e+08	2.85524e+08	3.16086e+08	5.59367e+07	5.98709e+07	4.29632e+07	5.1291e+07	5.84428e+07	4.63905e+07
M902T524_1	2-Oxepin-2(3H)-ylideneacetyl-CoA	902.15	524.28	901.152	10.0727	C29H42N7O18P3S	C19975	[M+H]+	BioDeepDB	0.704248	pos	1	334458	972975	4.36223e+06	207153	0	3.62758e+06	1.99448e+06	1.98792e+06	4.46119e+06	1.55514e+06	4.72416e+06	4.33835e+06
M149T89	2-Oxo-4-methylthiobutanoic acid	149.026	89.332	148.019	1.83835	C5H8O3S	C01180	[M+H]+	BioDeepDB	0.640671	pos	1	6.65919e+07	6.35721e+07	6.77491e+07	8.26596e+07	7.41436e+07	6.89258e+07	9.03888e+07	9.29763e+07	4.20042e+07	1.37723e+08	7.74378e+07	1.41632e+08
M179T582	2-Oxo-4-phenylbutyric acid	179.07	582.369	178.063	2.44032	C10H10O3	C20327	[M+H]+	BioDeepDB	0.273317	pos	2	7.46626e+08	7.69716e+08	5.71521e+08	7.84646e+08	8.08141e+08	4.55821e+08	3.3758e+08	3.70922e+08	2.1888e+08	2.09911e+08	3.22341e+08	1.8283e+08
M173T143_1	2-Oxoarginine	173.085	143.257	173.08	29.2336	C6H11N3O3	C03771	[M]-	MetaDNA	0.0079376	neg	2	3.13887e+08	5.13767e+08	3.82933e+08	5.01382e+08	4.45327e+07	5.06191e+08	1.22686e+08	2.43895e+08	1.52238e+08	2.51377e+08	2.04441e+08	1.48783e+08
M117T177	2-Oxovaleric acid	117.054	177.338	116.047	2.97208	C5H8O3	C06255	[M+H]+	BioDeepDB	0.637386	pos	1	4.68393e+08	5.03634e+07	5.43073e+07	3.20964e+08	2.45261e+08	2.48609e+08	4.28894e+07	1.72793e+08	3.77148e+07	3.9216e+07	3.5938e+07	1.73569e+08
M136T219	2-Phenylacetamide	136.076	218.78	135.068	0.0185428	C8H9NO	C02505	[M+H]+	MoNA	1.86951e-05	pos	2	2.4608e+09	1.63694e+09	1.70038e+09	2.35261e+09	2.58375e+09	1.67508e+09	1.26719e+09	7.00719e+08	3.25874e+08	6.1218e+08	9.03886e+08	9.22015e+08
M105T374	2-Phenylethanol	105.069	373.88	122.073	4.718	C8H10O	C05853	[M+H-H2O]+	BioDeepDB	2.71851e-25	pos	2	3.68211e+09	2.70414e+09	2.93548e+09	3.46797e+09	3.94897e+09	2.43699e+09	2.54662e+09	1.52309e+09	1.23868e+09	1.04574e+09	1.02017e+09	2.75226e+09
M155T405	2-Pyrocatechuic acid	155.034	404.926	154.027	0.721042	C7H6O4	C00196	[M+H]+	BioDeepDB	0.583105	pos	1	1.1302e+07	5.68497e+06	8.45631e+06	6.41871e+06	6.58673e+06	6.00757e+06	3.26387e+07	9.56411e+06	3.71681e+07	3.22657e+07	4.18974e+06	3.10167e+07
M221T576	2-trans,6-trans-Farnesal	221.189	575.948	220.183	1.55524	C15H24O	C03461	[M+H]+	BioDeepDB	2.09546e-16	pos	2	4.04741e+08	3.21552e+08	2.37832e+08	4.00441e+08	4.2408e+08	2.54844e+08	2.45005e+08	1.26088e+08	8.17653e+07	1.30034e+08	7.90682e+07	9.7149e+07
M336T445	2,2-Bis(4-hydroxyphenyl)hexafluoropropane	336.057	445.076	336.058	5.19929	C15H10F6O2	C14350	[M]-	mzCloud	0.770199	neg	1	6.86144e+06	690255	742844	2.9808e+07	1.23286e+07	582645	115830	121901	76665.2	191475	272325	119594
M430T421_2	2,22-Dideoxy-3-dehydroecdysone	430.301	420.952	430.308	12.7022	C27H42O4	C16498	[M]+	BioDeepDB	0.922913	pos	1	4.04465e+06	1.32925e+06	2.53076e+06	3.3612e+06	2.9434e+06	4.93622e+06	1.60525e+06	1.14732e+06	923697	677565	1.38422e+06	826385
M265T70	2,3-Bisphosphoglycerate	264.949	70.1969	265.959	11.0593	C3H8O10P2	C03339	[M-H]-	MoNA	0.999827	neg	1	784257	597298	634663	557981	119280	801594	1.75452e+06	1.93896e+06	1.08578e+06	1.7496e+06	1.55158e+06	1.55955e+06
M155T66	2,3-Butanediol	154.99	65.9007	154.012	0.00667637	C4H10O2S2	C00265	[M+H]+	BioDeepDB	0.576358	pos	1	2.2385e+08	2.53715e+08	2.28034e+07	2.87536e+08	1.95541e+08	5.63305e+08	1.74254e+08	3.30292e+08	2.18961e+08	7.59983e+08	2.05436e+08	2.49803e+08
M304T99	2,3-Cyclic CMP	304.039	98.6491	305.041	15.8761	C9H12N3O7P	C02354	[M-H]-	BioDeepDB	3.47833e-07	neg	2	3.387e+08	5.79772e+08	7.51011e+08	1.08125e+08	2.22944e+08	8.78025e+08	2.62721e+08	2.59495e+08	2.614e+08	1.60792e+08	2.40492e+08	2.41671e+08
M104T336	2,3-Diaminopropionic acid	104.058	336.177	104.059	8.51118	C3H8N2O2	C03401	[M]+	MoNA	0.80486	pos	1	4.88127e+08	4.8445e+08	4.44181e+08	5.72663e+08	5.93535e+08	4.14705e+08	2.3469e+08	1.46978e+08	1.31537e+08	1.12524e+08	1.34766e+08	1.62461e+08
M309T775	2,3-Dinor-8-iso prostaglandin F2alpha	309.206	774.67	326.209	0.0779681	C18H30O5	C14794	[M+H-H2O]+	BioDeepDB	1.78957e-05	pos	2	7.12796e+07	1.54978e+08	6.13457e+07	3.97711e+07	3.5759e+07	2.48743e+07	2.07143e+07	2.8159e+07	1.63222e+07	2.6474e+07	2.38984e+07	1.59323e+07
M247T83	2,4-DB	246.991	83.1597	248.001	9.57669	C10H10Cl2O3	C14404	[M-H]-	BioDeepDB	0.999563	neg	1	7.01992e+06	4.22674e+06	1.04852e+07	6.492e+06	8.00779e+06	1.42985e+07	8.3693e+06	7.12224e+06	4.18906e+06	5.93286e+06	9.47514e+06	4.17386e+06
M139T397	2,4-Diaminoanisole	139.086	397.165	138.079	1.71036	C7H10N2O	C19218	[M+H]+	mzCloud	0.646373	pos	1	2.95056e+07	3.29562e+07	2.00922e+07	4.87162e+07	4.4372e+07	1.21924e+07	5.20853e+06	1.473e+07	4.90376e+06	5.01299e+06	5.59904e+06	4.69201e+06
M161T752	2,4-Dichlorophenol	160.959	751.625	161.964	17.0197	C6H4Cl2O	C02625	[M-H]-	MoNA	0.809411	neg	1	2.74451e+06	1.63629e+06	1.90359e+06	3.69251e+06	3.73758e+06	1.53593e+06	3.19026e+06	5.47973e+06	5.15205e+06	2.58358e+07	2.4192e+07	2.16421e+07
M164T31_1	2,4-Dihydroxypteridine	164.034	31.1054	164.033	1.95544	C6H4N4O2	C03212	[M]+	BioDeepDB	0.754729	pos	1	4.42083e+06	4.77119e+06	6.93594e+06	5.19517e+06	4.97538e+06	5.7998e+06	6.70062e+06	6.63004e+06	6.07059e+06	7.90886e+06	4.51094e+06	5.03052e+06
M183T462	2,4-Dinitrophenol	183.008	462.221	184.012	18.9091	C6H4N2O5	C02496	[M-H]-	mzCloud	1.36107e-05	neg	2	1.42529e+08	1.04914e+08	9.31359e+07	1.69842e+08	1.25314e+08	7.60366e+07	2.64371e+07	2.04385e+07	2.23772e+07	1.84351e+07	7.00558e+07	2.02043e+07
M182T264	2,4-Dinitrotoluene	182.033	263.7	182.033	2.45869	C7H6N2O4	C11006	[M]+	BioDeepDB	0.622561	pos	1	3.96237e+07	2.97538e+07	4.74806e+07	6.10054e+07	8.96209e+07	3.22692e+07	4.56098e+06	2.27765e+07	4.08339e+06	1.37698e+07	1.39855e+07	4.13821e+06
M326T635	2,4-Dioxotetrahydropyrimidine D-ribonucleotide	326.054	634.817	326.051	7.64229	C9H15N2O9P	C04639	[M]+	BioDeepDB	0.650214	pos	1	2.47239e+06	8.40978e+06	7.42298e+06	1.91429e+06	2.04905e+06	2.941e+06	1.93897e+07	1.13793e+07	9.44478e+06	9.87627e+06	9.40171e+06	9.72319e+06
M177T663_1	2,4,5-Trichlorophenol	176.907	662.539	195.925	0.0724863	C6H3Cl3O	C07101	[M-H2O-H]-	mzCloud	0.701611	neg	1	4.64244e+06	4.91455e+06	3.68194e+06	7.32563e+06	3.62938e+06	3.5817e+06	1.65529e+06	3.97175e+06	2.44724e+06	3.32429e+06	1.75023e+06	2.64139e+06
M235T156_1	2,4,5-Trichlorophenoxyacetic acid	234.914	156.301	253.93	7.4689	C8H5Cl3O3	C07100	[M-H2O-H]-	BioDeepDB	0.998696	neg	1	3.03918e+06	1.713e+06	2.04696e+06	2.6637e+06	3.52916e+06	2.01288e+06	227464	1.33891e+06	781491	1.01153e+06	1.01004e+06	1.86979e+06
M355T380_1	2,5-Diamino-6-(5-phospho-D-ribitylamino)pyrimidin-4(3H)-one	355.089	380.084	355.089	1.39522	C9H18N5O8P	C18910	[M]+	BioDeepDB	0.60044	pos	1	2.16604e+07	4.55907e+07	1.28796e+08	4.87326e+07	3.66245e+08	3.04644e+07	3.93334e+08	1.20556e+08	8.21898e+07	4.70955e+08	3.60722e+07	1.02239e+08
M131T31_1	2,5-Dioxopentanoate	131.034	31.102	130.027	0.645625	C5H6O4	C00433	[M+H]+	BioDeepDB	0.613909	pos	1	5.35063e+07	7.24837e+07	6.98827e+07	6.60613e+07	6.69685e+07	9.23021e+07	7.3785e+07	7.95137e+07	7.12692e+07	8.33231e+07	6.04698e+07	6.63588e+07
M132T142	2,6-Diethylaniline	132.113	142.222	149.12	0.426316	C10H15N	C11001	[M+H-H2O]+	mzCloud	0.790769	pos	1	8.91277e+07	5.31837e+07	6.21178e+07	1.66753e+08	9.17975e+07	6.70129e+07	1.06156e+07	6.58362e+06	1.50415e+07	1.76816e+07	1.91752e+07	1.95133e+07
M168T317	2,6-Dimethoxy-1,4-benzoquinone	168.043	317.265	168.042	3.62678	C8H8O4	C10331	[M]-	MoNA	0.678265	neg	1	1.30985e+06	7.26408e+06	1.57129e+07	1.34733e+06	1.3886e+06	5.8278e+06	6.2863e+06	7.49302e+06	8.39079e+06	1.17433e+07	8.11927e+06	6.33599e+06
M155T438	2,6-Dimethoxyphenol	155.07	437.537	154.063	1.98252	C8H10O3	C10787	[M+H]+	BioDeepDB	0.603186	pos	1	1.25205e+08	3.87933e+07	9.95729e+07	5.4776e+07	1.44135e+08	4.81798e+07	1.79329e+07	2.44801e+07	1.56689e+07	1.2862e+08	2.02162e+07	3.68649e+07
M916T516_3	2,6-Dimethyl-5-methylene-3-oxo-heptanoyl-CoA	916.198	516.026	933.215	10.2492	C31H50N7O18P3S	C11948	[M+H-H2O]+	BioDeepDB	0.711178	pos	1	1.51616e+07	2.05262e+07	5.80901e+07	1.47168e+07	2.31952e+07	3.83349e+07	2.8129e+07	3.85328e+07	4.57514e+07	6.99705e+07	4.77734e+07	2.13802e+07
M157T824	2,6-Dimethyl-naphtalene	157.101	823.998	156.094	2.18758	C12H12	C14330	[M+H]+	BioDeepDB	0.60707	pos	1	2.11622e+07	3.94556e+06	2.11611e+07	3.95671e+07	2.72723e+07	3.35447e+06	5.16076e+06	3.23795e+06	1.95052e+06	1.21338e+07	1.34022e+07	8.04405e+06
M307T835_2	2'-Deamino-2'-hydroxyparomamine	307.139	834.94	324.153	21.5341	C12H24N2O8	C20353	[M+H-H2O]+	BioDeepDB	0.999296	pos	1	4.45421e+06	4.94241e+06	2.44347e+06	5.91866e+06	4.45646e+06	156937	251467	708460	2.08547e+06	901405	516660	3.91497e+06
M482T655	2'-Dehydrokanamycin A	482.225	654.854	482.222	6.24636	C18H34N4O11	C20509	[M]+	BioDeepDB	0.729076	pos	1	3.95714e+07	2.45674e+07	1.69579e+07	3.04409e+07	3.14878e+07	1.49356e+07	4.47917e+07	4.6766e+07	4.44158e+07	2.45112e+07	1.11234e+07	1.8068e+07
M305T423	2'-Deoxymugineic acid	305.134	422.719	304.127	1.40956	C12H20N2O7	C15485	[M+H]+	BioDeepDB	0.65659	pos	1	1.13846e+07	8.2959e+06	7.93182e+06	1.02923e+07	1.15002e+07	8.16242e+06	633363	927714	523605	618420	482926	587225
M451T447	2',3,4,4',6'-Peptahydroxychalcone 4'-O-glucoside	451.124	446.531	450.116	0.0516183	C21H22O11	C16408	[M+H]+	BioDeepDB	0.640901	pos	1	7.71709e+06	6.83841e+06	7.93506e+06	7.42893e+06	7.24417e+06	7.14845e+06	1.42492e+07	1.82545e+07	6.48436e+06	2.00664e+07	6.02478e+06	6.39697e+06
M152T598	2',4'-Dihydroxyacetophenone	152.046	597.795	152.047	2.00639	C8H8O3	C03663	[M]-	BioDeepDB	0.595713	neg	1	2.33462e+07	2.41785e+07	2.3992e+07	4.00167e+07	3.58058e+07	3.33217e+07	1.43449e+07	1.20592e+07	1.40479e+07	1.35625e+07	1.169e+07	1.39102e+07
M182T142	2',6'-Dihydroxy-4'-methoxyacetophenone	182.057	142.281	182.058	3.26485	C9H10O4	C10680	[M]-	MoNA	0.667318	neg	1	1.14374e+07	4.44305e+06	3.35417e+06	1.13145e+07	9.60004e+06	4.95556e+06	3.54661e+06	2.85454e+07	1.81331e+06	2.34776e+07	2.18029e+06	2.9823e+06
M365T780	20-Carboxy-leukotriene B4	365.199	780.43	366.204	4.1677	C20H30O6	C05950	[M-H]-	BioDeepDB	0.65918	neg	1	296659	1.59832e+06	2.19773e+06	5.35803e+06	2.94204e+06	2.14399e+06	461030	57785.9	66479.2	14997.4	101977	63004.9
M320T815	20-HETE	320.23	815.173	320.235	17.2774	C20H32O3	C14748	[M]-	mzCloud	0.76095	neg	1	1.74901e+08	6.43277e+07	7.15499e+07	3.14529e+08	3.87308e+08	8.04641e+07	3.52313e+06	7.50925e+06	9.47277e+06	1.81872e+07	1.17104e+07	1.41043e+07
M351T704	20-Hydroxy-leukotriene B4	351.209	704.019	352.225	24.4235	C20H32O5	C04853	[M-H]-	MoNA	0.898215	neg	1	9.91998e+06	6.518e+06	4.46725e+06	1.9707e+07	1.25504e+07	5.23052e+06	884129	1.31239e+06	1.0814e+06	2.79722e+06	1.33682e+06	1.90984e+06
M480T800	20-Hydroxyecdysone	480.311	799.806	480.309	5.24107	C27H44O7	C02633	[M]+	mzCloud	0.675081	pos	1	2.67563e+06	2.78402e+06	2.49995e+06	7.3505e+06	3.71488e+06	2.09582e+06	9.60634e+06	1.80934e+07	3.62418e+06	2.21546e+07	5.11017e+07	8.17069e+07
M401T807	20a,22b-Dihydroxycholesterol	401.343	806.93	418.345	1.70786	C27H46O3	C05501	[M+H-H2O]+	BioDeepDB	0.614708	pos	1	1.90841e+06	1.07895e+07	3.9267e+06	1.25008e+07	3.14322e+06	1.79731e+06	449368	6.96083e+06	0	8.47729e+06	3.19669e+06	6.20726e+06
M347T834	21-Deoxycortisol	347.218	833.6	346.214	9.48382	C21H30O4	C05497	[M+H]+	BioDeepDB	1.72535e-07	pos	2	2.18656e+08	7.01849e+07	4.53873e+07	6.80506e+07	6.09611e+07	1.11366e+08	8.90716e+07	5.74343e+07	3.30293e+07	2.92271e+07	1.60472e+07	1.25807e+07
M332T801	21-Hydroxypregnenolone	332.208	800.984	332.235	0.349862	C21H32O3	C05485	[M]+	BioDeepDB	0.589241	pos	1	1.17842e+07	1.00384e+07	1.29403e+07	1.49033e+07	2.90145e+07	1.6679e+07	245959	0	0	66154.9	86519	0
M441T821	24-Methylenecycloartanol	441.411	821.281	440.402	4.64337	C31H52O	C08830	[M+H]+	BioDeepDB	0.70151	pos	1	1.66683e+08	1.86588e+08	3.06616e+08	1.44268e+08	2.30542e+08	2.14679e+08	1.89802e+08	1.3695e+08	1.59929e+08	2.03872e+08	2.43606e+08	2.1787e+08
M428T814	24,25-Dihydrolanosterol	428.371	814.143	428.402	5.16298	C30H52O	C05109	[M]+	BioDeepDB	0.0127952	pos	2	1.50265e+08	1.52803e+08	5.11705e+07	2.39997e+08	1.80763e+08	1.10964e+08	1.19596e+08	2.26236e+08	1.49954e+08	3.12204e+08	2.19808e+08	1.40702e+08
M401T538	25-Hydroxycholesterol	401.095	538.049	402.35	19.8842	C27H46O2	C15519	[M-H]-	BioDeepDB	0.000126769	neg	2	2.89113e+07	2.45303e+07	2.51535e+07	1.81018e+07	2.35973e+07	2.42234e+07	3.04894e+07	2.81914e+07	3.22398e+07	2.57422e+07	2.71663e+07	3.32043e+07
M480T518	26-Hydroxyecdysone	480.315	518.369	480.309	12.2024	C27H44O7	C16499	[M]+	BioDeepDB	0.800249	pos	1	1.5754e+07	1.21723e+07	4.65821e+06	1.27521e+07	1.67197e+07	1.24448e+07	1.34171e+07	3.17318e+06	154112	8.77952e+06	334775	6.20154e+06
M666T638_3	27-O-Demethylrifamycin SV	666.287	638.309	683.294	0.532112	C36H45NO12	C14727	[M+H-H2O]+	BioDeepDB	0.589737	pos	1	2.98733e+07	1.82587e+07	2.66331e+07	2.06632e+07	2.52958e+07	5.39523e+07	1.22074e+07	2.42358e+07	1.38023e+07	4.40178e+07	1.56833e+07	2.62346e+07
M149T583	3-(2-Hydroxyphenyl)propanoic acid	149.059	583.189	166.063	26.1617	C9H10O3	C01198	[M+H-H2O]+	BioDeepDB	0.000101624	pos	2	6.43745e+08	3.57822e+08	8.22294e+08	1.1728e+09	3.7029e+08	8.36268e+07	9.12066e+07	2.59269e+08	1.70924e+08	4.91193e+08	1.85793e+08	1.31274e+08
M211T437_1	3-(3,4-Dihydroxy-5-methoxy)-2-propenoic acid	211.06	437.341	210.053	0.451895	C10H10O5	C05619	[M+H]+	BioDeepDB	0.588017	pos	1	2.66927e+07	2.36331e+07	3.27033e+07	3.234e+07	2.80748e+07	2.45303e+07	6.15986e+06	5.97223e+06	4.79607e+06	3.77767e+07	1.4436e+07	6.17933e+06
M197T123	3-(3,4-Dihydroxyphenyl)pyruvate	197.053	122.638	196.037	1.44046	C9H8O5	C04045	[M+H]+	BioDeepDB	0.595415	pos	1	2.98875e+07	4.41412e+07	2.4384e+07	3.8329e+07	5.54158e+07	2.21315e+07	8.5876e+06	8.69854e+06	6.89105e+06	3.37574e+06	8.53892e+06	4.08764e+06
M271T649	3-(4-Hydroxyphenyl)-1-(4-hydroxy-2-methoxyphenyl)-2-propen-1-one	271.095	649.192	270.089	4.39768	C16H14O4	C15531	[M+H]+	BioDeepDB	0.673034	pos	1	1.87306e+07	1.70447e+07	1.69868e+07	2.14399e+07	2.48038e+07	1.59674e+07	1.27409e+07	1.71868e+07	7.7495e+06	6.13132e+06	7.7925e+06	1.07197e+07
M869T503_1	3-(Methylthio)propanoyl-CoA	869.201	502.765	869.129	8.58726	C25H42N7O17P3S2	C20870	[M]+	BioDeepDB	0.675375	pos	1	1.17178e+06	5.71104e+06	1.93142e+06	771194	2.3237e+06	3.42174e+06	2.76196e+06	6.09922e+06	826486	7.46077e+06	549569	8.52389e+06
M199T36_1	3-(Uracil-1-yl)-L-alanine	199.064	36.1397	199.059	25.2069	C7H9N3O4	C03584	[M]-	MoNA	1	neg	1	3.59012e+07	4.30716e+07	4.08235e+07	3.36065e+07	3.69708e+07	4.51482e+07	3.75944e+07	3.02215e+07	2.6245e+07	2.01944e+07	2.17387e+07	2.25901e+07
M200T382	3-[(1R,2S,5R,6S)-5-Hydroxy-7-oxabicyclo[4.1.0]heptan-2-yl]-2-oxopropanoate	200.07	382.312	200.069	7.15268	C9H12O5	C21087	[M]+	BioDeepDB	0.659502	pos	1	1.66762e+07	1.16017e+07	1.52438e+07	1.60387e+07	1.70587e+07	1.66075e+07	1.99099e+07	1.79295e+07	1.72926e+07	1.68811e+07	1.42629e+07	1.83921e+07
M513T564	3-alpha(S)-Strictosidine	513.218	563.905	530.226	1.04239	C27H34N2O9	C03470	[M+H-H2O]+	BioDeepDB	0.666284	pos	1	1.12804e+07	1.77104e+07	1.27494e+07	2.15901e+07	9.65313e+06	1.08453e+07	3.6203e+06	4.00479e+06	3.5925e+06	3.83225e+06	5.19957e+06	1.85275e+06
M181T392	3-Amino-3-(4-hydroxyphenyl)propanoate	181.071	391.533	181.074	14.4571	C9H11NO3	C04368	[M]-	mzCloud	0.770907	neg	1	9.3987e+08	1.64541e+09	2.71764e+09	6.27514e+08	6.39925e+08	5.77263e+08	5.8834e+08	1.2178e+09	4.68183e+08	4.59772e+08	5.98118e+08	8.09321e+08
M194T306	3-Amino-4,7-dihydroxycoumarin	194.033	305.808	193.037	1.18871	C9H7NO4	C12468	[M+H]+	BioDeepDB	0.638501	pos	1	3.77235e+06	2.38531e+06	2.93439e+06	4.34928e+06	2.82925e+06	2.23409e+06	646895	3.53384e+06	2.12353e+06	3.10613e+06	5.6434e+06	585946
M139T181	3-Aminopropanesulfonate	139.033	181.195	139.03	22.6805	C3H9NO3S	C03349	[M]+	BioDeepDB	0.85224	pos	1	1.02408e+07	4.32292e+06	4.93549e+06	7.38817e+06	8.97189e+06	8.98189e+06	1.91462e+06	1.78673e+06	4.11143e+07	4.35422e+06	3.74158e+07	2.22898e+06
M346T253	3-AMP	346.063	253.388	347.063	19.7022	C10H14N5O7P	C01367	[M-H]-	BioDeepDB	7.2913e-09	neg	2	1.2748e+07	2.21759e+08	1.98517e+08	1.70821e+08	2.91637e+06	2.8469e+08	2.26552e+07	3.28072e+07	2.96095e+07	2.93236e+07	2.62013e+07	5.09623e+07
M193T339	3-Carbamoyl-2-phenylpropionaldehyde	193.068	338.998	193.074	0.984483	C10H11NO3	C16587	[M]+	BioDeepDB	0.667458	pos	1	3.23296e+08	2.10552e+08	3.3391e+08	2.49304e+08	2.50048e+08	2.19807e+08	6.40652e+07	4.13757e+07	1.15298e+08	1.53329e+07	1.18426e+08	8.30708e+07
M324T143	3-CMP	324.058	142.633	323.052	3.55461	C9H14N3O8P	C05822	[M+H]+	MetaDNA	0.0175075	pos	2	1.15687e+08	1.12735e+08	1.58006e+08	5.83917e+07	8.53034e+07	2.20165e+08	5.42139e+07	4.7875e+07	3.86042e+07	5.15435e+07	3.83502e+07	5.28562e+07
M446T777	3-Dehydro-2-deoxyecdysone	446.31	777.053	446.303	14.4987	C27H42O5	C16497	[M]+	BioDeepDB	0.881219	pos	1	8.12289e+07	8.06772e+07	3.09896e+07	8.10693e+07	8.71313e+07	5.51485e+07	1.33705e+06	6.56701e+06	3.76916e+06	5.58142e+06	1.89067e+06	4.97238e+06
M445T584	3-Dehydroecdysone	445.289	584.274	462.298	3.00187	C27H42O6	C02513	[M+H-H2O]+	BioDeepDB	0.649769	pos	1	2.03776e+07	2.73971e+07	2.04227e+07	6.52515e+07	4.72105e+07	1.82615e+07	2.40856e+06	1.21124e+06	153747	1.92442e+06	2.41263e+06	516737
M172T206_2	3-Dehydroshikimate	172.036	205.541	172.037	9.39241	C7H8O5	C02637	[M]+	MoNA	0.999514	pos	1	6.87639e+06	8.28491e+06	6.90486e+06	5.7004e+06	5.94511e+06	7.14752e+06	3.03674e+06	1.06064e+07	6.87877e+06	1.09016e+07	9.68764e+06	9.0682e+06
M300T791	3-Dehydrosphinganine	300.289	791.353	299.282	2.85351	C18H37NO2	C02934	[M+H]+	BioDeepDB	1.10552e-08	pos	2	2.5546e+08	4.18161e+08	1.43047e+08	3.89013e+08	3.74378e+08	1.71792e+08	7.43401e+07	6.26298e+07	1.48946e+08	4.66286e+07	5.18057e+07	6.94893e+07
M222T315	3-Deoxy-lyxo-heptulosaric acid	222.035	314.996	222.038	12.8701	C7H10O8	C21044	[M]-	MoNA	0.999955	neg	1	215770	3.45047e+06	3.64851e+06	1.28589e+06	259947	3.48901e+06	2.88641e+06	1.60397e+06	1.79208e+06	1.23501e+06	1.68787e+06	1.61198e+06
M207T720	3-Dimethylallyl-4-hydroxybenzoate	207.101	720.185	206.094	2.10378	C12H14O3	C12458	[M+H]+	mzCloud	0.76376	pos	1	1.90997e+07	1.34882e+07	1.01549e+07	3.01264e+07	2.53508e+07	1.16852e+07	7.34101e+06	7.60798e+06	7.24605e+06	6.67837e+06	2.56354e+06	6.60945e+06
M120T331	3-fluorobenzoate	120.084	331.038	139.104	16.2076	C7H4FO2	C02364	[M-H2O-H]-	MoNA	0.999998	neg	1	3.87664e+06	2.68342e+06	2.96107e+06	1.86422e+06	2.24149e+06	2.76448e+06	578834	1.03883e+07	1.179e+06	1.12e+07	1.04085e+06	1.11706e+07
M389T825	3-Geranylgeranylindole	389.318	824.688	389.308	4.30019	C28H39N	C20525	[M]+	BioDeepDB	0.670185	pos	1	2.30789e+07	1.75317e+07	1.48297e+07	4.95832e+07	1.74192e+07	6.19306e+06	2.43043e+07	7.1929e+06	744273	2.52106e+07	2.49407e+07	1.76507e+07
M980T466_1	3-Hydroxy-3-(4-methylpent-3-en-1-yl)glutaryl-CoA	980.21	465.798	979.22	0.774078	C32H52N7O20P3S	C04675	[M+H]+	BioDeepDB	0.617562	pos	1	8.05431e+06	8.28421e+06	9.94569e+06	4.9182e+06	1.41873e+07	2.16899e+07	3.49352e+06	9.7707e+06	1.45181e+07	8.65293e+06	9.553e+06	1.01695e+07
M912T572_2	3-Hydroxy-3-methylglutaryl-CoA	912.197	572.144	911.158	0.276092	C27H44N7O20P3S	C00356	[M+H]+	BioDeepDB	0.579844	pos	1	2.52293e+07	2.58936e+07	1.60158e+07	1.6281e+07	1.20495e+07	2.8723e+07	1.86425e+06	946059	1.18346e+06	4.12046e+06	1.73717e+06	976887
M152T693	3-Hydroxyanthranilate	152.038	692.682	153.043	15.1118	C7H7NO3	C00632	[M-H]-	mzCloud	7.11366e-10	neg	2	1.2195e+09	1.0082e+09	7.76198e+08	1.23195e+09	1.05239e+09	8.49768e+08	7.4788e+07	8.92571e+07	6.72764e+07	1.54164e+08	5.05545e+08	1.60881e+08
M137T514	3-Hydroxybenzoate	137.025	514.178	138.032	4.29171	C7H6O3	C00587	[M-H]-	mzCloud	2.59136e-24	neg	2	2.75767e+08	6.71984e+07	6.70526e+07	2.72309e+08	7.69144e+07	7.10407e+07	6.50083e+07	2.51712e+08	6.44229e+07	2.21192e+08	5.54134e+07	2.91537e+08
M123T383	3-Hydroxybenzyl alcohol	123.047	383.491	124.052	14.3989	C7H8O2	C03351	[M-H]-	mzCloud	0.715627	neg	1	3.78172e+07	2.63111e+07	2.12832e+07	6.76306e+07	6.00384e+07	2.84975e+07	1.69338e+07	2.02354e+07	1.72111e+07	2.50303e+07	1.36362e+07	1.4572e+07
M853T571_1	3-Hydroxybutyryl-CoA	853.208	571.119	853.152	11.3296	C25H42N7O18P3S	C03561	[M]+	BioDeepDB	0.700368	pos	1	1.03974e+07	7.60881e+06	3.25917e+06	8.55212e+06	5.74979e+06	4.82956e+06	1.13684e+06	2.75512e+06	1.66421e+06	480737	1.99387e+06	326328
M237T528	3-Hydroxyflavone	237.057	528.049	238.063	4.29796	C15H10O3	C01495	[M-H]-	MoNA	0.0218017	neg	2	1.24374e+07	2.27186e+07	2.29484e+07	2.00868e+07	2.45193e+07	2.24923e+07	4.42038e+06	4.73543e+06	3.60506e+06	3.26107e+06	3.05567e+06	1.80371e+06
M161T275	3-Hydroxymethylglutaric acid	161.045	274.947	162.053	0.310727	C6H10O5	C03761	[M-H]-	MoNA	0.577873	neg	1	5.62341e+08	3.94713e+08	7.54234e+08	1.32798e+09	1.54175e+09	2.63259e+08	4.14823e+08	7.82528e+08	4.04998e+08	1.51967e+09	3.90022e+08	5.10402e+08
M151T406	3-Hydroxyphenylacetic acid	151.041	405.948	152.047	6.28698	C8H8O3	C05593	[M-H]-	BioDeepDB	0.683985	neg	1	1.9499e+08	2.90902e+08	1.41748e+08	8.02509e+07	3.28725e+08	2.57574e+08	1.05923e+08	9.22079e+07	1.09834e+08	2.27018e+08	1.00928e+08	1.20901e+08
M140T166	3-Hydroxypicolinic acid	140.034	166.01	139.027	0.474494	C6H5NO3	C18620	[M+H]+	BioDeepDB	0.583534	pos	1	4.67107e+07	5.41732e+07	1.0068e+08	6.69885e+07	1.02749e+08	6.37973e+07	4.78539e+07	4.77416e+07	4.65176e+07	5.20763e+07	4.20105e+07	4.70376e+07
M159T384	3-Hydroxyvalproic acid	159.105	383.837	160.11	16.4215	C8H16O3	C16651	[M-H]-	BioDeepDB	0.801879	neg	1	3.19623e+07	2.33556e+07	1.96939e+07	4.64446e+07	7.43277e+07	1.91186e+07	9.1572e+06	7.95663e+06	6.11088e+06	6.81838e+06	7.28809e+06	7.479e+06
M157T754	3-Indoleacetonitrile	157.076	753.523	156.069	0.930436	C10H8N2	C02938	[M+H]+	BioDeepDB	0.586657	pos	1	1.29901e+07	1.81928e+06	2.81422e+06	1.51287e+07	9.34758e+06	1.58668e+06	605578	627032	2.24615e+06	723603	632609	667942
M176T657	3-Isopropylmalate	176.07	656.638	176.069	1.04565	C7H12O5	C04411	[M]+	BioDeepDB	0.588241	pos	1	7.50939e+07	9.19451e+07	5.7933e+07	7.73038e+07	6.50234e+07	7.18752e+07	5.57039e+07	5.56482e+07	4.78246e+07	4.05728e+07	4.46717e+07	4.61765e+07
M321T90	3-Ketolactose	321.089	90.3486	340.101	20.0308	C12H20O11	C05403	[M-H2O-H]-	MetaDNA	0.000713947	neg	2	3.44623e+08	2.75626e+08	4.03848e+08	3.81978e+08	3.65845e+08	3.11854e+08	2.20398e+08	2.44113e+08	1.66198e+08	2.61755e+08	1.95355e+08	2.20652e+08
M298T835	3-Ketosphingosine	298.273	834.99	297.267	2.84395	C18H35NO2	C06121	[M+H]+	BioDeepDB	0.0429089	pos	2	2.48155e+07	2.87449e+07	7.97314e+06	9.03921e+07	5.10713e+07	3.42494e+06	7.82676e+06	6.87441e+06	5.8998e+06	4.71079e+06	3.8884e+06	4.26112e+06
M183T93	3-Methoxy-4-hydroxyphenylglycolaldehyde	183.066	93.3461	182.058	1.81329	C9H10O4	C05583	[M+H]+	BioDeepDB	0.632104	pos	1	1.57303e+07	8.83997e+08	9.95284e+06	1.54069e+07	1.11575e+09	6.12577e+08	7.04555e+07	5.97705e+08	9.27781e+07	6.16405e+08	6.51576e+07	5.56525e+08
M166T48	3-Methoxytyramine	166.09	47.8036	167.095	16.7401	C9H13NO2	C05587	[M-H]-	GNPS	0.878147	neg	1	3.4611e+06	3.49742e+06	2.30285e+06	3.59779e+06	4.10296e+06	4.2606e+06	8.71996e+06	3.19763e+06	2.58326e+06	1.83348e+06	790117	2.0545e+06
M361T403_1	3-Methoxytyramine-betaxanthin	361.123	402.86	360.132	15.3886	C18H20N2O6	C17754	[M+H]+	BioDeepDB	0.96861	pos	1	2.94306e+07	3.06832e+07	1.35206e+07	5.46792e+07	4.88337e+07	1.05303e+07	5.31401e+06	3.79139e+06	2.16071e+06	816069	427905	297932
M211T564	3-Methyl-1-(2,4,6-trihydroxyphenyl)-1-butanone	211.096	563.514	210.089	3.1777	C11H14O4	C07350	[M+H]+	GNPS	0.165891	pos	2	3.65533e+07	2.75991e+07	1.98979e+07	3.30643e+07	3.72478e+07	1.07344e+07	2.90178e+07	4.71575e+07	1.31298e+07	2.0931e+08	2.74231e+07	1.46229e+07
M85T98	3-Methyl-2-butenal	85.0652	98.085	84.0575	0.064773	C5H8O	C07330	[M+H]+	BioDeepDB	0.62853	pos	1	3.85052e+07	3.19261e+07	3.91446e+07	4.47973e+07	3.20155e+07	1.00333e+08	3.0307e+07	4.02985e+07	3.3825e+07	2.77586e+07	2.65522e+07	2.94529e+07
M131T225	3-Methyl-2-oxovaleric acid	131.07	224.52	130.063	0.297001	C6H10O3	C03465	[M+H]+	BioDeepDB	0.578201	pos	1	1.79949e+08	2.09596e+08	1.72754e+08	1.9386e+08	2.46501e+08	1.46223e+08	1.6465e+07	1.69743e+07	1.50951e+07	1.48981e+07	1.42772e+07	1.55755e+07
M196T662	3-Methyl-L-tyrosine	196.117	662.483	195.089	17.3543	C10H13NO3	C20800	[M+H]+	BioDeepDB	0.866165	pos	1	2.44514e+06	4.62921e+06	3.51155e+06	6.30808e+07	3.59173e+06	3.42202e+06	8.34368e+06	7.43849e+06	5.53549e+06	1.03586e+07	9.13068e+06	6.65458e+06
M148T86	3-Methyladenine	148.064	86.0305	149.07	5.583	C6H7N5	C00913	[M-H]-	BioDeepDB	0.641755	neg	1	1.35218e+08	1.1964e+08	1.13888e+08	1.23643e+08	1.31413e+08	1.08117e+08	5.89318e+07	7.67348e+07	5.42246e+07	5.73167e+07	4.71893e+07	7.09551e+07
M88T320	3-Methylbutanamine	88.1117	319.789	87.1048	4.12681	C5H13N	C02640	[M+H]+	mzCloud	0.00016509	pos	2	3.0799e+09	2.00718e+09	2.25001e+09	2.98348e+09	3.65953e+09	2.14346e+09	5.60834e+08	7.8539e+08	9.55558e+08	8.05805e+08	8.71747e+08	1.00883e+09
M851T796_2	3-Methylcrotonyl-CoA	851.405	795.802	849.157	8.03989	C26H42N7O17P3S	C03069	[M+H]+	BioDeepDB	0.654784	pos	1	1.03573e+07	1.31978e+06	218899	1.67109e+06	3.03678e+06	0	3.65634e+06	5.41957e+06	6.39037e+06	548542	415603	440675
M157T523	3-Methylcrotonylglycine	157.076	522.736	157.074	11.863	C7H11NO3	C20828	[M]+	mzCloud	0.982798	pos	1	2.90146e+06	1.57559e+06	1.53233e+07	1.39194e+07	1.09951e+07	1.44314e+07	1.85327e+06	1.39408e+07	1.21135e+07	2.97421e+07	2.16205e+07	1.29345e+07
M165T36_5	3-Methylguanine	165.07	36.3169	165.065	27.5919	C6H7N5O	C02230	[M]-	MoNA	1	neg	1	3.39495e+06	1.5364e+07	1.0904e+07	7.57066e+06	9.60839e+06	1.4383e+07	1.40355e+07	3.516e+06	8.34318e+06	2.76399e+06	1.30847e+07	2.78645e+06
M132T390_2	3-Methylindole	132.081	390.151	131.073	1.2825	C9H9N	C08313	[M+H]+	BioDeepDB	2.29682e-09	pos	2	3.95849e+09	2.97174e+09	2.61545e+09	4.80696e+09	3.79329e+09	2.7107e+09	1.53038e+09	2.14852e+09	1.55605e+09	1.57821e+09	1.70913e+09	1.18275e+09
M200T226	3-Methylindolepyruvate	200.066	226.429	217.074	3.98964	C12H11NO3	C05644	[M+H-H2O]+	BioDeepDB	0.633184	pos	1	1.31467e+07	1.12442e+07	8.17534e+06	9.03053e+06	1.44739e+07	1.35101e+07	1.28541e+07	1.8724e+06	1.39783e+07	1.47307e+07	1.8522e+06	7.31907e+06
M148T404	3-Methyloxindole	148.075	403.983	147.068	0.796795	C9H9NO	C02366	[M+H]+	BioDeepDB	4.33912e-05	pos	2	3.89662e+08	2.49243e+08	2.39542e+08	3.92783e+08	3.91767e+08	1.95287e+08	1.3468e+08	1.45051e+08	1.11103e+08	1.33281e+08	8.47192e+07	1.19162e+08
M151T316	3-Methylsalicylate	151.041	315.739	152.047	5.47772	C8H8O3	C14088	[M-H]-	mzCloud	0.674358	neg	1	1.85771e+08	1.96449e+08	4.50591e+07	1.89202e+08	7.48937e+07	2.62248e+08	3.72663e+07	8.04582e+07	6.52555e+07	5.40665e+07	7.94654e+07	1.15059e+08
M106T538	3-Methylthiopropanamine	106.066	537.875	105.061	24.9003	C4H11NS	C03354	[M+H]+	BioDeepDB	0.97779	pos	1	4.50524e+08	7.1363e+07	5.69209e+07	1.14463e+08	9.64089e+07	6.20911e+07	4.05395e+07	1.56221e+08	3.6753e+07	1.31529e+08	1.16751e+08	1.27873e+08
M119T742	3-Methylthiopropionic acid	119.052	741.505	120.025	0.166325	C4H8O2S	C08276	[M-H]-	BioDeepDB	8.76826e-06	neg	2	4.80342e+08	3.30948e+08	1.69846e+08	3.93986e+08	3.94444e+08	2.21507e+08	1.07142e+08	8.67111e+07	6.40254e+07	6.37472e+07	8.30662e+07	6.64022e+07
M327T443	3-Methylthiopropyl-desulfoglucosinolate	327.085	443.491	327.081	4.89455	C11H21NO6S2	C17244	[M]+	BioDeepDB	0.0127529	pos	2	6.40116e+07	4.65597e+07	8.94194e+06	5.44877e+07	5.16978e+07	9.30486e+06	2.51142e+07	3.32424e+07	6.13926e+06	9.58163e+06	2.78484e+07	8.8014e+06
M166T729	3-Methylxanthine	166.053	728.514	166.049	25.9835	C6H6N4O2	C16357	[M]-	BioDeepDB	0.187722	neg	2	2.58784e+08	1.90973e+08	1.6943e+08	2.78203e+08	2.37095e+08	1.76558e+08	3.58544e+07	3.82929e+07	2.54041e+07	8.089e+07	1.19925e+08	6.62758e+07
M529T832	3-O-alpha-Mycarosylerythronolide B	529.32	831.644	546.34	25.1296	C28H50O10	C06630	[M+H-H2O]+	BioDeepDB	0.966692	pos	1	4.44225e+06	1.15282e+07	5.38906e+06	1.73989e+07	3.12194e+07	4.82955e+06	2.18215e+06	1.46599e+06	1.67091e+06	1.56259e+06	1.78366e+06	1.13695e+06
M315T692	3-O-Methylquercetin	315.057	691.699	316.058	20.1276	C16H12O7	C04443	[M-H]-	mzCloud	1.05192e-05	neg	2	3.47381e+08	1.63707e+08	2.79559e+08	4.55747e+08	4.90725e+08	1.3684e+08	2.92078e+07	2.9501e+07	2.9643e+07	5.81664e+07	7.67242e+07	5.42256e+07
M206T36_1	3-Oxalomalate	206.011	35.7315	206.006	24.377	C6H6O8	C01990	[M]+	BioDeepDB	0.81985	pos	1	3.78464e+07	4.83e+07	5.0644e+07	4.30677e+07	5.58507e+07	7.1202e+07	8.10956e+07	7.16122e+07	6.83023e+07	6.2885e+07	6.79576e+07	4.34882e+07
M374T776	3-Oxo-5beta-cholanate	374.288	775.782	374.282	15.9464	C24H38O3	C03070	[M]+	BioDeepDB	0.727802	pos	1	3.17067e+07	2.69446e+07	2.36358e+07	4.36391e+07	4.03538e+07	2.3752e+07	439408	2.78052e+06	279905	5.25555e+06	418582	2.93281e+06
M909T503_1	3-Oxoadipyl-CoA	909.158	502.976	909.142	4.68113	C27H42N7O20P3S	C02232	[M-H2O+NH4]+	BioDeepDB	0.636373	pos	1	215700	848132	1.68643e+06	640980	691529	2.20249e+06	2.4449e+06	646087	2.06943e+06	1.39409e+06	5.22647e+06	2.37706e+06
M935T482_3	3-Oxodecanoyl-CoA	935.228	481.716	935.23	2.82787	C31H52N7O18P3S	C05265	[M]+	BioDeepDB	0.646969	pos	1	3.01812e+07	3.8915e+07	3.77126e+07	2.77751e+07	1.61036e+07	2.8181e+07	3.91607e+07	4.2169e+07	5.55295e+07	1.99259e+07	3.86517e+07	2.15777e+07
M963T455_2	3-Oxododecanoyl-CoA	963.262	455.385	963.261	0.099472	C33H56N7O18P3S	C05263	[M]+	BioDeepDB	0.59456	pos	1	7.05774e+06	2.14125e+07	9.14389e+06	5.72305e+06	1.08136e+07	1.08487e+07	4.59166e+06	5.14115e+06	3.21585e+06	4.71625e+06	4.23407e+06	1.61821e+07
M880T561_1	3-Oxohexanoyl-CoA	880.184	561.174	879.168	10.8242	C27H44N7O18P3S	C05269	[M+H]+	BioDeepDB	0.750984	pos	1	4.47569e+06	3.16365e+06	9.13663e+06	2.51721e+06	3.23845e+06	1.13939e+07	7.37098e+06	6.6662e+06	8.057e+06	9.78128e+06	4.09707e+06	1.0923e+07
M187T269_2	3-Phosphoglyceric acid	187	269.106	185.993	1.72464	C3H7O7P	C00597	[M+H]+	MoNA	0.712232	pos	1	8.79398e+06	2.06397e+07	2.62191e+07	3.1801e+07	3.15445e+07	2.94225e+07	1.48777e+07	1.61677e+07	6.37672e+06	6.13529e+06	1.63251e+07	2.23795e+07
M179T649	3-Succinoylpyridine	179.06	649.267	179.058	8.0633	C9H9NO3	C19569	[M]+	mzCloud	0.783065	pos	1	7.51343e+07	2.60979e+07	2.31668e+07	4.26771e+07	4.56531e+07	1.93463e+07	1.04936e+07	1.16986e+07	1.07039e+07	1.31175e+07	8.3313e+06	9.62013e+06
M153T619	3-Sulfinoalanine	153.009	618.933	153.01	1.56367	C3H7NO4S	C00606	[M]-	BioDeepDB	0.662439	neg	1	5.79678e+06	4.67783e+06	4.05816e+06	5.72097e+06	4.90607e+06	3.3612e+06	1.72301e+07	6.18759e+07	1.01957e+08	6.16412e+07	9.09238e+07	1.38095e+07
M153T197	3-Sulfinylpyruvic acid	152.986	196.563	151.978	3.87623	C3H4O5S	C05527	[M+H]+	BioDeepDB	0.716382	pos	1	5.19483e+06	2.61903e+06	5.65229e+06	4.7096e+06	6.4635e+06	3.38099e+07	1.11315e+07	946256	7.6629e+06	8.31414e+06	1.18911e+06	9.74889e+06
M245T319	3,3-Dimethoxybenzidine	245.135	318.855	244.121	28.4772	C14H16N2O2	C19231	[M+H]+	mzCloud	0.00699341	pos	2	1.6846e+07	9.27809e+06	7.89933e+06	1.84226e+07	1.77523e+07	1.02005e+07	6.17178e+06	3.45824e+06	1.57341e+06	6.85647e+06	7.32846e+06	4.1581e+06
M633T512_2	3,3',5'-Triiodo-L-thyronine	633.149	511.824	650.79	0.083105	C15H12I3NO4	C07639	[M+H-H2O]+	BioDeepDB	0.593794	pos	1	2.84376e+08	3.36284e+08	3.03632e+08	2.34915e+08	2.68269e+08	3.11319e+08	3.24788e+08	3.20438e+08	3.32445e+08	3.20449e+08	2.96821e+08	3.37682e+08
M253T82_2	3,3`-dichlorobenzidine	253.028	82.0129	252.022	6.42364	C12H10Cl2N2	C19225	[M+H]+	MoNA	0.99793	pos	1	4.89034e+07	5.54758e+07	3.09346e+07	4.42958e+07	3.87301e+07	3.48092e+07	4.55382e+07	6.79146e+07	5.3009e+07	4.00301e+07	4.75362e+07	5.81888e+07
M860T552_1	3,4-Didehydroadipyl-CoA semialdehyde	860.153	551.78	877.152	9.98176	C27H42N7O18P3S	C19683	[M+H-H2O]+	BioDeepDB	0.748132	pos	1	4.16069e+07	3.38883e+07	5.60775e+07	2.75992e+07	1.63848e+07	5.86166e+07	4.10226e+07	6.41105e+07	5.18759e+07	3.81002e+07	4.05259e+07	4.85025e+07
M149T384_2	3,4-Dihydro-2H-1-benzopyran-2-one	149.063	383.747	148.052	21.8101	C9H8O2	C02274	[M+H]+	MoNA	0.75954	pos	2	1.9669e+07	3.04773e+07	4.36899e+07	6.927e+07	2.29835e+07	1.89428e+07	6.94587e+07	1.95334e+07	2.01652e+07	8.64034e+07	1.74178e+07	9.15694e+07
M571T823	3,4-Dihydrospheroidene	571.434	823.335	570.48	2.95044	C41H62O	C15895	[M+H]+	BioDeepDB	5.23473e-13	pos	2	4.93839e+07	3.21547e+07	2.91628e+07	7.88789e+07	9.43577e+07	2.4998e+07	4.46392e+06	3.29094e+07	2.32504e+06	5.64843e+06	747678	7.13661e+06
M139T422	3,4-Dihydroxybenzaldehyde	139.039	422.409	138.032	0.707139	C7H6O3	C16700	[M+H]+	mzCloud	1.24027e-22	pos	2	4.00092e+08	2.01893e+08	1.55425e+08	7.87731e+08	7.53438e+08	1.46845e+08	2.42835e+08	2.06497e+08	2.6547e+08	2.24459e+08	2.38386e+08	1.98652e+08
M167T520	3,4-Dihydroxybenzeneacetic acid	167.038	519.701	168.042	17.1153	C8H8O4	C01161	[M-H]-	MoNA	1.66364e-07	neg	2	1.00303e+09	6.50136e+08	6.48468e+08	1.16818e+09	1.01638e+09	5.76655e+08	3.47613e+08	3.6714e+08	3.10725e+08	3.89215e+08	3.80708e+08	3.61906e+08
M183T332	3,4-Dihydroxyhydrocinnamic acid	183.065	332.015	182.058	3.3922	C9H10O4	C10447	[M+H]+	BioDeepDB	0.63766	pos	1	3.90259e+07	4.24432e+07	3.62002e+07	4.52076e+07	5.04457e+07	3.99259e+07	5.86195e+07	5.81886e+07	5.74373e+07	6.22267e+07	6.48779e+07	6.30095e+07
M168T225	3,4-Dihydroxymandelaldehyde	168.054	224.53	168.042	0.55678	C8H8O4	C05577	[M]+	BioDeepDB	0.593993	pos	1	2.13887e+07	1.26589e+07	1.21835e+07	1.64532e+07	3.45992e+07	7.06223e+06	1.06192e+07	9.7328e+06	9.18688e+06	9.34751e+06	9.77706e+06	9.85938e+06
M185T295	3,4-Dihydroxymandelic acid	185.044	295.471	184.037	3.07811	C8H8O5	C05580	[M+H]+	BioDeepDB	4.71089e-06	pos	2	6.68381e+07	4.71973e+07	7.05069e+07	7.76152e+07	6.25586e+07	7.73007e+07	5.601e+07	7.52985e+07	4.85591e+07	8.17962e+07	6.01744e+07	7.70797e+07
M152T330_1	3,4-Dihydroxyphenylacetaldehyde	152.056	329.617	152.047	2.78483	C8H8O3	C04043	[M]+	BioDeepDB	0.601833	pos	1	1.17768e+08	2.35523e+08	1.00025e+08	5.73349e+07	6.1606e+07	3.83804e+07	1.95071e+07	9.02238e+06	1.48739e+07	2.03133e+07	2.26769e+07	2.42458e+07
M171T143_2	3,4-Dihydroxyphenylglycol	171.065	142.634	170.058	1.17266	C8H10O4	C05576	[M+H]+	BioDeepDB	0.596039	pos	1	2.63134e+07	1.08766e+08	4.21313e+07	3.06274e+07	2.52573e+07	2.32601e+07	9.50093e+06	1.41842e+07	1.27556e+07	8.7731e+07	1.37088e+07	7.95084e+07
M167T542	3,4-Dimethoxybenzaldehyde	167.07	541.826	166.063	0.00814637	C9H10O3	C02201	[M+H]+	BioDeepDB	0.0050515	pos	2	1.07584e+09	1.10118e+09	9.62229e+08	1.04514e+09	1.45593e+09	9.89164e+08	3.60213e+08	3.42285e+08	2.17094e+08	3.10789e+08	3.47738e+08	4.15252e+08
M194T375	3,4-Methylenedioxyamphetamine	194.117	374.798	193.11	1.57915	C11H15NO2	C07577	[M+H]+	BioDeepDB	0.628759	pos	1	4.57785e+07	5.77832e+07	3.67534e+07	7.31427e+07	7.09592e+07	3.59558e+07	1.77819e+07	1.68801e+07	1.62726e+07	1.5117e+07	1.53467e+07	1.39099e+07
M294T831	3,5-Dibromo-4-hydroxybenzoate	293.861	831.032	293.853	27.9103	C7H4Br2O3	C03925	[M]-	MoNA	1	neg	1	2.04213e+07	2.23342e+06	1.07468e+07	4.45083e+07	2.97853e+07	1.52083e+07	1.58519e+06	784620	385402	531211	804023	340242
M918T516_3	3,5-Dihydroxyphenylacetyl-CoA	918.172	516.239	917.147	19.5739	C29H42N7O19P3S	C12324	[M+H]+	BioDeepDB	0.795915	pos	1	379730	1.17041e+06	395178	259894	663247	3.93944e+06	1.46317e+06	3.27291e+06	2.95226e+06	4.58396e+06	4.17638e+06	4.52626e+06
M183T421	3,5-Dihydroxyphenylglyoxylate	183.031	420.603	182.022	10.7272	C8H6O5	C12325	[M+H]+	BioDeepDB	0.692743	pos	1	3.95453e+07	4.39689e+07	3.07179e+07	3.33673e+07	2.01098e+07	4.96303e+07	1.30779e+07	1.54931e+07	1.29517e+07	2.60483e+07	3.45818e+07	1.96391e+07
M433T768	3,5-Diiodo-L-tyrosine	433.098	767.879	432.867	11.6203	C9H9I2NO3	C01060	[M]-	BioDeepDB	0.78689	neg	1	4.34345e+07	3.80628e+07	1.70485e+07	3.96278e+07	1.70086e+07	2.53088e+07	3.1173e+07	1.44473e+07	1.25939e+07	1.52546e+07	1.25945e+07	2.302e+07
M209T177	3,5-Dinitrosalicylic acid	208.983	177.077	228.002	3.7162	C7H4N2O7	C11319	[M-H2O-H]-	MoNA	0.994372	neg	1	1.63181e+06	1.2945e+06	2.97708e+06	3.8014e+06	848462	2.7186e+06	1.55259e+06	1.39476e+06	1.2652e+06	528227	1.16605e+06	1.04243e+06
M330T485_2	3,7-Dimethylquercetin	330.084	485.157	330.074	6.10981	C17H14O7	C01265	[M]+	BioDeepDB	0.736616	pos	1	5.43054e+06	8.96748e+06	7.39887e+06	5.48958e+06	7.99744e+06	8.73451e+06	1.21475e+07	8.28797e+06	1.03603e+07	1.61547e+07	1.04058e+07	1.47939e+07
M177T174	3,7-Dimethyluric acid	177.042	173.64	196.06	3.41482	C7H8N4O3	C16360	[M-H2O-H]-	mzCloud	0.614729	neg	1	3.89466e+07	3.9566e+07	1.31439e+08	4.35915e+07	4.69523e+07	4.21654e+07	1.49852e+08	1.28014e+08	1.26282e+08	1.42782e+08	1.41714e+08	1.4052e+08
M453T579	3'-Demethylstaurosporine	453.175	578.742	452.185	2.50516	C27H24N4O3	C07349	[M+H]+	BioDeepDB	0.621002	pos	1	9.07856e+06	4.57504e+06	3.27003e+06	1.84365e+07	8.32261e+06	4.35061e+06	3.28308e+06	5.92137e+06	1.68536e+06	8.44655e+06	6.16488e+06	2.30176e+06
M290T755	3'-Hydroxyropivacaine	290.191	755.131	290.199	29.2871	C17H26N2O2	C16573	[M]-	BioDeepDB	1	neg	1	382461	3.84428e+06	2.5592e+06	1.37672e+07	1.13025e+07	4.10525e+06	0	21432	0	0	0	0
M316T600	3'-O-Methyltricetin	316.08	600.264	316.058	0.913184	C16H12O7	C19739	[M]+	BioDeepDB	0.679035	pos	1	7.46622e+06	9.8825e+06	6.37822e+06	9.90408e+06	6.77017e+06	8.72098e+06	1.36265e+07	1.46697e+07	9.62431e+06	1.33111e+07	1.24431e+07	7.85008e+06
M305T136	3',5'-Cyclic CMP	305.044	135.709	305.041	9.10167	C9H12N3O7P	C00941	[M]-	MoNA	0.999429	neg	1	8.43997e+06	6.98452e+06	1.67725e+07	2.22186e+06	6.28649e+06	1.73381e+07	4.11077e+06	3.83919e+06	2.54418e+06	2.52903e+06	2.68712e+06	4.01365e+06
M294T315	3',5'-Cyclic dAMP	294.036	315.077	313.058	11.2895	C10H12N5O5P	C00968	[M-H2O-H]-	MoNA	0.999852	neg	1	4.25142e+07	8.40168e+07	7.48219e+07	5.39359e+07	4.15412e+07	7.73531e+07	6.15832e+07	3.25359e+07	4.21981e+07	2.95697e+07	4.48003e+07	4.30687e+07
M454T460	3''-Amino-3''-deoxygentamicin A2	454.23	459.652	454.228	6.40381	C17H34N4O10	C21266	[M]+	BioDeepDB	0.686088	pos	1	1.09971e+08	1.82933e+08	2.12833e+08	1.24267e+08	1.31765e+08	1.86146e+08	7.00944e+07	1.1227e+08	1.14581e+08	2.30026e+08	3.86427e+07	1.31513e+08
M302T364	3''-Deamino-3''-oxonicotianamine	302.112	363.801	302.111	3.57459	C12H18N2O7	C15486	[M]+	BioDeepDB	0.610526	pos	1	4.69513e+07	2.82247e+07	2.4025e+07	1.74276e+07	3.75374e+07	8.67891e+06	1.55784e+07	2.68442e+07	1.15877e+07	3.15398e+07	1.0559e+07	2.79254e+07
M453T580	3''-Oxogentamicin A2	453.201	580.103	453.196	10.7447	C17H31N3O11	C21265	[M]+	BioDeepDB	0.776622	pos	1	2.32072e+07	1.6043e+07	2.25815e+07	4.45728e+07	2.42323e+07	2.93483e+07	3.04257e+06	5.29795e+06	7.2003e+06	1.24243e+07	7.29465e+06	8.2152e+06
M307T839	3alpha,11beta-Dihydroxy-5alpha-androstane-17-one	307.225	839.265	306.219	4.29713	C19H30O3	C14606	[M+H]+	mzCloud	0.629358	pos	1	0	4.56552e+07	5.26808e+07	1.07156e+08	7.28479e+07	0	1.18672e+08	6.95573e+07	7.86259e+07	7.4881e+07	2.73401e+07	1.28467e+07
M390T581	3alpha,12alpha-Dihydroxy-5beta-chol-6-enoate	390.284	581.063	390.277	2.31	C24H38O4	C11637	[M]+	BioDeepDB	0.650024	pos	1	3.81425e+07	3.64421e+07	4.12639e+07	9.98482e+07	6.77004e+07	7.70697e+07	7.04318e+06	804749	3.78407e+06	889723	6.6987e+06	751548
M349T779_2	3alpha,17alpha-Dihydroxy-5beta-pregnane-11,20-dione	349.236	779.038	348.23	5.25346	C21H32O4	C14598	[M+H]+	MetaDNA	0.0467006	pos	2	7.2927e+07	3.82167e+07	3.26021e+07	4.44076e+07	4.07506e+07	4.53854e+07	8.56721e+06	9.29748e+06	6.51404e+06	8.26796e+06	1.16544e+07	1.67813e+07
M389T665	3alpha,7alpha-Dihydroxy-12-oxo-5beta-cholanate	389.267	664.587	406.272	5.47534	C24H38O5	C01292	[M+H-H2O]+	BioDeepDB	0.651886	pos	1	5.28045e+06	3.03539e+06	1.47597e+06	7.58004e+06	2.31606e+07	7.51109e+06	0	0	0	0	0	0
M320T770	3beta-Fluoro-5beta-pregnan-20-one	320.257	769.887	320.252	17.9961	C21H33FO	C14981	[M]+	MetaDNA	0.0213667	pos	2	9.48418e+07	7.62463e+07	3.79991e+07	2.49536e+08	1.85329e+08	7.11921e+07	4.50322e+07	2.48433e+07	2.26732e+07	3.05092e+07	2.55663e+07	1.43945e+07
M433T764	3beta,5beta-Ketotriol	433.309	764.268	432.324	13.4499	C27H44O4	C16494	[M+H]+	BioDeepDB	0.270302	pos	2	2.87303e+06	954230	1.3016e+06	5.83199e+06	1.38744e+06	1.79786e+06	276495	233272	74309.1	9.28188e+06	6.4192e+06	4.61893e+06
M161T459	3D-3,5/4-Trihydroxycyclohexane-1,2-dione	161.06	459.445	160.037	1.46235	C6H8O5	C04287	[M+H]+	BioDeepDB	0.642064	pos	1	4.64271e+07	4.05704e+07	3.43676e+07	5.70397e+07	4.81999e+07	3.56315e+07	3.2073e+07	1.20479e+07	2.84072e+07	4.08708e+07	3.7421e+07	4.37848e+07
M947T417_2	3Z-dodecenoyl-CoA	947.249	417.297	947.267	18.5597	C33H56N7O17P3S	C02944	[M]+	BioDeepDB	0.758554	pos	1	1.20349e+07	9.68968e+06	1.3502e+07	6.28832e+06	5.68555e+06	1.4897e+07	9.18855e+06	1.48595e+07	1.40633e+07	4.78293e+06	1.00174e+07	1.40981e+07
M224T424	4-(2-Amino-3-hydroxyphenyl)-2,4-dioxobutanoic acid	224.057	423.964	223.048	5.82707	C10H9NO5	C05645	[M+H]+	BioDeepDB	0.823273	pos	1	1.25413e+08	1.30169e+08	6.59001e+07	1.15193e+08	7.6881e+07	1.05298e+08	7.03086e+07	7.06741e+07	4.11436e+07	1.04827e+08	5.05601e+07	7.30685e+07
M207T774	4-(2-Aminophenyl)-2,4-dioxobutanoic acid	207.051	774.115	207.053	11.578	C10H9NO4	C01252	[M]-	MetaDNA	2.8972e-05	neg	2	1.17009e+09	1.00747e+09	4.03421e+08	1.03383e+09	2.56728e+08	4.11293e+07	4.18662e+08	4.88284e+07	4.93634e+08	3.43743e+08	2.34501e+08	1.08902e+09
M166T488	4-(4-Hydroxyphenyl)-2-butanol	166.098	488.33	166.099	6.61867	C10H14O2	C17690	[M]-	MoNA	0.998094	neg	1	7.45656e+06	5.22184e+06	7.06059e+06	1.21408e+07	8.72662e+06	4.81622e+06	4.75695e+06	7.10643e+06	5.33694e+06	4.32974e+06	4.21572e+06	4.68924e+06
M153T31_3	4-(beta-Acetylaminoethyl)imidazole	153.091	31.1098	153.09	2.90915	C7H11N3O	C05135	[M]+	mzCloud	0.705572	pos	1	3.6062e+07	5.07615e+07	4.36978e+07	4.48485e+07	4.53143e+07	6.70397e+07	8.66272e+07	5.33991e+07	7.15686e+07	8.78458e+07	3.62175e+07	4.52174e+07
M299T276	4-(beta-D-Glucosyloxy)benzoate	299.084	275.945	300.084	23.3256	C13H16O8	C03993	[M-H]-	MetaDNA	0.0161762	neg	2	6.66655e+07	3.80737e+07	3.93083e+07	7.76063e+07	1.02741e+08	4.74417e+07	1.2963e+07	1.33538e+07	9.94505e+06	3.20683e+07	9.96279e+06	1.57014e+07
M307T444_2	4-(beta-D-Ribofuranosyl)phenol 5-phosphate	307.079	443.996	306.05	7.8219	C11H15O8P	C21107	[M+H]+	BioDeepDB	0.282953	pos	2	5.05701e+08	1.9454e+08	9.30888e+08	2.48296e+08	2.21523e+08	1.10958e+09	3.02646e+08	4.94283e+08	5.39138e+08	8.31491e+08	3.71478e+08	7.93972e+08
M208T750	4-(Dimethylamino)azobenzene	208.117	750.247	225.127	11.7684	C14H15N3	C03764	[M+H-H2O]+	MoNA	0.761355	pos	1	2.45132e+07	1.96607e+07	1.81977e+07	1.8501e+07	1.38873e+07	1.56073e+07	7.25135e+06	7.53949e+06	7.85448e+06	7.62659e+06	7.84335e+06	9.87801e+06
M207T401	4-(Methylnitrosamino)-1-(3-pyridyl)-1-butanone	207.101	400.948	207.101	1.70864	C10H13N3O2	C16453	[M]+	BioDeepDB	0.723064	pos	1	2.28033e+08	1.41505e+08	1.44716e+08	2.61586e+08	2.38945e+08	1.34772e+08	9.57904e+07	1.15177e+08	7.88871e+07	1.33067e+08	9.43946e+07	9.73179e+07
M435T392_1	4-(Methylsulfinyl)but-3-enylglucosinolate	435.031	392.06	435.033	3.65952	C12H21NO10S3	C08420	[M]-	MoNA	0.994267	neg	1	9.83972e+06	8.98158e+06	7.07932e+06	1.272e+07	9.34312e+06	2.98281e+06	731191	763714	530914	772978	3.74642e+06	769867
M161T371	4-Acetamido-2-aminobutanoic acid	161.092	370.524	160.085	0.0215497	C6H12N2O3	C06442	[M+H]+	BioDeepDB	0.596253	pos	1	9.20504e+06	4.54513e+06	5.11436e+06	9.59079e+06	1.67085e+07	1.35812e+07	3.00257e+06	3.5556e+06	1.33459e+06	1.51801e+06	3.36166e+06	2.3886e+06
M144T129	4-Acetamidobutanoic acid	144.069	128.638	145.074	10.9677	C6H11NO3	C02946	[M-H]-	BioDeepDB	0.775391	neg	1	8.151e+07	6.57652e+07	2.12096e+08	1.36521e+08	1.27028e+08	6.59005e+07	8.76976e+06	8.86387e+06	7.92906e+06	8.83672e+06	8.06639e+06	8.57836e+06
M211T498	4-Acetylaminobiphenyl	211.102	497.974	211.1	8.90269	C14H13NO	C20285	[M]-	mzCloud	0.899707	neg	1	7.23957e+06	3.99515e+06	3.83724e+06	1.2479e+07	7.74029e+06	4.4294e+06	3.48613e+06	4.91456e+06	3.10612e+06	1.74869e+06	2.35898e+06	2.1228e+06
M111T324	4-Acetylbutyrate	111.046	324.08	130.063	14.781	C6H10O3	C02129	[M-H2O-H]-	MoNA	0.797577	neg	1	1.13746e+08	6.40259e+07	6.88276e+07	7.99161e+07	1.60385e+08	8.16698e+07	2.71613e+07	5.37581e+07	4.51383e+07	3.40644e+07	2.81139e+07	6.24325e+07
M219T222	4-Amino-2-methyl-5-(phosphooxymethyl)pyrimidine	219.049	222.104	219.041	4.3945	C6H10N3O4P	C04556	[M]+	BioDeepDB	0.00107077	pos	2	1.20643e+08	1.17221e+08	9.42579e+07	1.77556e+08	7.75761e+07	1.03352e+08	2.10642e+08	1.23248e+08	2.41527e+07	1.83253e+07	1.9915e+07	1.83145e+07
M225T178_2	4-Amino-4-deoxychorismate	225.061	178.22	225.064	11.3419	C10H11NO5	C11355	[M]+	BioDeepDB	0.685828	pos	1	1.48544e+07	9.75267e+06	1.51955e+07	1.23609e+07	8.71572e+06	1.44462e+07	1.82064e+07	2.54285e+07	1.50833e+07	2.35909e+07	2.00224e+07	1.1303e+07
M140T98	4-Amino-5-hydroxymethyl-2-methylpyrimidine	140.082	98.1062	139.075	0.863789	C6H9N3O	C01279	[M+H]+	BioDeepDB	0.590541	pos	1	2.32053e+07	1.21052e+07	1.12053e+07	2.22616e+07	2.28536e+07	1.30821e+07	1.16456e+07	1.10665e+07	4.67125e+06	1.55796e+07	1.30621e+07	7.90662e+06
M381T440	4-Amino-anhydrotetracycline	381.103	439.602	398.111	2.05007	C20H18N2O7	C06654	[M+H-H2O]+	BioDeepDB	0.607096	pos	1	2.02672e+07	2.6395e+07	2.5596e+07	2.1848e+07	2.63968e+07	2.71494e+07	1.49908e+07	1.88223e+07	1.51735e+07	7.31529e+06	1.87092e+07	1.81464e+07
M174T73	4-Aminobenzenesulfonate	174.024	73.1052	173.015	14.1937	C6H7NO3S	C06335	[M+H]+	MoNA	0.999986	pos	1	2.14046e+08	1.40366e+08	2.05133e+08	1.05809e+08	1.76994e+08	2.0283e+08	1.72725e+08	1.52104e+08	1.32684e+08	2.04247e+08	1.64182e+08	1.58996e+08
M88T485	4-Aminobutyraldehyde	88.0759	484.928	87.0684	0.906435	C4H9NO	C00555	[M+H]+	BioDeepDB	0.894285	pos	1	4.24996e+07	4.89938e+07	5.05097e+07	4.8167e+07	5.11411e+07	5.61639e+07	2.36573e+08	2.05016e+08	2.07262e+08	3.42934e+08	1.79012e+08	3.31366e+08
M126T829	4-Aminocatechol	126.055	829.365	125.048	1.11716	C6H7NO2	C18351	[M+H]+	BioDeepDB	0.81855	pos	1	1.42908e+08	2.07066e+08	1.38808e+08	1.92937e+08	1.14373e+08	1.6425e+08	3.47186e+08	1.68276e+08	5.49778e+07	1.52329e+08	3.29306e+07	3.10685e+08
M110T164	4-Aminophenol	110.06	163.965	109.053	1.88101	C6H7NO	C02372	[M+H]+	BioDeepDB	3.92975e-06	pos	2	6.30419e+08	5.18655e+08	9.74755e+08	5.13904e+08	4.61383e+08	6.19552e+08	6.31168e+08	6.83147e+08	1.13464e+09	6.1937e+08	6.34393e+08	7.80479e+08
M95T96	4-Aminopyridine	95.0607	96.2313	94.0531	0.00669218	C5H6N2	C13728	[M+H]+	BioDeepDB	0.584122	pos	1	1.58977e+08	1.28693e+08	1.05973e+08	1.49841e+08	1.36193e+08	1.21226e+08	5.28482e+07	5.34985e+07	4.21703e+07	1.04235e+08	6.17706e+07	1.31418e+08
M153T670	4-Aminosalicylate	153.041	670.168	153.043	9.6488	C7H7NO3	C02518	[M]-	mzCloud	0.707023	neg	1	3.01117e+07	2.11443e+07	1.3841e+07	3.04785e+07	2.09834e+07	1.86039e+07	1.60462e+07	1.6211e+07	1.47248e+07	4.78753e+06	9.6222e+06	3.79112e+06
M171T74	4-Bromophenol	170.942	73.9583	171.952	17.8847	C6H5BrO	C14453	[M-H]-	MoNA	0.990233	neg	1	8.94119e+06	1.30987e+07	1.24907e+07	1.53584e+07	1.99704e+07	1.67817e+07	1.08987e+07	1.09599e+07	1.73266e+07	1.67969e+07	1.6623e+07	1.84287e+07
M336T411	4-Chloro-17alpha-methyl-17beta-hydroxy-4-androsten-3-one	336.19	411.299	336.186	12.2031	C20H29ClO2	C15358	[M]+	mzCloud	0.914288	pos	1	1.2876e+07	5.6631e+06	8.93336e+06	1.2206e+07	1.01877e+07	1.11253e+07	1.67442e+06	1.6123e+06	1.10715e+06	832897	7.18757e+06	1.43657e+06
M156T428	4-Chloro-3,5-dimethylphenol	156.035	428.466	156.034	3.63691	C8H9ClO	C14715	[M]-	BioDeepDB	0.994226	neg	1	1.23762e+07	1.29737e+07	1.55435e+06	8.64448e+06	1.61791e+07	6.82844e+06	1.56521e+06	1.42669e+06	1.42852e+06	5.06758e+06	1.18165e+06	1.39058e+06
M128T446	4-Chloroaniline	128.026	446.358	127.019	3.64699	C6H6ClN	C14450	[M+H]+	MoNA	0.994244	pos	1	2.26736e+07	3.43319e+07	2.3584e+07	3.44521e+07	3.06153e+07	3.59732e+07	2.63194e+06	1.71553e+06	1.2524e+06	6.25627e+06	5.42804e+06	4.07609e+06
M905T524_2	4-Chlorobenzoyl-CoA	905.177	523.865	905.102	0.376987	C28H39ClN7O17P3S	C06387	[M]+	BioDeepDB	0.641442	pos	1	2.33066e+07	2.94495e+07	4.20022e+07	2.11391e+07	2.19268e+07	3.42069e+07	4.22528e+07	3.17213e+07	5.5676e+07	4.04625e+07	4.76575e+07	4.21765e+07
M128T87_1	4-Chlorophenol	128.001	86.5661	128.003	17.1971	C6H5ClO	C02124	[M]-	BioDeepDB	1	neg	1	3.3388e+08	1.92168e+08	2.09207e+08	2.51843e+08	2.78186e+08	1.59704e+08	1.60971e+07	2.58952e+07	2.49791e+07	5.10863e+07	2.001e+07	4.35601e+07
M321T457	4-Coumaroylshikimate	321.096	456.702	320.09	2.68074	C16H16O7	C02947	[M+H]+	BioDeepDB	4.06855e-05	pos	2	9.5007e+07	7.56746e+07	6.73402e+07	1.07383e+08	1.18898e+08	7.66881e+07	7.32696e+07	6.2424e+07	6.53247e+07	4.50128e+07	3.92496e+07	5.71037e+07
M149T382	4-Coumaryl alcohol	149.063	382.308	150.068	12.7346	C9H10O2	C02646	[M-H]-	MoNA	6.78551e-11	neg	2	1.09324e+08	8.53678e+07	3.3003e+07	1.52569e+08	7.36721e+07	7.86912e+07	8.14262e+07	8.74667e+07	1.03201e+08	1.23895e+08	3.98759e+07	9.13331e+07
M400T703	4-Demethylpremithramycinone	400.101	703.41	400.079	0.907626	C20H16O9	C12382	[M-H2O+NH4]+	BioDeepDB	0.764559	pos	1	1.05236e+06	2.82691e+06	3.8697e+06	430157	841311	543205	631215	2.15052e+06	1.99919e+06	1.12666e+06	1.52192e+06	448885
M94T98	4-Fluoroaniline	94.0402	98.0782	111.048	7.66289	C6H6FN	C11014	[M+H-H2O]+	MoNA	0.998809	pos	1	9.02443e+06	1.09219e+07	1.88856e+07	9.79549e+06	1.45475e+07	2.20086e+07	3.31914e+06	1.9231e+06	2.5869e+06	5.95085e+06	2.9538e+06	7.10284e+06
M201T139	4-Fumarylacetoacetate	201.052	138.925	200.032	0.804189	C8H8O6	C01061	[M+H]+	BioDeepDB	0.592334	pos	1	3.04611e+07	3.41458e+07	3.76797e+07	3.4744e+07	2.57494e+07	3.17701e+07	2.39933e+07	2.41512e+07	2.03186e+07	1.96789e+07	2.00874e+07	2.25698e+07
M129T31_3	4-Guanidinobutanal	129.091	31.2272	129.09	5.04228	C5H11N3O	C02647	[M]+	BioDeepDB	0.996439	pos	1	5.98462e+07	7.08289e+07	7.22114e+07	7.34149e+07	6.41824e+07	7.56448e+07	5.71889e+07	6.67735e+07	7.8114e+07	8.2467e+07	7.33998e+07	8.36908e+07
M146T287	4-Guanidinobutanoic acid	146.081	287.002	145.085	1.30471	C5H11N3O2	C01035	[M+H]+	BioDeepDB	7.05484e-06	pos	2	3.0169e+08	2.16667e+08	2.70912e+08	3.858e+08	3.91111e+08	2.24805e+08	1.83936e+08	2.07445e+08	1.46379e+08	2.3379e+08	1.73674e+08	1.95059e+08
M85T31_1	4-Hydroxy-2-butenoic acid gamma-lactone	85.0287	31.2687	84.0211	1.25041	C4H4O2	C17601	[M+H]+	BioDeepDB	0.633734	pos	1	1.68688e+09	2.70768e+09	2.63837e+09	2.27818e+09	2.11513e+09	3.33261e+09	2.68852e+09	2.4505e+09	2.26017e+09	2.45757e+09	1.54877e+09	1.65236e+09
M163T492_1	4-Hydroxy-2-oxoglutaric acid	163.039	492.279	162.016	1.62812	C5H6O6	C01127	[M+H]+	BioDeepDB	0.735743	pos	1	3.15989e+08	2.2033e+08	1.8092e+08	7.122e+08	2.28541e+09	2.04542e+08	3.46316e+07	5.48013e+08	2.81519e+08	1.29882e+08	9.67853e+07	1.99239e+08
M162T408	4-Hydroxy-2-quinolone	162.054	408.319	161.048	3.94221	C9H7NO2	C16716	[M+H]+	mzCloud	0.000832839	pos	2	4.07496e+10	2.75541e+10	3.21671e+10	4.95868e+10	4.49732e+10	2.8649e+10	2.55869e+10	3.41553e+10	2.40429e+10	2.44869e+10	2.50416e+10	1.80055e+10
M185T252	4-Hydroxy-3-(3-methyl-2-butenyl)acetophenone	185.097	252.08	204.115	0.338223	C13H16O2	C10702	[M-H2O-H]-	BioDeepDB	0.596677	neg	1	1.96247e+06	1.3172e+07	1.4502e+07	1.98053e+06	2.16705e+06	1.27297e+07	1.93335e+06	1.79128e+06	1.75742e+06	1.73963e+06	1.66411e+06	1.75195e+06
M154T232	4-Hydroxy-3-methoxybenzenemethanol	154.071	231.552	154.063	6.9472	C8H10O3	C06317	[M]+	BioDeepDB	0.669544	pos	1	5.81004e+06	2.94818e+06	8.53782e+06	2.38287e+06	9.59476e+06	2.52901e+06	8.11159e+06	8.29292e+06	7.74635e+06	7.17821e+06	7.37603e+06	7.22614e+06
M962T583_2	4-Hydroxy-3-methoxyphenyl-beta-hydroxypropanoyl-CoA	962.179	583.285	961.173	1.0049	C31H46N7O20P3S	C07303	[M+H]+	BioDeepDB	0.637362	pos	1	3.13089e+06	3.26991e+06	2.89221e+06	271921	452086	3.42371e+06	3.31757e+06	4.4031e+06	1.05172e+06	3.67475e+06	3.60014e+06	2.91541e+06
M151T834	4-Hydroxy-3-methylbenzoate	151.041	834.231	152.047	9.07699	C8H8O3	C21167	[M-H]-	mzCloud	0.830164	neg	1	1.05195e+07	1.20561e+08	1.51131e+08	2.09335e+08	5.19184e+07	1.68828e+08	1.24304e+08	2.79897e+07	1.32217e+08	1.01749e+08	2.32897e+07	1.00274e+08
M193T231	4-Hydroxy-5-phenyltetrahydro-1,3-oxazin-2-one	193.068	231.064	193.074	0.638424	C10H11NO3	C16595	[M]+	BioDeepDB	0.0303554	pos	2	2.74669e+08	1.58423e+08	1.21384e+08	1.69219e+08	1.72196e+08	1.16998e+08	8.13088e+07	4.13645e+07	3.41412e+07	4.5826e+07	1.00316e+08	8.09265e+07
M121T503	4-Hydroxybenzaldehyde	121.03	503.426	122.037	3.39064	C7H6O2	C00633	[M-H]-	mzCloud	0.606655	neg	1	1.57797e+09	1.34601e+09	1.26116e+09	3.95126e+08	1.74442e+09	1.25154e+09	6.73141e+08	7.43562e+08	1.47866e+08	2.12823e+08	6.24275e+08	7.42607e+08
M133T836	4-Hydroxybenzeneacetonitrile	133.053	836.37	133.053	3.62512	C8H7NO	C03766	[M]-	BioDeepDB	0.611896	neg	1	1.62947e+08	1.72705e+08	8.7489e+06	1.54102e+08	1.70854e+08	1.51503e+08	1.45932e+07	2.12573e+07	1.80403e+07	6.29298e+07	4.56728e+07	8.44829e+07
M137T388	4-Hydroxybenzoic acid	137.025	387.906	138.032	2.48285	C7H6O3	C00156	[M-H]-	BioDeepDB	4.91037e-14	neg	2	4.9603e+08	3.56332e+08	1.14127e+08	6.11274e+08	1.52006e+08	2.10356e+08	9.67264e+07	9.68314e+07	2.52133e+08	9.59779e+07	8.4745e+07	2.00841e+08
M888T522_2	4-hydroxybenzoyl-CoA	888.151	522.241	887.136	8.15423	C28H40N7O18P3S	C02949	[M+H]+	BioDeepDB	0.671552	pos	1	1.39771e+07	1.40292e+07	1.15569e+07	1.34222e+07	1.12378e+07	1.03475e+07	2.0548e+07	1.7006e+07	2.19368e+07	4.92586e+06	1.45432e+07	1.29427e+07
M105T331	4-Hydroxybenzyl alcohol	105.036	331.256	124.052	18.0529	C7H8O2	C17467	[M-H2O-H]-	BioDeepDB	0.831979	neg	1	8.67989e+06	5.46841e+06	3.90438e+07	9.96603e+06	9.50725e+06	4.39136e+07	4.13982e+07	1.50224e+06	3.59056e+07	3.39463e+07	3.21601e+07	3.23551e+07
M104T697	4-Hydroxybutanoic acid	104.049	697.312	104.047	20.9377	C4H8O3	C00989	[M]+	BioDeepDB	0.998307	pos	1	2.56306e+07	4.82331e+06	2.6634e+07	2.74499e+07	2.31285e+07	2.40841e+07	2.32473e+07	3.24773e+07	2.08955e+07	1.02273e+07	3.37723e+07	2.53996e+07
M163T300_2	4-Hydroxycinnamic acid	163.041	300.033	164.047	7.27627	C9H8O3	C00811	[M-H]-	BioDeepDB	1.07691e-11	neg	2	3.05736e+09	1.77423e+09	5.39902e+08	2.07396e+09	2.17402e+09	1.3672e+09	3.42993e+08	3.48961e+08	1.11913e+08	3.50267e+08	1.79636e+08	3.28244e+08
M276T276	4-Hydroxycinnamoylagmatine	276.143	275.968	276.159	2.24765	C14H20N4O2	C04498	[M]+	BioDeepDB	1.61826e-06	pos	2	1.28142e+08	1.16128e+08	6.8883e+07	4.24733e+08	1.74741e+08	2.16025e+07	1.2901e+07	2.44693e+07	2.13098e+06	2.47345e+06	8.02412e+06	3.29172e+06
M311T538	4-Hydroxycinnamyl alcohol 4-D-glucoside	311.12	538.477	312.121	19.0534	C15H20O7	C05855	[M-H]-	mzCloud	9.42812e-09	neg	2	1.50746e+08	5.87633e+07	5.59302e+06	3.57511e+08	1.12182e+08	2.83793e+07	6.01262e+06	7.50953e+06	3.73406e+06	4.78174e+07	8.9337e+06	1.57061e+07
M162T316_1	4-Hydroxycoumarin	162.031	315.656	162.032	4.29615	C9H6O3	C20414	[M]+	BioDeepDB	0.631528	pos	1	5.76191e+06	1.2057e+07	1.06219e+07	8.76513e+06	9.4646e+06	1.30047e+07	1.09399e+07	1.52605e+07	1.34494e+07	2.76649e+06	5.34875e+06	5.01986e+06
M271T504	4-Hydroxyestradiol	271.164	504.427	288.173	3.5367	C18H24O3	C14209	[M+H-H2O]+	BioDeepDB	0.636881	pos	1	1.63576e+07	9.42619e+06	1.10647e+07	2.95572e+07	2.34514e+07	9.15426e+06	80626.4	368633	400078	5.02693e+06	795855	638104
M132T149	4-Hydroxymandelonitrile	132.037	149.194	149.048	22.9855	C8H7NO2	C00650	[M+H-H2O]+	MoNA	1	pos	1	3.2655e+06	3.50278e+06	5.24941e+06	3.72409e+06	1.79208e+06	7.0899e+06	5.4619e+06	6.02006e+06	6.42606e+06	5.53183e+06	5.4562e+06	5.17362e+06
M166T444	4-Hydroxyphenyl-2-propionic acid	166.062	444.112	166.063	6.14487	C9H10O3	C03080	[M]-	MoNA	0.929407	neg	1	1.3916e+07	7.79793e+06	5.64357e+06	4.47043e+07	1.57265e+07	4.87984e+06	6.41576e+06	5.89643e+06	4.94467e+06	4.98277e+06	4.8708e+06	4.7171e+06
M137T313	4-Hydroxyphenylacetaldehyde	137.059	313.087	136.052	2.62078	C8H8O2	C03765	[M+H]+	BioDeepDB	0.00102715	pos	2	1.30516e+08	7.79585e+07	7.57258e+07	2.65665e+08	1.0921e+08	1.96638e+08	1.56061e+07	1.56242e+07	1.4202e+07	7.24318e+07	1.55439e+07	1.49923e+08
M281T93_1	4-Hydroxyphenylacetylglutamic acid	281.066	93.2725	281.09	10.5317	C13H15NO6	C05595	[M]+	BioDeepDB	0.675688	pos	1	1.08305e+08	1.72594e+08	1.3586e+08	4.49238e+07	4.38797e+07	1.56651e+08	2.80243e+08	2.82093e+08	3.17673e+08	2.29212e+08	2.78446e+08	2.27365e+08
M166T134	4-Hydroxyphenylglyoxylate	166.026	133.834	166.027	3.76177	C8H6O4	C03590	[M]+	BioDeepDB	0.649062	pos	1	4.15026e+07	1.26366e+07	4.20055e+07	1.39898e+07	1.39195e+07	4.03931e+07	1.32426e+07	1.49658e+07	9.96363e+06	1.06614e+08	1.38716e+07	1.26845e+07
M180T655	4-Hydroxyphenylpyruvic acid	180.044	654.677	180.042	1.60444	C9H8O4	C01179	[M]+	BioDeepDB	5.16999e-05	pos	2	1.22708e+08	3.09122e+08	3.73753e+08	4.39567e+08	2.32687e+08	5.92844e+08	4.17862e+08	1.80868e+08	8.47506e+08	2.64675e+08	4.52096e+08	1.13668e+09
M131T557	4-Hydroxyproline	131.061	557.181	131.058	24.8823	C5H9NO3	C01157	[M]-	BioDeepDB	0.989375	neg	1	1.08973e+07	1.38934e+07	2.25889e+06	1.8543e+07	1.81679e+07	1.00777e+07	4.04747e+06	3.52548e+06	1.99127e+06	6.48448e+06	2.12979e+06	7.76821e+06
M121T450_1	4-Hydroxystyrene	121.065	449.979	120.058	0.326419	C8H8O	C05627	[M+H]+	BioDeepDB	0.57893	pos	1	1.26016e+08	1.06604e+08	7.27696e+07	1.84042e+08	1.35662e+08	9.48206e+07	1.00994e+08	1.06106e+08	7.40065e+07	1.5757e+08	2.00514e+08	1.11827e+08
M388T484	4-Hydroxytamoxifen	388.23	483.606	387.22	7.89009	C26H29NO2	C05011	[M+H]+	BioDeepDB	0.822553	pos	1	4.24855e+07	6.33644e+07	3.47775e+07	4.82823e+07	8.37598e+07	3.20031e+07	3.05857e+07	3.06966e+07	2.52538e+07	4.83753e+07	3.6116e+07	2.1692e+07
M157T31_2	4-Imidazolone-5-propionic acid	157.06	31.0846	156.054	2.51533	C6H8N2O3	C03680	[M+H]+	BioDeepDB	0.636151	pos	1	3.42581e+06	3.20637e+06	3.14137e+06	4.03316e+06	3.35446e+06	3.61863e+06	3.11573e+06	3.88761e+06	3.7953e+06	2.99718e+06	2.7731e+06	4.32244e+06
M149T732_1	4-Isopropylbenzaldehyde	149.096	732.208	148.089	1.19338	C10H12O	C06577	[M+H]+	mzCloud	0.591874	pos	1	4.09291e+07	3.59146e+07	5.02389e+07	6.73527e+07	8.71517e+07	4.53846e+07	2.47896e+07	7.41792e+07	5.86221e+07	6.54122e+07	5.69642e+07	5.93584e+07
M173T143_2	4-Methoxy-2,2'-bipyrrole-5-carbaldehyde	173.063	142.823	190.074	19.9315	C10H10N2O2	C21570	[M+H-H2O]+	BioDeepDB	0.988675	pos	1	9.83181e+06	7.12457e+06	653664	1.31533e+07	8.34169e+06	6.58591e+06	5.99088e+06	8.79637e+06	4.35914e+06	1.02625e+07	4.75543e+06	4.92671e+06
M412T443	4-Methylamino-4-de(dimethylamino)anhydrotetracycline	412.126	442.967	412.127	1.79176	C21H20N2O7	C21436	[M]+	BioDeepDB	0.667561	pos	1	6.19752e+06	7.02278e+06	3.06507e+06	1.06146e+07	1.09072e+07	6.70684e+06	5.3197e+06	5.61739e+06	5.90173e+06	1.27985e+07	6.02715e+06	5.41055e+06
M121T31_2	4-Methylbenzaldehyde	121.065	31.1432	120.058	0.214342	C8H8O	C06758	[M+H]+	BioDeepDB	0.730797	pos	1	5.14181e+07	6.355e+07	6.0896e+07	5.45273e+07	5.57751e+07	6.90987e+07	6.12178e+07	6.5011e+07	6.20427e+07	7.4001e+07	5.63134e+07	6.27988e+07
M137T341	4-Methylbenzoic acid	137.059	340.785	136.052	1.64141	C8H8O2	C01454	[M+H]+	BioDeepDB	0.619787	pos	1	1.87716e+08	1.19889e+08	1.42376e+08	2.09764e+08	1.67567e+08	1.14522e+08	1.13463e+08	8.624e+07	6.21735e+07	1.3001e+08	7.00856e+07	1.02234e+08
M123T611	4-Methylbenzyl alcohol	123.08	611.365	122.073	0.854499	C8H10O	C06757	[M+H]+	BioDeepDB	0.586687	pos	1	1.39872e+08	8.81845e+07	1.14369e+08	1.59282e+08	7.51795e+07	5.17178e+07	6.87049e+07	7.16964e+07	6.4254e+07	8.68973e+07	6.67974e+07	5.34336e+07
M125T36_2	4-Methylcatechol	125.06	35.6106	124.052	0.29211	C7H8O2	C06730	[M+H]+	BioDeepDB	6.39678e-06	pos	2	8.90928e+07	8.47634e+07	9.3907e+07	5.29842e+07	1.68809e+07	2.35812e+08	7.70962e+07	6.36607e+07	1.18651e+08	1.94784e+08	7.05271e+07	1.09025e+08
M175T440	4-Methylumbelliferone	175.043	439.536	176.047	17.4258	C10H8O3	C03081	[M-H]-	MoNA	0.0464496	neg	2	7.82693e+08	5.86965e+08	6.65257e+08	1.06496e+09	1.19414e+09	6.91312e+08	2.2944e+08	3.06619e+08	1.98644e+08	3.77046e+08	2.73411e+08	3.27283e+08
M335T543	4-Methylumbelliferone glucuronide	335.076	543.036	352.079	12.1252	C16H16O9	C11584	[M+H-H2O]+	mzCloud	0.153929	pos	2	1.12793e+08	5.05687e+07	4.43161e+07	1.22867e+08	1.17644e+08	4.52907e+07	2.35903e+07	4.02607e+07	2.39794e+07	1.85827e+07	1.74432e+07	2.24454e+07
M217T594	4-Methylumbelliferyl acetate	217.054	594.107	218.058	15.8614	C12H10O4	C03837	[M-H]-	MoNA	0.0623904	neg	2	3.95496e+08	1.82089e+08	8.98331e+07	3.43292e+08	4.97165e+08	1.22067e+08	9.06853e+06	1.68408e+07	9.96929e+06	7.78401e+06	9.99721e+06	9.00992e+06
M156T165	4-Nitrocatechol	156.029	165.465	155.022	0.937725	C6H5NO4	C02235	[M+H]+	BioDeepDB	0.625897	pos	1	2.99391e+07	1.31132e+07	2.43091e+07	1.6009e+07	1.2585e+07	1.68671e+07	7.30912e+06	1.10368e+07	9.23508e+06	1.17119e+07	1.14352e+07	1.40581e+07
M139T147	4-Nitrophenol	139.031	147.113	139.027	29.2793	C6H5NO3	C00870	[M]-	BioDeepDB	0.880478	neg	1	7.73114e+06	7.57782e+06	4.257e+06	7.58579e+06	7.54122e+06	7.51267e+06	4.80435e+06	4.72503e+06	3.21239e+06	2.92663e+06	5.03854e+06	5.7907e+06
M219T83	4-Nitrophenyl phosphate	218.996	82.6256	218.993	11.3626	C6H6NO6P	C03360	[M]-	MoNA	0.801372	neg	1	7.00188e+07	4.49343e+07	5.31078e+07	4.78391e+07	6.53339e+07	6.85549e+07	4.71605e+07	4.62702e+07	3.69674e+07	4.45164e+07	3.39711e+07	4.8465e+07
M173T184	4-Nitroquinoline N-oxide	173.029	183.702	190.038	7.64583	C9H6N2O3	C03474	[M+H-H2O]+	MoNA	0.9988	pos	1	1.73664e+07	2.42999e+07	1.98011e+07	2.97787e+07	3.2398e+07	1.73126e+07	1.21316e+07	1.20204e+07	4.02907e+06	1.21222e+07	1.3008e+07	1.17099e+07
M325T248	4-O-beta-D-Glucosyl-4-hydroxycinnamate	325.099	248.21	326.1	19.0524	C15H18O8	C04415	[M-H]-	MetaDNA	0.00752826	neg	2	3.48098e+08	1.33318e+09	7.64694e+08	5.75916e+08	1.01286e+08	1.26214e+09	3.04299e+07	3.96718e+07	1.97633e+06	3.77573e+07	3.46532e+07	6.47788e+07
M369T429	4-O-beta-D-Glucosyl-sinapate	369.115	429.16	386.121	3.53637	C17H22O10	C02919	[M+H-H2O]+	BioDeepDB	0.649247	pos	1	1.23853e+09	1.05596e+09	1.05649e+09	2.70417e+08	1.83358e+09	1.11235e+09	3.91033e+08	5.32607e+08	5.66209e+08	8.0436e+08	1.88762e+08	6.14276e+08
M207T793	4-Octylphenol	207.174	792.578	206.167	1.57469	C14H22O	C14132	[M+H]+	MoNA	0.989427	pos	1	3.26641e+07	6.01147e+07	1.12431e+08	4.06451e+07	7.07485e+07	1.11931e+08	5.39379e+07	4.17961e+07	4.29989e+07	3.40076e+07	3.80767e+07	4.63332e+07
M145T427	4-Oxoglutaramate	145.047	426.896	145.037	15.9969	C5H7NO4	C05572	[M]+	BioDeepDB	0.013859	pos	2	1.88772e+09	7.93137e+09	6.23257e+09	5.46195e+09	8.42881e+09	7.46819e+09	3.53888e+09	7.77248e+09	2.11483e+09	4.35306e+09	2.05781e+09	2.09572e+09
M110T38	4-Oxoproline	110.026	37.7075	129.043	17.555	C5H7NO3	C01877	[M-H2O-H]-	mzCloud	0.786941	neg	1	9.58229e+07	1.02095e+08	8.30116e+07	8.94007e+07	6.32097e+07	6.64712e+07	7.48976e+07	1.31729e+08	8.53018e+07	1.00243e+08	6.0112e+07	7.11465e+07
M321T533_2	4-p-Coumaroylquinic acid	321.093	532.882	338.1	0.50159	C16H18O8	C10441	[M+H-H2O]+	GNPS	0.986105	pos	1	6.45201e+07	4.13977e+07	5.52145e+07	4.98348e+07	4.24854e+07	4.86791e+07	7.07787e+06	1.49925e+07	2.68704e+06	2.06265e+07	1.15627e+07	1.69271e+07
M165T507	4-Phenylbutyrate	165.091	506.675	164.084	1.28327	C10H12O2	C21793	[M+H]+	mzCloud	0.613126	pos	1	6.84057e+07	5.68834e+07	5.15169e+07	1.2873e+08	1.1666e+08	5.95561e+07	4.99547e+07	7.84243e+07	4.55364e+07	5.36073e+07	5.12041e+07	4.19613e+07
M137T780	4-Propylphenol	137.096	780.424	136.089	1.14983	C9H12O	C14311	[M+H]+	BioDeepDB	0.628516	pos	1	1.42113e+08	1.62478e+08	1.17499e+08	2.0445e+08	2.18697e+08	1.48692e+08	1.83738e+07	1.01861e+08	2.08142e+08	1.47654e+07	1.36748e+07	1.34433e+07
M182T340	4-Pyridoxic acid	182.049	339.551	183.053	18.7527	C8H9NO4	C00847	[M-H]-	BioDeepDB	7.22289e-08	neg	2	1.31434e+08	9.191e+07	1.02998e+08	1.55254e+08	1.69997e+08	1.02009e+08	5.53438e+07	5.60124e+07	5.02609e+07	8.32349e+07	5.44335e+07	5.48734e+07
M173T73	4-Quinolinecarboxylic acid	173.029	72.8247	173.048	5.18414	C10H7NO2	C06414	[M]+	BioDeepDB	0.624503	pos	1	2.8142e+07	4.06245e+07	5.15591e+07	2.85381e+07	3.27981e+07	7.05661e+07	5.65785e+07	4.63192e+07	3.7507e+07	4.34977e+07	4.84341e+07	4.40601e+07
M150T314	4-tert-Butylphenol	150.103	314.379	150.105	10.4333	C10H14O	C14200	[M]-	mzCloud	0.746697	neg	1	3.57903e+06	2.70922e+06	3.02977e+06	4.02639e+06	3.23233e+06	2.16578e+06	1.61771e+06	1.80552e+06	1.51681e+06	1.42508e+06	1.28556e+06	1.05302e+06
M170T440	4-Toluenesulfonamide	170.033	440.376	171.035	26.0968	C7H9NO2S	C14412	[M-H]-	MoNA	1	neg	1	3.16047e+07	2.20098e+07	1.04725e+07	4.68774e+07	4.17857e+07	9.71406e+06	3.14302e+06	1.1411e+07	2.58673e+06	5.82548e+06	3.81569e+06	9.49119e+06
M233T164	4,4?-Dichlorobenzophenone	232.988	163.782	249.995	0.946524	C13H8Cl2O	C06643	[M+H-H2O]+	MoNA	0.987554	pos	1	1.06589e+07	3.61976e+06	9.65629e+06	5.9901e+06	4.44676e+06	1.1443e+07	2.07305e+07	2.11998e+07	9.09094e+06	2.05794e+07	3.12357e+07	2.11913e+07
M268T359	4,4'-Bis(dimethylamino)benzophenone	268.159	358.553	268.158	3.88895	C17H20N2O	C19266	[M]+	MoNA	0.99468	pos	1	4.73336e+06	2.28406e+06	1.86647e+06	3.39895e+06	2.97068e+06	1.99102e+06	1.43211e+06	2.41969e+06	1.57471e+06	239396	1.44912e+06	1.31654e+06
M183T482	4,4'-Diaminodiphenyl ether	183.085	481.793	200.095	14.889	C12H12N2O	C14759	[M+H-H2O]+	mzCloud	0.884405	pos	1	5.92427e+07	5.85378e+07	5.89443e+07	6.17302e+07	2.34387e+08	3.35859e+08	1.87309e+08	1.97033e+08	1.6911e+08	4.63618e+07	2.34876e+08	2.0801e+08
M226T94	4,4'-Dihydroxy-alpha-methylstilbene	226.117	93.9327	226.099	1.37458	C15H14O2	C13632	[M]+	BioDeepDB	0.680107	pos	1	3.31648e+07	5.50688e+07	3.0412e+07	2.49327e+07	4.44871e+07	4.26166e+07	1.3303e+07	1.22051e+07	1.23481e+07	1.2432e+07	1.35259e+07	1.07681e+07
M226T371	4,4'-Methylene bis(2-methylaniline)	226.143	370.659	226.147	16.2618	C15H18N2	C19260	[M]+	MoNA	0.999998	pos	1	5.30025e+06	3.40397e+06	3.16083e+06	8.52402e+06	8.5292e+06	4.01522e+06	2.13132e+06	3.36314e+06	3.4493e+06	6.58194e+06	2.93475e+06	3.23101e+06
M267T195	4,4'-Methylene-bis-(2-chloroaniline)	267.047	195.286	266.038	6.54429	C13H12Cl2N2	C10999	[M+H]+	mzCloud	0.740559	pos	1	3.52623e+06	1.60651e+06	5.0464e+06	2.55538e+06	2.7031e+06	3.06608e+06	1.13962e+06	1.14986e+06	1.2587e+06	2.65632e+06	1.18095e+06	1.27378e+06
M249T504	4,4'-Methylenediphenyl diisocyanate	249.066	503.644	250.074	1.77332	C15H10N2O2	C19453	[M-H]-	mzCloud	0.711468	neg	1	1.59437e+08	1.06328e+08	9.06892e+07	1.88008e+08	1.30665e+08	1.02502e+08	1.64414e+08	1.76049e+08	9.68744e+07	2.70052e+08	1.46497e+08	1.74694e+08
M250T607	4,4'-Sulfonyldiphenol	250.03	607.202	250.03	0.243558	C12H10O4S	C14216	[M]+	MoNA	0.985216	pos	1	2.4555e+07	3.10872e+07	3.43002e+07	1.91308e+07	1.71933e+07	3.57981e+07	5.07155e+07	4.64285e+07	5.64858e+07	5.05841e+07	5.52733e+07	5.14269e+07
M216T353_1	4,4'-Thiodianiline	216.07	352.638	216.072	8.25454	C12H12N2S	C19303	[M]+	mzCloud	0.92129	pos	1	3.75073e+07	3.79769e+06	6.12098e+06	3.84465e+06	3.9996e+06	1.87204e+07	4.3016e+06	4.65028e+06	3.37593e+06	3.65132e+06	4.45402e+06	5.43241e+06
M159T59	4,5-Dihydroorotic acid	158.961	59.4309	158.033	1.12677	C5H6N2O4	C00337	[M+H]+	BioDeepDB	3.96735e-07	pos	2	1.00317e+09	4.97316e+08	8.6603e+08	4.78324e+08	7.65096e+08	4.04254e+08	2.68787e+08	5.42946e+08	1.77319e+08	2.15224e+08	2.75017e+08	8.63694e+08
M139T46	4,5,6,7-Tetrahydroisoxazolo(5,4-c)pyridin-3-ol	139.053	46.483	140.059	15.2482	C6H8N2O2	C13693	[M-H]-	BioDeepDB	0.999995	neg	1	1.05346e+06	6.97433e+06	1.10297e+06	1.09963e+06	1.04077e+06	6.66769e+06	4.88649e+06	5.1803e+06	7.05723e+06	1.05436e+06	6.19745e+06	655064
M343T766_1	4,5,6,7-Tetramethoxyflavone	343.116	766.391	342.11	5.22268	C19H18O6	C14472	[M+H]+	GNPS	0.295426	pos	2	1.15884e+07	4.53838e+07	1.22682e+07	1.52122e+07	6.82128e+06	8.20503e+06	1.57086e+07	4.36324e+06	2.65295e+06	6.22351e+06	6.43895e+06	6.15577e+06
M546T649	4,6-Dideoxy-4-oxo-dTDP-D-glucose	546.08	648.686	546.065	11.2357	C16H24N2O15P2	C11907	[M-H2O+NH4]+	BioDeepDB	0.721664	pos	1	2.33956e+06	3.28573e+06	4.69477e+06	380974	370997	2.36226e+06	3.95175e+06	3.77266e+06	4.91185e+06	3.61434e+06	3.18337e+06	3.68247e+06
M242T413	4,7-Dihydroxy-2-methoxy-9,10-dihydrophenanthrene	242.098	412.768	242.094	17.1882	C15H14O3	C10257	[M]-	GNPS	1	neg	1	3.3097e+06	2.32543e+06	1.26185e+06	3.62167e+06	2.20592e+06	2.09288e+06	488810	413191	786673	810619	1.09615e+06	291208
M240T649	4'-Hydroxyflavanone	240.077	648.814	240.079	4.88514	C15H12O3	C19896	[M]+	BioDeepDB	0.700227	pos	1	7.20211e+06	7.88219e+06	5.4955e+06	1.76501e+06	4.63853e+06	5.13973e+06	1.69879e+07	1.78917e+07	9.96057e+06	7.39806e+06	8.28594e+06	1.27294e+07
M555T474_2	4'-O-Demethylrebeccamycin	555.117	473.731	555.06	3.95129	C26H19Cl2N3O7	C19700	[M]+	BioDeepDB	0.642498	pos	1	5.0653e+06	4.74018e+06	3.13365e+06	6.29029e+06	4.96693e+06	6.21057e+06	8.92359e+06	3.2414e+06	2.27509e+06	1.95848e+06	2.40038e+06	5.64243e+06
M443T607	4'-O-Desmethyl-3-O-acetylpapaveroxine	443.166	607.464	443.158	19.0172	C23H25NO8	C21590	[M]+	BioDeepDB	0.971486	pos	1	2.24436e+06	1.97432e+06	908348	1.1096e+07	1.48726e+06	8.0475e+06	1.49386e+07	2.04841e+07	1.19882e+07	1.75542e+07	1.11463e+07	1.72483e+07
M402T249	4'-O-Desmethylpapaveroxine	402.158	248.997	401.147	7.28884	C21H23NO7	C21599	[M+H]+	BioDeepDB	0.883393	pos	1	1.62632e+07	6.65098e+06	6.067e+06	2.06389e+07	1.30899e+07	3.56975e+06	30110	108471	33260.8	23084	69600.8	0
M256T168	4'-O-Methylnorbelladine	256.128	168.375	273.137	4.07216	C16H19NO3	C16702	[M+H-H2O]+	BioDeepDB	0.624198	pos	1	2.73518e+08	1.94906e+08	1.18543e+08	2.84038e+08	2.19801e+08	1.77018e+08	3.21839e+08	3.94185e+08	2.27299e+08	3.23284e+08	2.87188e+08	3.2823e+08
M368T566	4'-O-Methylxanthohumol	368.156	566.399	368.162	16.8183	C22H24O5	C21492	[M]+	BioDeepDB	0.78714	pos	1	4.57852e+06	2.89322e+06	7.70946e+06	5.4273e+06	6.54706e+06	6.47579e+06	418467	668197	3.66225e+06	6.14918e+06	3.39997e+06	706496
M305T400_2	4'-Oxolividamine	305.156	399.735	305.159	10.2825	C12H23N3O6	C21257	[M]+	BioDeepDB	0.750756	pos	1	8.81651e+06	7.91838e+06	1.05617e+07	1.52902e+07	2.58669e+07	6.64465e+06	8.88275e+06	8.30636e+06	3.93668e+06	9.58874e+06	5.61391e+06	1.09681e+07
M305T386	4'-Oxonebramine	305.189	386.402	304.175	21.4925	C12H24N4O5	C21258	[M+H]+	BioDeepDB	0.959775	pos	1	2.12671e+07	1.78474e+07	1.31762e+07	1.82763e+07	2.35996e+07	2.12844e+07	5.62445e+06	3.10519e+06	2.77317e+06	2.31119e+06	2.85555e+06	2.07319e+06
M843T551_2	4'''-Demalonylsalvianin	843.212	550.921	843.198	0.0331657	C39H39O21	C12641	[M]+	BioDeepDB	0.579381	pos	1	6.081e+07	8.46172e+07	4.63027e+07	5.17602e+07	8.72671e+07	6.96979e+07	5.90963e+07	7.26524e+07	4.0386e+07	4.03823e+07	2.8058e+07	4.01327e+07
M239T296_2	4a-Carbinolamine tetrahydrobiopterin	239.102	295.747	239.102	0.1918	C9H13N5O3	C00268	[M]+	BioDeepDB	0.582792	pos	1	6.37915e+07	4.80742e+07	4.39874e+07	6.61146e+07	6.4567e+07	4.45554e+07	1.56442e+07	1.25346e+07	1.20832e+07	1.2038e+07	1.27023e+07	1.13096e+07
M442T793	4a-Carboxy-4b-methyl-5a-cholesta-8,24-dien-3b-ol	442.364	792.796	442.345	4.06629	C29H46O3	C15808	[M-H2O+NH4]+	BioDeepDB	0.616442	pos	1	1.82377e+06	9.29677e+06	2.4002e+07	389145	1.07014e+07	1.87041e+07	1.06618e+07	5.36745e+06	9.41378e+06	1.46434e+06	8.00619e+06	1.13659e+06
M144T316	5-(2-Hydroxyethyl)-4-methylthiazole	144.048	316.277	143.041	0.438646	C6H9NOS	C04294	[M+H]+	mzCloud	0.59084	pos	1	1.41154e+07	1.68366e+07	1.11386e+07	2.27598e+07	2.08767e+07	1.06666e+07	4.84425e+06	7.0233e+06	6.61043e+06	8.61182e+06	5.42247e+06	7.2543e+06
M243T91_1	5-(Methylthio)-2,3-dioxopentyl phosphate	243.025	90.5205	242.001	4.28306	C6H11O6PS	C15650	[M+H]+	BioDeepDB	2.68091e-19	pos	2	3.46837e+07	4.67698e+07	7.14861e+07	3.37979e+06	5.4549e+06	6.4492e+07	1.21092e+08	1.07763e+08	1.2037e+08	1.09304e+08	1.26521e+08	1.06205e+08
M159T228	5-Acetamidovalerate	159.084	228.373	159.089	1.51405	C7H13NO3	C03087	[M]+	BioDeepDB	0.604266	pos	1	5.18774e+07	2.21766e+07	3.32028e+07	8.05056e+07	6.59552e+07	3.0219e+07	7.43013e+06	1.82901e+07	1.00996e+07	1.94987e+07	1.42711e+07	1.60313e+07
M131T232_2	5-Amino-2-oxopentanoic acid	131.055	232.477	131.058	12.6814	C5H9NO3	C01110	[M]+	BioDeepDB	0.703099	pos	1	3.52743e+07	4.27188e+06	5.5451e+06	1.59466e+07	3.77961e+07	6.03059e+06	1.17587e+07	1.17936e+07	1.05893e+07	1.07045e+07	9.94287e+06	1.06618e+07
M357T439_2	5-Amino-6-(5'-phosphoribitylamino)uracil	357.116	439.109	356.073	0.228238	C9H17N4O9P	C04454	[M+H]+	BioDeepDB	0.594668	pos	1	2.68894e+07	3.9892e+07	2.81679e+07	1.72392e+07	4.49074e+07	2.26766e+07	1.23972e+07	2.40511e+07	1.47629e+07	1.71525e+07	1.43673e+07	1.41454e+07
M355T536	5-Amino-6-(5'-phosphoribosylamino)uracil	355.066	536.351	354.058	1.68983	C9H15N4O9P	C01268	[M+H]+	BioDeepDB	0.758922	pos	1	1.59919e+07	1.65256e+07	2.8136e+07	1.26008e+07	1.18508e+07	2.1116e+07	2.7898e+07	2.93602e+07	3.26629e+07	2.23836e+07	2.90951e+07	2.4701e+07
M126T290	5-Aminoimidazole-4-carboxamide	126.055	289.792	126.054	1.93286	C4H6N4O	C04051	[M]+	BioDeepDB	0.598154	pos	1	9.19676e+07	9.02184e+07	7.90171e+08	9.88571e+07	8.96253e+07	3.89447e+08	9.93364e+07	3.04268e+08	3.87723e+08	4.40842e+08	1.01492e+08	3.14452e+08
M116T105	5-Aminopentanoic acid	115.922	104.945	117.079	22.8953	C5H11NO2	C00431	[M-H]-	BioDeepDB	3.66113e-05	neg	2	2.12194e+08	2.47636e+08	4.30223e+08	4.85974e+07	4.99402e+07	2.17188e+08	2.21679e+08	3.47115e+08	3.27473e+08	5.42227e+08	3.23985e+08	4.83484e+08
M893T548	5-Carboxy-2-pentenoyl-CoA	893.195	548.11	893.147	2.07556	C27H42N7O19P3S	C14144	[M]+	BioDeepDB	0.690607	pos	1	4.13076e+06	5.06425e+06	6.22552e+06	1.62616e+06	3.60558e+06	4.34199e+06	155660	726571	645665	4.4605e+06	2.52218e+06	557136
M393T792	5-Dehydroavenasterol	393.35	791.859	410.355	5.34386	C29H46O	C15783	[M+H-H2O]+	BioDeepDB	0.0688172	pos	2	3.27845e+08	3.26983e+08	4.44653e+08	1.90794e+08	3.34895e+08	5.51217e+08	2.96224e+08	2.04438e+08	2.20704e+08	1.62525e+08	3.11723e+08	2.84091e+08
M252T376	5-Deoxyadenosine	252.107	376.032	251.102	9.33866	C10H13N5O3	C05198	[M+H]+	MoNA	0.195953	pos	2	3.37659e+08	2.08883e+08	2.49314e+08	3.01233e+08	3.30072e+08	2.28869e+08	1.53415e+08	1.43558e+08	9.04175e+07	8.9403e+07	1.05859e+08	1.28633e+08
M473T440	5-Formiminotetrahydrofolic acid	473.166	440.322	472.182	2.2065	C20H24N8O6	C00664	[M+H]+	BioDeepDB	0.603235	pos	1	8.55519e+06	1.60964e+06	1.53521e+06	7.46621e+06	1.9785e+06	1.23326e+06	901717	2.71046e+06	1.29144e+06	3.5453e+06	4.17744e+06	488538
M187T387	5-Guanidino-3-methyl-2-oxopentanoate	187.107	386.878	187.096	1.23923	C7H13N3O3	C20234	[M]+	BioDeepDB	0.429974	pos	2	9.2047e+07	8.53471e+07	9.26013e+07	1.11967e+08	1.42944e+08	8.25148e+07	3.46015e+07	2.94363e+07	3.29925e+07	2.69933e+07	2.55711e+07	2.71093e+07
M327T425_2	5-HETE	327.274	424.694	320.235	12.1261	C20H32O3	C04805	[M-H]-	BioDeepDB	0.977045	neg	1	8.12496e+06	3.89255e+06	934442	7.21898e+06	3.54859e+06	2.23746e+06	388194	153246	35782.7	1.30499e+06	24895.5	255293
M220T251	5-Hydroxy-L-tryptophan	220.086	250.912	220.085	3.2514	C11H12N2O3	C00643	[M]-	BioDeepDB	0.612753	neg	1	7.69823e+07	3.64983e+07	5.51376e+07	7.14788e+07	6.01642e+07	5.33657e+07	2.45417e+07	3.5007e+07	2.48352e+07	2.32078e+07	3.24529e+07	2.16968e+07
M196T566_2	5-Hydroxyconiferyl alcohol	196.074	565.78	196.074	4.19984	C10H12O4	C12205	[M]+	BioDeepDB	0.916923	pos	1	2.44894e+06	1.14232e+07	5.16996e+06	1.39166e+07	9.29879e+06	8.75509e+06	7.12804e+06	1.16612e+07	5.0381e+06	1.12819e+07	1.05384e+07	8.5206e+06
M959T607_2	5-Hydroxyferuloyl-CoA	959.158	606.735	959.158	0.513398	C31H44N7O20P3S	C12203	[M]+	BioDeepDB	0.626032	pos	1	1.00618e+07	1.46389e+07	1.08582e+07	2.70826e+06	1.00199e+07	1.23841e+07	3.19044e+07	1.9091e+07	8.94312e+06	7.44218e+06	9.05369e+06	2.22485e+07
M176T416	5-Hydroxyindoleacetaldehyde	176.07	416.454	175.063	1.61432	C10H9NO2	C05634	[M+H]+	BioDeepDB	0.620128	pos	1	1.76982e+07	5.81102e+07	6.06087e+07	9.73821e+07	5.51418e+07	1.70832e+07	4.61389e+07	1.40684e+07	4.95079e+07	1.25721e+07	1.14221e+07	1.2767e+07
M191T710	5-Hydroxyindoleacetic acid	191.056	710.354	191.058	9.47169	C10H9NO3	C05635	[M]-	BioDeepDB	1.41417e-07	neg	2	4.11611e+08	5.23996e+08	2.74761e+08	8.36474e+08	1.08387e+09	2.92479e+08	3.54162e+08	5.54863e+08	3.69184e+08	3.84709e+08	3.4931e+08	7.72744e+08
M249T446	5-Hydroxyindoleacetylglycine	249.086	445.712	248.08	2.41089	C12H12N2O4	C05832	[M+H]+	BioDeepDB	0.640995	pos	1	1.52549e+07	1.04088e+07	1.30389e+07	3.07281e+07	2.34065e+07	1.0704e+07	4.82603e+06	6.08516e+06	3.02491e+06	3.78917e+06	3.81037e+06	2.46689e+06
M161T99	5-Hydroxylysine	161.096	98.7239	162.1	16.5328	C6H14N2O3	C16741	[M-H]-	MoNA	0.836087	neg	1	3.73194e+06	3.95122e+06	2.66201e+06	1.1981e+07	1.64824e+07	1.6247e+07	4.32267e+06	1.81531e+06	2.36978e+07	9.23568e+06	1.73288e+07	8.47908e+06
M143T31_1	5-Hydroxymethyluracil	143.045	31.1741	142.038	3.57109	C5H6N2O3	C03088	[M+H]+	BioDeepDB	0.629962	pos	1	6.58027e+06	7.27234e+06	7.28455e+06	7.62984e+06	6.48834e+06	5.73594e+06	5.64891e+06	6.5492e+06	7.11238e+06	8.58453e+06	6.38324e+06	6.58546e+06
M119T338	5-Hydroxypentanoic acid	119.069	337.695	118.063	11.8257	C5H10O3	C02804	[M+H]+	BioDeepDB	0.696013	pos	1	3.09162e+08	2.91884e+08	2.31172e+08	3.02083e+08	3.93365e+08	2.28989e+08	1.05484e+08	6.00185e+07	8.78053e+07	4.35324e+07	8.01119e+07	7.36455e+07
M123T73_4	5-Hydroxypyrazinamide	123.04	73.1689	123.043	17.6486	C5H5N3O	C01956	[M]+	BioDeepDB	0.466908	pos	2	1.87094e+10	1.19729e+10	1.76597e+10	1.35293e+10	1.51721e+10	1.81088e+10	1.53231e+10	1.40885e+10	1.0919e+10	1.61272e+10	1.4307e+10	1.40475e+10
M221T204	5-Hydroxytryptophan	221.092	204.467	220.085	2.37838	C11H12N2O3	C01017	[M+H]+	mzCloud	0.166539	pos	2	6.22078e+08	2.48857e+08	5.49927e+08	7.18399e+08	5.34476e+08	6.396e+08	1.74777e+08	2.04228e+08	9.88991e+07	1.57873e+08	1.91962e+08	1.48491e+08
M317T404	5-KETE	317.203	403.983	318.219	27.511	C20H30O3	C14732	[M-H]-	MoNA	0.000289036	neg	2	2.82336e+07	4.53016e+07	2.44338e+07	6.304e+07	3.99341e+07	2.37005e+07	5.62917e+06	1.24555e+07	3.92021e+06	6.9725e+06	6.19865e+06	6.32056e+06
M218T692_2	5-Methoxydimethyltryptamine	218.138	691.866	218.142	16.6702	C13H18N2O	C08309	[M]+	MoNA	0.908948	pos	1	5.05197e+07	4.81559e+07	3.65454e+07	4.66392e+07	1.26703e+07	5.4556e+07	1.38554e+07	1.86371e+07	1.45657e+07	1.49498e+07	1.55772e+07	2.23107e+07
M206T361	5-Methoxyindoleacetate	206.081	360.658	205.074	0.646198	C11H11NO3	C05660	[M+H]+	BioDeepDB	8.7924e-07	pos	2	2.08291e+08	1.07747e+08	2.29681e+08	1.94799e+08	1.34525e+08	1.0368e+08	1.13727e+08	2.46803e+08	9.72419e+07	6.04315e+07	1.95135e+08	2.46342e+08
M173T476	5-Methoxytryptamine	173.1	475.685	190.111	18.6403	C11H14N2O	C05659	[M+H-H2O]+	MoNA	0.985242	pos	1	1.704e+07	1.287e+07	1.48361e+07	3.50043e+07	3.14093e+07	1.46647e+07	1.47587e+07	1.09486e+07	6.84141e+06	1.80666e+07	9.58293e+06	1.10249e+07
M240T37	5-Methyl-2-deoxycytidine	240.093	36.8939	241.106	25.1903	C10H15N3O4	C03592	[M-H]-	mzCloud	0.0507178	neg	2	3.69133e+06	3.42347e+06	4.38302e+06	3.67055e+06	6.07976e+06	4.16309e+06	5.86209e+06	3.42686e+06	8.70722e+06	3.09428e+06	3.48943e+06	5.05921e+06
M111T61_1	5-Methyl-2-furancarboxaldehyde	111.044	61.1043	110.037	2.10844	C6H6O2	C11115	[M+H]+	BioDeepDB	0.00153106	pos	2	1.37488e+09	1.0694e+09	2.46045e+08	4.02511e+08	1.83144e+08	1.64847e+09	1.62524e+09	8.29913e+08	1.85203e+09	1.81714e+09	1.85765e+09	1.57996e+09
M891T523_3	5-Methyl-3-oxo-4-hexenoyl-CoA	891.172	522.512	891.168	4.61499	C28H44N7O18P3S	C16471	[M]+	BioDeepDB	0.670415	pos	1	3.79744e+07	2.75603e+07	4.73838e+07	3.92136e+07	4.22137e+07	3.87608e+07	3.48056e+07	5.96788e+07	7.73172e+07	5.86294e+07	5.20212e+07	4.66389e+07
M142T73	5-Methylbarbiturate	142.051	73.0674	142.038	5.06853	C5H6N2O3	C05281	[M]+	BioDeepDB	0.623928	pos	1	2.19954e+08	1.73341e+08	2.06049e+08	1.63628e+08	1.96826e+08	1.90898e+08	1.86335e+08	1.62287e+08	1.52741e+08	1.82268e+08	1.62185e+08	1.74905e+08
M126T97	5-Methylcytosine	126.066	97.2719	125.059	0.445354	C5H7N3O	C02376	[M+H]+	mzCloud	0.583974	pos	1	9.03312e+07	6.07579e+07	1.19177e+08	8.53248e+07	9.24202e+07	8.42614e+07	6.73952e+07	7.5385e+07	6.45427e+07	8.49483e+07	8.35749e+07	1.1254e+08
M860T552_3	5-Methylhex-4-enoyl-CoA	860.183	551.843	877.188	2.80766	C28H46N7O17P3S	C16470	[M+H-H2O]+	BioDeepDB	0.66207	pos	1	1.32847e+07	1.72383e+07	1.85141e+07	1.26467e+07	1.1327e+07	5.82142e+07	4.08579e+07	2.23386e+07	2.63612e+07	4.06635e+07	8.26184e+07	2.56304e+07
M239T568	5-Methylphenazine-1-carboxylate	239.081	567.908	239.082	5.88799	C14H11N2O2	C21295	[M]+	BioDeepDB	0.66466	pos	1	1.96527e+06	762864	675232	4.84845e+06	1.34718e+06	728198	1.20947e+06	1.4599e+06	1.40144e+06	4.39262e+06	4.38055e+06	3.14371e+06
M459T438_2	5-Methyltetrahydrofolic acid	459.181	438.139	459.187	6.25116	C20H25N7O6	C00440	[M]+	BioDeepDB	0.259057	pos	2	1.18706e+08	9.24334e+07	1.0208e+08	1.30201e+08	1.44153e+08	9.11235e+07	6.26366e+07	2.95234e+07	2.88741e+07	3.66783e+07	3.53339e+07	1.96097e+07
M297T380	5-Methylthioadenosine	297.092	379.805	297.09	7.15414	C11H15N5O3S	C00170	[M]+	BioDeepDB	2.98889e-21	pos	2	9.88368e+06	1.21281e+07	1.31117e+07	6.18862e+06	6.49171e+06	1.21883e+07	1.20654e+07	1.89542e+07	1.83414e+07	1.22942e+07	1.73539e+07	1.37508e+07
M300T425	5-Nitro-2-(3-phenylpropylamino)benzoic acid	300.108	425.005	300.111	11.4871	C16H16N2O4	C13705	[M]+	BioDeepDB	4.25359e-06	pos	2	2.47673e+07	9.02412e+06	4.55101e+06	3.28802e+07	2.25373e+07	7.25447e+06	3.99268e+06	4.1986e+06	605414	1.2689e+07	6.15504e+06	3.94322e+06
M314T193	5-O-beta-D-Glucosylpyridoxine	314.122	193.25	331.127	9.22824	C14H21NO8	C03996	[M+H-H2O]+	BioDeepDB	0.000130263	pos	2	8.3755e+06	3.90947e+06	3.57243e+06	1.67717e+07	1.11556e+07	4.37698e+06	476676	486915	276904	4.60305e+06	2.55031e+06	1.99326e+06
M183T61	5-Oxo-1,2-campholide	183.101	60.5076	182.094	1.12918	C10H14O3	C02952	[M+H]+	BioDeepDB	0.697396	pos	1	4.38925e+07	7.36211e+07	1.14771e+08	6.37399e+07	1.19284e+08	4.39808e+07	1.2474e+08	2.70349e+07	1.03906e+08	2.22979e+07	4.60861e+07	1.71448e+07
M387T733_1	5-Oxoaverantin	387.142	732.503	386.1	4.42149	C20H18O8	C20502	[M+H]+	BioDeepDB	0.0916765	pos	2	2.75356e+07	1.15512e+07	6.5072e+06	3.09667e+07	1.29009e+07	8.17583e+06	1.2461e+07	1.31176e+07	9.05175e+06	1.46735e+07	9.61971e+06	1.01341e+07
M267T142_1	5-Oxoinosine	267.072	142.357	266.065	2.95111	C10H10N4O5	C01993	[M+H]+	MetaDNA	0.012033	pos	2	1.0116e+08	6.5393e+07	6.21778e+07	7.03309e+07	6.88445e+07	7.61829e+07	4.07497e+07	5.61464e+07	7.55464e+07	6.04941e+07	7.27727e+07	7.08473e+07
M297T327	5-S-Methyl-5-thioinosine	297.068	326.783	298.074	4.11	C11H14N4O4S	C19787	[M-H]-	MetaDNA	0.0186561	neg	2	4.77302e+07	3.48195e+07	1.53019e+07	3.92012e+07	4.03272e+07	4.85458e+07	1.42563e+07	4.00821e+07	1.66359e+07	4.08101e+07	1.02061e+07	6.50517e+07
M101T89	5-Valerolactone	101.06	89.2255	100.052	3.59335	C5H8O2	C02240	[M+H]+	BioDeepDB	0.611659	pos	1	8.26463e+07	9.36547e+07	9.05427e+07	4.70125e+07	7.85837e+07	4.13417e+07	9.6901e+07	1.11841e+08	1.0732e+08	1.0115e+08	8.56685e+07	7.22111e+07
M209T406	5,10-Dihydrophenazine-1-carboxylate	209.07	406.096	226.074	14.8203	C13H10N2O2	C20981	[M+H-H2O]+	BioDeepDB	0.940408	pos	1	9.21587e+06	1.45536e+07	1.01399e+07	4.72686e+06	8.26419e+06	1.13025e+07	9.05732e+06	1.49421e+07	1.07621e+07	1.20397e+07	9.93262e+06	2.21762e+06
M457T538	5,10-Methenyltetrahydrofolic acid	457.144	537.672	456.163	8.1141	C20H22N7O6	C00445	[M+H]+	BioDeepDB	0.00569785	pos	2	3.24219e+07	2.46556e+07	2.70018e+07	4.35345e+07	3.87834e+07	2.40762e+07	1.40493e+07	1.25477e+07	8.14006e+06	6.40712e+06	1.27722e+07	9.0439e+06
M457T523	5,10-Methylene-THF	457.17	522.75	457.171	0.373472	C20H23N7O6	C00143	[M]+	BioDeepDB	0.590031	pos	1	5.28429e+07	5.22144e+07	1.05173e+07	2.14805e+07	3.57767e+07	1.52679e+07	1.15501e+07	2.54497e+07	5.24461e+06	1.26872e+07	4.08848e+07	9.81296e+06
M334T200	5,5'-Dehydrodivanillate	334.089	200.322	334.069	0.71086	C16H14O8	C18347	[M-H2O+NH4]+	BioDeepDB	0.643829	pos	1	2.55862e+07	1.59646e+07	2.06147e+07	2.42178e+07	1.67515e+07	1.91709e+07	8.28438e+06	9.98461e+06	9.07572e+06	5.75104e+06	8.64641e+06	8.90369e+06
M339T775	5,6-DHET	339.253	774.851	338.246	1.37484	C20H34O4	C14772	[M+H]+	BioDeepDB	1.00911e-06	pos	2	2.19579e+07	1.40023e+07	1.69931e+07	2.42271e+07	2.95935e+07	1.44668e+07	3.31102e+06	633644	1.90983e+06	822058	1.03847e+06	687975
M133T124_1	5,6-Dihydro-5-fluorouracil	133.032	123.596	132.034	1.43236	C4H5FN2O2	C16630	[M+H]+	BioDeepDB	0.608407	pos	1	3.57831e+07	3.45369e+07	1.30624e+07	5.11698e+07	2.50275e+07	8.90966e+07	2.04263e+08	1.25445e+08	8.49219e+07	1.1711e+08	1.06848e+08	1.3443e+08
M321T567	5,6-EET	321.241	566.858	320.235	3.88468	C20H32O3	C14768	[M+H]+	MetaDNA	0.000568539	pos	2	1.5934e+07	4.50322e+06	7.03235e+06	1.49881e+07	1.44162e+07	4.7325e+06	240566	1.94572e+06	313353	508368	432376	64247.1
M237T716	5,6,7-Trimethoxycoumarin	237.075	715.986	236.069	4.06202	C12H12O5	C09313	[M+H]+	mzCloud	0.0454178	pos	2	2.32545e+08	1.63347e+08	3.24294e+08	9.94078e+07	9.87519e+07	8.06256e+07	1.07732e+08	3.86958e+07	2.36668e+07	2.60017e+08	3.9873e+07	2.56789e+08
M176T629	5,6,7,8-Tetrahydro-2-naphthoic acid	176.083	628.715	176.084	5.12857	C11H12O2	C14111	[M]+	BioDeepDB	0.687481	pos	1	1.0958e+07	1.03544e+07	1.25593e+07	7.82595e+06	1.19377e+07	8.59496e+06	2.35468e+06	2.73001e+06	2.62772e+06	1.95088e+06	2.60359e+06	2.54867e+06
M776T623_2	5,6,7,8-Tetrahydromethanopterin	776.221	622.583	776.263	1.47026	C30H45N6O16P	C01217	[M]+	BioDeepDB	0.788693	pos	1	1.89663e+06	1.83477e+06	3.5337e+06	1.83774e+06	3.16137e+06	4.53104e+06	3.9558e+06	990951	3.53004e+06	572417	1.28891e+06	915626
M253T730_1	5,7-Dihydroxyflavone	253.055	729.654	254.058	18.9708	C15H10O4	C10028	[M-H]-	BioDeepDB	2.70847e-08	neg	2	3.1995e+07	1.20935e+07	1.9095e+06	5.57711e+07	8.29592e+07	6.04301e+06	8.68131e+06	7.41331e+06	6.54348e+06	6.54521e+06	5.46846e+06	5.21345e+06
M283T776	5,7-Dimethoxyflavone	283.095	776.484	282.089	5.15728	C17H14O4	C10029	[M+H]+	BioDeepDB	0.672194	pos	1	6.27298e+07	4.32501e+07	6.13585e+07	4.77064e+07	3.60903e+07	9.27142e+07	664245	1.39446e+06	1.24686e+06	1.70507e+07	2.39843e+07	7.97813e+06
M265T427	5'-Dehydroadenosine	265.082	426.626	265.081	2.38934	C10H11N5O4	C11500	[M]+	BioDeepDB	0.658156	pos	1	9.48153e+06	1.19758e+07	9.36097e+06	2.20002e+06	1.44063e+07	2.27638e+06	731946	573058	682929	1.44555e+06	532141	584580
M246T506_1	5'-Deoxy-5-fluorouridine	246.07	505.805	246.065	17.8766	C9H11FN2O5	C12739	[M]+	BioDeepDB	0.974317	pos	1	1.54728e+06	5.02919e+06	7.10598e+06	4.71123e+06	5.8445e+06	5.18021e+06	1.01702e+07	1.00655e+07	1.98728e+07	1.17329e+07	4.09709e+06	7.74531e+06
M315T431	5'-Phosphoribosyl-N-formylglycinamide	315.072	430.654	314.051	2.60722	C8H15N2O9P	C04376	[M+H]+	BioDeepDB	0.612081	pos	1	6.80348e+06	4.44141e+06	2.21984e+06	6.95465e+06	3.98706e+06	4.18216e+06	4.47839e+06	4.82298e+06	2.92076e+06	5.81871e+06	2.87634e+06	5.62134e+06
M337T747	5(S)-HpETE	337.236	747.33	336.23	4.82596	C20H32O4	C05356	[M+H]+	BioDeepDB	1.97838e-06	pos	2	2.58013e+07	2.45639e+07	1.96463e+07	3.53234e+07	3.08449e+07	1.13337e+07	1.35561e+06	2.51848e+06	7.65243e+06	3.60135e+06	4.81782e+06	2.01169e+06
M477T575_2	5a,11a-Dehydrochlortetracycline	477.111	574.841	476.099	11.1836	C22H21ClN2O8	C18298	[M+H]+	BioDeepDB	0.762096	pos	1	4.61301e+09	3.80193e+09	5.87092e+09	4.85525e+09	5.68283e+09	1.80641e+09	2.02778e+09	1.89056e+09	6.23476e+08	1.9756e+09	1.74421e+09	2.55387e+09
M459T653	5a,11a-Dehydrooxytetracycline	459.144	653.174	458.132	9.16082	C22H22N2O9	C18296	[M+H]+	BioDeepDB	0.741202	pos	1	3.57631e+06	4.51946e+06	1.84034e+06	1.71942e+06	3.38528e+06	967014	3.20803e+06	4.86232e+06	355581	3.39762e+06	453273	2.75243e+06
M332T501	5alpha-Dihydrodeoxycorticosterone	332.232	500.895	332.235	8.61529	C21H32O3	C18040	[M]+	BioDeepDB	0.881124	pos	1	6.07505e+06	4.04648e+06	3.5315e+06	7.10177e+06	5.70132e+06	1.03139e+06	722605	5.37611e+06	208664	2.11686e+06	312494	319940
M414T798_2	5alpha-Ergosta-7,22-diene-3beta,5-diol	414.355	797.595	414.35	11.8926	C28H46O2	C04416	[M]+	BioDeepDB	0.689456	pos	1	2.1662e+07	2.13719e+07	5.07702e+06	9.37225e+07	5.26595e+07	1.87876e+07	3.32812e+06	1.76187e+06	894832	2.63585e+06	1.22929e+06	1.55532e+06
M188T194	6-Acetamido-3-oxohexanoate	188.092	193.606	187.084	0.152627	C8H13NO4	C03682	[M+H]+	BioDeepDB	0.000689715	pos	2	3.08636e+08	2.23766e+08	2.5659e+08	4.37215e+08	2.83325e+08	3.20354e+08	1.48935e+08	1.49165e+08	1.49212e+08	1.36341e+08	1.12609e+08	1.2336e+08
M221T95	6-Acetyl-D-glucose	221.071	94.6794	222.074	19.4771	C8H14O7	C02655	[M-H]-	MetaDNA	0.0256412	neg	2	3.92499e+08	3.03613e+08	3.15822e+08	3.1906e+08	4.67756e+08	2.47924e+08	1.92162e+08	6.71301e+07	1.2675e+08	1.5993e+08	1.2337e+08	1.70193e+08
M310T829	6-Acetylmorphine	310.143	829.001	327.147	10.6856	C19H21NO4	C11781	[M+H-H2O]+	MoNA	0.685859	pos	1	2.30458e+06	8.3486e+06	6.54253e+06	6.12756e+06	658409	1.09496e+06	557512	651768	899082	1.31458e+06	682709	1.32529e+07
M396T635	6-Amino-6-deoxyfutalosine	396.123	634.541	413.134	6.96415	C19H19N5O6	C20773	[M+H-H2O]+	BioDeepDB	0.833959	pos	1	1.1895e+08	8.20915e+07	9.35555e+07	1.40697e+08	1.66274e+08	1.11597e+08	1.18327e+08	9.30286e+07	5.58039e+07	5.43856e+07	8.11244e+07	8.4291e+07
M216T143	6-Aminopenicillanic acid	216.056	142.519	216.057	4.89411	C8H12N2O3S	C02954	[M]-	BioDeepDB	0.684152	neg	1	3.31856e+06	2.10877e+06	1.48686e+06	3.85426e+06	3.02763e+06	5.10335e+06	1.85839e+06	872281	1.42709e+06	868518	691815	901315
M225T90	6-Deoxy-5-ketofructose 1-phosphate	225.015	90.4093	242.019	14.3481	C6H11O8P	C16848	[M+H-H2O]+	BioDeepDB	0.710947	pos	1	2.78112e+07	4.53959e+07	5.16655e+07	1.85076e+07	1.66863e+07	5.6796e+07	1.0484e+08	1.13954e+08	1.19225e+08	1.13588e+08	1.23459e+08	9.43654e+07
M892T523_3	6-Hydroxycyclohex-1-ene-1-carboxyl-CoA	892.173	522.628	891.168	1.87669	C28H44N7O18P3S	C06749	[M+H]+	BioDeepDB	0.625738	pos	1	2.55258e+07	1.57982e+07	1.37583e+07	2.45484e+07	2.6226e+07	2.60917e+07	3.16002e+07	2.04212e+07	3.91658e+07	2.91304e+07	3.75782e+07	2.89571e+07
M270T469	6-Hydroxydaidzein	270.075	469.467	270.053	4.62362	C15H10O5	C14314	[M]+	BioDeepDB	8.2402e-07	pos	2	5.87295e+07	3.33163e+07	2.40173e+07	7.4726e+07	1.61206e+08	2.96803e+07	902969	874930	939316	841469	952208	1.24915e+06
M131T143_2	6-Hydroxyhexanoic acid	131.074	143.257	132.079	21.6669	C6H12O3	C06103	[M-H]-	mzCloud	2.15157e-05	neg	2	4.3118e+08	6.77508e+08	5.37387e+08	6.8753e+08	7.72538e+06	6.97859e+08	1.65935e+08	3.24251e+08	1.96746e+08	3.26711e+08	2.4937e+08	2.07509e+08
M249T346	6-Hydroxymelatonin	249.125	345.791	248.116	2.89641	C13H16N2O3	C05643	[M+H]+	BioDeepDB	0.611183	pos	1	1.51739e+07	1.63275e+07	5.01879e+06	1.66344e+07	1.4601e+06	6.3463e+06	1.03884e+07	3.7518e+06	9.00171e+06	3.39612e+06	6.57242e+06	3.79003e+06
M138T607	6-Hydroxynicotinic acid	138.022	606.873	139.027	13.1376	C6H5NO3	C01020	[M-H]-	BioDeepDB	9.91239e-08	neg	2	3.98164e+09	3.25004e+09	2.46819e+09	3.88446e+09	3.23508e+09	2.70072e+09	2.74709e+08	3.50684e+08	2.53382e+08	6.12717e+08	1.48605e+09	6.87992e+08
M350T781	6-Hydroxytryprostatin B	350.177	781.019	367.19	14.4508	C21H25N3O3	C20513	[M+H-H2O]+	BioDeepDB	0.912524	pos	1	7.05905e+07	3.77287e+07	5.11589e+07	5.27994e+07	9.57647e+07	7.17152e+07	1.12132e+07	1.94853e+07	1.03001e+07	1.96942e+07	1.51648e+07	1.68605e+07
M353T692	6-Keto-prostaglandin F1a	353.228	691.644	370.236	1.08302	C20H34O6	C05961	[M+H-H2O]+	BioDeepDB	0.605469	pos	1	1.8185e+09	2.01771e+09	1.58271e+09	2.28302e+09	2.04776e+09	1.79581e+09	1.61816e+08	1.17808e+08	1.80535e+08	1.33128e+08	1.86611e+08	1.2823e+08
M351T808	6-Ketoprostaglandin E1	351.213	807.74	368.22	0.99761	C20H32O6	C05962	[M+H-H2O]+	BioDeepDB	4.20641e-05	pos	2	8.86041e+07	1.00356e+08	9.52821e+07	1.356e+08	1.46261e+08	1.28172e+08	4.63564e+07	4.85046e+07	3.40488e+07	2.77987e+07	2.62717e+07	2.85258e+07
M209T542	6-Methoxymellein	209.081	542.274	208.074	1.71729	C11H12O4	C02381	[M+H]+	BioDeepDB	0.604933	pos	1	6.2956e+07	5.60964e+07	2.97529e+07	4.22579e+07	7.60259e+07	3.85967e+07	1.78529e+07	2.7776e+07	1.67262e+07	7.5772e+07	5.87226e+07	6.71391e+07
M148T379	6-Methyladenine	148.065	378.897	149.07	15.6096	C6H7N5	C08434	[M-H]-	MoNA	0.798806	neg	1	1.51989e+06	1.80877e+06	2.0289e+06	3.39891e+06	3.12569e+06	2.71626e+06	543958	483462	547328	456073	435514	378482
M165T543_3	6-Methylmercaptopurine	165.022	542.74	166.031	4.65917	C6H6N4S	C16614	[M-H]-	BioDeepDB	1.67184e-05	neg	2	2.41315e+08	1.09379e+08	1.18064e+08	3.21517e+08	2.79758e+08	1.22004e+08	4.82565e+07	7.252e+07	4.66285e+07	5.45924e+07	4.53121e+07	4.63072e+07
M366T685	6-Methylpretetramide	366.131	684.854	365.09	0.433587	C20H15NO6	C06629	[M+H]+	BioDeepDB	0.688846	pos	1	1.71315e+07	4.83389e+06	1.02451e+07	1.19937e+07	9.5047e+06	7.49475e+06	73720.2	0	0	0	0	0
M901T582_3	6-Methylsalicylyl-CoA	901.22	582.311	901.152	8.04985	C29H42N7O18P3S	C21312	[M]+	BioDeepDB	0.67995	pos	1	1.93966e+07	1.06954e+07	2.02179e+07	1.26261e+07	1.47748e+07	9.68249e+06	1.33452e+07	1.12872e+07	1.30115e+07	1.21726e+07	6.07705e+06	6.37495e+06
M537T619	6-O-Methyldeacetylisoipecoside	537.209	618.669	537.221	2.99627	C26H35NO11	C21566	[M]+	BioDeepDB	0.626231	pos	1	3.09713e+07	2.2982e+07	2.21015e+07	3.12878e+07	3.3223e+07	2.27615e+07	1.16073e+07	2.42303e+07	5.59004e+06	3.84558e+07	2.42245e+07	3.92881e+07
M302T98	6-O-Methylnorlaudanosoline	302.133	98.057	301.131	17.8963	C17H19NO4	C05203	[M+H]+	BioDeepDB	0.79698	pos	1	4.18302e+07	2.75885e+07	3.69501e+07	3.79355e+07	4.25622e+07	2.10306e+07	2.15431e+07	2.02949e+07	1.81585e+07	3.1222e+07	2.73766e+07	2.91967e+07
M889T489_2	6-Oxocyclohex-1-ene-1-carboxyl-CoA	889.233	489.445	889.152	1.47574	C28H42N7O18P3S	C09821	[M]+	BioDeepDB	0.591494	pos	1	1.83818e+07	2.97418e+07	1.532e+07	2.88838e+07	1.10791e+07	2.21385e+07	1.35531e+07	2.13724e+07	1.45685e+07	1.1824e+07	8.91659e+06	1.82782e+07
M279T800	6-Paradol	279.194	799.937	278.188	4.5921	C17H26O3	C10482	[M+H]+	BioDeepDB	0.69983	pos	1	1.60236e+07	2.88255e+07	2.05236e+07	2.99331e+07	2.74191e+07	1.83203e+07	1.71073e+07	1.51918e+07	1.6017e+07	1.80921e+07	1.78201e+07	1.69095e+07
M257T834_2	6-Phosphogluconic acid	257.217	834.049	276.025	21.0726	C6H13O10P	C00345	[M-H2O-H]-	BioDeepDB	4.07356e-05	neg	2	7.00343e+06	5.41291e+06	4.98333e+06	6.25525e+06	4.45813e+06	3.42866e+06	1.97276e+07	1.19688e+07	9.57938e+06	1.40119e+07	1.72342e+07	1.3613e+07
M259T318	6-Phosphonoglucono-D-lactone	259.021	317.519	258.014	0.456195	C6H11O9P	C01236	[M+H]+	MetaDNA	0.00162464	pos	2	8.63655e+06	1.15227e+07	9.58996e+06	1.04e+07	5.70097e+06	1.19203e+07	1.3917e+07	1.30571e+07	7.50544e+06	3.50925e+06	4.6427e+06	5.0732e+06
M379T505	6-Thioguanosine monophosphate	379.064	504.676	379.035	0.884908	C10H14N5O7PS	C16619	[M]+	BioDeepDB	0.656485	pos	1	4.21129e+06	8.19683e+06	8.01862e+06	2.80202e+07	2.17061e+07	1.83113e+07	5.54483e+06	5.96315e+06	6.56305e+06	6.06506e+06	3.16598e+06	4.54372e+06
M365T167	6-Thioinosine-5'-monophosphate	365.037	167.1	364.024	14.1697	C10H13N4O7PS	C04646	[M+H]+	MoNA	0.757292	pos	1	2.82908e+07	2.30942e+07	3.33005e+07	2.04537e+07	2.33444e+07	2.76291e+07	5.81756e+06	5.01656e+06	5.20201e+06	5.88398e+06	5.91902e+06	6.41929e+06
M184T82	6-Thiourate	184.005	81.8696	184.006	3.13954	C5H4N4O2S	C16613	[M]-	mzCloud	0.604625	neg	1	4.51908e+07	2.21499e+07	4.61895e+07	5.31518e+07	4.99256e+07	5.19401e+07	4.41141e+07	3.63682e+07	3.00112e+07	3.91125e+07	5.76068e+07	4.86052e+07
M293T536	6-Tuliposide B	293.094	535.876	294.095	20.1929	C11H18O9	C21186	[M-H]-	MetaDNA	0.0374805	neg	2	4.9898e+07	3.87684e+07	2.46924e+07	6.4548e+07	4.40158e+07	3.33256e+07	3.55424e+07	4.07703e+07	2.18461e+07	6.78582e+07	4.3188e+07	5.07776e+07
M537T835_2	6,8a-Seco-6,8a-deoxy-5-oxoavermectin ''1b'' aglycone	537.309	835.111	554.324	14.9442	C33H46O7	C11961	[M+H-H2O]+	BioDeepDB	0.858294	pos	1	9.99687e+07	1.11286e+08	5.24949e+07	1.10791e+08	3.4259e+07	2.40113e+07	2.08668e+07	2.1902e+07	1.54435e+07	2.55328e+07	1.84655e+07	8.17883e+07
M321T386	6'-Dehydro-6'-oxoparomamine	321.154	386.409	321.154	0.44933	C12H23N3O7	C17583	[M]+	BioDeepDB	0.643528	pos	1	1.55034e+07	9.90607e+06	1.56258e+07	1.78558e+07	1.73431e+07	1.38948e+07	6.6456e+06	6.05342e+06	5.34879e+06	7.8958e+06	4.62196e+06	6.29415e+06
M495T540	6'-Oxo-G418	495.294	540.146	494.259	13.6327	C20H38N4O10	C21268	[M+H]+	BioDeepDB	0.7515	pos	1	135195	149809	3.14448e+06	4.24016e+06	5.05452e+06	3.36435e+06	85599	2.78808e+06	3.19482e+06	4.0745e+06	1.80446e+06	5.63697e+06
M463T399	6'-Oxogentamicin X2	463.237	398.753	480.243	3.16748	C19H36N4O10	C21267	[M+H-H2O]+	BioDeepDB	0.677894	pos	1	5.36921e+06	1.28197e+06	341257	4.61741e+06	4.45641e+06	4.56242e+06	3.81214e+06	3.01072e+06	503886	413704	2.68933e+06	1.71822e+06
M519T642	6''-Malonylgenistin	519.11	641.7	518.106	5.65421	C24H22O13	C16192	[M+H]+	BioDeepDB	0.664175	pos	1	5.82551e+06	3.40058e+06	4.4481e+06	1.02352e+07	7.16494e+06	3.81937e+06	315431	693366	348910	2.04834e+06	559455	2.98079e+06
M305T825	6beta-Hydroxytestosterone	305.21	824.537	304.204	3.28366	C19H28O3	C14497	[M+H]+	BioDeepDB	0.620899	pos	1	1.91565e+07	1.33878e+07	1.33671e+07	1.49469e+07	2.4955e+06	1.50132e+07	1.4103e+07	7.9839e+06	6.02819e+06	7.48922e+06	5.46095e+06	2.87178e+06
M179T312	7-Aminomethyl-7-carbaguanine	179.07	311.893	179.081	3.73431	C7H9N5O	C16675	[M]+	BioDeepDB	0.662602	pos	1	3.79133e+07	1.20589e+07	6.25915e+07	1.48917e+07	5.1466e+07	1.19518e+07	2.97025e+07	4.06355e+07	1.05068e+07	4.28736e+07	1.19364e+07	4.23348e+07
M365T715	7-Dehydrocholesterol	365.241	714.513	384.339	28.1246	C27H44O	C01164	[M-H2O-H]-	BioDeepDB	0.855026	neg	1	4.58893e+06	3.74738e+06	2.98007e+06	1.27187e+07	7.37077e+06	7.04436e+06	0	31920	0	15969.3	0	0
M383T812	7-Dehydrodesmosterol	383.326	811.969	382.324	13.7112	C27H42O	C05107	[M+H]+	BioDeepDB	0.735765	pos	1	4.27188e+06	4.5331e+06	2.34644e+06	3.93581e+06	6.17923e+06	3.63277e+06	7.2966e+06	2.94631e+06	4.16954e+06	2.64542e+06	446456	288480
M537T448	7-Dehydrologanin tetraacetate	537.152	447.919	556.179	17.0043	C25H32O14	C11668	[M-H2O-H]-	MetaDNA	0.0455822	neg	2	6.57227e+06	2.90109e+06	3.61419e+06	8.16885e+06	7.0338e+06	5.14039e+06	3.83099e+06	3.58599e+06	2.86725e+06	1.07121e+06	1.50774e+06	3.76122e+06
M318T458	7-Demethylmitomycin A	318.107	458.381	335.112	9.6819	C15H17N3O6	C21163	[M+H-H2O]+	BioDeepDB	0.679423	pos	1	3.74609e+06	2.34865e+06	1.41367e+07	1.0752e+07	4.96028e+06	7.79878e+06	1.89183e+07	1.54932e+07	4.23519e+06	2.63978e+06	4.25551e+06	5.1596e+06
M557T511	7-Epiloganin tetraacetate	557.187	510.885	558.195	1.25982	C25H34O14	C11662	[M-H]-	MetaDNA	0.0664038	neg	2	3.53648e+07	3.59609e+07	3.24397e+07	5.41874e+07	4.70328e+07	3.37342e+07	1.1237e+07	1.70498e+07	1.26478e+07	2.14587e+07	1.89315e+07	1.81279e+07
M199T824	7-Isopropyl-1,4-dimethylazulene	199.148	824.246	198.141	2.47185	C15H18	C09675	[M+H]+	MoNA	0.609605	pos	1	2.73901e+07	2.12433e+07	1.95782e+07	4.83137e+07	3.42967e+07	9.53611e+06	1.77555e+07	3.94723e+06	4.25909e+06	1.56922e+07	1.747e+07	1.23921e+07
M246T376_2	7-Mercaptoheptanoylthreonine	246.112	375.516	263.119	0.171977	C11H21NO4S	C16594	[M+H-H2O]+	BioDeepDB	0.578701	pos	1	2.90828e+08	2.91598e+08	8.31228e+07	5.11749e+08	4.67532e+08	1.51109e+08	1.68641e+08	3.3679e+08	1.08139e+08	9.38255e+07	4.47404e+07	1.73555e+08
M235T394	7-Methoxyisoflavone	235.071	393.783	252.079	1.01073	C16H12O3	C15616	[M+H-H2O]+	BioDeepDB	0.69103	pos	1	5.65964e+06	6.06888e+06	7.45401e+06	5.81625e+06	1.00013e+07	3.71985e+06	1.0793e+06	1.20268e+06	2.4282e+06	3.91653e+06	1.54637e+06	1.0992e+06
M902T506_1	7-Methyl-3-oxo-6-octenoyl-CoA	902.189	506.026	919.199	2.87014	C30H48N7O18P3S	C16466	[M+H-H2O]+	BioDeepDB	0.667609	pos	1	1.25904e+06	6.73346e+06	2.0752e+06	985341	3.2895e+06	0	3.44159e+06	258311	120409	2.04214e+06	74181.6	1.05255e+06
M150T98	7-Methyladenine	150.077	98.4664	149.07	0.00290817	C6H7N5	C02241	[M+H]+	BioDeepDB	0.585706	pos	1	3.06958e+08	1.4997e+08	1.89658e+08	2.93763e+08	2.2034e+08	1.61018e+08	1.39622e+08	1.04269e+08	9.81579e+07	1.72657e+08	2.11829e+08	1.11835e+08
M166T99	7-Methylguanine	166.072	99.1734	165.065	0.0889251	C6H7N5O	C02242	[M+H]+	BioDeepDB	0.625432	pos	1	1.26024e+07	1.66646e+07	1.48195e+07	1.42724e+07	1.12128e+07	2.09258e+07	9.23485e+06	1.02934e+07	1.07376e+07	1.35187e+07	1.48523e+07	5.8825e+06
M149T146	7-Methylxanthine	149.042	146.43	166.049	0.862032	C6H6N4O2	C16353	[M+H-H2O]+	BioDeepDB	0.60225	pos	1	6.09023e+06	1.05409e+07	1.92979e+06	5.07259e+06	7.75545e+06	3.6641e+06	4.59764e+06	4.61167e+06	1.47278e+06	4.67246e+06	5.24306e+06	2.01024e+06
M299T87	7-Methylxanthosine	299.104	86.6902	299.099	14.7837	C11H15N4O6	C16352	[M]-	MetaDNA	0.0424838	neg	2	7.1282e+07	4.42703e+07	6.30056e+07	4.46571e+07	7.48405e+07	3.55546e+07	4.45265e+07	3.37006e+07	3.27036e+07	2.31632e+07	2.55528e+07	2.37067e+07
M255T636	7,4'-Dihydroxyflavone	255.085	636.447	254.058	3.51011	C15H10O4	C12123	[M+H]+	BioDeepDB	0.627653	pos	1	1.64674e+07	1.78899e+07	1.43979e+07	2.23913e+07	2.37695e+07	1.91696e+07	1.1329e+07	1.28474e+07	1.13353e+07	1.57967e+07	1.16129e+07	1.3575e+07
M189T793	7,8-Diaminononanoate	189.164	793.215	188.153	17.9349	C9H20N2O2	C01037	[M+H]+	BioDeepDB	1	pos	1	7.58047e+07	1.69883e+08	3.33008e+08	1.00764e+08	2.24914e+08	3.22278e+08	1.89949e+08	1.25255e+08	1.7997e+08	1.04792e+08	1.21729e+08	1.10198e+08
M774T395_1	7,8-Dihydromethanopterin	774.191	394.838	774.247	1.13306	C30H43N6O16P	C05927	[M]+	BioDeepDB	0.628912	pos	1	8.2391e+06	5.91504e+06	4.08915e+06	2.73426e+07	1.5443e+07	4.95806e+06	5.79822e+06	5.0282e+06	3.7266e+06	6.26542e+06	3.48433e+06	5.68824e+06
M256T167	7,8-Dihydromonapterin	256.092	166.693	255.097	0.364703	C9H13N5O4	C21008	[M+H]+	BioDeepDB	0.605681	pos	1	6.61114e+06	4.2006e+07	9.49931e+06	1.07197e+07	5.02173e+07	4.04856e+07	7.8506e+07	9.09467e+07	4.74787e+07	7.93108e+07	7.02146e+07	7.00553e+06
M238T236	7,8-Dihydroneopterin	238.09	235.983	255.097	2.52284	C9H13N5O4	C04874	[M+H-H2O]+	BioDeepDB	0.614034	pos	1	2.78963e+07	1.30682e+07	2.01066e+07	3.98356e+07	2.81078e+07	1.53005e+07	6.52827e+06	3.90733e+06	1.86744e+06	6.10115e+06	6.33355e+06	2.77892e+06
M297T210	7,8-Dihydropteroic acid	297.107	209.809	314.113	4.24244	C14H14N6O3	C00921	[M+H-H2O]+	BioDeepDB	2.11152e-05	pos	2	3.29629e+07	1.96743e+07	2.87513e+07	2.15856e+07	2.40511e+07	3.31489e+07	7.17817e+06	1.59285e+06	1.44758e+06	4.44653e+06	9.2789e+06	1.67373e+06
M630T600_2	7(1)-Hydroxychlorophyllide a	630.182	599.519	630.233	0.0895513	C35H34MgN4O6	C16540	[M]+	BioDeepDB	0.710569	pos	1	3.85329e+06	597947	2.61682e+06	6.95822e+06	2.90118e+06	1.92919e+06	1.918e+06	4.61839e+06	564019	6.24187e+06	6.3778e+06	4.51372e+06
M433T490_1	7a-Hydroxy-O-carbamoyl-deacetylcephalosporin C	433.099	490.178	432.095	7.15332	C15H20N4O9S	C06569	[M+H]+	BioDeepDB	0.643431	pos	1	1.00973e+08	5.25953e+08	2.01299e+08	1.48024e+08	9.00818e+08	2.46074e+08	9.57138e+07	2.03481e+08	2.11737e+07	2.47615e+08	1.96003e+08	1.82886e+08
M237T163	8-Amino-3,8-dideoxy-D-manno-octulosonate	237.107	162.558	237.085	6.85065	C8H15NO7	C21333	[M-H2O+NH4]+	BioDeepDB	0.768192	pos	1	1.12972e+07	5.33572e+06	5.21825e+06	2.62305e+06	2.48191e+06	5.90605e+06	2.08116e+06	2.25047e+06	1.86145e+06	1.94888e+06	2.14219e+06	2.8891e+06
M170T478	8-Amino-7-oxononanoate	170.117	478.286	187.121	23.5148	C9H17NO3	C01092	[M+H-H2O]+	BioDeepDB	0.79669	pos	1	1.50502e+07	2.03154e+07	1.5931e+07	2.44222e+07	2.24061e+07	1.73363e+07	1.89371e+07	1.52414e+07	1.53283e+07	1.16941e+07	2.95883e+07	2.67474e+07
M440T519	8-Amino-8-demethylriboflavin 5'-phosphate	440.1	519.172	457.1	17.6374	C16H20N5O9P	C21805	[M+H-H2O]+	BioDeepDB	0.802306	pos	1	2.20705e+06	191099	3.30867e+06	395190	412417	399766	2.34919e+06	4.52698e+06	388329	9.9083e+06	4.53664e+06	1.77344e+06
M298T827	8-Anilino-1-naphthalene sulfonate	298.053	827.03	299.062	4.8471	C16H13NO3S	C11326	[M-H]-	BioDeepDB	0.630509	neg	1	3.74863e+06	9.01412e+06	3.1587e+06	4.88535e+06	4.46235e+06	2.99286e+06	3.82155e+06	3.4193e+06	3.30545e+06	2.9886e+06	3.21608e+06	4.22844e+06
M434T344	8-C-Glucosylnaringenin	434.125	344.474	434.121	7.63122	C21H22O10	C16492	[M]+	BioDeepDB	0.785721	pos	1	1.68801e+07	1.29499e+07	6.36989e+06	1.62554e+07	1.00419e+07	8.20269e+06	1.10571e+06	3.35817e+06	1.16254e+06	3.10034e+06	2.29788e+06	7.08179e+06
M487T496_3	8-Carboxy-8-demethylriboflavin 5'-phosphate	487.095	496.123	486.079	16.9997	C17H19N4O11P	C21804	[M+H]+	BioDeepDB	0.80952	pos	1	5.6935e+08	6.11495e+08	4.20325e+08	4.9332e+08	4.91356e+08	8.78414e+08	4.5666e+08	4.55656e+08	4.57335e+08	5.72132e+08	1.00041e+09	4.96713e+08
M618T486_2	8-Demethyl-8-(2-O-methyl-alpha-L-rhamnosyl)tetracenomycin C	618.156	485.837	618.159	3.6638	C29H30O15	C20975	[M]+	BioDeepDB	0.667522	pos	1	3.00134e+07	8.07948e+07	9.14407e+07	5.78088e+07	8.25556e+07	7.01155e+07	6.79577e+07	6.50882e+07	2.7396e+07	9.1176e+07	6.43609e+07	9.90531e+07
M633T505_2	8-Demethyl-8-(2,3-di-O-methyl-alpha-L-rhamnosyl)tetracenomycin C	633.199	504.68	632.174	3.43171	C30H32O15	C20976	[M+H]+	BioDeepDB	0.730353	pos	1	1.82059e+07	9.03404e+06	4.07345e+06	2.05217e+07	1.89336e+07	1.08474e+07	5.22496e+06	6.45297e+06	4.14814e+06	6.8127e+06	5.30959e+06	449239
M646T457	8-Demethyl-8-(2,3,4-tri-O-methyl-alpha-L-rhamnosyl)tetracenomycin C	646.177	456.523	646.19	0.145315	C31H34O15	C20977	[M]+	BioDeepDB	0.600751	pos	1	2.36786e+06	2.94551e+06	4.74945e+06	316761	3.23754e+06	1.14333e+06	524570	2.8139e+06	2.49638e+06	3.48916e+06	1.86794e+06	3.6277e+06
M374T433	8-Demethyl-8-(methylamino)riboflavin	374.142	432.942	391.149	1.14671	C17H21N5O6	C21648	[M+H-H2O]+	BioDeepDB	0.629181	pos	1	7.94018e+07	5.00025e+07	2.50505e+07	7.34215e+07	2.34068e+07	5.52311e+07	9.73168e+06	2.00767e+07	9.32389e+06	4.83363e+07	2.61015e+07	2.41025e+07
M604T489_3	8-Demethyl-8-alpha-L-rhamnosyltetracenomycin C	604.144	488.853	604.143	1.64001	C28H28O15	C20974	[M]+	BioDeepDB	0.655271	pos	1	1.14976e+07	1.89081e+07	1.72962e+07	1.38782e+07	1.86272e+07	1.97875e+07	1.01418e+07	1.26938e+07	9.50006e+06	1.64641e+07	1.26397e+07	1.46067e+07
M470T178	8-Demethyl-8-formylriboflavin 5'-phosphate	470.079	178.148	470.084	10.033	C17H19N4O10P	C21803	[M]+	BioDeepDB	0.848716	pos	1	261152	244238	2.13887e+06	183340	145160	1.29235e+06	3.17355e+06	4.56832e+06	3.0447e+06	4.69009e+06	4.13457e+06	1.75827e+06
M382T456	8-Demethylnovobiocic acid	382.127	456.248	381.121	0.734136	C21H19NO6	C20629	[M+H]+	BioDeepDB	0.590428	pos	1	3.00379e+07	2.92037e+07	2.16153e+07	4.35619e+07	3.01814e+07	3.08745e+07	4.73635e+07	4.72733e+07	4.36152e+07	4.33379e+07	4.9913e+07	2.38324e+07
M556T665	8-Ethyl-12-methyl-3-vinylbacteriochlorophyllide d	556.184	664.669	556.232	3.08798	C33H32MgN4O3	C18157	[M]+	BioDeepDB	0.62794	pos	1	1.00791e+07	1.00476e+07	8.1393e+06	1.18628e+07	1.10686e+07	1.39479e+06	9.83685e+06	3.43618e+06	1.01175e+07	7.23553e+06	4.2547e+06	4.94887e+06
M574T571	8-Ethyl-12-methylbacteriochlorophyllide d	574.26	571.048	574.243	6.92352	C33H34MgN4O4	C21431	[M-H2O+NH4]+	BioDeepDB	0.65457	pos	1	2.39398e+06	1.26951e+06	5.51595e+06	970048	4.82422e+06	4.70144e+06	2.28981e+06	2.04673e+06	3.25479e+06	3.93275e+06	3.05434e+06	516949
M146T669	8-Hydroxyquinoline	146.06	669.298	145.053	1.17279	C9H7NO	C19434	[M+H]+	BioDeepDB	0.769675	pos	1	1.31657e+08	8.60608e+07	7.04806e+07	1.60907e+08	5.27807e+08	1.4821e+08	2.53297e+07	8.60212e+07	2.69375e+07	7.36398e+07	2.55577e+07	2.41491e+07
M355T747	8-Isoprostane	355.246	746.569	354.241	5.38067	C20H34O5	C13809	[M+H]+	BioDeepDB	0.00021232	pos	2	2.37796e+07	1.84044e+07	2.32889e+07	4.06697e+07	4.20085e+07	2.07448e+07	187056	48039.7	56347.8	65730.9	90760.2	96768.4
M219T208	8-Methoxykynurenate	219.049	208.269	219.053	3.4636	C11H9NO4	C05830	[M]+	BioDeepDB	0.621384	pos	1	1.97242e+08	1.23092e+08	9.87328e+07	2.52322e+08	1.3689e+08	1.51371e+08	3.73317e+08	1.22621e+08	1.92106e+08	7.77641e+07	1.34315e+08	1.3594e+08
M307T811	8,11,14-Eicosatrienoic acid	307.262	810.929	306.256	4.14327	C20H34O2	C03242	[M+H]+	BioDeepDB	1.19075e-06	pos	2	1.02203e+08	8.35035e+07	4.43683e+07	2.63451e+08	1.92214e+08	8.14829e+07	1.54242e+07	4.38235e+06	2.11386e+06	9.99879e+06	2.0819e+06	7.56406e+06
M320T814	8,9-EET	320.22	814.328	320.235	16.3847	C20H32O3	C14769	[M]+	BioDeepDB	0.000910253	pos	2	2.35015e+07	9.09989e+06	8.96625e+06	3.64912e+07	4.16252e+07	9.14927e+06	222346	177614	256731	266139	324485	400704
M311T836	8(R)-Hydroperoxylinoleic acid	311.23	836.272	312.23	22.9708	C18H32O4	C14831	[M-H]-	MetaDNA	4.99879e-05	neg	2	4.38578e+08	4.21413e+08	4.34697e+08	1.39186e+09	1.67504e+09	4.95247e+08	3.74749e+07	4.39038e+07	1.65117e+07	4.87456e+06	3.4972e+07	4.1079e+07
M285T837_2	9-cis-Retinal	285.221	837.295	284.214	1.58064	C20H28O	C16681	[M+H]+	mzCloud	0.597461	pos	1	1.22445e+07	1.39491e+07	1.23998e+07	1.695e+07	2.63136e+07	1.67032e+07	1.40593e+07	0	0	0	0	0
M301T832	9-cis-Retinoic acid	301.215	831.584	300.209	3.99578	C20H28O2	C15493	[M+H]+	BioDeepDB	0.626471	pos	1	7.89378e+06	6.24365e+06	3.04337e+07	3.5001e+07	3.14627e+07	1.68392e+07	9.94991e+06	5.24791e+06	1.58779e+06	1.2389e+06	1.36255e+06	2.2065e+06
M175T36	9-Hydroxyphenanthrene	175.054	36.0691	194.073	2.40055	C14H10O	C11430	[M-H2O-H]-	MoNA	0.991589	neg	1	4.85744e+06	6.06154e+06	9.18732e+06	4.82602e+06	6.94575e+06	6.13149e+06	5.27621e+06	6.16445e+06	7.35491e+06	7.54766e+06	6.51761e+06	8.11559e+06
M295T791	9-OxoODE	295.226	791.328	294.219	2.36779	C18H30O3	C14766	[M+H]+	mzCloud	1.46813e-05	pos	2	8.49021e+08	6.79733e+08	7.39646e+08	1.12988e+09	1.29698e+09	7.78955e+08	1.27042e+08	2.71678e+07	3.74165e+07	8.51112e+07	1.21806e+08	2.73768e+07
M281T365	9-Riburonosyladenine	281.099	365.055	281.076	1.1921	C10H11N5O5	C11501	[M]+	BioDeepDB	2.02056e-25	pos	2	1.03911e+08	5.85764e+07	8.03352e+07	1.24623e+08	9.95636e+07	6.72266e+07	3.0373e+07	4.35663e+07	2.28437e+07	7.06813e+07	3.93964e+07	4.64811e+07
M311T709_2	9,10-12,13-Diepoxyoctadecanoate	311.23	708.756	312.23	22.6083	C18H32O4	C14836	[M-H]-	MetaDNA	0.0196499	neg	2	1.89578e+07	9.39468e+07	8.50745e+07	2.32032e+08	2.58415e+08	9.23325e+07	2.67036e+07	1.74592e+07	1.75516e+07	4.43331e+06	2.35499e+07	2.17193e+07
M315T711	9,10-DHOME	315.252	711.017	314.246	3.43009	C18H34O4	C14828	[M+H]+	BioDeepDB	3.98111e-06	pos	2	7.72252e+06	5.33467e+06	6.23083e+06	1.9858e+07	1.5861e+07	5.42193e+06	40525.6	204916	33548.8	1.88319e+06	2.48255e+06	1.89026e+06
M284T92	9,10-Dihydroxybenzo[a]pyrene	284.086	91.717	284.084	9.76389	C20H12O2	C18278	[M]+	BioDeepDB	0.778848	pos	1	5.81292e+07	9.5813e+07	6.52777e+07	3.98731e+07	3.89156e+07	7.00451e+07	7.10966e+06	5.80569e+06	4.36834e+06	4.94713e+06	5.6455e+06	8.61784e+06
M317T811	9,10-Dihydroxystearate	317.267	811.316	316.261	5.5299	C18H36O4	C19622	[M+H]+	BioDeepDB	0.00651653	pos	2	8.48521e+07	5.42876e+07	4.20067e+07	1.60022e+08	1.25861e+08	3.28105e+07	4.58561e+06	3.16427e+06	4.06092e+06	4.58981e+06	5.55376e+06	6.40962e+06
M295T774	9,10-Epoxyoctadecenoic acid	295.233	773.98	296.235	18.6494	C18H32O3	C14825	[M-H]-	BioDeepDB	5.11011e-09	neg	2	1.87013e+07	3.51498e+07	2.30337e+07	1.45753e+08	4.07693e+07	4.16855e+07	1.30904e+08	9.50292e+07	3.69616e+06	3.84818e+06	3.51794e+06	4.20324e+06
M600T499	9'-cis-Neoxanthin	600.405	498.835	600.418	21.4599	C40H56O4	C13431	[M]-	MoNA	1	neg	1	6.23083e+06	511667	991972	1.60755e+07	9.23944e+06	594276	2.26582e+06	462004	1.69666e+06	1.55708e+06	1.28566e+06	4.68939e+06
M293T767	9(S)-HPODE	293.219	766.942	312.23	23.8645	C18H32O4	C14827	[M-H2O-H]-	BioDeepDB	5.56894e-07	neg	2	2.27666e+08	1.85872e+08	1.27086e+08	3.19283e+08	3.50827e+08	6.11998e+07	9.11286e+07	3.81869e+07	3.58812e+07	1.2024e+08	5.22904e+07	5.03594e+07
M293T665	9(S)-HPOT	293.21	664.636	310.214	3.11571	C18H30O4	C16321	[M+H-H2O]+	BioDeepDB	3.87599e-07	pos	2	7.52141e+09	6.10562e+09	5.29964e+09	1.08967e+10	1.15994e+10	5.52349e+09	5.85354e+08	3.90005e+08	5.01911e+08	4.06342e+08	6.24239e+08	3.18891e+08
M351T783	9S-hydroxy-11,15-dioxo-5Z,13E-prostadienoic acid	351.217	782.933	350.209	0.640613	C20H30O5	C04758	[M+H]+	BioDeepDB	5.80627e-05	pos	2	4.7448e+07	3.97284e+07	4.6008e+07	8.86751e+07	1.00852e+08	4.96084e+07	1.53004e+07	3.49449e+07	2.6131e+07	1.28981e+07	2.21977e+07	3.12584e+07
M183T755	A alpha C	183.08	754.886	183.08	1.76213	C11H9N3	C19186	[M]-	MoNA	0.989947	neg	1	2.73251e+07	2.363e+07	1.5653e+07	9.08739e+06	1.02718e+07	9.85197e+06	4.51059e+07	8.74616e+06	8.86888e+06	4.77029e+07	6.07501e+07	7.98655e+06
M287T552_4	Abacavir	287.165	552.261	286.154	12.9828	C14H18N6O	C07624	[M+H]+	BioDeepDB	4.37889e-06	pos	2	4.80059e+07	1.23885e+07	2.85264e+07	3.6383e+07	2.20936e+07	1.41539e+07	2.74587e+07	1.34233e+07	8.67832e+06	1.99302e+07	4.15082e+06	6.10039e+06
M407T468	Abscisic acid glucose ester	407.164	467.511	426.189	15.0254	C21H30O9	C15970	[M-H2O-H]-	MetaDNA	0.0504903	neg	2	3.53682e+06	1.7129e+06	1.87271e+06	4.98067e+06	3.4143e+06	2.22163e+06	749795	1.28346e+06	139632	1.75385e+06	1.20796e+06	920684
M251T581	Abscisic alcohol	251.163	581.344	250.157	0.54084	C15H22O3	C13456	[M+H]+	BioDeepDB	1.74942e-05	pos	2	7.80589e+07	2.78253e+07	2.65408e+07	5.10128e+07	4.59386e+07	3.10631e+07	9.35694e+06	8.73543e+06	8.48126e+06	1.82155e+06	1.76447e+07	7.16334e+06
M249T706	Abscisic aldehyde	249.148	705.813	248.141	3.48193	C15H20O3	C13455	[M+H]+	BioDeepDB	1.41861e-09	pos	2	2.3721e+07	3.20644e+07	1.97078e+07	8.01715e+07	7.42071e+07	3.67339e+07	1.22697e+07	8.21256e+06	1.54995e+07	8.1496e+06	8.08132e+06	1.00048e+07
M335T728	Acebutolol	335.194	728.339	336.205	11.3502	C18H28N2O4	C06803	[M-H]-	MoNA	0.119426	neg	2	1.38822e+07	1.16961e+07	2.07565e+07	5.66022e+06	1.80251e+07	9.63026e+06	0	155785	0	0	0	109883
M183T102	Acephate	183.01	101.693	183.012	11.0986	C4H10NO3PS	C14426	[M]-	BioDeepDB	0.999831	neg	1	3.33366e+06	5.08725e+06	5.04965e+06	1.70921e+06	5.46557e+06	5.31158e+06	4.85842e+06	5.23638e+06	4.40794e+06	4.89892e+06	4.79868e+06	4.13382e+06
M152T350	Acetaminophen	152.07	350.233	151.063	2.06093	C8H9NO2	C06804	[M+H]+	BioDeepDB	6.89517e-09	pos	2	7.03835e+08	2.56027e+08	1.87643e+08	1.90172e+09	9.54472e+08	2.01495e+08	1.12643e+08	2.52028e+08	1.62207e+08	1.41695e+08	2.74663e+08	1.19082e+08
M222T396	Acetamiprid	222.064	396.003	222.067	13.5433	C10H11ClN4	C18507	[M]+	mzCloud	0.866837	pos	1	1.29552e+07	6.27237e+06	7.24315e+06	5.83436e+06	9.04972e+06	7.84224e+06	1.37172e+07	1.09053e+07	8.79698e+06	2.06603e+07	1.74181e+07	1.27938e+07
M205T184	Acetazolamide	204.979	183.747	221.988	8.83556	C4H6N4O3S2	C06805	[M+H-H2O]+	BioDeepDB	0.918966	pos	1	6.53871e+06	9.6663e+06	4.93007e+06	1.20819e+07	1.50356e+07	3.68248e+06	1.43978e+06	1.11888e+06	1.006e+06	980039	1.07733e+06	1.15696e+06
M85T91	Acetoacetic acid	85.0287	90.8743	102.032	1.53353	C4H6O3	C00164	[M+H-H2O]+	BioDeepDB	8.84295e-14	pos	2	8.65153e+09	8.38863e+09	7.67343e+09	6.37875e+09	1.007e+10	7.44943e+09	8.0994e+09	7.6518e+09	7.08565e+09	6.38237e+09	7.10101e+09	6.96832e+09
M851T499_3	Acetoacetyl-CoA	851.186	498.891	851.136	2.28287	C25H40N7O18P3S	C00332	[M]+	BioDeepDB	0.679462	pos	1	1.97015e+06	5.90952e+06	3.86604e+06	5.404e+06	3.52996e+06	9.2227e+06	1.13472e+07	3.80191e+06	6.96601e+06	5.36469e+06	1.30943e+07	8.26531e+06
M305T95	Acetohexamide	305.094	94.8444	324.114	5.49066	C15H20N2O4S	C06806	[M-H2O-H]-	BioDeepDB	0.729059	neg	1	7.89318e+06	5.70516e+06	6.8648e+06	6.5709e+06	1.0523e+07	4.61032e+06	846471	2.94021e+06	536997	3.29215e+06	626736	883523
M394T545	Acetophenazine	394.19	545.006	411.198	2.05125	C23H29N3O2S	C06807	[M+H-H2O]+	mzCloud	0.792595	pos	1	1.76864e+06	4.95779e+06	4.51074e+06	1.76313e+06	1.38349e+06	1.01052e+06	486691	1.12708e+06	628636	6.49796e+06	3.70868e+06	327571
M121T396	Acetophenone	121.065	395.685	120.058	0.121353	C8H8O	C07113	[M+H]+	mzCloud	0.584158	pos	1	5.89785e+07	1.04436e+08	4.01471e+07	1.11727e+08	7.78531e+07	4.69638e+07	3.65672e+07	4.99219e+07	8.12782e+07	7.02199e+07	7.61912e+07	7.12188e+07
M195T451	Acetosyringone	195.07	451.217	196.074	18.9212	C10H12O4	C10664	[M-H]-	mzCloud	0.000140066	neg	2	1.32438e+08	1.23441e+08	1.13414e+08	1.64836e+08	1.62283e+08	8.77985e+07	8.67599e+07	6.50791e+07	4.11073e+07	1.01914e+08	5.74063e+07	5.68555e+07
M810T608_4	Acetyl-CoA	810.187	607.935	809.126	0.0493817	C23H38N7O17P3S	C00024	[M+H]+	BioDeepDB	0.67186	pos	1	1.03587e+06	4.81896e+06	5.08358e+06	758705	977764	4.23055e+06	9.21252e+06	7.96118e+06	5.31641e+06	5.94438e+06	6.07199e+06	2.89178e+06
M365T567	Acetyl-maltose	365.116	566.678	384.127	20.4756	C14H24O12	C02130	[M-H2O-H]-	MetaDNA	0.049216	neg	2	1.09939e+07	7.62962e+06	1.03284e+07	1.60486e+07	1.51571e+07	9.33525e+06	4.3122e+06	6.04262e+06	3.45771e+06	4.44569e+06	4.92882e+06	2.80029e+06
M265T396	Acetyl-N-formyl-5-methoxykynurenamine	265.117	396.349	264.111	3.93854	C13H16N2O4	C05642	[M+H]+	BioDeepDB	0.0290971	pos	2	1.8451e+07	1.31919e+07	6.49509e+06	4.0353e+07	2.6647e+07	1.00522e+07	4.77171e+06	5.54286e+06	3.68721e+06	4.28113e+06	3.60353e+06	4.46495e+06
M146T99_2	Acetylcholine	146.117	98.5314	146.118	1.58225	C7H16NO2	C01996	[M+H]+	BioDeepDB	0.589658	pos	1	1.67649e+08	1.75193e+08	1.3457e+08	2.58613e+08	2.50149e+08	1.83475e+08	2.76683e+08	2.74952e+08	5.49071e+07	6.83498e+07	5.77773e+07	2.94005e+08
M181T356_2	Acetylcholine chloride	181.085	355.517	181.087	8.8234	C7H16NO2. Cl	C08201	[M]+	BioDeepDB	0.185225	pos	2	1.50543e+08	1.08062e+08	1.14347e+08	7.54083e+07	1.5998e+08	1.30822e+08	1.21278e+08	5.83093e+07	9.65449e+07	1.45571e+08	4.43923e+07	5.15962e+07
M163T417_4	Acetylcysteine	163.086	416.63	163.03	2.00433	C5H9NO3S	C06809	[M]+	BioDeepDB	0.00309286	pos	2	1.95527e+07	3.14847e+07	2.0898e+06	3.88378e+07	4.88548e+07	2.3661e+06	1.38821e+07	1.87419e+07	8.80138e+06	1.58397e+07	1.5588e+07	1.98875e+07
M179T411	Acetylisoniazid	179.07	411.384	179.07	1.79362	C8H9N3O2	C07585	[M]+	BioDeepDB	0.596759	pos	1	4.33992e+07	3.7304e+07	2.88288e+07	5.79405e+07	5.31331e+07	3.23142e+07	2.04381e+07	2.26268e+07	1.66062e+07	3.60407e+07	2.17917e+07	1.99708e+07
M140T63	Acetylphosphate	139.982	63.4729	139.988	1.08849	C2H5O5P	C00227	[M]+	BioDeepDB	3.2384e-06	pos	2	8.81811e+08	3.52442e+08	1.26334e+09	8.21084e+08	5.17226e+08	7.3802e+08	5.61405e+08	1.32269e+09	3.78716e+08	8.72141e+08	5.42369e+08	3.94934e+08
M224T826	Aciclovir	224.078	826.424	225.086	4.09973	C8H11N5O3	C06810	[M-H]-	BioDeepDB	0.623713	neg	1	1.83205e+07	6.65975e+06	5.0385e+06	1.11553e+07	2.01596e+07	1.74198e+07	1.72488e+06	1.80477e+06	8.13357e+06	4.59092e+06	4.58552e+06	1.38826e+07
M794T643	Aclacinomycin A	794.332	642.544	811.341	2.16601	C42H53NO15	C18638	[M+H-H2O]+	BioDeepDB	0.991009	pos	1	6.29296e+06	4.49662e+06	8.45534e+06	9.79491e+06	1.04575e+07	5.53574e+06	107589	1.25001e+06	278271	1.3889e+06	310235	228271
M661T826_1	Aconifine	661.31	826.478	661.31	0.864072	C34H47NO12	C08655	[M]+	MoNA	0.987294	pos	1	1.41063e+07	1.05276e+07	1.01442e+07	262489	0	2.21896e+07	113696	1.11768e+06	8.65768e+07	9.56752e+06	4.67176e+06	3.2937e+07
M645T638_2	Aconitine	645.309	637.75	645.315	8.71414	C34H47NO11	C06091	[M]+	MoNA	0.999296	pos	1	3.24703e+08	4.15348e+08	4.21097e+08	9.04636e+08	5.7597e+08	4.46848e+08	1.19223e+08	4.61124e+07	2.0503e+08	4.33666e+08	2.7996e+08	1.663e+08
M180T467	Acridine	180.081	467.076	179.073	1.15291	C13H9N	C20141	[M+H]+	mzCloud	0.697222	pos	1	3.12758e+07	2.54868e+07	1.67845e+07	5.23056e+07	1.55066e+07	1.4572e+07	1.73449e+07	1.33775e+07	1.24937e+07	1.11716e+07	4.16112e+06	2.26006e+06
M605T757	Acteoside	605.189	757.415	624.205	3.38951	C29H36O15	C10501	[M-H2O-H]-	MoNA	0.669021	neg	1	7.4091e+06	6.37116e+06	2.87839e+06	1.56796e+07	2.04309e+07	2.43133e+06	63413.1	2.0251e+06	52327.4	1.57985e+06	941843	2.90027e+06
M385T367	Actinonin	385.253	366.617	385.258	13.3287	C19H35N3O5	C12056	[M]-	BioDeepDB	0.999969	neg	1	2.78231e+06	2.22302e+06	1.35787e+06	3.19651e+06	2.54543e+06	2.86551e+06	1.33615e+06	172864	25957.2	63059.6	140807	141827
M274T423	Adefovir	274.068	422.76	273.063	6.71691	C8H12N5O4P	C11277	[M+H]+	mzCloud	0.787046	pos	1	5.25679e+06	4.63392e+06	1.16065e+06	7.25002e+06	5.70618e+06	1.17499e+06	920710	3.16195e+06	692494	1.16954e+06	2.32523e+06	3.72976e+06
M136T378	Adenine	136.062	377.824	135.054	1.91774	C5H5N5	C00147	[M+H]+	mzCloud	4.24925e-14	pos	2	4.09195e+08	3.71167e+08	4.04558e+08	3.71987e+08	3.52933e+08	4.3027e+08	5.32449e+08	4.08991e+08	2.98453e+08	4.65354e+08	4.65913e+08	4.13652e+08
M268T268	Adenosine	268.104	267.524	267.097	0.948714	C10H13N5O4	C00212	[M+H]+	BioDeepDB	6.32657e-23	pos	2	6.78332e+08	2.99195e+09	1.81095e+09	3.64393e+09	4.51648e+09	3.30215e+09	8.33207e+08	1.13302e+09	1.06922e+09	8.93798e+08	8.87837e+08	9.36526e+08
M330T295	Adenosine 2,3-cyclic phosphate	330.058	294.736	329.053	5.61252	C10H12N5O6P	C02353	[M+H]+	MetaDNA	0.000559351	pos	2	5.12049e+07	3.51159e+07	4.84237e+07	1.29578e+07	2.22941e+07	6.293e+07	5.62944e+06	9.09221e+06	7.28443e+06	9.16136e+06	7.89226e+06	1.69617e+07
M428T424	Adenosine 3',5'-diphosphate	428.049	423.598	427.029	27.6537	C10H15N5O10P2	C00054	[M+H]+	MoNA	0.885117	pos	1	0	1.97781e+06	129130	0	0	2.25976e+06	3.32819e+06	2.53993e+06	2.96923e+06	3.18815e+06	3.12942e+06	2.24749e+06
M560T383	Adenosine diphosphate ribose	560.08	382.717	559.072	1.74354	C15H23N5O14P2	C00301	[M+H]+	BioDeepDB	0.709073	pos	1	3.37973e+06	3.55092e+06	1.93624e+06	927054	1.16761e+06	2.75224e+06	0	0	0	0	62987.5	0
M428T530	Adenosine phosphosulfate	428.027	529.781	427.02	0.306503	C10H14N5O10PS	C00224	[M+H]+	BioDeepDB	0.58496	pos	1	588389	6.39195e+06	7.93813e+06	121352	242396	8.58769e+06	1.23385e+07	9.06406e+06	1.5688e+07	1.04008e+07	1.36543e+07	1.11772e+07
M463T377	Adenylsuccinic acid	463.074	376.955	463.074	0.0883861	C14H18N5O11P	C03794	[M]+	MoNA	0.68629	pos	1	8.10534e+06	8.58336e+06	2.15491e+07	6.75027e+06	8.16029e+06	1.67811e+07	1.60687e+07	1.40913e+07	9.47394e+06	8.16638e+06	1.27882e+07	1.10488e+07
M147T59	Adipate	147.065	59.1255	146.058	1.63315	C6H10O4	C06104	[M+H]+	mzCloud	0.626989	pos	1	5.81143e+07	2.65773e+08	3.22969e+08	2.87065e+08	7.42998e+07	1.04637e+08	7.98292e+07	3.77193e+08	1.17741e+08	6.65703e+07	2.67258e+08	6.64443e+07
M130T471	Adipate semialdehyde	130.065	470.971	130.063	0.417594	C6H10O3	C06102	[M]+	BioDeepDB	0.581584	pos	1	5.48419e+08	4.78681e+08	2.513e+08	7.93964e+08	6.86415e+08	2.52827e+08	1.34084e+08	1.42565e+08	1.37233e+08	1.60995e+08	1.32949e+08	1.09306e+08
M895T524_2	Adipoyl-CoA	895.162	523.756	895.163	0.595752	C27H44N7O19P3S	C14143	[M]+	BioDeepDB	0.608271	pos	1	2.3359e+06	9.85556e+06	8.67451e+06	2.05707e+06	1.66699e+06	9.13627e+06	1.35757e+07	9.05292e+06	1.86468e+07	4.8736e+06	1.6054e+07	1.02807e+07
M481T839	Adouetine X	481.322	839.411	500.336	7.945	C28H44N4O4	C09993	[M-H2O-H]-	GNPS	0.651173	neg	1	1.14987e+07	9.71455e+06	1.08133e+07	1.82521e+07	1.7613e+07	7.30784e+06	2.31201e+06	1.77214e+06	2.65121e+06	4.01799e+06	2.10411e+06	3.93251e+06
M427T249	ADP	427.026	248.556	427.029	1.90538	C10H15N5O10P2	C00008	[M]-	BioDeepDB	0.593095	neg	1	1.63761e+06	6.78697e+06	3.5384e+06	3.38531e+06	323095	7.67994e+06	44275.1	203152	0	112517	146226	290466
M589T199	ADP-glucose	589.079	198.921	589.082	5.57065	C16H25N5O15P2	C00498	[M]+	BioDeepDB	0.672765	pos	1	3.2295e+06	2.60702e+06	4.7201e+06	3.0761e+06	7.31611e+06	3.26676e+06	131524	927361	42418.5	1.09726e+06	214264	151797
M331T733_2	Adrenic acid	331.255	733.114	332.272	27.2405	C22H36O2	C16527	[M-H]-	BioDeepDB	0.000125878	neg	2	6.96796e+06	6.31623e+06	1.02428e+07	9.23945e+06	1.59193e+07	1.19196e+07	87843.5	15264.6	0	0	27268.3	73122
M301T815	Adrenosterone	301.179	814.78	300.173	2.75669	C19H24O3	C05285	[M+H]+	MoNA	0.0421549	pos	2	3.86648e+07	2.28406e+07	2.7794e+07	2.03296e+07	1.65614e+07	1.92103e+07	1.51098e+07	2.52794e+07	2.14272e+07	2.36781e+07	4.71092e+07	2.7666e+07
M177T454	Aesculetin	177.022	453.618	178.027	17.0807	C9H6O4	C09263	[M-H]-	MoNA	3.62431e-05	neg	2	5.30502e+09	3.12207e+09	1.33292e+09	4.37537e+09	6.15113e+09	1.60338e+09	3.2262e+08	4.29973e+08	3.96131e+08	7.21431e+08	3.79826e+08	5.19185e+08
M341T394_1	Aesculin	341.086	393.899	340.079	1.07177	C15H16O9	C09264	[M+H]+	BioDeepDB	7.12358e-05	pos	2	5.28089e+07	2.78221e+07	8.71412e+06	8.3372e+07	5.58818e+07	2.29991e+07	4.26437e+06	3.00604e+06	1.16056e+06	1.95289e+07	4.59933e+06	1.24236e+07
M313T765	Aflatoxin B1	313.237	764.759	312.063	3.93252	C17H12O6	C06800	[M+H]+	BioDeepDB	0.00217556	pos	2	6.88338e+07	2.49509e+07	3.22936e+07	7.82218e+07	3.95931e+07	2.37443e+07	3.29463e+06	2.79535e+06	2.08743e+06	5.40783e+06	2.99883e+06	2.98377e+06
M315T731	Aflatoxin B2	315.085	731.36	314.079	4.05756	C17H14O6	C16753	[M+H]+	mzCloud	0.633667	pos	1	5.02538e+08	3.39071e+08	3.64607e+08	4.97194e+08	9.83691e+08	4.08364e+08	3.17441e+08	2.84841e+08	2.10645e+08	2.08328e+08	3.11523e+08	3.27788e+08
M311T583	Aflatoxin G	311.054	582.582	328.058	9.378	C17H12O7	C16755	[M+H-H2O]+	MoNA	0.0537384	pos	2	1.26866e+07	1.30971e+07	1.22013e+07	1.7435e+07	1.60093e+07	1.31423e+07	3.68311e+06	7.96889e+06	2.98171e+06	8.48721e+06	8.34077e+06	2.8438e+06
M331T635_1	Aflatoxin G2	331.08	634.553	330.074	2.54802	C17H14O7	C16754	[M+H]+	mzCloud	0.619931	pos	1	1.41926e+07	9.48922e+06	2.32858e+07	2.75392e+07	4.04473e+07	1.99853e+07	9.07442e+06	1.47269e+07	1.2253e+07	9.79915e+06	8.18407e+06	1.6085e+07
M257T460	Afzelechin	257.078	459.652	274.084	3.94222	C15H14O5	C09320	[M+H-H2O]+	BioDeepDB	0.645621	pos	1	4.04455e+06	4.34662e+06	4.12906e+06	4.17751e+06	6.63942e+06	4.51686e+06	823842	911297	618687	695749	681545	485973
M545T486_1	Afzelechin-(4alpha->8)-afzelechin	545.146	486.478	546.153	1.21999	C30H26O10	C10209	[M-H]-	MoNA	0.988395	neg	1	2.15626e+08	1.6344e+08	2.29489e+08	1.53755e+08	1.62927e+08	1.38325e+08	1.0004e+08	1.2375e+08	8.22495e+07	9.56454e+07	1.22716e+08	1.23995e+08
M431T489	Afzelin	431.106	489.291	432.106	17.8093	C21H20O10	C16911	[M-H]-	mzCloud	1.48536e-05	neg	2	4.16998e+07	3.5268e+07	4.30509e+07	5.75926e+07	3.61895e+07	3.60139e+07	1.58207e+07	1.20564e+07	9.57973e+06	1.62953e+07	1.44509e+07	1.0739e+07
M131T80	Agmatine	131.129	80.4664	130.122	0.37905	C5H14N4	C00179	[M+H]+	BioDeepDB	0.58116	pos	1	1.7252e+07	3.66014e+07	2.43641e+07	1.4576e+07	1.27962e+07	3.08035e+07	2.02059e+07	1.6627e+07	3.01686e+07	1.55194e+07	2.23335e+07	4.75384e+07
M465T461	Agnuside	465.148	461.215	466.147	16.0416	C22H26O11	C09765	[M-H]-	mzCloud	0.000152868	neg	2	1.00034e+07	5.11601e+06	5.89322e+06	1.4047e+07	1.71008e+07	4.05535e+06	1.34717e+06	2.99448e+06	1.00897e+06	5.8523e+06	1.42417e+06	5.79424e+06
M338T174	AICAR	338.063	174.077	338.063	1.51423	C9H15N4O8P	C04677	[M]+	BioDeepDB	0.593483	pos	1	1.91178e+06	9.37834e+06	1.61719e+06	5.76518e+06	2.61317e+06	4.31312e+06	4.45902e+06	466335	9.61705e+06	22579.8	626062	1.70872e+07
M352T420	Ajmalicine	352.177	420.06	352.179	5.82037	C21H24N2O3	C09024	[M]-	BioDeepDB	0.997353	neg	1	5.45171e+06	830799	2.42292e+06	4.5259e+06	2.13274e+06	1.84323e+06	1.1661e+06	1.46224e+06	788667	2.23348e+06	1.2994e+06	723249
M326T773	Ajmaline	326.198	772.512	326.199	5.01099	C20H26N2O2	C06542	[M]+	BioDeepDB	0.673801	pos	1	8.92158e+06	5.24291e+06	3.6123e+06	1.49753e+07	1.10285e+07	1.73838e+06	9.02922e+06	7.87333e+06	3.51888e+06	2.3522e+07	1.18499e+07	1.63386e+07
M410T518_1	Aklaviketone	410.12	518.482	410.1	2.89549	C22H18O8	C12423	[M-H2O+NH4]+	BioDeepDB	0.647177	pos	1	8.48906e+06	4.61903e+06	3.0203e+06	4.50835e+06	879062	4.52337e+06	3.98892e+06	704865	3.37917e+06	141264	2.50774e+06	546354
M395T317	Aklavinone	395.107	316.712	412.116	3.04609	C22H20O8	C12424	[M+H-H2O]+	BioDeepDB	0.620999	pos	1	6.67569e+06	5.32703e+06	2.34024e+06	6.39137e+06	4.82872e+06	1.49048e+06	1.53985e+06	1.9619e+06	1.03356e+06	1.91764e+06	1.23302e+06	1.53875e+06
M269T465	Alachlor	269.12	464.711	269.118	8.09079	C14H20ClNO2	C10928	[M]+	BioDeepDB	0.934848	pos	1	4.04841e+07	1.90258e+07	3.20622e+07	2.08382e+07	2.82183e+07	2.8576e+07	9.57637e+06	1.56297e+07	1.76281e+07	8.08426e+06	7.03963e+06	1.37573e+07
M90T224	Alanine	90.0549	223.776	89.0477	0.893568	C3H7NO2	C01401	[M+H]+	MoNA	0.584164	pos	1	1.1256e+08	6.54922e+08	3.65536e+08	1.17694e+08	3.23413e+08	4.75839e+08	9.11949e+07	4.56816e+07	2.84875e+07	7.65458e+07	1.34065e+08	4.31431e+07
M233T787	Alantolactone	233.153	787.377	232.146	2.13478	C15H20O2	C09289	[M+H]+	BioDeepDB	0.63321	pos	1	6.25423e+07	4.20779e+07	3.73269e+07	9.38525e+07	5.93709e+07	4.42891e+07	1.6435e+07	2.8415e+07	9.31963e+06	1.33817e+07	1.2616e+07	1.03399e+07
M205T530	Alanyltryptophan	205.097	530.033	204.09	0.221557	C11H12N2O2	C00806	[M+H]+	BioDeepDB	0.60262	pos	1	5.00672e+07	4.22497e+07	2.92513e+07	6.1588e+07	7.44891e+07	4.56826e+07	1.83783e+07	5.12362e+07	4.13519e+07	6.50216e+07	4.71571e+07	6.76516e+07
M265T641	Albendazole	265.09	641.163	265.089	6.05559	C12H15N3O2S	C01779	[M]+	MoNA	0.791497	pos	1	6.82044e+06	6.44558e+06	2.94668e+07	2.43515e+06	2.194e+06	2.17126e+07	3.36984e+06	6.48107e+06	9.7064e+06	8.32861e+06	6.2266e+06	5.60316e+06
M282T760_2	albendazole S-oxide	282.092	760.338	281.083	3.8397	C12H15N3O3S	C02809	[M+H]+	MoNA	0.671176	pos	1	6.66873e+06	6.27809e+06	5.07034e+06	3.20656e+06	2.59543e+06	5.05798e+06	5.61439e+06	9.31647e+06	5.25437e+06	1.73157e+07	5.63573e+06	1.57374e+07
M297T828	Albendazole sulfone	297.081	828.167	297.078	7.56919	C12H15N3O4S	C16626	[M]+	BioDeepDB	0.656161	pos	1	2.76205e+07	7.07294e+07	3.21596e+07	3.38218e+07	2.6052e+07	2.27188e+07	2.63873e+07	2.53446e+07	3.35743e+07	2.827e+07	1.82632e+07	3.12446e+07
M220T815	Albuterol	220.139	814.803	239.152	22.1047	C13H21NO3	C06811	[M-H2O-H]-	BioDeepDB	1	neg	1	1.76334e+07	9.9317e+06	1.9388e+07	2.94634e+06	3.23989e+06	1.41185e+07	1.86548e+07	1.68151e+07	1.2881e+07	2.64692e+06	2.03734e+07	1.12141e+07
M189T422	Aldicarb	189.07	421.599	190.078	0.422413	C7H14N2O2S	C11015	[M-H]-	GNPS	0.985836	neg	1	1.26957e+07	1.12974e+07	1.45802e+07	1.92837e+07	1.04608e+07	7.57563e+06	7.57996e+06	7.30627e+06	5.9111e+06	6.54434e+06	6.45205e+06	6.34177e+06
M283T35	Aldohexose 6-phosphate	283.021	34.6498	260.03	4.77137	C6H13O9P	C03251	[M+H]+	BioDeepDB	0.659789	pos	1	2.11391e+07	2.37943e+07	2.62804e+07	2.23081e+07	2.69249e+07	2.62885e+07	2.30029e+07	2.5668e+07	2.18689e+07	2.35092e+07	1.6108e+07	1.75643e+07
M360T776	Aldosterone	360.309	776.324	360.194	4.61053	C21H28O5	C01780	[M]+	BioDeepDB	0.657429	pos	1	2.19177e+07	3.1023e+07	1.73086e+07	4.66158e+07	2.63876e+07	8.3942e+06	1.86258e+07	5.88911e+06	1.34326e+06	5.87641e+06	9.18741e+06	1.78074e+06
M417T822	Alfentanil	417.262	821.569	416.254	2.55153	C21H32N6O3	C08005	[M+H]+	MoNA	0.612292	pos	1	1.94396e+07	2.22246e+07	3.74615e+07	8.79112e+06	3.38015e+06	7.21122e+06	1.38339e+06	2.15228e+06	2.05923e+06	2.86968e+06	2.34022e+06	2.13781e+06
M241T129	Alizarin	241.042	128.701	240.042	29.7266	C14H8O4	C01474	[M+H]+	BioDeepDB	0.00569826	pos	2	5.64211e+08	2.7052e+08	4.33548e+08	2.59852e+08	3.52758e+08	3.5144e+08	6.60204e+07	1.30759e+08	1.46214e+08	1.50961e+08	1.93037e+08	4.3673e+07
M299T591	all-trans-Retinoic acid	299.192	590.699	300.209	21.1368	C20H28O2	C00777	[M-H]-	BioDeepDB	0.00329821	neg	2	7.43923e+06	7.95498e+06	9.22219e+06	1.19517e+07	1.1553e+07	6.90581e+06	386418	315489	101667	361096	548707	439052
M176T340	Allantoic acid	176.055	339.511	176.055	2.24583	C4H8N4O4	C00499	[M]+	MoNA	0.622127	pos	1	2.44801e+07	2.15837e+07	2.5628e+07	2.03274e+07	1.89847e+07	1.13955e+07	4.98242e+06	4.83554e+06	4.36902e+06	3.97463e+06	4.48344e+06	4.39554e+06
M159T93	Allantoin	159.051	93.1463	158.044	0.752682	C4H6N4O3	C01551	[M+H]+	BioDeepDB	0.584959	pos	1	9.2364e+06	1.3819e+07	1.68882e+07	7.10474e+06	1.13899e+07	5.87243e+06	1.05199e+07	3.43687e+07	1.27514e+07	7.55107e+07	4.42261e+07	5.93737e+07
M408T826_2	Allocholic acid	408.287	825.784	408.288	0.901325	C24H40O5	C00695	[M]+	MoNA	1.72478e-05	pos	2	5.03516e+06	4.35264e+06	9.14568e+06	3.28384e+07	1.38789e+07	2.84448e+07	1.24193e+07	3.92075e+06	3.37545e+06	1.40157e+07	1.3941e+07	1.07408e+07
M222T457	Allocystathionine	222.068	456.849	222.067	1.7662	C7H14N2O4S	C00542	[M]+	BioDeepDB	0.603313	pos	1	4.02276e+07	4.91792e+07	4.19201e+07	3.8179e+07	4.1471e+07	4.87513e+07	8.8982e+07	7.11147e+07	8.75974e+07	4.97979e+07	1.53755e+07	6.32856e+07
M319T825	Alloepipregnanolone	319.262	824.943	318.256	4.12248	C21H34O2	C15484	[M+H]+	BioDeepDB	5.52381e-05	pos	2	1.54315e+07	1.26e+07	7.60157e+06	1.98779e+07	1.42029e+07	7.66056e+06	251883	442959	124948	505251	477202	404512
M318T812	Allopregnanolone	318.27	812.005	318.256	6.46933	C21H34O2	C13712	[M]+	BioDeepDB	0.650511	pos	1	1.5021e+07	8.61287e+06	9.34774e+06	2.85088e+07	2.19926e+07	5.68956e+06	726692	380222	874611	133592	807653	581583
M395T142	Aloesin	395.139	142.199	394.126	13.5939	C19H22O9	C08994	[M+H]+	mzCloud	0.186039	pos	2	2.53282e+07	2.81546e+07	4.92419e+07	4.92448e+07	4.07049e+07	6.29547e+07	9.62518e+06	7.0363e+06	6.1163e+06	7.01601e+06	8.39636e+06	1.08131e+07
M204T653	alpha-Cadinene	204.182	652.827	204.188	26.0557	C15H24	C16815	[M]+	BioDeepDB	0.878827	pos	1	1.21335e+07	1.62523e+06	6.81216e+06	2.18664e+07	1.22879e+07	6.18437e+06	2.76086e+06	2.61833e+06	426411	3.1296e+06	136945	1.75536e+06
M323T86	alpha-Cellobiose	323.104	86.2825	342.116	20.2527	C12H22O11	C06421	[M-H2O-H]-	MetaDNA	0.0759983	neg	2	1.24524e+07	1.46305e+07	1.12339e+07	1.9691e+07	3.66551e+07	5.93769e+06	5.36816e+06	7.16233e+06	3.20065e+06	4.004e+06	2.44556e+06	6.4413e+06
M852T831_1	alpha-Chaconine	851.527	831.126	851.503	27.8298	C45H73NO14	C10796	[M]-	MoNA	0.822604	neg	1	3.47043e+06	5.78177e+06	2.15021e+06	1.35496e+07	1.29861e+07	7.50713e+06	48122	44594.2	81328.5	0	0	0
M545T475_1	alpha-D-Galactosyl-1,3-beta-D-galactosyl-1,4-N-acetyl-D-glucosamine	545.193	475.416	545.196	5.36668	C20H35NO16	C04847	[M]+	BioDeepDB	0.913634	pos	1	4.59563e+07	5.17669e+07	2.5575e+07	5.03117e+07	4.85374e+07	3.71997e+07	1.05022e+07	1.08945e+07	8.33319e+06	1.11962e+07	9.394e+06	8.73822e+06
M179T680	Alpha-D-Glucose	179.056	680.429	180.063	0.284251	C6H12O6	C00267	[M-H]-	BioDeepDB	1.49388e-09	neg	2	2.72007e+08	1.41435e+08	2.71504e+08	3.74985e+08	1.75347e+08	1.22773e+08	3.58757e+08	4.10774e+08	3.092e+08	2.60243e+08	1.00531e+08	3.86805e+08
M295T831_4	Alpha-dimorphecolic acid	295.233	830.911	296.235	18.5533	C18H32O3	C14767	[M-H]-	BioDeepDB	6.1577e-09	neg	2	4.64748e+10	3.14901e+10	2.79739e+10	6.89718e+10	6.52773e+10	3.23057e+10	4.71465e+09	5.62223e+09	3.63975e+09	5.83028e+09	5.05401e+09	4.75662e+09
M556T775	alpha-Ergocryptine	556.29	774.597	575.311	5.2231	C32H41N5O5	C07545	[M-H2O-H]-	MoNA	0.996669	neg	1	1.93775e+07	4.66514e+07	9.46747e+07	9.04909e+06	7.57701e+06	2.01922e+07	2.02669e+07	2.1395e+07	2.61397e+07	1.26191e+07	3.71818e+07	2.03315e+07
M115T269	alpha-Ketoisovaleric acid	115.042	269.346	116.047	19.7162	C5H8O3	C00141	[M-H]-	MetaDNA	0.00106033	neg	2	1.09075e+09	5.53151e+08	7.75877e+08	1.23561e+09	1.43534e+09	5.27901e+08	2.14495e+07	2.01932e+07	1.89042e+07	9.64565e+07	1.82611e+07	7.43823e+07
M323T97	Alpha-Lactose	323.104	97.3739	342.116	20.6916	C12H22O11	C00243	[M-H2O-H]-	BioDeepDB	1.11396e-09	neg	2	9.39621e+07	5.74687e+07	4.16449e+07	8.1604e+07	7.40759e+07	5.94391e+07	2.57033e+07	2.86892e+07	2.52696e+07	2.26321e+07	2.02179e+07	2.15718e+07
M277T767	Alpha-Linolenic acid	277.104	766.798	278.225	0.450872	C18H30O2	C06427	[M-H]-	BioDeepDB	1.41997e-09	neg	2	2.46757e+06	3.63904e+06	2.47326e+06	4.79447e+06	637136	1.93313e+06	3.86998e+06	2.98633e+06	2.63467e+06	82138	90007.8	96256.1
M411T383	alpha-Mangostin	411.173	382.93	410.173	16.9769	C24H26O6	C10080	[M+H]+	BioDeepDB	0.023895	pos	2	5.86026e+07	4.87318e+07	3.89223e+07	8.44574e+07	7.7857e+07	3.22115e+07	1.02495e+07	1.88975e+07	1.12557e+07	1.75964e+07	7.44998e+06	1.78029e+07
M321T584_2	alpha-Naphthyl-beta-D-glucuronide	321.096	583.698	320.09	2.8135	C16H16O7	C11586	[M+H]+	BioDeepDB	0.63128	pos	1	3.21586e+07	2.01359e+07	7.93223e+07	3.3869e+07	4.70742e+07	3.13026e+07	3.98196e+06	4.15866e+06	2.05266e+07	4.93875e+06	3.98126e+06	4.26943e+06
M229T622	alpha-Santonin	229.121	621.588	246.126	14.3655	C15H18O3	C02206	[M+H-H2O]+	BioDeepDB	0.722948	pos	1	5.99334e+07	4.81254e+07	1.05123e+08	8.04166e+07	9.47642e+07	9.19742e+07	2.31633e+07	1.77708e+07	1.91071e+07	2.61991e+07	2.75972e+07	3.27139e+07
M867T784_3	alpha-Solanine	867.498	783.505	867.498	0.463108	C45H73NO15	C10820	[M]-	BioDeepDB	0.619636	neg	1	3.62355e+08	1.90456e+08	1.77501e+08	4.82314e+08	1.39327e+08	2.14831e+07	5.18841e+06	1.4869e+08	5.08734e+06	1.25336e+08	2.01764e+07	1.25978e+08
M430T525	alpha-Tocopherol	430.241	524.581	430.381	3.69403	C29H50O2	C02477	[M]+	BioDeepDB	1.34344e-08	pos	2	1.41242e+08	7.74257e+07	2.01938e+08	1.59285e+08	7.65234e+07	1.69974e+08	2.27485e+08	1.75046e+08	1.74959e+08	1.41464e+08	2.70064e+08	9.69982e+07
M407T825	Alpha-Tocotrienol	407.328	824.872	424.334	3.11005	C29H44O2	C14153	[M+H-H2O]+	MoNA	0.615269	pos	1	1.36375e+08	3.78358e+07	1.15041e+08	2.58269e+08	1.3206e+08	5.78171e+07	1.50747e+08	3.54341e+07	2.2894e+07	1.63355e+08	1.39949e+08	1.19001e+08
M322T384	alpha-Zearalanol	322.175	384.092	322.178	9.78447	C18H26O5	C14752	[M]+	mzCloud	0.730411	pos	1	5.00319e+06	4.0657e+06	4.97998e+06	7.25462e+06	8.03689e+06	6.4899e+06	1.948e+06	284861	313562	1.3482e+06	1.44962e+06	253730
M319T722	alpha-Zearalenol	319.162	722.197	320.162	21.3315	C18H24O5	C14750	[M-H]-	MoNA	0.866401	neg	1	6.43383e+06	2.49258e+06	2.04399e+06	1.30115e+06	5.5491e+06	2.12908e+06	0	0	0	0	0	0
M89T74_2	alpha,omega-Diamine	89.1077	73.7859	88.1	4.19124	C2H8N2(C2H4)n	C02896	[M+H]+	mzCloud	0.617604	pos	1	2.04564e+08	7.15082e+07	1.48146e+08	7.34266e+07	9.54985e+07	1.36165e+08	2.08716e+06	1.88194e+06	8.42154e+07	2.32247e+07	2.90211e+07	1.407e+08
M309T383	Alprazolam	309.093	382.666	308.083	9.04993	C17H13ClN4	C06817	[M+H]+	mzCloud	0.000165168	pos	2	4.11729e+07	1.35155e+07	1.14941e+07	9.90717e+07	8.35143e+07	7.03008e+07	2.51573e+07	4.66157e+07	5.85551e+07	8.22617e+07	3.34903e+07	3.49521e+07
M394T310	Altanserin	394.132	309.983	411.142	6.20213	C22H22FN3O2S	C11734	[M+H-H2O]+	GNPS	0.99773	pos	1	1.53695e+06	4.04509e+06	1.29227e+06	1.18454e+06	3.25706e+06	1.39823e+06	5.70139e+06	5.04962e+06	2.15843e+06	2.50825e+06	5.16162e+06	2.35029e+06
M257T681	Alternariol	257.051	680.989	258.053	22.8783	C14H10O5	C16838	[M-H]-	BioDeepDB	2.16413e-05	neg	2	1.96324e+07	1.58225e+07	1.04786e+07	2.54205e+07	2.69141e+07	1.3928e+07	2.04005e+06	2.08987e+06	763340	5.53036e+06	3.30598e+06	3.42656e+06
M350T402	Am 580	350.179	402.325	351.183	8.19118	C22H25NO3	C15619	[M-H]-	BioDeepDB	0.999079	neg	1	5.32709e+06	5.07131e+06	5.29862e+06	4.13414e+06	5.49679e+06	5.8204e+06	2.46386e+06	689653	613072	540479	791943	492557
M537T159	AM251	537.005	158.678	554.014	2.92773	C22H21Cl2IN4O	C20220	[M+H-H2O]+	GNPS	0.992798	pos	1	1.30721e+07	1.31709e+07	1.55918e+07	2.67446e+06	3.74181e+06	2.20261e+07	8.4917e+06	1.03213e+07	7.22172e+06	7.66837e+06	8.83471e+06	1.04498e+07
M586T529_3	Amarogentin	586.169	528.764	586.169	0.976558	C29H30O13	C09767	[M]-	BioDeepDB	0.987649	neg	1	3.04922e+06	525992	3.03829e+06	5.72159e+06	643825	2.44353e+06	1.17431e+06	1.62915e+06	1.19377e+06	1.17178e+06	1.45237e+06	1.89423e+06
M602T583	Amaroswerin	602.164	583.224	602.164	0.712285	C29H30O14	C17519	[M]-	GNPS	0.986804	neg	1	1.06946e+06	1.96036e+06	1.60188e+06	2.37167e+06	4.33202e+06	2.25651e+06	572395	92825.2	78957	2.34627e+06	242755	281173
M539T674_1	Amentoflavone	539.098	674.168	538.09	0.457187	C30H18O10	C10018	[M+H]+	MoNA	0.701903	pos	1	6.157e+07	5.03943e+07	3.14682e+08	7.0458e+07	6.12828e+07	1.13716e+08	2.48445e+08	9.93838e+07	1.47896e+08	3.97787e+07	2.97343e+08	5.72884e+08
M370T180	Amidosulfuron	370.052	180.188	369.041	9.12811	C9H15N5O7S2	C10933	[M+H]+	BioDeepDB	0.999437	pos	1	2.50766e+07	2.40289e+07	1.69696e+07	2.8286e+07	3.8479e+07	3.35713e+07	6.25588e+06	4.91234e+06	4.26606e+06	5.18762e+06	1.8726e+07	2.86456e+07
M197T590_2	Amifostine	197.048	590.22	214.054	9.07109	C5H15N2O3PS	C06819	[M+H-H2O]+	MoNA	0.717717	pos	1	4.50614e+06	5.01118e+06	918042	4.3534e+06	703269	4.74365e+06	4.77175e+06	693321	645337	425063	3.10071e+06	50296.1
M585T626_3	Amikacin	585.287	625.605	585.286	2.4362	C22H43N5O13	C06820	[M]+	MoNA	0.676483	pos	1	8.43922e+09	6.56624e+09	4.45588e+09	6.7794e+09	4.37714e+09	8.46421e+09	9.83133e+08	2.45078e+09	1.21251e+09	1.85639e+09	1.19481e+09	2.93077e+09
M229T459	Amiloride	229.049	458.981	229.048	3.53841	C6H8ClN7O	C06821	[M]+	BioDeepDB	0.652503	pos	1	5.41087e+07	5.57903e+07	2.14632e+07	6.18064e+07	5.78525e+07	3.19264e+07	4.37646e+07	5.39862e+07	3.82416e+07	3.52888e+07	3.15421e+07	4.54651e+07
M174T88	Amino acid(Arg-)	174.111	87.9762	174.112	5.2869	C6H14N4O2	C02385	[M]-	mzCloud	0.626374	neg	1	7.20882e+07	4.96604e+07	4.78694e+07	4.44987e+07	5.46508e+07	4.7734e+07	7.45514e+07	1.11191e+08	4.15698e+07	5.71824e+07	5.48826e+07	9.06994e+07
M142T99	Aminoadipic acid	142.053	98.6491	161.069	20.6891	C6H11NO4	C00956	[M-H2O-H]-	BioDeepDB	3.21866e-08	neg	2	2.26793e+08	2.21586e+08	1.82607e+08	3.38418e+08	2.67925e+08	2.28438e+08	2.47245e+08	2.54246e+08	1.64847e+08	1.86877e+08	2.16103e+08	1.90305e+08
M130T254	Aminocaproic acid	130.088	253.952	131.095	1.91991	C6H13NO2	C02378	[M-H]-	BioDeepDB	0.0135256	neg	2	2.90088e+08	1.42512e+08	1.05463e+08	6.74126e+08	4.70265e+08	1.05036e+08	4.62438e+07	4.23538e+07	1.36525e+08	1.02412e+08	3.22229e+07	1.26995e+08
M232T106	Aminoglutethimide	232.117	105.73	232.121	16.0813	C13H16N2O2	C07617	[M]+	BioDeepDB	0.968253	pos	1	1.79881e+08	3.87406e+08	6.61616e+07	1.07708e+09	8.13116e+08	7.41311e+07	3.62776e+07	4.4548e+07	7.12665e+06	1.07499e+07	5.55699e+06	6.06172e+07
M126T231	Aminohydroquinone	126.055	230.829	125.048	1.51873	C6H7NO2	C14604	[M+H]+	BioDeepDB	2.62849e-06	pos	2	4.72832e+07	2.28273e+08	4.00821e+08	3.20386e+07	2.3951e+08	1.25113e+08	4.26138e+07	6.83001e+07	3.44835e+08	3.27e+08	3.12524e+08	1.98939e+08
M119T98	Aminomalonic acid	119.016	98.3876	119.022	2.72934	C3H5NO4	C00872	[M]+	BioDeepDB	0.60443	pos	1	8.97237e+06	8.41306e+06	6.95903e+06	5.61218e+06	7.33668e+06	7.85962e+06	2.69767e+07	2.21082e+07	1.46341e+07	1.3804e+07	1.56331e+07	1.99217e+07
M231T534	Aminophenazone	231.137	533.56	231.137	1.03727	C13H17N3O	C07539	[M]+	MoNA	0.816476	pos	1	1.31335e+06	4.28097e+06	5.80517e+06	1.51075e+06	4.66499e+06	1.2508e+06	2.55056e+06	1.99029e+06	411227	2.55032e+06	442954	1.60766e+06
M84T155	Amitrole	84.0443	154.522	84.0436	8.30532	C2H4N4	C11261	[M]+	MoNA	0.999131	pos	1	1.69161e+09	2.41299e+09	2.04116e+09	1.80834e+09	1.86859e+09	2.16182e+09	3.76189e+08	1.41369e+09	1.37129e+09	2.71957e+08	2.96011e+08	4.07723e+08
M391T663	Amlodipine	391.137	662.963	408.145	2.15124	C20H25ClN2O5	C06825	[M+H-H2O]+	BioDeepDB	0.612623	pos	1	3.2846e+06	1.56285e+06	1.06854e+07	679776	1.21749e+06	9.08957e+06	112575	1.00411e+06	143523	4.12751e+06	234421	2.1843e+06
M128T148	Ammelide	128.035	148.245	128.033	14.4595	C3H4N4O2	C08734	[M]+	BioDeepDB	0.999989	pos	1	1.44914e+07	2.8945e+07	4.64708e+07	3.53427e+07	5.4239e+07	5.49684e+07	5.77606e+07	5.99828e+07	3.20037e+07	5.59661e+07	2.42565e+08	2.08875e+08
M128T367	Ammeline	128.054	367.312	127.049	17.2506	C3H5N5O	C08733	[M+H]+	BioDeepDB	1	pos	1	7.13508e+06	8.23303e+06	4.64679e+06	4.6258e+06	6.17571e+06	6.17281e+06	6.61776e+06	5.92202e+06	7.31271e+06	6.827e+06	7.57902e+06	5.75926e+06
M226T692	Amobarbital	226.127	691.76	226.132	21.5422	C11H18N2O3	C07536	[M]+	mzCloud	0.856813	pos	1	2.32562e+08	2.8e+08	2.59481e+08	2.22503e+08	2.21956e+08	2.68274e+08	6.97958e+07	5.31758e+07	8.34232e+07	6.61102e+07	8.13118e+07	5.48118e+07
M346T206	Amoxicillin	346.085	205.516	365.104	2.64493	C16H19N3O5S	C06827	[M-H2O-H]-	BioDeepDB	0.613534	neg	1	8.07997e+06	4.61254e+06	7.79832e+06	6.52339e+06	3.91183e+06	8.85606e+06	77848.9	337864	327718	102287	336417	303164
M346T99_1	AMP	346.063	99.0534	347.063	19.464	C10H14N5O7P	C00020	[M-H]-	MetaDNA	5.03603e-05	neg	2	1.27348e+08	1.03356e+08	6.28409e+07	1.24977e+08	1.00208e+08	8.07353e+07	1.54297e+07	2.21857e+07	1.94062e+07	1.94776e+07	1.6787e+07	2.63298e+07
M925T80_1	Amphotericin B	924.52	80.301	923.488	26.7837	C47H73NO17	C06573	[M+H]+	GNPS	1	pos	1	2.16443e+06	2.09675e+06	1.29774e+06	1.73491e+06	2.76876e+06	1.1339e+06	2.65477e+06	5.04237e+06	3.30558e+06	3.43077e+06	4.57131e+06	3.3365e+06
M348T422	Ampicillin	348.101	421.648	349.11	2.85383	C16H19N3O4S	C06574	[M-H]-	MoNA	0.75319	neg	1	2.77493e+07	1.94051e+07	2.9409e+07	3.3719e+06	1.52608e+07	1.8161e+07	7.6929e+06	1.20213e+07	9.87598e+06	1.43627e+07	1.14671e+07	1.45186e+07
M457T415_2	Amygdalin	457.159	414.504	457.158	1.48107	C20H27NO11	C08325	[M]+	mzCloud	0.594658	pos	1	1.11484e+07	6.53429e+06	7.20627e+06	2.14457e+07	4.01362e+06	8.86612e+06	6.75126e+06	1.21744e+07	4.61947e+06	2.05753e+07	7.48121e+06	6.36943e+06
M163T476	Anabasine	163.039	476.035	162.116	2.97871	C10H14N2	C06180	[M+H]+	BioDeepDB	5.55286e-09	pos	2	2.15153e+08	2.73622e+08	1.14409e+08	6.07979e+08	1.14368e+08	2.21259e+08	3.54993e+07	4.97254e+07	3.19926e+07	3.48369e+07	3.19956e+07	2.1779e+08
M293T823	Anastrozole	293.164	823.019	293.164	0.45918	C17H19N5	C08159	[M]+	BioDeepDB	0.591442	pos	1	3.80409e+07	2.07473e+07	1.87914e+07	1.40906e+08	1.3717e+07	1.53893e+07	3.45754e+07	5.26446e+06	2.25532e+07	1.79129e+07	7.38408e+06	3.91308e+06
M257T625	Ancymidol	257.128	625.279	256.121	3.39842	C15H16N2O2	C18774	[M+H]+	mzCloud	0.677138	pos	1	6.34538e+07	1.11251e+08	1.19351e+08	2.00251e+08	2.85655e+08	2.39417e+08	5.16684e+06	947175	446140	387315	329427	502206
M350T664	Andrographolide	350.2	664.172	350.209	25.6396	C20H30O5	C20214	[M]+	mzCloud	3.23009e-05	pos	2	2.60795e+07	3.123e+07	2.61561e+07	4.35592e+07	3.98286e+07	3.04407e+07	2.60458e+06	247008	2.2414e+06	353388	677904	95819.3
M267T316_2	Androsta-1,4-diene-3,17-dione	267.167	315.609	284.178	10.5415	C19H24O2	C20144	[M+H-H2O]+	mzCloud	0.820786	pos	1	9.6115e+06	6.56242e+06	6.61638e+06	5.0864e+06	5.54491e+06	9.28107e+06	6.26252e+06	3.92059e+06	3.42792e+06	626965	4.96115e+06	883427
M289T839	Androstanedione	289.215	839.264	288.209	3.63386	C19H28O2	C00674	[M+H]+	MoNA	0.609883	pos	1	5.56367e+07	2.06064e+07	5.03648e+07	3.43665e+07	3.76066e+07	3.26053e+07	6.99987e+07	7.82834e+07	6.30983e+07	4.86375e+07	2.58674e+07	1.02921e+07
M269T796	Androstenedione	269.186	796.043	286.193	1.331	C19H26O2	C00280	[M+H-H2O]+	mzCloud	0.594941	pos	1	8.78684e+06	2.46079e+06	7.32781e+06	9.81192e+06	2.08327e+07	3.157e+06	3.53022e+06	2.8205e+06	1.8743e+06	1.03925e+07	6.79625e+06	6.2406e+06
M291T775	Androsterone	291.195	775.169	290.225	5.68285	C19H30O2	C00523	[M+H]+	BioDeepDB	0.00299566	pos	2	1.25258e+08	1.17524e+08	1.1068e+08	2.29355e+08	2.16674e+08	3.87746e+07	4.73039e+07	4.54545e+07	2.96151e+07	4.67893e+07	3.9972e+07	3.63716e+07
M447T822	Androsterone glucuronide	447.244	822.289	466.257	13.702	C25H38O8	C11135	[M-H2O-H]-	mzCloud	0.726349	neg	1	7.76031e+07	2.98536e+07	2.6461e+07	5.35098e+07	5.26221e+07	3.71357e+07	1.84113e+07	2.0771e+07	1.10539e+07	1.25316e+07	7.87603e+06	1.45445e+07
M149T508	Anethole	149.096	508.062	148.089	0.919663	C10H12O	C10428	[M+H]+	mzCloud	0.0135203	pos	2	2.48476e+08	1.76514e+08	2.08797e+08	3.69061e+08	3.46188e+08	1.96624e+08	1.47625e+08	2.27415e+08	1.71397e+08	1.1567e+08	1.07606e+08	1.10872e+08
M914T727_1	Angiotensin III	913.506	727.467	930.508	6.3562	C46H66N12O9	C15848	[M+H-H2O]+	BioDeepDB	0.829462	pos	1	2.13565e+07	760112	2.10926e+07	6.38303e+06	1.6617e+06	2.3142e+07	1.10042e+07	9.67548e+06	514533	1.27536e+07	7.88395e+06	2.30732e+06
M313T333	Angustine	313.121	332.798	313.122	3.11999	C20H15N3O	C09032	[M]+	GNPS	0.993207	pos	1	1.2802e+07	7.97209e+06	1.30437e+07	1.32131e+07	1.32127e+07	1.42087e+07	8.64957e+06	6.88236e+06	5.27642e+06	8.33967e+06	6.77511e+06	7.95337e+06
M237T609	Anhalonine	237.123	609.001	237.137	1.58861	C13H19NO3	C16705	[M]+	BioDeepDB	0.734518	pos	1	1.29263e+07	6.57653e+06	7.0123e+06	1.07455e+07	9.70777e+06	6.98448e+06	4.54838e+06	4.71856e+06	6.72745e+06	3.69826e+06	6.29652e+06	2.39775e+07
M255T798	Anhydroglycinol	255.076	798.152	254.058	9.32052	C15H10O4	C10200	[M+H]+	BioDeepDB	0.157	pos	2	563618	871977	516165	894900	890719	1.10428e+06	1.98663e+07	1.74133e+07	1.49484e+07	5.48054e+06	1.06512e+06	1.22808e+07
M409T546	Anhydrotetracycline	409.132	546.231	426.143	6.99246	C22H22N2O7	C02811	[M+H-H2O]+	mzCloud	0.754778	pos	1	2.07492e+07	1.30579e+07	3.23661e+06	9.84778e+06	1.19588e+07	1.43673e+07	3.71049e+06	4.60626e+06	3.68926e+06	1.02785e+07	1.71813e+07	6.88216e+06
M94T424	Aniline	94.0452	423.669	93.0578	3.57198	C6H7N	C00292	[M+H]+	BioDeepDB	0.00432732	pos	2	4.91569e+08	1.88838e+08	7.63867e+08	5.19748e+08	1.23325e+09	1.62825e+09	1.81937e+09	1.75129e+09	1.25632e+09	2.44291e+09	1.84381e+09	9.20297e+08
M368T232	Anilofos	368.035	231.834	367.023	11.6628	C13H19ClNO3PS2	C18394	[M+H]+	BioDeepDB	0.704439	pos	1	2.34124e+07	1.6019e+07	1.9568e+07	1.0722e+06	1.28048e+07	2.17189e+07	399060	744937	562306	595382	709036	1.14508e+06
M202T137	Aniracetam	202.082	136.565	219.089	2.58928	C12H13NO3	C13355	[M+H-H2O]+	GNPS	0.992037	pos	1	6.17559e+07	2.27391e+07	8.89007e+07	3.77184e+07	2.39207e+07	4.40812e+07	1.77202e+07	3.38337e+07	9.81297e+06	2.51596e+07	5.97839e+07	7.61299e+07
M266T471	Anisomycin	266.138	471.17	265.131	2.47202	C14H19NO4	C11281	[M+H]+	BioDeepDB	0.677567	pos	1	2.15983e+07	1.80837e+07	1.04002e+07	2.45381e+07	2.16098e+07	1.25435e+07	1.08776e+07	1.4911e+07	6.22236e+06	7.31651e+06	7.34325e+06	4.05269e+06
M597T834	Annonacin	597.478	833.505	596.465	8.86303	C35H64O7	C20213	[M+H]+	MetaDNA	0.00872586	pos	2	1.92404e+08	1.04309e+08	4.85271e+07	5.94535e+07	2.17472e+08	4.41436e+07	2.44662e+08	1.30506e+08	1.20559e+07	8.65437e+07	7.10489e+07	2.21904e+08
M783T440_2	Ansamitocinoside P-3	783.233	439.578	782.303	5.15415	C37H51ClN2O14	C20139	[M+H]+	BioDeepDB	0.643044	pos	1	4.00905e+06	6.99639e+06	4.53365e+06	6.06066e+06	7.38373e+06	4.12999e+06	3.58837e+06	4.56422e+06	6.81899e+06	5.42056e+06	9.38552e+06	4.42888e+06
M240T374_1	Anserine	240.02	374.007	240.122	9.59569	C10H16N4O3	C01262	[M]-	BioDeepDB	0.84232	neg	1	5.67316e+06	7.12443e+06	1.84575e+06	1.14673e+07	1.09214e+07	5.48713e+06	5.42127e+06	4.94238e+06	1.36061e+06	1.8293e+06	1.21687e+06	1.9003e+06
M386T349	Anthocyanin 3'-O-beta-D-glucoside	386.143	348.85	385.129	17.0703	C21H21O7	C15550	[M+H]+	BioDeepDB	0.872665	pos	1	1.12285e+07	7.14024e+06	7.29493e+06	1.81096e+07	1.26844e+07	7.36588e+06	7.53107e+06	7.45234e+06	3.53006e+06	1.36899e+07	4.44413e+06	1.25537e+07
M481T776	Antibiotic JI-20A	481.274	776.083	481.275	2.19775	C19H39N5O9	C17704	[M]+	BioDeepDB	0.0395203	pos	2	6.72779e+07	6.31019e+07	3.41345e+07	1.1723e+08	1.43025e+08	4.2253e+07	1.29598e+07	1.03746e+07	7.21972e+06	4.90141e+06	2.25643e+06	2.55818e+06
M547T666	Antimycin A1	547.266	666.027	548.273	0.567732	C28H40N2O9	C11339	[M-H]-	MoNA	0.986327	neg	1	4.47234e+06	3.14111e+06	2.3303e+06	2.95922e+06	7.35856e+06	2.19707e+06	899751	1.15744e+06	1.08447e+06	782734	995843	701484
M271T659	Apigenin	271.061	658.632	270.053	0.0410783	C15H10O5	C01477	[M+H]+	BioDeepDB	8.94658e-05	pos	2	4.957e+06	8.12603e+06	3.13745e+06	2.87428e+06	2.9925e+06	1.39597e+06	3.06169e+06	1.69417e+06	898939	4.95731e+06	1.17736e+06	3.12022e+06
M415T582	Apigenin 7-O-beta-D-glucoside	415.1	582.309	432.106	3.94549	C21H20O10	C04608	[M+H-H2O]+	mzCloud	0.634431	pos	1	1.33643e+07	1.76728e+07	1.82891e+07	2.6905e+07	6.24341e+06	4.86582e+06	1.21926e+07	1.25114e+07	7.67025e+06	1.24398e+07	1.05977e+07	1.49098e+07
M547T546	Apiin	547.139	546.217	564.148	2.71676	C26H28O14	C04858	[M+H-H2O]+	BioDeepDB	0.645173	pos	1	1.14967e+07	1.83204e+07	2.04702e+07	7.02855e+06	6.97229e+06	1.82566e+07	4.82373e+07	1.74661e+07	1.54695e+07	4.87558e+06	1.42399e+07	2.09521e+07
M223T290	Apiole	223.097	289.553	222.089	0.161703	C12H14O4	C10429	[M+H]+	BioDeepDB	0.601923	pos	1	3.08482e+07	1.35676e+07	2.3404e+07	2.6143e+07	2.84315e+07	2.4856e+07	1.16391e+07	2.09401e+07	1.68275e+07	1.18891e+07	1.85425e+07	1.11037e+07
M149T697	Apocynin	149.059	697.454	166.063	24.3549	C9H10O3	C11380	[M+H-H2O]+	mzCloud	0.956753	pos	1	3.29601e+08	2.99426e+08	2.17067e+08	3.78153e+08	4.30072e+08	2.60681e+08	2.62649e+08	2.52304e+08	2.88579e+08	3.3645e+08	1.74461e+08	2.10066e+08
M538T834_1	Apramycin sulfate	538.273	833.687	539.28	0.720748	C21H41N5O11	C01555	[M-H]-	MoNA	0.986832	neg	1	6.12518e+07	3.47129e+07	3.98809e+07	6.17759e+07	3.72938e+07	1.62908e+07	3.68321e+06	6.0563e+06	3.74404e+06	4.67119e+06	2.42755e+06	3.28187e+06
M191T447	Aprobarbital	191.086	446.508	210.1	21.7569	C10H14N2O3	C07826	[M-H2O-H]-	MoNA	0.995251	neg	1	4.64372e+06	2.68262e+06	4.8686e+06	2.35442e+06	1.28754e+08	3.17651e+06	1.20128e+07	5.57065e+06	5.26662e+06	3.59197e+06	3.27563e+06	2.9805e+06
M445T839	Arabidiol	445.365	839.26	444.397	2.05244	C30H52O2	C19828	[M+H]+	BioDeepDB	4.93494e-05	pos	2	1.26622e+07	2.30419e+07	1.78722e+07	1.43209e+07	0	0	3.15803e+07	1.28988e+08	5.85136e+07	1.10628e+08	4.89357e+07	6.71126e+07
M313T589_3	Arachidic acid	313.237	589.311	312.303	8.07757	C20H40O2	C06425	[M+H]+	BioDeepDB	0.861708	pos	1	9.01939e+06	1.26095e+06	5.07339e+06	8.03288e+06	1.0472e+07	4.57373e+06	372946	508322	298509	1.02603e+06	1.01191e+06	944298
M303T662	Arachidonate	303.224	661.948	304.24	29.6368	C20H32O2	C00219	[M-H]-	mzCloud	6.24496e-05	neg	2	7.98029e+06	1.6923e+07	2.50387e+06	1.70462e+07	2.5699e+07	1.42151e+07	138238	93168.1	121461	69656.9	1.20039e+06	104340
M272T98	Arbutin	272.094	98.3927	272.09	17.395	C12H16O7	C06186	[M]-	BioDeepDB	0.843537	neg	1	2.10658e+07	9.90304e+06	1.37564e+07	1.33816e+07	1.42929e+07	1.05189e+07	2.06035e+06	1.93403e+06	3.25228e+06	1.71909e+06	3.11175e+06	5.33178e+06
M517T719	Arctiin	517.2	719.223	534.21	5.62416	C27H34O11	C16915	[M+H-H2O]+	mzCloud	0.726058	pos	1	5.75221e+06	3.79823e+06	3.77533e+06	4.8481e+06	3.03617e+06	1.85738e+06	1.89776e+06	1.74682e+06	3.78651e+06	1.56491e+06	2.10584e+06	1.02102e+06
M849T477_1	Arecatannin A1	849.187	477.127	866.206	13.3043	C45H38O18	C17894	[M+H-H2O]+	MoNA	0.999969	pos	1	2.84164e+06	1.92038e+06	2.18514e+06	3.72315e+06	9.6999e+06	413328	1.23323e+06	1.88787e+06	457062	1.38754e+06	895029	993761
M156T99	Arecoline	156.102	99.0018	155.095	1.03971	C8H13NO2	C10129	[M+H]+	BioDeepDB	0.60527	pos	1	6.59482e+07	8.10416e+07	5.57076e+07	8.48828e+07	8.91875e+07	6.74164e+07	4.40876e+07	4.35624e+07	1.55046e+07	4.27379e+07	1.59421e+07	1.65078e+08
M273T484	Argininosuccinic acid	273.122	484.184	290.123	25.5382	C10H18N4O6	C03406	[M+H-H2O]+	MoNA	0.0515255	pos	2	2.46655e+07	9.94276e+06	9.58352e+06	2.03367e+07	1.18576e+07	8.24553e+06	3.09934e+06	4.67608e+06	6.7035e+06	3.40647e+06	7.40375e+06	650941
M446T699	Aripiprazole	446.142	699.081	447.148	3.58512	C23H27Cl2N3O2	C12564	[M-H]-	MoNA	0.717431	neg	1	1.34077e+08	4.5914e+07	1.0806e+08	8.93905e+07	8.14482e+07	6.95083e+07	5.65415e+06	7.59696e+06	1.07995e+07	8.16439e+06	5.21969e+06	3.62707e+06
M340T300	Aristolochic acid	340.05	299.618	341.054	10.1086	C17H11NO7	C08469	[M-H]-	BioDeepDB	0.999681	neg	1	2.84771e+06	3.22707e+06	3.21033e+06	1.01049e+06	2.10585e+06	4.03856e+06	899834	1.1984e+06	1.11974e+06	1.27313e+06	1.01393e+06	589092
M289T477	Aromadendrin	289.071	477.163	288.063	0.248208	C15H12O6	C00974	[M+H]+	BioDeepDB	0.582792	pos	1	2.491e+07	5.88527e+06	8.2218e+06	3.5172e+07	3.67037e+07	1.03522e+07	2.8116e+06	2.98419e+06	5.28246e+06	9.444e+06	7.723e+06	1.10602e+07
M107T31_2	Aromatic aldehyde	107.049	31.1054	106.042	0.692161	C7H6O	C00193	[M+H]+	BioDeepDB	0.582525	pos	1	1.58587e+08	1.9981e+08	1.968e+08	1.83625e+08	2.05133e+08	2.74513e+08	2.21049e+08	2.31077e+08	2.28288e+08	2.47434e+08	1.73459e+08	2.02324e+08
M177T99	Ascorbate	177.039	98.6325	176.032	0.915197	C6H8O6	C00072	[M+H]+	BioDeepDB	0.583583	pos	1	8.49385e+06	4.52615e+06	4.7212e+06	3.31474e+06	2.11379e+06	5.36383e+06	1.02697e+07	1.30301e+07	7.50761e+06	2.10923e+07	9.26234e+06	1.1222e+07
M489T825	Asiatic acid	489.356	824.838	488.35	3.55603	C30H48O5	C08617	[M+H]+	mzCloud	2.42939e-05	pos	2	1.87493e+08	1.61403e+08	1.51547e+08	3.16558e+08	1.86205e+08	1.05136e+08	2.74414e+08	9.31968e+07	5.3469e+07	9.30123e+07	8.63294e+07	1.41255e+08
M561T807	Asparagoside A	561.378	807.258	578.382	6.65999	C33H54O8	C08886	[M+H-H2O]+	MetaDNA	0.0406252	pos	2	4.61515e+07	2.7261e+07	1.6284e+07	2.16112e+07	2.22572e+07	1.43114e+07	2.75686e+07	2.64444e+07	1.34119e+07	1.62277e+07	2.19078e+07	2.12426e+07
M277T398	Aspartame	277.117	397.654	294.122	10.0112	C14H18N2O5	C11045	[M+H-H2O]+	BioDeepDB	0.000218372	pos	2	1.32866e+08	1.15645e+08	1.14537e+08	1.45684e+08	1.37709e+08	1.46297e+08	2.92276e+07	2.59305e+07	2.96646e+07	1.47634e+07	3.30574e+07	1.92861e+07
M316T327	Aspartylglycosamine	316.11	327.284	335.133	13.4695	C12H21N3O8	C04540	[M-H2O-H]-	MetaDNA	0.000623325	neg	2	1.73618e+07	9.72736e+06	4.24163e+06	2.88597e+07	1.61975e+07	2.90358e+07	1.52435e+07	2.46487e+07	1.05957e+07	3.82001e+07	2.3788e+07	2.16098e+07
M413T315	Asperuloside	413.111	314.588	414.116	4.8985	C18H22O11	C09769	[M-H]-	mzCloud	0.805151	neg	1	1.47714e+07	2.94551e+07	1.86066e+07	1.89961e+07	1.12807e+07	1.48356e+07	7.85422e+06	3.12546e+06	931904	3.03625e+06	3.56736e+06	4.43439e+06
M180T709	Aspirin	180.042	709.392	180.042	3.85747	C9H8O4	C01405	[M]-	BioDeepDB	0.712121	neg	1	2.16952e+07	1.73632e+07	5.99964e+06	1.40226e+07	2.3902e+07	7.73647e+06	3.48906e+06	4.49603e+06	3.10618e+06	1.79247e+06	1.01789e+06	2.69413e+06
M579T808	Astaxanthin	579.384	807.658	596.387	8.03522	C40H52O4	C08580	[M+H-H2O]+	BioDeepDB	0.706313	pos	1	1.03391e+07	6.32225e+06	4.51874e+06	1.1086e+07	5.19202e+06	5.59312e+06	2.4916e+06	2.88899e+06	2.45929e+06	2.58925e+06	1.85455e+06	1.93666e+06
M459T580	Astemizole	459.255	579.932	458.248	1.07899	C28H31FN4O	C06832	[M+H]+	mzCloud	0.601767	pos	1	4.86513e+06	880771	652060	1.3271e+07	1.77214e+06	525397	1.68727e+06	1.09724e+06	378996	8.46385e+06	8.0302e+06	1.5706e+06
M431T495_1	Astilbin	431.087	494.714	450.116	25.2232	C21H22O11	C17449	[M-H2O-H]-	mzCloud	0.485468	neg	2	1.63388e+06	5.59674e+06	1.874e+07	2.24918e+06	1.81983e+06	1.36667e+07	2.01642e+07	5.18646e+06	1.01609e+07	2.08916e+07	2.95225e+07	1.63237e+07
M449T516_1	Astragalin	449.104	515.958	448.101	8.47104	C21H20O11	C12249	[M+H]+	BioDeepDB	0.000173311	pos	2	2.8733e+10	2.58434e+10	2.3425e+10	3.48928e+10	3.40702e+10	9.93792e+09	1.7368e+10	1.48917e+10	1.2367e+10	4.78871e+09	1.60138e+10	1.55497e+10
M406T603	Astringin	406.119	602.649	406.126	17.3274	C20H22O9	C10245	[M]+	MoNA	1	pos	1	1.75303e+07	1.70764e+07	1.01148e+07	2.41288e+07	1.00525e+07	1.65264e+07	5.61522e+07	4.00792e+07	3.44838e+07	1.13153e+08	3.3925e+07	7.89606e+07
M230T95_1	Asulam	230.038	95.3444	230.036	10.2984	C8H10N2O4S	C18350	[M]-	MoNA	0.999716	neg	1	2.45207e+06	1.99414e+06	2.41499e+06	1.75018e+06	6.76914e+06	4.95683e+06	1.0755e+07	9.81536e+06	1.11854e+07	9.64389e+06	1.25793e+07	9.14237e+06
M202T61	Asymmetric dimethylarginine	202.143	61.3256	202.143	1.2361	C8H18N4O2	C03626	[M]+	BioDeepDB	0.612724	pos	1	1.16716e+07	2.3346e+07	3.62102e+07	1.43069e+07	1.66405e+07	5.40055e+07	3.15723e+07	4.42466e+07	1.31464e+07	4.26313e+07	2.44656e+07	3.96124e+07
M360T588	Atalaphylline	360.161	587.678	379.178	2.88921	C23H25NO4	C10645	[M-H2O-H]-	MoNA	0.992714	neg	1	1.08453e+07	9.69294e+06	5.25956e+06	1.49501e+07	1.44411e+07	5.28587e+06	6.13685e+06	7.79642e+06	4.03785e+06	4.01549e+06	4.4001e+06	5.62653e+06
M558T794	Atorvastatin	558.251	794.307	558.253	3.36377	C33H35FN2O5	C06834	[M]+	BioDeepDB	0.640313	pos	1	1.07041e+07	3.83321e+06	370527	3.66207e+06	0	8.98967e+06	1.83693e+07	2.50202e+06	2.75206e+06	6.3863e+06	88228.5	1.96455e+06
M347T600	Atovaquone	347.084	600.175	366.102	0.437078	C22H19ClO3	C06835	[M-H2O-H]-	BioDeepDB	0.759934	neg	1	6.18883e+07	4.05291e+07	3.24224e+07	7.79281e+07	8.37444e+07	3.49361e+07	7.65139e+06	7.63511e+06	4.68742e+06	9.11996e+06	3.5787e+06	6.68054e+06
M507T715	ATP	507.268	714.525	506.996	9.899	C10H16N5O13P3	C00002	[M]+	BioDeepDB	0.838737	pos	1	3.54976e+07	5.91933e+07	6.89368e+07	4.50096e+07	1.0074e+07	5.08756e+06	3.10837e+06	5.5403e+07	6.19508e+06	4.41792e+06	6.17401e+06	4.25428e+06
M194T384_2	Atraton	194.138	383.715	211.143	10.8073	C9H17N5O	C19098	[M+H-H2O]+	MoNA	0.999795	pos	1	2.23302e+07	1.99911e+07	1.8391e+07	1.88052e+07	2.16638e+07	2.32003e+07	1.11899e+07	9.57345e+06	6.74094e+06	4.33477e+06	1.13934e+07	1.2151e+07
M216T448	Atrazine	216.102	448.495	215.094	2.13761	C8H14ClN5	C06551	[M+H]+	mzCloud	0.620531	pos	1	6.39803e+07	2.65822e+07	1.73076e+07	3.35844e+08	1.37637e+08	1.31077e+07	3.04788e+07	2.00944e+07	7.19002e+06	6.29611e+06	1.21127e+07	1.09943e+07
M346T90	Aucubin	346.125	89.5468	346.126	4.68569	C15H22O9	C09771	[M]-	MoNA	0.724584	neg	1	1.315e+07	9.9522e+06	1.11848e+07	3.34788e+06	1.68867e+07	3.36029e+06	9.58918e+06	1.00219e+07	992132	1.60978e+07	883751	1.50653e+07
M286T570_2	Aureusidin	286.069	569.691	286.048	0.348972	C15H10O6	C08576	[M-H2O+NH4]+	BioDeepDB	0.743561	pos	1	6.09997e+06	4.98131e+06	5.5113e+06	2.46208e+06	5.1215e+06	6.23551e+06	6.49553e+06	3.72327e+06	7.17271e+06	7.4152e+06	1.01378e+07	5.17977e+06
M291T216	Aurin	291.104	216.198	290.094	2.19563	C19H14O3	C14213	[M+H]+	BioDeepDB	0.00285722	pos	2	2.24355e+07	1.40616e+07	1.95454e+07	7.02831e+07	3.88282e+07	1.59494e+07	1.01623e+08	1.60791e+08	6.54398e+07	3.50026e+08	7.07348e+07	3.64156e+08
M584T814	Avermectin A1b aglycone	584.351	814.179	584.335	8.91077	C34H48O8	C11964	[M-H2O+NH4]+	BioDeepDB	0.697941	pos	1	8.41552e+06	6.01433e+07	6.31477e+07	1.24954e+07	4.41591e+07	1.74821e+07	2.70932e+07	4.0017e+06	2.03368e+06	1.53815e+06	1.21745e+06	1.20777e+06
M570T576	Avermectin B1b aglycone	570.339	576.299	570.319	1.69477	C33H46O8	C11963	[M-H2O+NH4]+	BioDeepDB	2.94074e-09	pos	2	2.9525e+07	2.28711e+07	3.33536e+07	4.2647e+07	7.7851e+07	3.42548e+07	1.81832e+07	9.87309e+06	6.13411e+06	1.76642e+07	4.0241e+06	1.87866e+07
M225T123	Azacitidine	225.062	123.316	244.081	3.72045	C8H12N4O5	C11262	[M-H2O-H]-	BioDeepDB	0.687005	neg	1	5.95784e+08	3.8567e+08	4.96096e+08	4.55455e+08	8.23995e+08	3.4303e+08	2.03578e+08	2.31187e+08	1.68859e+08	3.60573e+08	2.16507e+08	1.29906e+08
M703T614_2	Azadirachtin A	703.256	614.219	720.263	0.713452	C35H44O16	C08748	[M+H-H2O]+	BioDeepDB	0.986808	pos	1	1.29897e+08	2.00851e+08	1.48156e+08	1.64167e+08	2.80109e+08	6.31671e+08	8.29209e+08	1.4075e+08	3.38275e+08	3.54257e+08	3.41749e+08	5.7739e+08
M315T505	Azaleatin	315.057	504.933	316.058	20.2166	C16H12O7	C10022	[M-H]-	MetaDNA	0.0133379	neg	2	8.07483e+06	2.15719e+06	5.30947e+06	1.45863e+07	1.61712e+07	3.09307e+06	2.18125e+06	1.83503e+06	1.74347e+06	5.34734e+06	1.75558e+06	1.80592e+06
M324T107	Azamethiphos	323.972	107.031	323.974	5.55166	C9H10ClN2O5PS	C18702	[M]+	BioDeepDB	0.99706	pos	1	6.59715e+06	7.29514e+06	5.80717e+06	5.27287e+06	6.88703e+06	5.91323e+06	6.99863e+06	8.1569e+06	1.61261e+07	1.87279e+07	1.63346e+07	1.26037e+07
M260T209_2	Azathioprine	260.031	209.052	277.038	0.325158	C9H7N7O2S	C06837	[M+H-H2O]+	GNPS	0.589026	pos	1	5.36255e+06	5.30924e+06	6.52863e+06	5.31e+06	4.18552e+06	6.83327e+06	4.40688e+06	8.02474e+06	6.16631e+06	2.56027e+06	3.4777e+06	7.2992e+06
M187T295	Azelaic acid	187.101	295.275	188.105	1.93415	C9H16O4	C08261	[M-H]-	BioDeepDB	0.00597497	neg	2	1.53853e+08	4.67727e+07	1.27135e+08	1.71462e+08	1.69579e+08	5.57623e+07	8.51718e+07	3.75417e+07	2.31928e+07	3.84393e+07	8.81313e+07	8.62019e+07
M364T742	Azelastine	364.155	741.798	381.161	5.71202	C22H24ClN3O	C07768	[M+H-H2O]+	BioDeepDB	0.705605	pos	1	1.98001e+06	5.3817e+06	5.86281e+06	4.73896e+06	6.16617e+06	5.47171e+06	35537	108160	0	75479.8	0	105079
M318T164	Azinphos-methyl	318.011	163.633	317.006	5.21807	C10H12N3O3PS2	C11018	[M+H]+	BioDeepDB	0.996663	pos	1	1.32431e+07	1.49461e+07	3.51749e+07	9.98395e+06	9.0078e+06	1.66178e+07	3.81679e+07	4.47416e+07	2.75611e+07	4.30432e+07	5.51218e+07	4.21434e+07
M444T708	Azlocillin	444.134	707.797	461.137	11.0485	C20H23N5O6S	C06839	[M+H-H2O]+	BioDeepDB	0.789768	pos	1	7.54551e+06	1.59449e+06	7.60311e+06	661224	646338	5.34581e+06	1.77311e+06	825793	770476	1.79323e+06	2.87857e+06	682838
M403T641	Azoxystrobin	403.115	641.013	403.117	4.33368	C22H17N3O5	C18558	[M]+	mzCloud	0.74332	pos	1	1.73244e+06	3.12965e+06	3.04536e+06	2.24548e+06	1.71095e+06	3.96086e+06	889978	800154	569084	2.27207e+06	1.74071e+06	730835
M465T737_2	Bacampicillin	465.149	736.629	465.157	17.063	C21H27N3O7S	C08122	[M]+	BioDeepDB	0.821902	pos	1	1.54427e+08	1.24607e+08	1.29765e+08	1.73213e+08	2.91596e+08	2.60608e+08	5.398e+07	6.44655e+07	7.5662e+07	5.12231e+07	8.07483e+07	9.95525e+07
M196T365	Baclofen	196.049	365.217	213.056	4.62556	C10H12ClNO2	C06841	[M+H-H2O]+	BioDeepDB	0.657144	pos	1	2.02608e+06	1.56818e+06	1.72125e+06	2.7688e+06	2.53657e+06	1.99557e+06	2.40393e+06	2.67766e+06	2.7614e+06	2.37199e+06	1.10552e+06	2.45255e+06
M323T532	BADGE	323.158	531.687	340.168	5.31785	C21H24O4	C14348	[M+H-H2O]+	mzCloud	0.777644	pos	1	7.37549e+06	4.33804e+06	3.54449e+06	1.32509e+07	9.58675e+06	4.42586e+06	50420.5	34446.2	126157	285124	258737	294257
M447T481	Baicalin	447.09	481.233	446.085	4.39818	C21H18O11	C10025	[M+H]+	mzCloud	0.668028	pos	1	1.18836e+07	1.23618e+07	1.15845e+07	1.48982e+07	1.63529e+07	1.46584e+07	4.64007e+06	8.09892e+06	5.19548e+06	2.28312e+06	5.43372e+06	9.348e+06
M111T209	Barbituric acid	111.015	209.014	128.022	6.3319	C4H4N2O3	C00813	[M+H-H2O]+	BioDeepDB	0.997849	pos	1	1.74905e+07	1.75149e+07	9.43835e+06	1.4117e+07	5.76879e+06	1.79376e+07	2.00732e+07	1.5071e+07	1.81799e+07	1.02041e+07	1.50822e+07	2.10777e+07
M503T759	Beclometasone dipropionate	503.214	759.253	520.223	3.17226	C28H37ClO7	C07813	[M+H-H2O]+	GNPS	0.665075	pos	1	4.07559e+07	2.78544e+07	2.57866e+07	2.21069e+07	1.9582e+07	2.1868e+07	3.65571e+06	1.06946e+07	8.72856e+06	1.97702e+07	1.74353e+07	2.81345e+06
M424T649	Benazepril	424.2	648.666	424.2	1.04789	C24H28N2O5	C06843	[M]+	BioDeepDB	0.728493	pos	1	5.65093e+06	4.67838e+06	7.4158e+06	5.60537e+06	4.21732e+06	3.52455e+06	1.57224e+06	1.12806e+06	712324	1.3203e+06	1.73442e+06	1.1068e+06
M416T572	Bendroflumethiazide	416.077	571.666	421.038	12.6772	C15H14F3N3O4S2	C07758	[M-H]-	BioDeepDB	0.91104	neg	1	1.04874e+07	9.37927e+06	8.51571e+06	1.73042e+07	2.03157e+07	1.00245e+07	4.51285e+06	1.29386e+06	818934	3.88587e+06	779154	4.38074e+06
M410T518_2	Benfuracarb	410.185	518.107	410.188	7.28273	C20H30N2O5S	C11073	[M]+	BioDeepDB	0.646297	pos	1	3.44279e+07	2.08928e+07	1.55206e+07	5.38462e+07	2.91683e+07	1.96311e+07	1.72897e+07	4.22382e+07	1.72689e+07	3.20901e+07	2.11804e+07	3.71116e+06
M290T836	Benomyl	290.144	836.365	290.138	20.3171	C14H18N4O3	C10896	[M]+	BioDeepDB	0.76633	pos	1	6.37226e+06	6.94914e+06	8.21774e+06	3.0796e+06	5.74688e+06	4.86535e+06	1.56792e+07	3.34767e+07	1.6637e+07	3.17635e+07	184550	3.0978e+07
M393T284	Bensulfuron-methyl	393.081	283.928	410.09	3.68547	C16H18N4O7S	C10937	[M+H-H2O]+	mzCloud	0.710177	pos	1	6.22993e+07	6.40287e+07	5.72475e+07	5.28197e+07	5.20231e+07	6.65379e+07	4.31032e+07	3.66076e+07	4.18296e+07	3.67124e+07	4.77129e+07	4.69186e+07
M397T353	Bensulide	397.058	352.524	397.06	6.75838	C14H24NO4PS3	C18703	[M]+	mzCloud	0.81716	pos	1	204133	562988	7.02649e+06	0	361839	2.60522e+06	3.81922e+06	1.19534e+06	2.82279e+06	3.65804e+06	4.78091e+06	3.11897e+06
M362T450	Benthiavalicarb isopropyl	362.132	449.673	381.152	5.73193	C18H24FN3O3S	C18415	[M-H2O-H]-	MoNA	0.997259	neg	1	2.90216e+07	2.38019e+07	2.71232e+07	3.67327e+07	3.39029e+07	2.61961e+07	2.82218e+07	3.59023e+07	1.40606e+07	2.9949e+07	1.29781e+07	1.38535e+07
M107T781	Benzaldehyde	107.049	781.179	106.042	0.717264	C7H6O	C00261	[M+H]+	BioDeepDB	8.68842e-11	pos	2	3.02128e+08	2.5458e+08	3.61524e+08	1.49151e+08	1.93702e+08	4.50206e+08	1.08955e+08	1.78498e+08	2.46488e+08	1.85233e+08	1.24489e+08	1.73188e+08
M122T416	Benzamide	122.06	416.404	121.053	2.66011	C7H7NO	C09815	[M+H]+	BioDeepDB	0.221798	pos	2	1.92129e+09	9.6891e+08	8.46973e+08	2.26209e+09	2.42772e+09	7.54003e+08	6.36647e+08	5.99251e+08	4.65815e+08	7.5006e+08	3.60404e+08	5.6906e+08
M307T798	Benzatropine	307.191	797.577	307.194	9.66481	C21H25NO	C06846	[M]+	BioDeepDB	0.701133	pos	1	3.03026e+07	2.58832e+07	1.42385e+07	1.94469e+07	6.13737e+07	1.48302e+07	1.30377e+07	4.68428e+06	4.18857e+06	1.39166e+07	2.75136e+06	2.86522e+06
M117T269_2	Benzimidazole	117.046	268.743	118.053	1.56551	C7H6N2	C02009	[M-H]-	MoNA	0.989401	neg	1	5.93571e+06	4.12464e+07	4.58429e+06	6.86258e+06	7.51523e+06	2.2114e+06	4.03435e+07	3.46662e+07	3.28781e+07	3.09914e+07	2.97295e+07	3.28252e+07
M123T47	Benzoate	123.044	47.2309	122.037	2.50429	C7H6O2	C00180	[M+H]+	BioDeepDB	1.59055e-15	pos	2	1.51507e+08	4.00019e+07	4.77714e+08	4.16068e+08	1.64192e+08	1.72486e+08	4.39282e+08	1.37635e+09	5.97742e+08	1.47202e+08	4.64222e+08	1.49558e+08
M165T650	Benzocaine	165.081	650.166	165.079	9.26469	C9H11NO2	C07527	[M]+	MoNA	0.819006	pos	1	5.67523e+06	6.6347e+06	6.25066e+06	9.73654e+06	5.3174e+06	5.08675e+06	3.11997e+06	8.80545e+06	3.09617e+06	8.60372e+06	3.20082e+06	3.01349e+06
M413T732	Benzofenap	413.078	731.911	430.085	0.718469	C22H20Cl2N2O3	C18555	[M+H-H2O]+	MoNA	0.660336	pos	1	9.77976e+06	9.88347e+06	1.31828e+07	6.58217e+06	1.34539e+07	9.05897e+06	1.38521e+07	1.39052e+07	1.21971e+07	1.36715e+07	1.47505e+07	1.30058e+07
M193T82_2	Benzoin	193.064	82.3582	212.084	7.89406	C14H12O2	C01408	[M-H2O-H]-	MoNA	0.998934	neg	1	1.25166e+07	5.19001e+08	4.95379e+08	6.50617e+08	6.98482e+08	5.13997e+08	3.27474e+08	3.96947e+08	3.21587e+08	2.84701e+08	3.0779e+08	2.73853e+08
M203T80	Benzoyl phosphate	203.014	80.426	202.003	16.6904	C7H7O5P	C06206	[M+H]+	BioDeepDB	0.999999	pos	1	6.43676e+06	7.55595e+06	7.96379e+06	7.71022e+06	7.84706e+06	8.54653e+06	8.07749e+06	7.81448e+06	7.51919e+06	7.50098e+06	7.96512e+06	8.09496e+06
M872T735_1	Benzoyl-CoA	872.162	734.848	871.141	15.0738	C28H40N7O17P3S	C00512	[M+H]+	BioDeepDB	0.805883	pos	1	2.38115e+06	2.68531e+06	1.13019e+06	912036	1.32891e+06	529700	635571	807771	3.68405e+06	2.20629e+06	2.73513e+06	4.66523e+06
M290T455	Benzoylecgonine	290.138	455.323	289.131	3.85476	C16H19NO4	C10847	[M+H]+	mzCloud	0.63384	pos	1	1.70329e+07	1.8238e+07	7.83506e+06	4.8121e+07	4.1837e+07	6.48047e+06	937148	4.75143e+06	1.8486e+06	853888	1.53687e+06	648665
M109T665	Benzyl alcohol	109.065	664.658	108.058	0.719332	C7H8O	C00556	[M+H]+	MoNA	0.986827	pos	1	6.2395e+07	4.90046e+07	5.22833e+07	8.51153e+07	8.31686e+07	4.8853e+07	2.0442e+07	2.21945e+07	1.84771e+07	1.65615e+07	1.88781e+07	1.5728e+07
M213T715	Benzyl Benzoate	213.091	715.437	212.084	1.51443	C14H12O2	C12537	[M+H]+	MoNA	0.681453	pos	1	3.81517e+06	3.69129e+06	4.36664e+06	1.12886e+07	1.14976e+07	5.14014e+06	3.44108e+06	1.92332e+06	2.29154e+06	2.04743e+06	2.78612e+06	3.02268e+06
M149T163	Benzyl isothiocyanate	149.032	163.459	149.03	12.5667	C8H7NS	C03098	[M]+	MoNA	0.745012	pos	1	1.02089e+07	8.65368e+06	1.1426e+07	1.11694e+07	9.17887e+06	1.12266e+07	3.01508e+07	2.80021e+07	1.72794e+07	2.30573e+07	3.00096e+07	2.11411e+07
M106T381	Benzylamine	106.068	380.969	107.073	12.5302	C7H9N	C15562	[M-H]-	BioDeepDB	0.823866	neg	1	4.4014e+06	2.76035e+06	2.00079e+06	3.66116e+06	3.20899e+06	1.37391e+06	2.02062e+06	2.26314e+06	2.167e+06	186759	1.04352e+06	1.0334e+06
M367T810_2	Bepridil	367.273	809.802	366.267	2.6119	C24H34N2O	C06847	[M+H]+	BioDeepDB	0.621411	pos	1	1.2072e+07	1.80468e+07	9.59429e+06	3.59215e+07	2.92783e+07	1.39429e+07	2.3457e+06	2.87159e+06	1.62616e+06	2.40936e+06	2.0174e+06	5.0806e+06
M589T624	Berbamine	589.274	624.152	608.289	5.94077	C37H40N2O6	C09357	[M-H2O-H]-	MoNA	0.997477	neg	1	1.23917e+07	9.43255e+06	2.20326e+06	1.09192e+07	2.74478e+07	1.84231e+06	0	0	0	53792.8	0	0
M319T746_1	Berberine	319.118	746.372	336.124	5.01638	C20H18NO4	C00757	[M+H-H2O]+	BioDeepDB	0.668839	pos	1	3.43472e+06	2.46362e+06	3.87625e+06	3.11861e+06	2.36209e+06	1.31869e+06	81157.7	79508.1	247531	3.69174e+06	0	91665.6
M328T530	Bergenin	328.075	529.8	328.079	14.3372	C14H16O9	C09919	[M]+	MoNA	0.999988	pos	1	7.37714e+06	3.08448e+07	2.98961e+07	2.30906e+07	6.93302e+06	3.00938e+07	3.37834e+07	3.74971e+07	3.55991e+07	5.69079e+06	2.34505e+07	2.87763e+07
M503T486_1	beta-1,2-Mannotriose	503.164	486.127	504.169	3.80989	C18H32O16	C21454	[M-H]-	MetaDNA	0.0523725	neg	2	7.55102e+07	4.50727e+07	3.30647e+07	3.66995e+07	5.10509e+07	2.71371e+07	7.30428e+06	2.54868e+07	1.91961e+07	3.17909e+07	1.03864e+07	1.75558e+07
M90T511	beta-Alanine	90.055	511.458	89.0477	0.101503	C3H7NO2	C00099	[M+H]+	BioDeepDB	0.577313	pos	1	3.96862e+07	1.78245e+08	3.7301e+07	4.03735e+07	4.21827e+07	1.72837e+08	2.109e+07	1.66607e+07	5.37453e+07	6.10605e+07	5.83073e+07	1.44556e+07
M245T444	beta-Alanyl-L-arginine	245.157	444.399	245.149	29.4637	C9H19N5O3	C05340	[M]+	BioDeepDB	0.0102649	pos	2	6.53642e+06	1.50224e+07	1.7516e+06	2.99072e+07	1.92619e+07	8.76103e+06	2.15532e+06	1.84662e+06	2.66275e+06	2.64065e+06	2.66608e+06	246232
M217T322	beta-Alanyl-L-lysine	217.154	322.131	217.143	2.03222	C9H19N3O3	C05341	[M]+	BioDeepDB	1.25681e-15	pos	2	6.30066e+08	4.81313e+08	4.87475e+08	8.6883e+08	7.83021e+08	5.13581e+08	7.46822e+07	7.23711e+07	7.54559e+07	4.51419e+07	7.72003e+07	5.08386e+07
M168T805	Beta-Carboline	168.069	805.47	168.069	2.98771	C11H8N2	C20157	[M]-	MoNA	0.628377	neg	1	2.87712e+07	4.69161e+07	5.67001e+07	1.06783e+07	5.66514e+07	8.12844e+07	7.76413e+07	7.47217e+07	1.20255e+07	3.74733e+07	8.35776e+06	8.70437e+07
M536T567	beta-Carotene	536.166	566.735	536.438	0.809232	C40H56	C02094	[M]+	BioDeepDB	0.722534	pos	1	7.86802e+06	4.32546e+06	1.0225e+07	1.87911e+07	8.78868e+06	8.73171e+06	1.5148e+06	4.83328e+06	3.76271e+06	1.46054e+06	3.33966e+06	1.09541e+06
M204T792	beta-Caryophyllene	204.182	791.812	204.188	26.108	C15H24	C09629	[M]+	BioDeepDB	0.807531	pos	1	6.01256e+07	9.94184e+07	1.28674e+08	1.25067e+07	1.40421e+08	1.50494e+08	8.52679e+07	4.95302e+07	6.39419e+07	5.93777e+07	4.37935e+07	4.44541e+07
M553T823_2	beta-Cryptoxanthin	553.427	823.402	552.433	23.7707	C40H56O	C08591	[M+H]+	BioDeepDB	2.55238e-07	pos	2	9.15914e+08	6.29005e+08	5.18166e+08	2.00125e+09	1.97491e+09	3.52502e+08	1.95606e+07	5.94647e+07	2.64074e+07	2.7148e+07	2.36802e+07	2.2223e+07
M205T792_2	beta-Cubebene	205.195	791.927	204.188	0.45616	C15H24	C09648	[M+H]+	BioDeepDB	0.58297	pos	1	2.29032e+08	2.028e+08	2.65253e+08	5.04139e+07	1.97171e+08	2.91147e+08	1.76025e+08	1.14055e+08	1.43411e+08	1.05408e+08	9.78984e+07	1.82498e+08
M161T166	beta-D-Fructose	161.045	165.856	180.063	2.7107	C6H12O6	C02336	[M-H2O-H]-	mzCloud	0.678533	neg	1	2.1406e+08	8.48183e+08	1.93091e+08	2.36901e+08	2.43159e+08	5.23531e+08	4.1569e+08	4.61551e+08	9.81289e+08	1.51397e+08	2.49918e+08	3.9731e+08
M261T548	Beta-D-Fructose 6-phosphate	261.037	548.15	260.03	1.53851	C6H13O9P	C05345	[M+H]+	BioDeepDB	0.646918	pos	1	3.75784e+07	3.20571e+07	4.21757e+07	2.19463e+07	3.09437e+07	1.2244e+07	140819	224604	325093	1.2467e+07	7.82431e+06	361166
M327T639	beta-D-Galactosyl-(1->4)-L-rhamnose	327.121	639.094	326.121	3.177	C12H22O10	C19758	[M+H]+	BioDeepDB	0.635153	pos	1	1.2136e+07	1.21445e+07	2.2699e+06	9.74207e+06	1.30788e+07	2.78806e+06	1.68135e+07	1.09615e+07	4.9013e+06	1.44439e+07	1.63879e+07	9.52822e+06
M180T349	beta-D-Glucosamine	180.087	348.517	179.079	0.268274	C6H13NO5	C08349	[M+H]+	BioDeepDB	0.596862	pos	1	5.01752e+07	5.21294e+07	3.51342e+07	7.1346e+07	6.78454e+07	3.52929e+07	1.73229e+07	2.28348e+07	1.26301e+07	1.89887e+07	2.69353e+07	1.46761e+07
M261T31_1	Beta-D-Glucose 6-phosphate	261.058	31.2272	260.03	0.442651	C6H13O9P	C01172	[M+H]+	BioDeepDB	0.623068	pos	1	3.65961e+06	4.61196e+06	4.14332e+06	3.7989e+06	3.96384e+06	4.65273e+06	3.77999e+06	4.349e+06	4.52343e+06	6.82289e+06	3.62644e+06	4.24131e+06
M171T80	Beta-Glycerophosphoric acid	171.009	79.701	172.014	16.4815	C3H9O6P	C02979	[M-H]-	MoNA	0.00175767	neg	2	1.38453e+08	1.79434e+08	1.67133e+08	2.72428e+08	1.70528e+08	1.83229e+08	3.19146e+08	3.62804e+08	3.57659e+08	4.39212e+08	3.97526e+08	4.84634e+08
M131T98_1	Beta-Guanidinopropionic acid	131.07	98.4868	131.07	4.98516	C4H9N3O2	C03065	[M]+	BioDeepDB	0.631252	pos	1	1.31655e+08	1.23675e+08	1.15373e+08	1.64618e+08	1.67613e+08	1.41909e+08	1.43264e+08	1.29478e+08	1.18241e+08	1.50779e+08	1.4549e+08	1.3085e+08
M360T91	beta-Lactose	360.149	91.0094	342.116	4.01358	C12H22O11	C01970	[M+NH4]+	BioDeepDB	0.616364	pos	1	2.23284e+09	1.39309e+09	1.5301e+09	1.57655e+09	2.51372e+09	1.37905e+09	8.51547e+08	9.55113e+08	8.6003e+08	7.88476e+08	6.22907e+08	8.0311e+08
M130T703	Beta-Leucine	130.088	703.372	131.095	5.64628	C6H13NO2	C02486	[M-H]-	BioDeepDB	0.0015841	neg	2	1.4356e+08	4.93563e+08	9.75426e+08	2.05501e+08	3.58864e+08	3.17468e+08	1.44794e+08	3.25759e+08	4.40354e+08	4.18342e+08	1.89616e+08	2.94412e+08
M220T87	beta-N-Acetylglucosamine	220.087	87.4962	221.09	19.5948	C8H15NO6	C03878	[M-H]-	BioDeepDB	0.0368015	neg	2	2.9106e+08	2.08804e+08	2.49701e+08	2.86724e+08	3.51163e+08	2.07255e+08	1.61586e+08	1.77502e+08	9.86451e+07	1.63332e+08	8.82663e+07	1.47556e+08
M543T598	beta-Rhodomycin	543.219	598.168	543.21	15.9748	C28H33NO10	C18642	[M]+	BioDeepDB	0.751991	pos	1	2.34488e+07	1.63895e+07	1.29656e+07	3.57483e+07	2.32835e+07	1.46355e+07	3.09081e+06	4.04744e+06	2.60434e+06	7.16018e+06	4.57329e+06	3.07317e+06
M117T770	Betaine	116.929	770.378	117.079	15.3352	C5H11NO2	C00719	[M]-	BioDeepDB	2.50408e-12	neg	2	3.56401e+09	1.71454e+09	3.96446e+09	8.23325e+08	8.22757e+08	2.09589e+08	1.51611e+08	1.61244e+09	5.39069e+09	4.63891e+09	4.42699e+09	3.66096e+09
M102T430	Betaine aldehyde	102.091	430.173	102.092	1.2995	C5H12NO	C00576	[M+H]+	BioDeepDB	0.587427	pos	1	5.27304e+07	6.71377e+07	6.22432e+07	6.6675e+07	8.02538e+07	5.92997e+07	7.20571e+07	6.33758e+07	6.39787e+07	5.7583e+07	7.12524e+07	1.35599e+08
M373T795	Betamethasone	373.172	794.515	392.2	26.0293	C22H29FO5	C06848	[M-H2O-H]-	BioDeepDB	0.840177	neg	1	1.13684e+07	5.34613e+06	8.96175e+06	6.60244e+06	1.09427e+07	5.40296e+06	907298	470707	1.83967e+06	1.08075e+06	826338	718862
M533T458	Betanin	533.139	458.088	550.144	4.89085	C24H26N2O13	C08540	[M+H-H2O]+	BioDeepDB	0.704211	pos	1	1.2769e+07	1.09818e+07	5.47141e+07	1.23885e+07	1.18021e+07	3.02966e+07	3.93859e+07	5.91635e+07	4.75312e+07	4.75665e+07	2.28226e+07	3.53876e+07
M442T838	Betulin	442.373	838.331	442.381	17.2185	C30H50O2	C08618	[M]+	BioDeepDB	0.76533	pos	1	1.04139e+07	1.46875e+07	1.27214e+07	9.56636e+06	1.07919e+07	1.46851e+07	3.69454e+07	1.53741e+07	0	0	0	0
M439T821	Betulinic acid	439.352	821.385	456.36	2.14353	C30H48O3	C08619	[M+H-H2O]+	GNPS	0.608517	pos	1	1.82276e+08	9.72402e+08	1.63045e+08	1.1105e+08	1.12896e+08	1.96989e+08	6.66846e+08	1.27078e+08	1.26266e+08	4.00601e+07	6.02224e+07	1.20631e+08
M324T761	Bialaphos	324.13	761.174	323.125	5.72073	C11H22N3O6P	C06457	[M+H]+	mzCloud	0.753874	pos	1	7.16928e+06	2.1344e+06	7.78809e+06	804475	302281	7.45489e+06	1.18589e+06	7.51769e+06	1.07751e+06	1.3201e+07	866702	1.20912e+07
M411T382	Bicalutamide	411.048	382.493	430.061	12.5723	C18H14F4N2O4S	C08160	[M-H2O-H]-	GNPS	0.988177	neg	1	6.65856e+06	4.89332e+06	1.50135e+06	8.03966e+06	2.70367e+06	6.23928e+06	6.96169e+06	6.36257e+06	3.74065e+06	9.64981e+06	3.31241e+06	1.01255e+07
M348T600	Bicuculline	348.088	599.903	367.106	1.11527	C20H17NO6	C09364	[M-H2O-H]-	MoNA	0.988077	neg	1	1.16683e+07	6.28965e+06	3.81137e+06	1.30925e+07	1.42517e+07	4.67536e+06	247704	152136	104884	1.05451e+06	42745.7	48038.3
M584T750	Bilirubin	584.264	749.856	584.264	0.854391	C33H36N4O6	C00486	[M]+	BioDeepDB	0.618315	pos	1	8.81375e+06	3.66085e+06	7.6755e+06	2.03006e+06	7.13192e+06	1.85489e+06	1.3436e+06	294113	54179.1	285440	641108	250837
M583T742	Biliverdin	583.256	742.117	582.248	1.67138	C33H34N4O6	C00500	[M+H]+	BioDeepDB	1.72894e-29	pos	2	1.17685e+07	7.33397e+06	1.28363e+07	1.12755e+07	8.05727e+06	7.38898e+06	4.33425e+06	1.93837e+06	9.57786e+06	1.12747e+07	6.52726e+06	9.49616e+06
M309T762	Bilobalide A	309.089	761.69	326.1	12.9351	C15H18O8	C07605	[M+H-H2O]+	BioDeepDB	0.00576077	pos	2	1.40055e+07	1.32217e+07	3.18987e+06	5.18766e+06	6.54656e+06	4.06643e+06	944341	1.12772e+06	945360	1.16014e+06	985800	1.68464e+06
M299T797	Bilobol	299.229	796.727	318.256	29.8472	C21H34O2	C10770	[M-H2O-H]-	MoNA	0.858938	neg	1	8.4058e+06	1.48214e+07	7.68264e+06	1.58089e+07	1.66396e+07	6.55438e+06	4.79122e+06	2.5051e+06	1.22426e+06	4.13676e+06	2.38331e+06	7.60021e+06
M283T663_1	Biochanin A	283.067	663.386	284.068	20.9687	C16H12O5	C00814	[M-H]-	MoNA	0.00109179	neg	2	5.70636e+06	5.62848e+06	6.54286e+06	7.04629e+06	7.93461e+06	4.31016e+06	3.1368e+06	2.91945e+06	2.00432e+06	2.66517e+06	2.36529e+06	3.04616e+06
M533T627_2	Biochanin A 7-(6-malonylglucoside)	533.128	626.677	532.122	0.903584	C25H24O13	C12625	[M+H]+	BioDeepDB	0.632397	pos	1	3.92701e+08	2.89534e+08	2.77186e+08	4.50432e+08	4.3803e+08	2.86166e+08	1.59702e+08	1.62607e+08	8.74255e+07	2.03294e+08	1.51637e+08	2.14203e+08
M373T512	Biocytin	373.182	511.766	372.183	22.6677	C16H28N4O4S	C05552	[M+H]+	mzCloud	0.000692643	pos	2	3.31902e+07	2.6773e+07	2.19309e+07	3.11809e+07	3.45704e+07	1.75832e+07	1.59359e+07	5.59445e+06	6.2842e+06	9.18314e+06	6.88615e+06	1.31467e+06
M237T236	Biopterin	237.086	235.938	237.086	0.67641	C9H11N5O3	C06313	[M]+	BioDeepDB	0.600413	pos	1	2.45432e+08	1.55906e+08	1.80748e+08	3.60455e+08	2.69605e+08	1.59371e+08	5.29519e+07	6.12515e+07	2.58529e+07	4.1651e+07	5.18705e+07	4.50894e+07
M339T356	Bioresmethrin	339.197	356.488	338.188	5.74567	C22H26O3	C16810	[M+H]+	mzCloud	0.79864	pos	1	8.85174e+06	6.04113e+06	4.76676e+06	3.94997e+07	2.24335e+07	7.48267e+06	7.48865e+06	1.16355e+07	2.91743e+06	4.2642e+06	1.90626e+06	5.77466e+06
M243T394	Biotin	243.083	393.629	244.088	7.86885	C10H16N2O3S	C00120	[M-H]-	BioDeepDB	0.483326	neg	2	4.62517e+07	1.61126e+07	1.04116e+07	7.78675e+07	6.41006e+07	1.06562e+07	3.90203e+06	2.84105e+06	2.82018e+06	2.89743e+06	4.37968e+06	9.39484e+06
M573T284	Biotinyl-5'-AMP	573.142	284.03	573.141	2.94685	C20H28N7O9PS	C05921	[M]+	BioDeepDB	0.633174	pos	1	2.9727e+07	2.18272e+07	2.80298e+07	2.51778e+07	2.61162e+07	3.45373e+07	9.50154e+06	6.79114e+06	7.42024e+06	5.23896e+06	7.69037e+06	1.0226e+07
M498T403	Bis-gamma-glutamylcystine	498.109	402.969	498.109	0.317518	C16H26N4O10S2	C03646	[M]+	BioDeepDB	0.60519	pos	1	2.86667e+07	2.6911e+07	7.16603e+06	2.67575e+07	2.91863e+07	2.71657e+07	3.49267e+06	5.37549e+06	3.1472e+06	1.32026e+07	3.02198e+06	4.79978e+06
M339T331	Bis(4-nitrophenyl)phosphate	339	330.916	340.01	6.71727	C12H9N2O8P	C03779	[M-H]-	MoNA	0.998173	neg	1	404287	2.42585e+06	2.33047e+06	288412	1.97941e+06	2.25248e+06	87885.1	92727.6	1.57311e+06	0	830034	751776
M652T607_2	Bis(beta-D-glucosyl) crocetin	652.268	607.491	652.273	8.10179	C32H44O14	C19868	[M]+	BioDeepDB	0.715008	pos	1	2.70721e+07	1.55268e+07	8.13586e+07	3.38081e+07	4.24344e+07	3.23826e+07	7.07388e+06	1.59114e+07	7.00739e+07	6.20012e+07	3.73322e+07	2.09686e+07
M308T221_2	Bisdemethoxycurcumin	308.08	221.025	308.105	12.5018	C19H16O4	C17743	[M]+	BioDeepDB	0.89315	pos	1	2.63645e+07	1.17705e+07	3.71657e+07	9.37084e+06	1.07651e+07	2.99788e+07	1.40226e+07	1.47027e+07	2.68079e+06	3.24233e+07	1.23852e+07	4.98986e+07
M442T576_1	Bisoprolol	442.246	576.075	325.225	5.98139	C18H31NO4	C06852	[M+H]+	GNPS	0.841846	pos	1	1.63777e+08	1.36738e+08	1.06729e+08	1.40972e+08	1.79049e+08	1.05229e+08	1.14658e+08	6.37983e+07	4.71836e+07	6.36746e+07	4.2037e+07	4.70775e+07
M430T484	Bispyribac	430.112	484.164	430.113	2.02103	C19H18N4O8	C10915	[M]-	BioDeepDB	0.990637	neg	1	4.0585e+06	3.60244e+06	2.43974e+06	6.66873e+06	6.19604e+06	2.43759e+06	1.34271e+06	1.20209e+06	844112	829906	679248	1.39671e+06
M338T706	Bitertanol	338.195	705.59	337.179	25.7871	C20H23N3O2	C11258	[M+H]+	mzCloud	7.16196e-07	pos	2	5.81141e+06	2.82985e+06	5.44246e+06	7.58702e+06	6.76763e+06	3.07441e+06	5.01743e+06	4.03423e+06	3.48936e+06	215321	3.81252e+06	2.10307e+06
M86T58	Biuret	86.032	57.8297	103.038	14.5621	C2H5N3O2	C06555	[M+H-H2O]+	MoNA	0.99999	pos	1	4.4533e+07	6.02232e+07	9.01097e+06	5.47063e+07	7.58918e+06	1.31812e+07	1.33063e+07	1.26317e+07	1.21355e+07	4.42221e+07	1.16297e+07	1.1249e+07
M405T318	Blasticidin S	405.196	318.454	422.203	2.38214	C17H26N8O5	C02010	[M+H-H2O]+	MoNA	0.66582	pos	1	2.05173e+07	1.42379e+07	3.35172e+07	1.729e+07	2.7302e+07	2.17419e+07	7.4708e+06	4.53062e+06	4.50054e+06	2.20303e+06	6.55292e+06	4.26806e+06
M231T802	Boc-Asn	231.097	801.523	232.106	6.07641	C9H16N2O5	C01410	[M-H]-	MoNA	0.997611	neg	1	5.65381e+06	4.25692e+06	2.56399e+06	1.19379e+07	6.45025e+06	2.06719e+06	555016	523650	623086	596282	530434	525677
M343T481	Boscalid	343.04	480.668	342.033	0.934784	C18H12Cl2N2O	C18547	[M+H]+	mzCloud	0.815366	pos	1	3.48173e+07	3.1348e+07	2.70367e+07	3.51125e+07	2.47616e+07	2.71448e+07	4.02512e+07	5.10591e+07	3.37586e+07	2.74908e+07	3.21149e+07	2.47558e+07
M120T109	Bovinocidin	120.029	109.092	119.022	1.23217	C3H5NO4	C05669	[M+H]+	BioDeepDB	0.589621	pos	1	5.71717e+06	1.95576e+07	6.04402e+06	6.65825e+06	6.70527e+06	6.66436e+06	1.22088e+07	1.23422e+07	3.14019e+07	2.03743e+07	7.39056e+06	5.21473e+07
M463T721_2	Brassinolide	463.352	720.712	480.345	21.9415	C28H48O6	C11049	[M+H-H2O]+	BioDeepDB	0.881043	pos	1	2.58051e+06	289934	8.45467e+06	51383.4	303066	5.4827e+06	0	2.53584e+06	3.5895e+06	369370	0	0
M284T368	Brevianamide F	284.137	368.271	283.132	7.33531	C16H17N3O2	C20563	[M+H]+	BioDeepDB	0.654199	pos	1	2.90662e+06	1.84065e+06	3.09922e+06	3.74443e+06	5.98799e+06	2.1144e+06	324552	260843	271604	257260	181009	341320
M259T169	Bromacil	259.01	168.738	260.016	4.76114	C9H13BrN2O2	C10911	[M-H]-	mzCloud	0.682432	neg	1	8.29914e+06	2.17087e+06	2.56492e+06	3.28811e+06	2.62712e+06	1.51124e+06	917236	1.00524e+06	1.74455e+06	1.43977e+06	1.50793e+06	1.97143e+06
M526T494_1	Bromadiolone	526.081	493.505	526.078	5.84	C30H23BrO4	C18596	[M]-	MoNA	0.997373	neg	1	2.78483e+08	2.78965e+08	2.84929e+07	2.8337e+08	1.27484e+08	1.1081e+08	8.64841e+07	9.04598e+07	1.63e+08	3.77769e+07	8.06117e+07	2.44429e+08
M636T460_2	Bromocriptine	636.216	460.428	653.221	3.54964	C32H40BrN5O5	C06856	[M+H-H2O]+	mzCloud	0.693509	pos	1	8.69384e+06	6.95434e+06	1.62688e+06	6.79924e+06	4.91583e+06	3.36733e+06	3.23987e+06	3.31794e+06	1.18206e+06	4.69278e+06	2.13731e+06	1.65882e+06
M319T296	Brompheniramine	319.084	296.288	318.073	5.16739	C16H19BrN2	C06857	[M+H]+	BioDeepDB	0.623599	pos	1	7.51522e+06	1.58111e+06	2.39864e+06	8.09827e+06	3.61538e+06	1.96925e+06	398996	564284	143875	3.0555e+06	422027	803909
M885T762_1	Bryostatin 1	885.435	762.49	904.446	8.44385	C47H68O17	C05149	[M-H2O-H]-	BioDeepDB	0.99919	neg	1	4.58739e+06	3.73928e+06	2.23101e+06	7.92198e+06	2.39797e+06	455108	0	1.19297e+06	61684.1	795852	583086	823887
M314T386	Bucharaine	314.17	385.591	331.178	3.13922	C19H25NO4	C10649	[M+H-H2O]+	MoNA	0.993247	pos	1	1.19182e+07	1.17224e+07	7.2553e+06	1.33614e+07	1.38009e+07	1.01983e+07	2.57353e+06	1.91688e+06	1.87659e+06	50752	525449	128365
M369T835	Bufalin	369.241	835.033	386.246	7.22034	C24H34O4	C16922	[M+H-H2O]+	BioDeepDB	1.80103e-05	pos	2	1.85423e+07	1.72322e+07	1.31386e+07	3.15718e+07	2.47459e+07	9.03501e+06	640855	425365	107940	343256	88081.9	191442
M157T344	Buformin	157.133	343.503	157.133	3.75393	C6H15N5	C07674	[M]+	MoNA	0.99444	pos	1	8.24378e+06	6.46594e+06	6.35e+06	1.21979e+07	9.51464e+06	7.68971e+06	2.26092e+06	1.91902e+06	1.4234e+06	1.88475e+06	1.73963e+06	2.52781e+06
M205T440	Bufotenine	205.133	440.482	204.126	2.02887	C12H16N2O	C08299	[M+H]+	mzCloud	0.633182	pos	1	2.21707e+07	3.51154e+07	2.62628e+07	3.95958e+07	5.40563e+07	1.77949e+07	3.04107e+06	4.77858e+06	3.91165e+06	3.83186e+06	3.86911e+06	4.37491e+06
M364T93	Bumetanide	364.11	92.5255	364.416	2.62145	C17H20N2O5S	C06859	[M]+	mzCloud	0.842086	pos	1	5.9675e+07	6.36179e+07	4.43673e+07	6.33333e+07	6.56786e+07	5.10064e+07	2.76956e+07	1.95787e+07	2.40383e+07	4.52634e+07	2.17805e+07	2.44867e+07
M289T612	Bupivacaine	289.236	612.431	288.22	29.3249	C18H28N2O	C07529	[M+H]+	BioDeepDB	5.03262e-05	pos	2	2.17364e+07	1.64857e+07	5.78704e+06	2.44274e+07	2.86485e+07	6.74799e+06	4.15571e+06	865401	459375	3.78946e+06	3.15634e+06	465451
M466T820	Buprenorphine	466.302	820.352	467.304	11.926	C29H41NO4	C08007	[M-H]-	BioDeepDB	0.704857	neg	1	1.15797e+07	8.67247e+06	7.4949e+06	1.35478e+07	1.50758e+07	5.62961e+06	3.05195e+06	3.72431e+06	2.13574e+06	6.12221e+06	3.4285e+06	5.62079e+06
M240T753	Bupropion	240.122	752.98	239.108	27.5175	C13H18ClNO	C06860	[M+H]+	BioDeepDB	0.878937	pos	1	3.43778e+07	1.37163e+07	1.56421e+07	3.40651e+07	2.52652e+07	2.84084e+07	3.38551e+06	3.71037e+06	1.61711e+07	1.36782e+07	1.91564e+07	1.13569e+07
M371T582	Bursehernin	371.147	582.241	370.142	3.49432	C21H22O6	C21183	[M+H]+	BioDeepDB	0.11787	pos	2	3.10396e+07	2.13218e+07	1.39009e+07	4.40539e+07	2.30255e+07	1.17167e+07	1.65681e+07	2.56191e+07	1.01378e+07	2.30458e+07	2.72165e+07	2.05393e+07
M246T270	Busulfan	246.028	269.516	246.023	18.4124	C6H14O6S2	C06862	[M]+	BioDeepDB	0.783569	pos	1	7.03122e+06	1.06767e+07	6.97188e+06	8.87105e+06	1.34996e+07	7.85201e+06	6.07244e+06	7.85128e+06	3.64766e+06	9.04185e+06	7.5985e+06	5.02175e+06
M373T752	But-3-enylglucosinolate	373.053	752.474	373.05	6.65143	C11H19NO9S2	C08415	[M]-	MoNA	0.99812	neg	1	1.77054e+06	4.95851e+06	2.04414e+06	2.3704e+06	1.84524e+06	451034	2.206e+06	2.71463e+06	2.98623e+06	2.49038e+06	2.69642e+06	2.79376e+06
M213T750_2	Butabarbital	213.123	750.348	212.116	1.54856	C10H16N2O3	C07827	[M+H]+	BioDeepDB	0.655025	pos	1	6.02412e+07	5.64625e+07	5.72822e+07	5.98147e+07	3.91045e+07	5.13242e+07	2.62985e+07	2.83454e+07	2.56893e+07	2.47953e+07	2.57411e+07	2.02493e+07
M193T93	Butamben	193.106	92.7264	193.11	19.9866	C11H15NO2	C07875	[M]+	mzCloud	0.771407	pos	1	7.45595e+07	8.04836e+07	6.99215e+07	6.2931e+07	8.55392e+07	6.17401e+07	3.64981e+07	3.52756e+07	3.04326e+07	3.11691e+07	4.12868e+07	3.42309e+07
M474T155	Butoconazole nitrate	474.02	155.177	473.013	0.588521	C19H17Cl3N2S. HNO3	C08066	[M+H]+	GNPS	0.986396	pos	1	4.514e+06	7.86906e+06	8.66274e+06	175183	3.37013e+06	8.21562e+06	1.60438e+06	883893	2.63019e+06	51865.4	277991	3.02937e+06
M218T785	Butylate	218.157	784.793	217.15	3.35982	C11H23NOS	C14323	[M+H]+	mzCloud	0.712478	pos	1	2.9984e+06	2.38625e+07	1.20423e+07	1.21867e+07	1.61188e+07	3.14612e+07	3.89483e+07	1.34681e+07	2.31828e+06	966854	1.33029e+07	1.31202e+07
M88T309	Butyric acid	88.0761	308.885	88.0524	0.00221299	C4H8O2	C00246	[M]+	BioDeepDB	0.575203	pos	1	2.69071e+08	3.10051e+08	2.62793e+08	3.59463e+08	3.2335e+08	3.17524e+08	2.27105e+08	3.11388e+08	3.68188e+08	3.0389e+08	2.60634e+08	2.46984e+08
M837T743_1	Butyryl-CoA	837.172	743.053	837.157	5.03053	C25H42N7O17P3S	C00136	[M]+	BioDeepDB	0.691818	pos	1	5.29936e+06	1.43515e+06	2.58339e+06	2.62453e+06	2.4986e+06	3.27417e+06	1.83259e+06	1.55216e+06	1.16742e+06	1.28382e+06	447063	1.30448e+06
M232T371	Butyryl-L-carnitine	232.154	371.068	231.147	0.903168	C11H21NO4	C02862	[M+H]+	BioDeepDB	0.589456	pos	1	3.75781e+07	2.61549e+07	1.70956e+07	5.31583e+07	3.91631e+07	2.36886e+07	4.80632e+06	3.58931e+06	3.85382e+06	2.1647e+07	3.77914e+06	3.48515e+07
M102T264	Cadaverine	102.055	264.129	102.116	0.738298	C5H14N2	C01672	[M]+	BioDeepDB	0.582396	pos	1	2.34814e+08	6.99479e+08	8.6304e+07	9.17415e+07	2.66592e+08	8.63659e+07	3.96291e+08	2.69837e+08	2.33821e+08	6.2303e+07	2.05024e+08	3.82102e+08
M181T380	Caffeic acid	181.05	379.944	180.042	0.0374199	C9H8O4	C01197	[M+H]+	BioDeepDB	7.32011e-14	pos	2	8.1728e+08	5.92134e+08	4.80303e+08	9.31584e+08	1.11823e+09	4.03944e+08	2.04051e+08	3.57206e+08	2.28017e+08	2.51056e+08	2.34829e+08	4.59985e+08
M323T456	Caffeic acid 3-glucoside	323.078	455.51	342.095	2.7855	C15H18O9	C10431	[M-H2O-H]-	MoNA	0.992485	neg	1	8.63718e+07	6.81804e+07	9.7582e+07	4.45557e+07	5.47126e+07	7.10247e+07	1.60211e+07	3.59682e+07	2.2295e+07	4.35502e+07	2.39051e+07	3.7965e+07
M177T463	Caffeine	177.073	463.038	194.08	2.74511	C8H10N4O2	C07481	[M+H-H2O]+	BioDeepDB	0.612188	pos	1	3.73139e+07	4.29812e+07	2.94024e+07	6.05356e+07	7.72127e+07	3.67929e+07	1.11862e+08	5.62597e+06	7.18285e+06	4.6755e+06	2.54762e+06	1.27691e+08
M930T496_1	Caffeoyl-CoA	930.189	495.839	929.147	15.4435	C30H42N7O19P3S	C00323	[M+H]+	BioDeepDB	0.745481	pos	1	1.05039e+07	8.81402e+06	8.1871e+06	1.21404e+07	5.0568e+06	4.86567e+06	5.07527e+06	3.59827e+06	1.83366e+06	7.63071e+06	3.80627e+06	8.94372e+06
M522T678	Calcimycin	522.258	678.133	523.268	4.72336	C29H37N3O6	C11309	[M-H]-	BioDeepDB	0.996003	neg	1	5.45015e+06	2.99105e+06	378164	8.40719e+06	4.65848e+06	1.44471e+06	33992	1.64856e+06	29573.1	3.08977e+06	935121	1.86592e+06
M417T691	Calcitriol	417.335	690.846	416.329	2.82942	C27H44O3	C01673	[M+H]+	BioDeepDB	1.60073e-07	pos	2	1.9677e+07	1.44648e+07	1.28571e+07	3.55032e+07	2.8561e+07	9.00311e+06	0	0	0	0	0	0
M476T441	Calcium pantothenate	476.165	440.519	476.168	7.93927	(C9H16NO5)2. Ca	C12276	[M]-	MoNA	0.998957	neg	1	2.49515e+07	2.21068e+06	4.72501e+06	7.95925e+06	3.34492e+06	9.79365e+06	2.23831e+06	1.32297e+07	3.0915e+06	5.89968e+06	8.55238e+06	2.89454e+07
M200T100	Camalexin	200.038	99.5092	200.041	13.158	C11H8N2S	C21721	[M]-	MoNA	0.999965	neg	1	9.389e+06	9.43949e+06	1.0999e+07	9.43597e+06	1.20625e+07	1.1875e+07	1.14017e+07	9.84835e+06	8.26161e+06	6.65792e+06	1.02281e+07	6.33255e+06
M402T823	Campestanol	402.391	822.992	402.386	13.0467	C28H50O	C15787	[M]+	BioDeepDB	0.738446	pos	1	122377	957015	274530	3.79928e+07	2.06921e+07	4.04949e+07	2.94305e+06	215661	4.50623e+06	2.27746e+07	1.59269e+07	3.33875e+07
M400T833	Campesterol	400.376	833.373	400.37	14.963	C28H48O	C01789	[M]+	BioDeepDB	0.72268	pos	1	207281	1.30321e+07	89103.3	1.90973e+07	2.02769e+07	1.00748e+06	636034	4.18542e+06	3.44131e+06	2.91897e+06	1.0311e+06	6.20631e+06
M349T442_2	Camptothecin	349.121	441.822	348.111	6.64199	C20H16N2O4	C01897	[M+H]+	mzCloud	0.752604	pos	1	1.97419e+07	1.67976e+07	5.52456e+06	2.7963e+07	2.04675e+07	2.73019e+06	2.34283e+06	6.58894e+06	9.16355e+06	1.49023e+07	1.75728e+07	9.85163e+06
M175T99_1	Canavanine	175.084	98.6644	176.091	0.799792	C5H12N4O3	C00308	[M-H]-	mzCloud	0.589367	neg	1	1.49337e+07	1.03305e+07	1.29017e+07	2.43663e+07	1.92999e+07	9.87494e+06	5.46374e+06	7.88255e+06	4.83883e+06	8.45118e+06	6.80594e+06	5.57217e+06
M423T658	Candesartan	423.152	657.571	440.16	1.29055	C24H20N6O3	C07468	[M+H-H2O]+	MoNA	0.724262	pos	1	1.02523e+07	5.49543e+06	7.31437e+06	7.86322e+06	4.88423e+06	8.64538e+06	8.09195e+06	8.19004e+06	2.93888e+06	1.73735e+07	7.11961e+06	1.20307e+07
M591T566	Candesartan cilexetil	591.219	565.851	610.254	27.8687	C33H34N6O6	C07709	[M-H2O-H]-	BioDeepDB	1	neg	1	5.14255e+06	3.52509e+06	5.36107e+06	5.92819e+06	6.52353e+06	3.15593e+06	1.56616e+06	1.76489e+06	2.16081e+06	1.85254e+06	1.97373e+06	2.43067e+06
M359T838_1	Cannabidiolic acid	359.22	838.309	358.214	3.30566	C22H30O4	C10784	[M+H]+	mzCloud	0.671831	pos	1	1.9048e+07	1.70625e+07	1.87047e+07	2.3384e+07	2.40776e+07	1.70748e+07	0	0	0	0	0	0
M343T839	Cannabigerolate	343.225	839.262	360.23	5.80288	C22H32O4	C20406	[M+H-H2O]+	mzCloud	0.714821	pos	1	5.15176e+07	4.54513e+07	4.44118e+07	6.90668e+07	5.81465e+07	3.52535e+07	0	0	0	0	0	1.89846e+07
M293T400	Cannabinol	293.19	399.882	310.193	13.9635	C21H26O2	C07580	[M+H-H2O]+	mzCloud	0.804771	pos	1	2.30982e+07	2.27982e+07	2.63306e+07	1.2466e+07	6.48557e+07	1.62435e+07	2.46642e+07	1.36077e+07	1.23437e+07	1.60783e+07	2.01285e+07	2.61308e+07
M196T808	Cantharidin	196.075	807.94	196.074	7.6299	C10H12O4	C16778	[M]+	BioDeepDB	0.864478	pos	1	8.76131e+06	4.77462e+06	1.23954e+07	3.85433e+06	5.00809e+06	7.38025e+06	4.34749e+06	4.90211e+06	2.98869e+06	1.14057e+07	5.22333e+06	3.9958e+06
M358T579	Capecitabine	358.149	579.426	359.149	18.2245	C15H22FN3O6	C12650	[M-H]-	MoNA	5.67764e-05	neg	2	1.17947e+07	9.07959e+06	1.69073e+07	2.80608e+07	3.38425e+07	1.6409e+07	385924	798718	1.01621e+06	1.10976e+07	4.98476e+06	7.21333e+06
M171T798	Capric acid	171.142	797.628	172.146	16.8842	C10H20O2	C01571	[M-H]-	BioDeepDB	0.76969	neg	1	3.0267e+07	3.89134e+07	2.09396e+07	4.277e+07	3.5113e+07	2.74118e+07	1.83607e+07	1.6321e+07	1.50273e+07	1.39421e+07	1.45852e+07	1.71813e+07
M115T235	Caproic acid	115.078	234.972	116.084	13.006	C6H12O2	C01585	[M-H]-	BioDeepDB	0.833284	neg	1	2.4443e+06	1.69792e+06	2.18476e+06	163564	25542	1.55225e+06	315377	257999	199201	195327	220952	406545
M125T821	Caprylic acid	125.099	820.785	144.115	18.6528	C8H16O2	C06423	[M-H2O-H]-	BioDeepDB	0.801906	neg	1	1.97001e+07	1.52188e+07	1.26498e+07	2.57862e+07	2.66969e+07	1.61133e+07	4.47161e+06	4.59759e+06	7.8727e+06	4.60001e+06	6.90949e+06	5.38525e+06
M306T839	Capsaicin	306.205	839.245	305.199	3.00058	C18H27NO3	C06866	[M+H]+	MoNA	0.603912	pos	1	1.55253e+07	6.21934e+06	1.51888e+06	1.83598e+07	1.23978e+07	7.31284e+06	0	1.26968e+07	0	0	5.69187e+06	9.30603e+06
M585T821	Capsanthin	585.445	820.539	584.423	24.5154	C40H56O3	C08584	[M+H]+	MetaDNA	0.00440115	pos	2	3.18963e+06	2.72204e+06	4.06379e+06	1.00007e+07	3.14941e+06	3.54826e+06	1.08027e+07	1.45633e+07	3.93067e+06	8.4382e+06	7.21304e+06	7.76758e+06
M237T719	Capsidiol	237.184	718.952	236.178	1.84799	C15H24O2	C09627	[M+H]+	BioDeepDB	0.0100355	pos	2	1.35943e+07	1.23115e+07	1.15769e+07	1.3361e+07	2.05689e+07	9.19921e+06	4.08961e+06	3.46843e+06	844623	687816	3.72474e+06	3.64302e+06
M217T744	Captopril	217.081	744.132	217.077	18.5927	C9H15NO3S	C06867	[M]-	MoNA	1	neg	1	3.13728e+06	1.81217e+06	1.48156e+06	3.85013e+06	2.27765e+06	1.43095e+06	1.24454e+06	1.47543e+06	1.0103e+06	745495	761991	1.36628e+06
M237T507	Carbamazepine	237.101	507.084	236.095	4.61521	C15H12N2O	C06868	[M+H]+	BioDeepDB	4.07049e-07	pos	2	1.36516e+08	8.5129e+07	6.36173e+07	1.49932e+08	1.76421e+08	5.10662e+07	9.31106e+07	6.52143e+07	6.61875e+07	4.73813e+07	1.65102e+07	5.65663e+07
M142T34_3	Carbamoyl phosphate	141.983	34.0389	140.983	3.52248	CH4NO5P	C00169	[M+H]+	BioDeepDB	0.99401	pos	1	4.80243e+07	4.70223e+07	4.50641e+07	3.80229e+07	3.98304e+07	1.16128e+08	3.96604e+07	4.0768e+07	1.00845e+08	1.07522e+08	8.20991e+07	9.85875e+07
M200T96	Carbaryl	200.072	96.4013	201.079	1.28519	C12H11NO2	C07491	[M-H]-	MoNA	0.988589	neg	1	6.62346e+07	7.83831e+07	1.58837e+08	4.10236e+07	2.9385e+07	9.9206e+07	8.05278e+07	9.87151e+07	7.07184e+07	1.13979e+08	1.13902e+08	2.57674e+08
M191T433	Carbendazim	191.07	433.445	191.07	0.90411	C9H9N3O2	C10897	[M]+	mzCloud	0.589912	pos	1	2.62453e+07	1.95066e+07	1.46853e+07	3.09046e+07	2.66476e+07	1.75003e+07	4.00947e+07	3.85613e+06	2.92102e+06	6.29716e+07	6.28412e+07	5.49892e+07
M378T688	Carbenicillin	378.087	688.472	378.089	4.32539	C17H18N2O6S	C06869	[M]+	BioDeepDB	0.733704	pos	1	1.22042e+08	1.29779e+08	1.57214e+08	7.13794e+07	7.77912e+07	1.31703e+08	1.9952e+08	1.89691e+08	2.04882e+08	2.24283e+08	2.10011e+08	2.12349e+08
M423T559_2	Carbidopa-levodopa	423.159	559.085	423.164	11.9618	C10H14N2O4. C9H11NO4	C06870	[M]+	mzCloud	0.942134	pos	1	3.34302e+07	1.88073e+07	1.63154e+07	3.03099e+07	2.77762e+07	1.90079e+07	3.44292e+07	3.89652e+07	1.47307e+07	3.58748e+07	2.25713e+07	1.04858e+07
M186T264	Carbimazole	186.045	263.929	186.046	6.07092	C7H10N2O2S	C07615	[M]+	MoNA	0.661479	pos	1	9.33606e+06	1.08065e+07	7.05735e+06	1.8019e+07	2.22587e+07	1.21167e+07	2.31318e+06	2.67494e+06	2.13682e+06	2.15435e+06	2.16017e+06	2.21743e+06
M273T552	Carbinoxamine	273.111	552.004	290.119	1.23127	C16H19ClN2O	C06871	[M+H-H2O]+	BioDeepDB	0.838339	pos	1	5.48066e+07	3.85063e+07	5.31843e+07	7.67839e+07	1.02576e+08	3.90325e+07	4.67676e+07	4.87649e+07	2.6279e+07	3.51089e+07	2.58092e+07	6.20956e+07
M222T799	Carbofuran	222.112	799.35	221.105	1.9139	C12H15NO3	C14291	[M+H]+	MoNA	0.622217	pos	1	2.70462e+07	2.5452e+07	1.86827e+07	1.93609e+07	5.40693e+06	3.46697e+07	2.76614e+07	2.93769e+07	5.48077e+07	2.32594e+07	1.83323e+07	2.29484e+07
M369T839	Carboprost	369.262	839.264	368.256	4.46487	C21H36O5	C06872	[M+H]+	BioDeepDB	0.638045	pos	1	1.94124e+08	7.7805e+07	1.69758e+08	1.54899e+08	1.45601e+08	1.15366e+08	1.76449e+08	2.40938e+08	1.93008e+08	1.51337e+08	9.01672e+07	5.94049e+07
M380T485	Carbosulfan	380.216	485.113	380.213	6.31542	C20H32N2O3S	C18416	[M]+	BioDeepDB	0.726757	pos	1	1.04991e+07	1.00746e+07	1.24944e+07	1.28803e+07	1.61126e+07	9.80051e+06	1.71049e+07	5.27962e+07	2.83196e+07	2.76031e+06	8.86876e+06	1.64615e+07
M172T76	Carboxyspermidine	172.144	76.1248	189.148	22.9644	C8H19N3O2	C18172	[M+H-H2O]+	BioDeepDB	0.786931	pos	1	3.35566e+06	4.93086e+06	1.17139e+07	4.357e+06	4.6164e+06	1.51024e+07	5.28446e+06	6.2907e+06	6.97541e+06	6.66147e+06	5.60321e+06	5.58814e+06
M492T642	Carmine red	492.079	642.163	492.09	22.5857	C22H20O13	C11254	[M]+	MoNA	0.929064	pos	1	4.38125e+06	3.86112e+06	5.25414e+06	4.94835e+06	5.0802e+06	3.66617e+06	9.07904e+06	9.59534e+06	1.02338e+07	7.23132e+06	4.2993e+06	7.78757e+06
M258T692	Carmofur	258.131	692.021	257.118	23.8378	C11H16FN3O3	C13252	[M+H]+	BioDeepDB	0.957283	pos	1	9.42086e+06	1.73225e+07	2.02346e+07	2.81892e+07	3.08824e+07	3.39988e+07	841802	160738	309193	62459.8	104906	192089
M214T202	Carmustine	214.011	202.321	213.007	16.9543	C5H9Cl2N3O2	C06873	[M+H]+	BioDeepDB	0.753242	pos	1	3.43022e+06	2.97722e+06	5.17344e+06	4.23124e+06	2.03056e+06	3.64321e+06	6.04799e+06	3.49269e+06	1.49874e+06	2.80396e+06	1.91169e+06	4.45835e+06
M227T81	Carnosine	227.115	80.7729	226.107	2.28702	C9H14N4O3	C00386	[M+H]+	BioDeepDB	0.597047	pos	1	1.54387e+07	1.09601e+07	1.42529e+07	1.49637e+07	1.4235e+07	1.41296e+07	1.26497e+07	1.39093e+07	1.13597e+07	2.05683e+07	2.07572e+07	1.61749e+07
M313T802	Carnosol	313.176	801.936	330.183	0.181195	C20H26O4	C09069	[M+H-H2O]+	BioDeepDB	0.603558	pos	1	5.82892e+06	4.65621e+06	7.03151e+06	8.88608e+06	8.09282e+06	3.12954e+06	442436	716473	2.05463e+06	546952	411396	2.04584e+06
M272T400	Carprofen	272.047	399.659	273.056	6.07295	C15H12ClNO2	C18364	[M-H]-	BioDeepDB	0.949072	neg	1	1.9485e+06	1.64386e+06	2.72253e+06	1.18461e+06	1.40083e+06	1.90471e+06	55556.8	102913	105210	719379	24021.6	97934.7
M389T664	Carvedilol	389.181	664.127	406.189	3.19827	C24H26N2O4	C06875	[M+H-H2O]+	mzCloud	0.650613	pos	1	1.60315e+06	1.92987e+06	7.59065e+06	1.88094e+06	2.91032e+06	9.89483e+06	9.1551e+07	1.30436e+08	5.15139e+07	9.18062e+07	5.43612e+07	9.77626e+07
M203T792	Caryophyllene alpha-oxide	203.179	791.855	220.183	19.3742	C15H24O	C16908	[M+H-H2O]+	BioDeepDB	1.19216e-07	pos	2	3.99355e+08	6.23166e+08	8.11075e+08	3.11916e+08	5.80031e+08	9.8823e+08	5.51989e+08	3.18799e+08	4.1653e+08	3.95018e+08	2.89124e+08	3.22696e+08
M901T381_1	Cassiaside B2	901.262	381.334	920.28	1.15215	C39H52O25	C17674	[M-H2O-H]-	GNPS	0.98819	neg	1	3.47196e+06	2.86064e+06	2.30502e+06	8.79787e+06	6.51987e+06	1.77197e+06	1.09692e+06	725181	1.18064e+06	2.03235e+06	1.30931e+06	1.44157e+06
M189T194_1	Castanospermine	189.095	194.041	189.1	27.9035	C8H15NO4	C02256	[M]+	BioDeepDB	1	pos	1	1.92138e+07	1.28167e+07	1.73785e+07	2.9826e+07	2.02539e+07	1.57061e+07	1.72002e+07	1.57654e+07	1.50058e+07	1.33311e+07	1.38287e+07	1.33286e+07
M363T379	Catalpol	363.127	379.049	362.121	2.03395	C15H22O10	C09773	[M+H]+	BioDeepDB	0.636233	pos	1	9.98651e+06	9.56279e+06	1.23215e+07	1.21825e+07	1.33022e+07	1.00833e+07	5.08997e+06	5.28209e+06	3.81636e+06	5.84917e+06	4.71666e+06	4.31617e+06
M291T423	Catechin	291.085	422.603	290.079	4.44042	C15H14O6	C06562	[M+H]+	BioDeepDB	3.3751e-06	pos	2	1.54628e+09	6.30004e+08	1.2171e+08	3.132e+09	2.82377e+09	1.23927e+08	9.54815e+07	4.21104e+07	2.54213e+07	1.67779e+08	5.21162e+07	7.55682e+07
M111T793	Catechol	111.02	792.891	110.037	11.619	C6H6O2	C00090	[M+H]+	BioDeepDB	7.99877e-09	pos	2	2.3956e+10	1.08608e+10	2.79455e+10	2.55619e+09	3.47961e+10	2.30261e+10	2.81739e+10	1.24093e+10	1.86192e+10	2.02811e+10	2.8625e+10	6.05727e+10
M403T247	CDP	403.019	246.556	403.018	2.28459	C9H15N3O11P2	C00112	[M]+	BioDeepDB	0.611224	pos	1	6.7785e+06	5.02654e+06	1.293e+06	8.11105e+06	9.88408e+06	910065	958063	2.99725e+06	1.20449e+06	6.42675e+06	2.55454e+06	1.30161e+06
M348T78	Cefaclor	348.02	78.1726	367.039	4.12532	C15H14ClN3O4S	C06877	[M-H2O-H]-	MoNA	0.995083	neg	1	1.94506e+07	1.35288e+07	9.87945e+06	2.25734e+07	1.40601e+07	1.28618e+07	1.76254e+07	2.07105e+07	9.42114e+06	2.07809e+07	2.02442e+07	2.22121e+07
M362T249_2	Cefadroxil	362.081	249.205	363.089	2.61989	C16H17N3O5S	C06878	[M-H]-	BioDeepDB	0.616435	neg	1	4.28248e+06	8.99838e+06	5.72036e+06	4.6151e+06	4.35051e+06	9.60627e+06	939847	2.33724e+06	176790	2.63864e+06	1.42042e+06	3.38535e+06
M396T307	Cefalotin	396.041	306.874	396.045	9.17619	C16H16N2O6S2	C07761	[M]-	BioDeepDB	0.999452	neg	1	7.9311e+06	4.34345e+06	1.11311e+07	493756	8.38902e+06	1.67838e+07	681914	3.97043e+06	3.49716e+06	1.89407e+06	2.66381e+06	5.65277e+06
M435T324	Cefazolin	435.012	323.868	454.03	1.15651	C14H14N8O4S3	C06880	[M-H2O-H]-	MoNA	0.657442	neg	1	1.22809e+06	6.06988e+06	5.46664e+06	1.17735e+06	1.79029e+06	9.47004e+06	7.2351e+06	2.81586e+06	8.59656e+06	9.3254e+06	9.21111e+06	9.21623e+06
M395T342	Cefdinir	395.036	342.123	395.036	0.840661	C14H13N5O5S2	C08110	[M]-	BioDeepDB	0.668068	neg	1	1.89516e+06	1.54398e+06	1.98126e+06	2.51741e+06	160433	1.96403e+06	172051	365645	165533	333430	647199	364113
M645T693_2	Cefoperazone	645.145	693.306	645.142	4.50533	C25H27N9O8S2	C06883	[M]-	BioDeepDB	0.732274	neg	1	522402	1.66841e+06	337130	737547	2.06694e+06	1.91127e+06	1.70156e+06	323436	395895	1.01009e+06	1.3959e+06	2.07604e+06
M455T248	Cefotaxime	455.059	248.079	455.057	3.62602	C16H17N5O7S2	C06885	[M]-	BioDeepDB	0.625367	neg	1	5.6675e+06	2.29719e+07	1.09685e+07	1.15258e+07	1.89393e+06	1.92659e+07	612350	717468	27742.5	873599	965117	1.40074e+06
M390T152	Cefprozil	390.112	151.68	389.104	1.15555	C18H19N3O5S	C06888	[M+H]+	GNPS	0.638242	pos	1	1.3918e+07	1.71032e+07	5.22856e+06	2.22826e+07	1.55799e+07	6.54143e+06	175054	0	82398.8	20841.4	0	33737.5
M348T383	Cefradine	348.1	382.614	349.11	7.53912	C16H19N3O4S	C06897	[M-H]-	BioDeepDB	0.773732	neg	1	1.89224e+07	1.73017e+07	6.06474e+06	2.97408e+07	1.77866e+07	1.99203e+07	2.57184e+07	3.3589e+07	2.11124e+07	4.30872e+07	1.54495e+07	3.1417e+07
M545T310	Ceftazidime	545.096	310.066	546.099	7.40721	C22H22N6O7S2	C06889	[M-H]-	MoNA	0.71223	neg	1	1.29945e+06	624524	1.32361e+06	1.73479e+06	3.3853e+06	2.709e+06	584178	49355.2	831420	619395	230388	102456
M411T163	Ceftibuten	411.042	162.827	410.036	1.34072	C15H14N4O6S2	C08117	[M+H]+	BioDeepDB	0.631853	pos	1	3.97479e+07	2.88844e+07	2.78531e+07	3.44951e+07	3.88467e+07	3.61108e+07	2.42621e+07	2.12383e+07	3.7594e+07	1.75279e+07	1.89285e+07	2.82857e+07
M535T548	Ceftriaxone	535.026	548.455	554.046	2.3915	C18H18N8O7S3	C06683	[M-H2O-H]-	BioDeepDB	0.844754	neg	1	7.79618e+07	8.50463e+07	1.05068e+08	1.08822e+08	8.60699e+07	9.25335e+07	1.00802e+08	6.1024e+07	5.80575e+07	7.61369e+07	1.40696e+08	1.36821e+08
M405T91	Cefuroxime	405.052	90.5378	424.069	3.19008	C16H16N4O8S	C06894	[M-H2O-H]-	BioDeepDB	0.707381	neg	1	5.28086e+06	1.05388e+07	1.33361e+07	1.05819e+07	7.5318e+06	8.9096e+06	7.02295e+06	7.14931e+06	1.01779e+07	1.25758e+07	1.30662e+07	6.84978e+06
M381T91	Celecoxib	381.078	91.297	381.076	1.12811	C17H14F3N3O2S	C07589	[M]+	BioDeepDB	0.587341	pos	1	2.84066e+09	1.73149e+09	2.14455e+09	6.11748e+09	3.67993e+09	2.06615e+09	1.91114e+09	1.98973e+09	1.45271e+09	2.02815e+09	1.68751e+09	2.12505e+09
M341T393	Cellobiose	341.114	392.873	342.116	13.8281	C12H22O11	C00185	[M-H]-	BioDeepDB	1.31408e-06	neg	2	9.76711e+06	9.00853e+06	2.05482e+07	9.82394e+06	1.06701e+07	2.47898e+08	1.02606e+07	1.94334e+07	1.01621e+07	1.528e+07	2.63049e+07	2.15781e+07
M827T296_1	Cellopentaose	827.275	296.019	828.275	9.07269	C30H52O26	C06218	[M-H]-	MetaDNA	0.053008	neg	2	7.91697e+06	2.59559e+06	1.32936e+06	1.96774e+06	3.64567e+06	2.32958e+06	590750	438213	450506	573713	379091	536502
M649T91_2	Cellotetraose	649.225	90.8671	666.222	7.62489	C24H42O21	C02013	[M+H-H2O]+	BioDeepDB	0.656516	pos	1	8.04562e+06	9.6493e+06	8.83016e+06	5.91327e+06	9.07515e+06	6.51522e+06	7.4832e+06	1.36203e+07	9.06175e+06	7.61686e+06	1.48618e+07	9.83982e+06
M348T469_2	Cephalexin	348.105	469.204	347.094	11.6498	C16H17N3O4S	C06895	[M+H]+	BioDeepDB	7.41032e-07	pos	2	3.48774e+07	2.10383e+07	2.56356e+07	2.20519e+07	1.96114e+07	1.63248e+07	1.17168e+07	1.39126e+07	9.7809e+06	9.72945e+06	8.03365e+06	1.08744e+07
M415T350	Cephaloridine	415.063	350.115	415.066	6.28889	C19H17N3O4S2	C11754	[M]+	BioDeepDB	0.99781	pos	1	6.37276e+06	3.30462e+06	2.04703e+06	6.10222e+06	7.29e+06	2.15447e+06	1.00494e+06	1.63253e+06	1.28783e+06	1.45919e+06	2.1293e+06	1.72994e+06
M406T748	Cephapirin	406.055	748.085	423.056	16.316	C17H17N3O6S2	C06896	[M+H-H2O]+	BioDeepDB	0.805945	pos	1	4.0261e+07	4.49769e+07	4.47837e+07	4.58312e+07	3.99925e+07	4.96039e+07	4.94126e+07	5.03359e+07	4.86382e+07	4.64063e+07	4.82826e+07	4.67255e+07
M458T308	Cerivastatin	458.235	308.034	459.242	0.432221	C26H34FNO5	C07966	[M-H]-	MoNA	0.985869	neg	1	1.18354e+07	7.35938e+06	6.07547e+06	1.50386e+07	1.43468e+07	7.8637e+06	1.69874e+06	1.14074e+06	961476	280460	1.43429e+06	1.11911e+06
M224T751	Cerulenin	224.129	750.827	223.121	4.81597	C12H17NO3	C12058	[M+H]+	BioDeepDB	0.637188	pos	1	4.31716e+07	4.06971e+07	4.11126e+07	3.85808e+07	2.39795e+07	3.89992e+07	2.01534e+07	1.86424e+07	1.78196e+07	1.7396e+07	1.97239e+07	1.20135e+07
M389T606	Cetirizine	389.157	606.313	388.155	0.678955	C21H25ClN2O3	C07778	[M+H]+	BioDeepDB	0.589801	pos	1	2.4455e+07	1.2619e+07	1.71256e+07	2.8756e+07	2.87743e+07	1.1929e+07	3.65267e+06	5.08605e+06	3.31697e+06	6.0736e+06	1.03336e+07	2.2506e+06
M304T452	Cetraxate	304.155	452.149	305.163	1.91853	C17H23NO4	C01564	[M-H]-	MoNA	0.990368	neg	1	5.48727e+06	2.17486e+06	1.26047e+06	1.05428e+07	4.82047e+06	2.52449e+06	1.15674e+06	336497	1.11681e+06	128139	72887.6	172683
M273T398_1	Chalconaringenin	273.075	397.615	272.068	4.405	C15H12O5	C06561	[M+H]+	BioDeepDB	0.0569091	pos	2	3.81148e+07	2.0032e+07	6.09769e+06	3.24741e+07	3.2752e+07	1.34974e+07	1.27341e+07	1.92432e+07	2.03784e+07	1.59585e+07	1.74615e+07	2.30413e+07
M135T413	Chavicol	135.08	412.901	134.073	0.506255	C9H10O	C16930	[M+H]+	BioDeepDB	0.597807	pos	1	1.86909e+07	1.44169e+07	1.06882e+07	3.60616e+07	1.82514e+07	3.99748e+07	2.34819e+07	2.13412e+07	1.24209e+07	2.98494e+07	1.88718e+07	2.66809e+07
M353T431	Chelidonine	353.125	431.393	353.126	2.95895	C20H19NO5	C12242	[M]-	MoNA	0.992866	neg	1	7.83148e+06	5.12996e+06	1.15063e+06	1.51326e+07	5.50016e+06	3.7743e+06	542504	1.9072e+06	3.78433e+06	3.09805e+06	1.15308e+06	1.68979e+06
M362T299	Chelirubine	362.083	299.036	362.103	7.47409	C21H16NO5	C06327	[M]+	BioDeepDB	0.00012799	pos	2	6.07713e+07	3.51546e+07	5.88521e+07	1.97396e+07	2.71316e+07	6.3291e+07	8.69048e+06	1.49039e+07	9.125e+06	1.2089e+07	1.03169e+07	1.54547e+07
M393T435	Chenodeoxycholic acid	393.208	435.152	392.293	0.581736	C24H40O4	C02528	[M+H]+	BioDeepDB	0.591031	pos	1	7.6672e+06	2.33164e+06	1.20821e+07	1.69444e+07	2.67773e+07	8.82393e+06	5.80767e+06	7.07946e+06	8.02157e+06	5.13134e+06	6.11044e+06	6.9536e+06
M449T805	Chenodeoxycholic acid glycine conjugate	449.306	805.253	449.314	18.9307	C26H43NO5	C05466	[M]+	MoNA	0.780654	pos	1	1.19143e+07	1.13238e+07	2.8931e+06	1.99062e+07	2.36451e+07	6.52589e+06	2.00349e+06	1.66256e+06	1.90786e+06	2.71219e+06	1.69666e+06	3.10585e+06
M457T522	Chicoric acid	457.071	522.429	474.08	3.89058	C22H18O12	C10437	[M+H-H2O]+	mzCloud	0.734449	pos	1	1.18499e+09	1.31127e+09	1.08162e+09	9.29538e+08	1.25383e+09	1.45848e+09	1.11882e+09	1.54976e+09	1.66545e+09	1.36326e+09	1.44015e+09	1.40993e+09
M916T783_2	Chikusetsusaponin III	915.528	782.575	916.54	4.82405	C47H80O17	C17539	[M-H]-	MoNA	0.996145	neg	1	2.22023e+07	8.49441e+06	8.9016e+06	1.89151e+07	1.79649e+07	2.91178e+06	0	2.13979e+06	0	1.13753e+06	441366	2.25633e+06
M407T573	Chitobiose	407.16	573.025	424.169	3.44452	C16H28N2O11	C01674	[M+H-H2O]+	BioDeepDB	0.646705	pos	1	1.24342e+07	1.30901e+07	4.95452e+06	1.57089e+07	1.30274e+07	7.28605e+06	5.29007e+06	5.67638e+06	4.60503e+06	5.30946e+06	4.63824e+06	5.90852e+06
M304T698	Chlorambucil	304.088	697.535	303.079	5.165	C14H19Cl2NO2	C06900	[M+H]+	BioDeepDB	0.735628	pos	1	5.14864e+07	4.14923e+07	3.56679e+07	6.2643e+07	7.58962e+07	4.25608e+07	3.95128e+07	3.65274e+07	2.14079e+07	4.3493e+07	2.99839e+07	3.51924e+07
M285T162	Chloraminophenamide	284.964	161.666	284.964	1.96673	C6H8ClN3O4S2	C07460	[M]-	MoNA	0.990495	neg	1	5.68838e+06	2.04658e+06	1.20264e+07	4.80275e+06	8.44892e+06	1.51654e+06	1.82199e+07	1.74648e+07	1.51477e+07	1.30919e+07	1.38191e+07	1.31056e+07
M321T600	Chloramphenicol	321.012	599.63	322.012	22.5417	C11H12Cl2N2O5	C00918	[M-H]-	mzCloud	0.795123	neg	1	3.57746e+06	3.89899e+06	2.95814e+06	7.17858e+06	3.8439e+06	2.93541e+06	4.40931e+06	3.863e+06	4.71732e+06	6.84838e+06	4.43241e+06	3.48667e+07
M365T147	Chloramphenicol 3-acetate	365.037	146.681	364.023	18.4333	C13H14Cl2N2O6	C03601	[M+H]+	BioDeepDB	0.897533	pos	1	1.08947e+07	2.85652e+06	1.35277e+07	1.97066e+06	8.16852e+06	1.231e+07	1.49782e+07	1.81637e+07	7.822e+06	1.6113e+07	1.61286e+07	1.51795e+07
M481T747	Chlorantraniliprole	480.979	746.939	480.971	17.5145	C18H14BrCl2N5O2	C18454	[M]-	BioDeepDB	1	neg	1	3.40902e+06	2.89616e+06	2.24016e+06	2.72178e+06	2.055e+06	2.07336e+06	2.3985e+06	3.30331e+06	3.0031e+06	3.59915e+06	2.6941e+06	3.28157e+06
M282T779	Chlordiazepoxide	282.078	779.036	299.083	9.93777	C16H14ClN3O	C06901	[M+H-H2O]+	BioDeepDB	0.798825	pos	1	8.90188e+06	1.25207e+07	8.87249e+06	1.45526e+07	1.37813e+07	1.26576e+07	278155	2.49025e+06	559944	3.58833e+06	2.39753e+06	2.23718e+06
M196T307	Chlordimeform	196.079	306.939	196.077	13.9714	C10H13ClN2	C14746	[M]+	mzCloud	0.98804	pos	1	4.92342e+06	5.69893e+06	3.63733e+06	5.73361e+06	5.18713e+06	3.51503e+06	2.17041e+06	1.88254e+06	9.97761e+06	9.65449e+06	8.88058e+06	8.7232e+06
M358T85	Chlorfenvinphos	357.959	84.9612	357.969	28.0404	C12H14Cl3O4P	C18654	[M]+	BioDeepDB	1	pos	1	2.9168e+07	2.75617e+07	4.53789e+07	2.474e+07	2.48739e+07	4.55827e+07	4.79629e+06	2.53283e+07	2.9554e+06	3.26841e+07	1.98165e+07	2.89292e+07
M505T426	Chlorhexidine	505.224	426.269	504.203	26.0752	C22H30Cl2N10	C06902	[M+H]+	BioDeepDB	0.000167403	pos	2	1.68354e+07	1.36559e+07	1.00393e+07	2.06638e+07	1.83273e+07	1.2573e+07	1.18797e+07	3.20573e+06	2.50273e+06	7.85436e+06	1.01453e+07	7.65561e+06
M877T451_1	Chlorhexidine gluconate	877.32	450.74	896.32	20.8919	C22H30Cl2N10. (C6H12O7)2	C08038	[M-H2O-H]-	mzCloud	0.964105	neg	1	3.75489e+06	4.34111e+06	2.86231e+06	1.38881e+07	5.47277e+06	7.3912e+06	795292	1.74491e+06	2.20357e+06	4.04958e+06	850755	1.57757e+06
M221T153	Chloridazon	221.035	152.655	221.036	3.18437	C10H8ClN3O	C18570	[M]-	BioDeepDB	0.99334	neg	1	2.7306e+07	1.56481e+07	2.07206e+07	1.57176e+07	2.22673e+07	2.24992e+07	5.65741e+06	1.26533e+07	1.11932e+07	1.0301e+07	1.21773e+07	8.18904e+06
M387T747_1	Chlormadinone acetate	387.176	747.172	404.175	19.9795	C23H29ClO4	C12729	[M+H-H2O]+	mzCloud	0.847059	pos	1	6.01186e+06	3.14959e+06	675417	3.99567e+06	812475	532650	0	395096	149260	300790	528686	0
M353T546	Chlorogenic acid	353.096	545.961	354.095	21.8241	C16H18O9	C00852	[M-H]-	MoNA	2.89141e-07	neg	2	8.11441e+07	6.1554e+07	6.35284e+07	7.84395e+07	1.37376e+08	7.57752e+07	8.18078e+06	2.3874e+07	1.28688e+07	1.20651e+07	2.70102e+07	6.84095e+06
M614T635_1	Chlorophyllide	614.209	635.28	614.238	7.52549	C35H34MgN4O5	C02139	[M]+	BioDeepDB	0.702581	pos	1	2.56744e+07	2.17823e+07	2.24657e+07	2.6151e+07	2.47698e+07	2.09948e+07	1.19556e+07	1.03078e+07	5.94368e+06	7.10041e+06	7.86765e+06	3.88548e+06
M629T392_2	Chlorophyllide b	629.212	391.539	628.217	19.9343	C35H32MgN4O6	C16541	[M+H]+	BioDeepDB	0.867641	pos	1	2.09964e+07	2.32515e+07	6.37008e+06	7.20258e+07	1.97602e+07	5.74081e+06	64761.1	43512	190568	2.13626e+06	0	197146
M320T663	Chloroquine	320.182	662.875	319.182	20.1188	C18H26ClN3	C07625	[M+H]+	BioDeepDB	8.60505e-07	pos	2	2.00977e+07	214492	382428	5.87698e+06	4.19759e+06	4.55231e+06	1.28436e+06	1.9762e+06	0	238648	0	0
M295T314	Chlorothiazide	294.946	314.187	294.949	10.6036	C7H6ClN3O4S2	C07461	[M]-	BioDeepDB	0.805212	neg	1	0	1.47317e+06	2.20129e+06	0	0	2.99194e+06	6.70363e+06	5.13168e+06	8.89335e+06	4.71726e+06	6.81401e+06	3.74868e+06
M213T518	Chlorotoluron	213.077	518.162	212.072	7.86153	C10H13ClN2O	C18817	[M+H]+	mzCloud	0.951496	pos	1	7.70511e+06	7.73035e+06	2.0164e+06	1.08942e+07	1.014e+07	1.79257e+06	9.85054e+06	1.44471e+07	1.94913e+06	1.20803e+07	8.54796e+06	6.15359e+06
M275T385	Chlorpheniramine	275.138	385.302	274.124	26.1533	C16H19ClN2	C06905	[M+H]+	BioDeepDB	0.000356286	pos	2	3.38249e+07	3.63222e+07	2.0847e+07	5.13779e+07	4.51036e+07	1.83447e+07	2.10781e+06	840309	2.78406e+06	620505	3.32349e+06	874743
M319T145	Chlorpromazine	319.1	145.053	318.096	10.8006	C17H19ClN2S	C06906	[M+H]+	mzCloud	4.93986e-07	pos	2	5.82041e+07	5.07557e+07	4.49853e+07	7.70099e+07	6.51637e+07	4.93631e+07	2.45088e+07	2.28601e+07	2.38985e+07	5.60592e+07	2.62262e+07	2.70434e+07
M275T210	Chlorpropamide	275.026	210.248	276.034	0.473598	C10H13ClN2O3S	C06907	[M-H]-	BioDeepDB	0.98601	neg	1	4.65454e+06	6.69329e+06	7.19212e+06	1.63994e+07	1.12341e+07	7.40087e+06	29980.5	40213.2	0	24592.4	0	0
M315T694	Chlorprothixene	315.085	694.252	315.085	0.528123	C18H18ClNS	C07953	[M]+	BioDeepDB	0.580688	pos	1	6.74257e+08	5.36789e+08	5.27352e+08	9.1416e+08	1.03754e+09	4.50364e+08	1.02177e+09	7.18603e+08	5.78578e+08	6.88835e+08	6.20456e+08	7.22902e+08
M340T206	Chlorsulfuron	340.022	206.25	357.03	1.35823	C12H12ClN5O4S	C05071	[M+H-H2O]+	BioDeepDB	0.988805	pos	1	9.05865e+06	8.90569e+06	1.30019e+07	1.18534e+07	1.67561e+07	1.20857e+07	1.05774e+07	1.24428e+07	1.02655e+07	1.27272e+07	1.37638e+07	9.48104e+06
M479T229	Chlortetracycline	479.133	228.915	478.114	24.1048	C22H23ClN2O8	C06571	[M+H]+	mzCloud	0.00309883	pos	2	7.33634e+06	2.00472e+07	1.37017e+07	3.73317e+07	2.64889e+07	9.66328e+06	3.66508e+06	1.28802e+06	528038	1.17638e+06	2.45872e+06	3.82366e+06
M337T331	Chlorthalidone	337.004	330.752	338.013	3.60643	C14H11ClN2O4S	C06908	[M-H]-	BioDeepDB	0.994169	neg	1	7.88341e+06	8.3565e+06	8.12775e+06	6.11639e+06	6.25128e+06	8.69022e+06	2.64585e+06	2.03755e+06	5.28959e+06	953472	4.04564e+06	2.84522e+06
M387T791	Cholesterol	387.191	790.677	386.355	4.66691	C27H46O	C00187	[M+H]+	BioDeepDB	0.000255055	pos	2	4.60258e+06	4.0647e+06	4.93211e+06	1.61384e+06	1.52117e+06	983575	7.93003e+06	5.5707e+06	7.98904e+06	3.72043e+06	3.16248e+06	5.32261e+06
M467T734	Cholesterol sulfate	467.313	733.51	466.312	13.7722	C27H46O4S	C18043	[M+H]+	BioDeepDB	0.05829	pos	2	397264	465692	699278	1.20177e+06	383540	7.57411e+06	4.05914e+07	1.32014e+07	271459	1.63359e+07	1.86144e+07	1.21625e+07
M104T149	Choline	104.107	148.756	104.108	2.82909	C5H14NO	C00114	[M+H]+	BioDeepDB	2.2709e-11	pos	2	2.54273e+09	3.47548e+08	2.06538e+09	1.66543e+09	2.36754e+09	1.94874e+09	2.45713e+08	7.3138e+08	1.98689e+08	1.51197e+09	3.91436e+08	2.34202e+08
M227T315	Chorismate	227.054	314.914	226.048	5.0671	C10H10O6	C00251	[M+H]+	MoNA	0.691291	pos	1	4.2302e+07	3.23511e+07	2.79831e+07	4.12385e+07	4.57258e+07	3.64751e+07	1.7711e+07	1.81963e+07	1.24645e+07	2.5053e+07	1.68731e+07	1.06773e+07
M395T724_3	Chromafenozide	395.234	723.555	394.226	3.80916	C24H30N2O3	C18515	[M+H]+	MoNA	0.994539	pos	1	1.04825e+07	2.77398e+07	3.75064e+07	1.63283e+07	1.27441e+07	8.50474e+06	3.84149e+06	1.34732e+07	3.77278e+06	1.2458e+07	1.40768e+07	1.65627e+07
M301T701	Chrysoeriol	301.069	700.537	300.063	4.40347	C16H12O6	C04293	[M+H]+	MoNA	3.78878e-10	pos	2	5.64794e+07	7.36932e+07	3.55257e+07	1.51102e+08	9.7317e+07	4.4059e+07	1.07747e+06	1.15264e+06	1.17637e+06	4.15725e+06	2.46505e+07	7.22734e+06
M359T402	Cilastatin	359.166	401.985	358.156	5.68412	C16H26N2O5S	C01675	[M+H]+	mzCloud	0.628517	pos	1	7.48345e+06	6.02982e+06	5.08025e+06	1.34792e+07	7.16671e+06	8.0566e+06	2.94032e+06	2.07178e+06	1.60705e+06	2.36862e+06	9.42537e+06	1.74449e+06
M126T189	Ciliatine	125.986	189.166	125.024	2.64178	C2H8NO3P	C03557	[M+H]+	BioDeepDB	0.00187577	pos	2	5.88017e+08	2.46309e+08	2.36552e+08	1.21603e+09	1.15271e+09	8.17492e+08	2.38245e+09	9.9769e+08	3.85038e+08	8.53558e+08	2.20398e+09	2.09998e+09
M251T160	Cimetidine	251.109	160.065	252.116	3.29845	C10H16N6S	C06952	[M-H]-	MoNA	0.653933	neg	1	1.33167e+07	1.24687e+07	1.10004e+07	1.56171e+07	1.67473e+07	1.65437e+07	4.2719e+06	4.55178e+06	4.62863e+06	1.77856e+06	3.08625e+06	2.07255e+06
M289T88	Cimifugin	289.102	88.2118	306.11	3.88627	C16H18O6	C09000	[M+H-H2O]+	MoNA	0.994676	pos	1	3.05189e+07	1.92316e+07	1.49504e+07	3.48735e+07	1.97176e+07	2.08217e+07	1.61615e+07	1.25227e+07	3.36679e+07	4.08638e+07	2.47515e+07	1.92078e+07
M294T657_2	Cinchonidine	294.175	657.147	294.173	5.31652	C19H22N2O	C11379	[M]+	BioDeepDB	0.770241	pos	1	1.05388e+07	9.72754e+06	1.10682e+07	1.22108e+07	1.31575e+07	1.33604e+07	5.01183e+06	3.82673e+06	2.872e+06	3.38014e+06	2.42577e+06	2.0219e+06
M133T791_1	Cinnamaldehyde	133.063	790.538	132.058	10.8798	C9H8O	C00903	[M+H]+	MoNA	5.71522e-08	pos	2	3.17678e+09	2.23719e+09	7.90302e+08	9.53343e+08	9.45409e+08	2.9762e+08	1.55831e+09	2.05288e+09	1.16304e+09	1.5818e+09	6.76827e+08	1.88815e+09
M262T402	Cinoxacin	262.059	402.231	262.059	0.462706	C12H10N2O5	C08052	[M]+	BioDeepDB	0.615021	pos	1	1.87833e+07	1.9789e+07	1.29348e+07	1.4151e+07	1.42148e+07	1.81167e+07	2.01195e+07	2.14277e+07	1.36542e+07	2.18225e+07	1.65116e+07	2.33431e+07
M331T823	Ciprofloxacin	331.134	823.434	331.133	0.977145	C17H18FN3O3	C05349	[M]+	BioDeepDB	0.596008	pos	1	2.75945e+07	2.40656e+07	2.18385e+07	4.02944e+07	3.9186e+07	2.35386e+07	910621	971037	4.00028e+06	7.29072e+06	1.09827e+06	4.36228e+06
M900T488_1	cis-2-Methyl-5-isopropylhexa-2,5-dienoyl-CoA	900.21	488.193	917.22	2.24812	C31H50N7O17P3S	C11946	[M+H-H2O]+	BioDeepDB	0.608852	pos	1	3.80367e+06	3.95235e+06	1.24455e+06	7.56842e+06	4.6261e+06	2.99376e+06	563126	1.45964e+06	717962	5.08243e+06	955152	2.90304e+06
M132T87_2	cis-4-Hydroxy-D-proline	132.065	87.1406	131.058	0.576096	C5H9NO3	C03440	[M+H]+	BioDeepDB	8.4873e-09	pos	2	7.99578e+08	9.70415e+08	1.39424e+09	6.67769e+08	1.00989e+09	1.32249e+09	7.58322e+08	1.14593e+09	1.1229e+09	2.01542e+09	1.14379e+09	1.16625e+09
M237T587	cis-4,5-Dihydroxy-4,5-dihydropyrene	237.111	586.907	236.084	4.22763	C16H12O2	C18249	[M+H]+	BioDeepDB	0.736292	pos	1	1.1544e+07	7.48335e+06	6.77932e+06	1.78051e+07	1.51902e+07	7.02215e+06	4.01453e+06	1.11716e+07	2.74952e+06	1.34213e+07	9.07301e+06	1.92148e+06
M298T798	cis-9,10-Epoxystearic acid	298.245	797.777	298.251	20.1633	C18H34O3	C19418	[M]+	BioDeepDB	0.823685	pos	1	2.85216e+07	2.86734e+07	2.55108e+07	4.8013e+07	4.08744e+07	2.54843e+07	850094	2.58249e+06	3.11098e+06	3.87039e+06	3.39059e+06	3.06118e+06
M157T124	cis-Aconitic acid	157.011	124.225	174.016	10.4581	C6H6O6	C00417	[M+H-H2O]+	BioDeepDB	0.0908652	pos	2	3.55719e+08	4.48031e+08	4.59317e+08	3.08883e+08	3.50624e+08	5.90173e+08	6.20403e+08	6.10899e+08	5.25586e+08	6.34242e+08	8.00995e+08	5.95777e+08
M233T99_4	cis-N-Methyl-(S)-7,8,13,14-tetrahydroprotoberberine	233.149	98.5315	250.16	14.0004	C18H20N	C05318	[M+H-H2O]+	BioDeepDB	0.79694	pos	1	1.27283e+07	1.0934e+07	1.08642e+07	3.81667e+07	6.47658e+07	1.37131e+07	1.10476e+08	6.7979e+06	9.24732e+07	6.68077e+06	1.02829e+08	1.00105e+08
M219T359	Cis-zeatin	219.112	359.108	219.112	0.524475	C10H13N5O	C00371	[M]+	BioDeepDB	0.584834	pos	1	2.29337e+07	2.09391e+07	9.66577e+06	2.84719e+07	2.98644e+07	1.12978e+07	1.84794e+07	1.21372e+07	1.01845e+07	5.81081e+06	6.30025e+06	5.86104e+06
M143T166	cis,cis-Muconate	143.033	166.005	142.027	3.95934	C6H6O4	C02480	[M+H]+	mzCloud	1.30849e-06	pos	2	5.36739e+08	5.95734e+08	1.16154e+09	2.82101e+06	6.85002e+08	6.88333e+08	6.34676e+08	6.14579e+08	5.55551e+08	6.42866e+08	1.28258e+09	8.31979e+08
M466T761	Cisapride	466.192	760.949	465.183	3.48684	C23H29ClFN3O4	C06910	[M+H]+	BioDeepDB	0.667032	pos	1	7.56736e+06	8.88116e+06	8.65712e+06	6.85946e+06	4.93036e+06	1.0121e+07	7.21051e+06	1.14294e+07	4.17953e+06	1.89439e+07	3.45392e+06	1.49609e+07
M325T741_1	Citalopram	325.168	741.258	324.164	8.20549	C20H21FN2O	C07572	[M+H]+	mzCloud	0.716749	pos	1	9.03101e+06	1.09537e+07	1.30962e+07	1.55768e+07	2.5723e+07	2.15321e+07	1.08799e+06	710981	1.0276e+06	355235	834992	525724
M487T346	Citicoline	487.1	346.489	488.107	0.55098	C14H26N4O11P2	C00307	[M-H]-	MoNA	0.668331	neg	1	7.23584e+07	6.88442e+07	7.36462e+07	7.14633e+07	8.64171e+07	9.02515e+07	3.27393e+07	4.19015e+07	3.3826e+07	6.82681e+07	8.50846e+07	6.74738e+07
M129T542	Citraconic acid	129.02	542.429	130.027	6.69518	C5H6O4	C02226	[M-H]-	MoNA	0.726602	neg	1	3.71704e+07	1.52441e+08	1.52689e+08	2.90072e+08	4.14955e+07	1.7451e+08	1.50579e+08	1.44333e+08	3.67727e+07	1.63873e+08	1.51876e+08	1.27736e+08
M129T99_1	Citramalic acid	129.02	98.9126	148.037	11.1815	C5H8O5	C00815	[M-H2O-H]-	MoNA	0.225949	neg	2	1.66634e+09	6.93123e+08	6.31826e+08	8.47183e+08	8.85532e+08	6.91917e+08	5.04284e+08	5.07259e+08	4.80736e+08	3.94349e+08	4.19546e+08	4.04851e+08
M385T504	Citreoviridin	385.197	504.04	402.204	0.388858	C23H30O6	C16766	[M+H-H2O]+	mzCloud	0.610638	pos	1	3.38696e+07	7.13854e+06	1.95866e+07	3.14889e+07	7.98098e+06	5.44594e+06	4.07549e+06	5.45418e+06	4.28988e+06	6.13497e+06	5.87179e+06	2.16501e+06
M193T164	Citric acid	193.034	164.036	192.027	0.781027	C6H8O7	C00158	[M+H]+	BioDeepDB	0.582939	pos	1	4.74938e+07	2.557e+07	4.17099e+07	2.63211e+07	2.84961e+07	4.93828e+07	9.20938e+07	9.27264e+07	3.72635e+07	8.516e+07	8.99002e+07	1.52363e+08
M251T726	Citrinin	251.09	725.687	250.084	3.50535	C13H14O5	C16765	[M+H]+	BioDeepDB	0.0123878	pos	2	2.02818e+07	1.40345e+07	3.06668e+07	3.78755e+06	1.34011e+07	2.03196e+07	3.39758e+06	1.01161e+07	4.53515e+06	2.33524e+07	1.22812e+07	2.16178e+07
M176T89	Citrulline	176.102	88.5461	175.096	3.16679	C6H13N3O3	C00327	[M+H]+	BioDeepDB	3.32426e-05	pos	2	6.62581e+08	8.85111e+08	6.62309e+08	6.09569e+08	6.74032e+08	8.43326e+08	8.34245e+08	1.1215e+09	7.13219e+08	5.71664e+08	5.82895e+08	1.2208e+09
M748T836_2	Clarithromycin	748.485	836.02	747.477	0.666713	C38H69NO13	C06912	[M+H]+	BioDeepDB	0.584412	pos	1	3.17969e+07	5.28458e+07	3.95841e+07	1.47863e+07	7.42296e+07	9.11407e+07	0	1.32077e+07	0	6.13988e+06	3.59177e+07	1.42027e+07
M199T180	Clavulanate	199.051	179.863	199.048	15.3018	C8H9NO5	C06662	[M]-	BioDeepDB	0.757269	neg	1	6.65964e+06	5.27862e+06	4.37674e+06	5.69671e+06	1.69117e+06	3.82319e+06	4.12428e+06	4.13211e+06	3.33546e+06	3.51029e+06	2.86483e+06	2.80491e+06
M433T450	Clerodin	433.225	449.791	434.231	4.69903	C24H34O7	C09075	[M-H]-	GNPS	0.995968	neg	1	4.19834e+08	2.81883e+08	7.94325e+07	5.4081e+08	2.81313e+08	1.46503e+08	3.90638e+07	2.3127e+08	2.63835e+07	2.88818e+08	1.18166e+08	2.94929e+07
M425T450	Clindamycin	425.177	450.077	424.18	23.2405	C18H33ClN2O5S	C06914	[M+H]+	BioDeepDB	0.00404861	pos	2	1.66242e+09	1.33303e+09	8.91468e+08	1.83901e+09	1.3299e+09	1.25504e+09	1.89857e+09	1.95804e+09	1.56275e+09	3.20825e+09	2.19274e+09	2.22232e+09
M414T821	Clionasterol	414.392	820.748	414.386	14.9538	C29H50O	C19654	[M]+	MoNA	0.73297	pos	1	3.10464e+07	2.28269e+07	5.24505e+07	2.97984e+07	6.58402e+07	3.44077e+07	5.26506e+07	3.13504e+07	4.578e+07	2.8854e+07	6.04919e+07	4.37425e+07
M473T657	Clofazimine	473.138	656.867	472.122	18.7696	C27H22Cl2N4	C06915	[M+H]+	GNPS	0.897293	pos	1	4.13326e+06	614395	3.62593e+06	1.03345e+06	840524	5.02782e+06	6.11873e+06	8.69569e+06	6.85271e+06	2.47332e+06	5.34393e+06	7.02846e+06
M303T113	Clofentezine	303.019	113.174	302.013	1.89297	C14H8Cl2N4	C18576	[M+H]+	BioDeepDB	0.9903	pos	1	6.33264e+06	6.11514e+06	9.21992e+06	3.75193e+06	4.94293e+06	6.48834e+06	974877	624001	4.61991e+06	776873	909502	1.10687e+06
M243T603_1	Clofibrate	243.076	602.639	242.071	8.36083	C12H15ClO3	C06916	[M+H]+	BioDeepDB	0.847215	pos	1	6.23914e+06	5.9166e+06	7.80869e+06	8.55285e+06	4.4735e+06	7.09752e+06	4.26132e+06	5.42492e+06	2.20999e+06	1.11944e+07	5.60357e+06	6.5126e+06
M214T317_2	Clofibric acid	214.04	317.304	214.04	0.188708	C10H11ClO3	C13700	[M]+	MoNA	0.985023	pos	1	3.08292e+06	2.97069e+06	2.61853e+06	2.70694e+06	1.94356e+06	2.79357e+06	2.38773e+06	5.10449e+06	1.83787e+06	3.10336e+06	2.85441e+06	2.11455e+06
M388T805	Clomifene	388.177	804.825	405.186	5.03524	C26H28ClNO	C06917	[M+H-H2O]+	BioDeepDB	0.64904	pos	1	8.62347e+06	7.58207e+06	1.83802e+06	7.86369e+06	6.29978e+06	775173	0	71951.4	72990.6	0	0	0
M597T567	Clomiphene citrate	597.218	567.092	597.213	8.66979	C26H28ClNO. C6H8O7	C08161	[M]+	GNPS	0.99928	pos	1	6.55081e+06	4.67136e+06	8.68015e+06	7.29815e+06	9.39816e+06	6.62233e+06	2.44265e+06	3.17828e+06	1.87832e+06	3.37204e+06	2.13811e+06	2.21834e+06
M314T359	Clomipramine	314.158	359.221	314.155	9.56322	C19H23ClN2	C06918	[M]+	MoNA	0.265343	pos	2	3.71002e+07	2.31387e+07	2.97238e+07	5.68292e+07	3.85127e+07	2.82271e+07	4.87841e+06	7.01659e+06	5.5184e+06	1.16936e+07	8.54988e+06	9.54381e+06
M212T134	Clonidine	212.007	134.138	229.017	12.2611	C9H9Cl2N3	C06920	[M+H-H2O]+	BioDeepDB	0.999927	pos	1	2.28942e+08	5.78557e+07	1.28344e+08	1.12285e+08	8.7096e+07	2.27312e+08	1.11897e+08	2.32615e+08	1.25118e+07	2.10065e+08	1.44971e+08	4.38287e+07
M191T429	Clopyralid	190.952	428.912	190.954	9.56187	C6H3Cl2NO2	C18779	[M]-	MoNA	0.999559	neg	1	1.96675e+07	2.19557e+06	4.07054e+06	1.91856e+07	1.85237e+07	3.21297e+06	5.3036e+06	5.02091e+06	5.86325e+06	5.21969e+06	4.07098e+06	5.35862e+06
M412T132	Cloransulam-methyl	412.028	132.072	429.031	9.61507	C15H13ClFN5O5S	C10907	[M+H-H2O]+	MoNA	0.999572	pos	1	1.29715e+07	1.1992e+06	4.6835e+06	6.82816e+06	8.73944e+06	6.72254e+06	359370	2.40218e+06	201096	596886	324765	476404
M345T470	Clotrimazole	345.115	469.791	344.108	1.18002	C22H17ClN2	C06922	[M+H]+	BioDeepDB	0.611012	pos	1	1.67457e+07	5.42806e+06	1.36782e+07	2.17331e+07	1.81665e+07	1.23383e+07	1.95413e+07	2.4684e+07	1.41018e+07	3.60345e+07	1.16893e+07	2.31426e+07
M435T426	Cloxacillin	435.068	426.2	435.066	4.47329	C19H18ClN3O5S	C06923	[M]-	GNPS	0.923197	neg	1	8.8689e+06	6.5539e+06	1.82666e+07	8.75811e+06	1.13823e+07	1.4441e+07	4.16087e+06	4.67432e+06	2.43868e+06	1.02694e+07	4.41308e+06	3.42958e+06
M309T481	Clozapine	309.121	481.229	326.13	5.17829	C18H19ClN4	C06924	[M+H-H2O]+	mzCloud	0.684896	pos	1	9.06353e+07	3.11943e+07	7.41358e+06	5.4044e+08	2.29155e+08	7.28994e+07	2.93605e+07	3.29656e+07	3.22768e+07	2.97149e+07	2.43307e+07	2.77022e+07
M306T179	CMP	306.048	179.042	323.052	4.64059	C9H14N3O8P	C00055	[M+H-H2O]+	BioDeepDB	0.00132239	pos	2	6.43145e+07	4.93635e+07	1.05149e+08	1.60202e+07	2.19378e+07	1.24363e+08	4.24584e+07	5.81539e+07	5.02903e+07	3.76098e+07	3.34182e+07	4.68102e+07
M377T456	Cnicin	377.158	455.988	378.168	8.10937	C20H26O7	C09362	[M-H]-	MoNA	0.999041	neg	1	3.73952e+06	1.31336e+06	2.19907e+06	2.96853e+06	2.32514e+06	1.92913e+06	2.71718e+06	2.63775e+06	1.06024e+06	6.3016e+06	1.81236e+06	4.05556e+06
M933T549_3	Cobalt-factor III	933.279	548.63	933.224	6.22896	C43H46CoN4O16	C17401	[M]+	BioDeepDB	0.725991	pos	1	1.82792e+07	1.69476e+07	1.28892e+07	8.18168e+06	3.22332e+07	2.48918e+07	9.45013e+06	1.95619e+06	1.50042e+06	1.64612e+06	1.02877e+06	5.63933e+06
M950T539_2	Cobalt-precorrin 4	950.237	538.862	949.255	27.0699	C44H50CoN4O16	C11540	[M+H]+	BioDeepDB	0.91755	pos	1	628095	469317	2.64378e+06	546827	637015	1.14275e+06	5.91775e+06	5.74485e+06	6.68136e+06	1.23902e+06	3.50375e+06	5.22573e+06
M302T759	Cocaine	302.146	758.684	303.147	19.4119	C17H21NO4	C01416	[M-H]-	MetaDNA	0.0012815	neg	2	8.66143e+07	3.24909e+07	4.67188e+07	3.42575e+07	3.20136e+07	4.85565e+07	631490	3.68706e+06	1.08351e+06	1.83403e+07	9.24288e+06	9.18952e+06
M299T540	Codeine	299.147	539.8	299.152	18.3334	C18H21NO3	C06174	[M]-	MoNA	0.963571	neg	1	4.58572e+07	1.49788e+07	1.81707e+07	3.38953e+07	2.66471e+07	1.75583e+07	8.2811e+06	1.85027e+07	9.65455e+06	2.0632e+07	2.02791e+07	1.91567e+07
M280T382	Codeinone	280.127	382.364	297.137	6.80703	C18H19NO3	C06171	[M+H-H2O]+	BioDeepDB	0.659259	pos	1	1.11599e+08	1.14806e+08	1.2409e+08	1.50193e+08	1.41409e+08	1.17317e+08	2.62903e+07	1.55879e+07	2.39692e+07	9.18103e+06	2.97969e+07	1.53492e+07
M768T698_2	Coenzyme A	768.177	697.536	767.115	0.0204666	C21H36N7O16P3S	C00010	[M+H]+	BioDeepDB	0.738494	pos	1	6.6443e+07	7.41505e+07	6.88809e+07	1.02067e+08	1.0729e+08	7.37455e+07	7.28978e+07	5.42935e+07	4.9352e+07	6.59235e+07	6.53337e+07	2.61733e+07
M515T104	Coenzyme F420-0	515.087	103.958	515.094	13.4406	C19H22N3O12P	C19153	[M]+	BioDeepDB	0.938746	pos	1	2.62529e+07	2.86042e+07	1.92761e+07	2.55485e+08	1.17429e+08	1.7816e+07	1.19285e+07	1.4564e+07	1.55476e+07	6.701e+06	9.14112e+06	2.01672e+07
M645T468_2	Coenzyme F420-1	645.147	467.851	644.137	2.60582	C24H29N4O15P	C19152	[M+H]+	BioDeepDB	0.66859	pos	1	2.59984e+07	3.00254e+07	4.46589e+07	2.69723e+07	1.82633e+07	3.03229e+07	1.46788e+07	3.52307e+07	2.15973e+07	2.96084e+07	2.95858e+07	3.09756e+07
M863T554_1	Coenzyme Q10	862.686	554.188	862.684	2.3875	C59H90O4	C11378	[M]+	BioDeepDB	0.817241	pos	1	5.69283e+06	5.28629e+06	5.63916e+06	3.00968e+06	6.6703e+06	4.83753e+06	5.1693e+06	1.15779e+07	3.84414e+06	1.29197e+06	5.7254e+06	6.28652e+06
M795T80_3	Coenzyme Q9	794.628	79.9559	794.621	8.53635	C54H82O4	C01967	[M]+	BioDeepDB	0.999228	pos	1	2.06125e+07	2.27093e+07	2.52163e+07	3.87926e+07	1.18052e+07	3.63726e+07	3.18702e+07	3.38736e+07	2.6695e+07	1.53438e+07	5.87267e+07	3.23221e+07
M399T733	Colchicine	399.166	732.503	399.168	5.40178	C22H25NO6	C07592	[M]+	mzCloud	0.693827	pos	1	2.9154e+07	4.41918e+07	3.88353e+07	3.42894e+07	2.37649e+07	3.51227e+07	1.97563e+07	1.61085e+07	2.06083e+07	1.43766e+07	1.65129e+07	1.13555e+07
M393T749	Coleonol	393.222	749.37	410.231	3.12024	C22H34O7	C09076	[M+H-H2O]+	BioDeepDB	0.678959	pos	1	4.75031e+08	4.65306e+08	3.24074e+08	5.04994e+08	5.34004e+08	3.75799e+08	2.48489e+07	1.64854e+07	2.34495e+07	1.92296e+07	2.14769e+07	1.1295e+07
M356T787	Conessine	356.315	786.764	356.319	12.9063	C24H40N2	C06545	[M]+	BioDeepDB	0.999956	pos	1	8.73528e+06	2.64664e+07	3.12339e+06	5.86902e+07	3.43786e+07	4.81329e+06	644941	827258	732965	767817	462587	280654
M235T565	Confertifolin	235.168	565.081	234.162	2.51402	C15H22O2	C09376	[M+H]+	BioDeepDB	0.000687317	pos	2	4.3622e+07	3.35822e+07	2.8367e+07	8.29846e+07	5.93192e+07	3.18983e+07	1.94404e+07	1.82827e+07	1.33618e+07	1.98027e+07	1.53541e+07	1.4212e+07
M341T369	Coniferin	341.13	368.786	342.132	17.7662	C16H22O8	C00761	[M-H]-	MoNA	0.00274846	neg	2	2.31116e+08	1.44978e+08	1.72729e+08	3.12022e+08	2.05852e+08	1.71205e+08	5.64148e+06	1.20795e+07	7.35534e+06	1.74549e+07	1.48401e+07	4.63857e+06
M181T438_1	Coniferyl alcohol	181.086	438.426	180.079	1.76654	C10H12O3	C00590	[M+H]+	BioDeepDB	0.605154	pos	1	7.32469e+07	1.07587e+08	5.63457e+07	1.03361e+08	9.73597e+07	5.97913e+07	2.69237e+07	2.8142e+07	2.06959e+07	3.61743e+07	2.77361e+07	3.49976e+07
M178T231	Coniferyl aldehyde	178.062	231.478	178.063	5.93012	C10H10O3	C02666	[M]+	BioDeepDB	0.790017	pos	1	7.25937e+06	7.4198e+06	3.39547e+06	2.16525e+06	9.6446e+06	4.43032e+06	1.06981e+07	1.11821e+07	1.07599e+07	1.00244e+07	1.01027e+07	9.83816e+06
M580T714	Convallasaponin A	580.367	714.203	580.361	9.35208	C32H52O9	C08893	[M]+	MetaDNA	0.0187099	pos	2	7.79772e+06	4.4421e+06	7.26894e+06	4.48465e+06	1.04208e+07	1.80974e+06	0	121923	642525	56096.2	453511	519226
M469T680	Copal-8-ol diphosphate	469.239	679.553	468.204	5.34348	C20H38O8P2	C20270	[M+H]+	BioDeepDB	0.658502	pos	1	1.51108e+07	1.34161e+07	1.35696e+07	2.74195e+07	1.6466e+07	1.46356e+07	882535	449502	398904	632671	476942	341796
M655T839	Coproporphyrin I	655.282	839.263	654.269	8.77611	C36H38N4O8	C05769	[M+H]+	GNPS	0.659315	pos	1	5.41326e+06	3.79447e+06	4.73394e+06	0	0	1.12039e+07	0	3.21948e+06	0	0	0	0
M617T647	Corilagin	617.089	646.602	634.081	25.754	C27H22O18	C10219	[M+H-H2O]+	mzCloud	0.955091	pos	1	920697	895396	1.13182e+06	2.07746e+06	1.10053e+06	310047	106484	366752	151896	3.58988e+06	5.85928e+06	4.06922e+06
M332T486	Corniculatusin	332.053	485.728	332.053	1.59936	C16H12O8	C04527	[M]+	BioDeepDB	0.616666	pos	1	1.2838e+06	1.22089e+06	2.10613e+06	1.01375e+07	1.36747e+07	2.2146e+06	648740	2.62494e+06	3.31094e+06	1.29631e+06	690105	4.10512e+06
M329T785	Cortexolone	329.21	784.658	346.214	2.05328	C21H30O4	C05488	[M+H-H2O]+	BioDeepDB	0.0890866	pos	2	1.60639e+07	8.58636e+06	5.25198e+06	1.65704e+07	9.38034e+06	6.32656e+06	1.52765e+06	790856	660345	599689	620761	692102
M347T646	Corticosterone	347.229	646.279	346.214	20.3926	C21H30O4	C02140	[M+H]+	MoNA	0.00324659	pos	2	3.79687e+06	6.89239e+06	5.25181e+06	4.33631e+06	4.87019e+06	3.65324e+06	1.16607e+07	3.29174e+06	5.33297e+06	4.02489e+07	4.02332e+06	5.41906e+06
M363T751	Cortisol	363.213	750.599	362.209	10.7291	C21H30O5	C00735	[M+H]+	MoNA	0.0184884	pos	2	1.1645e+08	6.45951e+07	5.28354e+07	1.29668e+08	9.10732e+07	6.8114e+07	1.91261e+07	2.56843e+07	1.52042e+07	2.44506e+07	1.46297e+07	2.16183e+07
M405T440	Cortisol 21-acetate	405.229	439.954	404.22	5.03076	C23H32O6	C02821	[M+H]+	BioDeepDB	0.754257	pos	1	6.14436e+06	5.40846e+06	5.27272e+06	7.36946e+06	6.20592e+06	5.53229e+06	4.114e+06	3.70388e+06	2.99991e+06	3.05494e+06	3.41224e+06	1.02338e+06
M360T454_2	Cortisone	360.19	453.932	360.194	4.00214	C21H28O5	C00762	[M]+	BioDeepDB	0.624736	pos	1	2.76617e+07	6.55118e+06	6.12226e+06	1.02025e+07	1.39111e+07	1.25913e+07	6.14545e+06	3.38511e+06	4.95784e+06	1.03231e+07	9.80178e+06	9.29923e+06
M401T522	Cortisone acetate	401.19	521.803	402.204	17.0505	C23H30O6	C08173	[M-H]-	BioDeepDB	0.965531	neg	1	6.01806e+06	3.60622e+06	3.21813e+06	1.14669e+07	6.05465e+06	4.21483e+06	7.75087e+06	8.7224e+06	3.01022e+06	9.55703e+06	7.55017e+06	768179
M368T482_2	Corydaline	368.186	481.595	369.194	1.31665	C22H27NO4	C15530	[M-H]-	MoNA	0.988682	neg	1	4.26443e+06	1.97921e+06	4.38755e+06	3.73209e+06	4.07946e+06	2.30088e+06	2.12722e+06	1.43161e+06	1.19138e+06	1.49382e+06	1.458e+06	1.19429e+06
M883T603_2	Corynebactin	883.254	603.121	882.256	9.68862	C39H42N6O18	C12219	[M+H]+	GNPS	0.99959	pos	1	1.51862e+07	1.18173e+07	1.29736e+07	1.34077e+07	1.50214e+07	1.47552e+07	1.73208e+07	1.87401e+07	1.04895e+07	1.7277e+07	1.47464e+07	1.39194e+07
M233T733	Costunolide	233.153	732.633	232.146	3.23616	C15H20O2	C09382	[M+H]+	MoNA	7.1364e-05	pos	2	2.37019e+07	4.35056e+07	1.66703e+07	4.00488e+07	4.65897e+07	2.13485e+07	6.54995e+06	7.34116e+06	4.87309e+06	6.48283e+06	5.65362e+06	1.0146e+07
M342T653_2	Coumachlor	342.069	653.265	342.066	8.49658	C19H15ClO4	C16805	[M]-	MoNA	0.999212	neg	1	3.46477e+07	2.95895e+07	4.08328e+07	3.2559e+07	2.93598e+07	4.23372e+07	5.3047e+06	6.78856e+06	6.00022e+06	1.92632e+07	1.80195e+07	1.07297e+07
M298T304_1	Coumafuryl	298.086	303.952	298.084	5.10718	C17H14O5	C18599	[M]-	mzCloud	0.796148	neg	1	9.88496e+06	7.10801e+06	1.55014e+07	5.30293e+06	8.75287e+06	1.27611e+07	1.05983e+06	1.21602e+06	722742	1.44235e+07	4.47741e+06	1.09958e+06
M363T159	Coumaphos	363.022	158.748	362.014	0.594125	C14H16ClO5PS	C11025	[M+H]+	MoNA	0.986415	pos	1	7.41419e+06	6.44378e+06	6.26086e+06	7.20647e+06	7.59807e+06	8.13302e+06	3.16849e+06	2.91187e+06	2.9637e+06	5.20615e+06	3.54467e+06	6.07739e+06
M147T443	Coumarin	147.044	442.898	146.037	1.50212	C9H6O2	C05851	[M+H]+	BioDeepDB	2.36825e-34	pos	2	7.77143e+09	6.30432e+09	1.10924e+09	8.75056e+09	1.03358e+10	5.44932e+09	2.28447e+09	2.59919e+09	4.75917e+08	2.45698e+09	2.04732e+09	2.45998e+09
M268T681	Coumesterol	268.043	680.808	268.037	20.9755	C15H8O5	C10205	[M]-	BioDeepDB	0.89499	neg	1	1.13752e+07	8.21333e+06	5.52657e+06	1.23501e+07	1.70682e+07	5.60972e+06	167181	177560	196229	458934	246643	388332
M285T435	CPX	285.177	435.478	304.19	18.351	C16H24N4O2	C13709	[M-H2O-H]-	BioDeepDB	1	neg	1	3.95374e+06	3.98071e+06	3.62948e+06	6.95143e+06	7.518e+06	4.15554e+06	1.85663e+06	1.93087e+06	365802	1.25363e+06	739273	2.02383e+06
M132T97	Creatine	132.077	97.1468	131.07	0.018749	C4H9N3O2	C00300	[M+H]+	BioDeepDB	0.575911	pos	1	2.02831e+07	1.75385e+07	1.61504e+07	1.84571e+07	1.91972e+07	1.58907e+07	6.80042e+06	6.13055e+06	1.07723e+07	9.36729e+06	8.1764e+06	1.47365e+07
M114T32	Creatinine	114.066	31.6029	113.059	0.250417	C4H7N3O	C00791	[M+H]+	BioDeepDB	0.577522	pos	1	1.04575e+07	6.65425e+06	2.30932e+07	7.34915e+06	6.69495e+06	9.21896e+06	6.99683e+06	7.53554e+06	8.67858e+06	1.06971e+07	1.92688e+07	8.79108e+06
M467T590_1	Cromoglicic acid	467.096	590.023	468.069	3.56925	C23H16O11	C06928	[M+H]+	BioDeepDB	0.803762	pos	1	1.18369e+08	1.46605e+08	4.95213e+07	9.85589e+07	1.16617e+08	1.32595e+08	3.51404e+07	4.5726e+07	4.73845e+07	5.38376e+07	3.08701e+07	2.07265e+07
M834T664_2	Crotonoyl-CoA	834.132	663.766	835.141	2.94602	C25H40N7O17P3S	C00877	[M-H]-	BioDeepDB	0.738705	neg	1	532990	1.0128e+06	808909	318409	933195	1.09318e+06	1.69604e+06	1.86602e+06	806898	1.53307e+06	1.624e+06	2.04144e+06
M574T802	Cucurbitacin A	574.314	801.552	574.314	0.141926	C32H46O9	C08793	[M]+	MetaDNA	0.0324857	pos	2	1.78599e+07	1.68326e+07	2.55323e+06	2.72275e+07	8.3204e+06	1.31954e+06	2.67535e+06	6.89727e+06	3.02167e+06	8.2052e+06	9.40459e+06	1.03132e+07
M557T817	Cucurbitacin B	557.313	816.685	558.319	2.23157	C32H46O8	C08794	[M-H]-	BioDeepDB	0.612805	neg	1	5.85532e+06	4.47973e+06	885372	4.03529e+06	1.22463e+06	2.75021e+06	171518	2.09136e+06	791038	2.60252e+06	436659	2.46972e+06
M560T758	Cucurbitacin C	560.34	758.241	560.335	8.88638	C32H48O8	C08795	[M]+	MetaDNA	0.000814765	pos	2	1.59235e+06	74317.6	89334.1	421932	186556	0	3.71193e+06	6.14785e+06	3.16726e+06	3.11037e+06	4.87326e+06	5.43102e+06
M515T745	Cucurbitacin D	515.302	744.554	516.309	1.05021	C30H44O7	C08796	[M-H]-	GNPS	0.65453	neg	1	4.2541e+06	4.06666e+06	6.2579e+06	1.49031e+07	3.41399e+07	3.66187e+06	3.07314e+06	1.02885e+06	1.84014e+06	850949	2.21446e+06	1.35679e+06
M557T788	Cucurbitacin E	557.344	787.643	556.304	4.08101	C32H44O8	C08797	[M+H]+	BioDeepDB	1.40196e-06	pos	2	4.18968e+06	2.78094e+06	3.0561e+06	7.1522e+06	5.99688e+06	2.37511e+06	1.34704e+07	2.04396e+07	1.00168e+07	1.28267e+07	1.10504e+07	1.66008e+07
M215T428	Curcumenol	215.144	428.272	234.162	3.44422	C15H22O2	C16942	[M-H2O-H]-	MoNA	0.765274	neg	1	2.07281e+07	1.3904e+07	1.35201e+07	2.42324e+07	2.24167e+07	1.02865e+07	3.40422e+06	2.17973e+06	3.02543e+06	5.2248e+06	4.70678e+06	4.68558e+06
M351T318	Curcumin	351.118	318.294	368.126	2.8493	C21H20O6	C10443	[M+H-H2O]+	BioDeepDB	0.670596	pos	1	2.93117e+07	1.44338e+07	9.1823e+06	2.76187e+07	2.20654e+07	1.07142e+07	2.91846e+06	2.88092e+06	1.55055e+06	1.8542e+06	1.54414e+06	1.08004e+06
M675T596_1	Curcumin diglucoside	675.224	596.004	692.232	0.78668	C33H40O16	C17750	[M+H-H2O]+	BioDeepDB	0.597542	pos	1	1.5657e+08	3.20188e+07	5.77078e+07	1.48598e+08	1.556e+08	7.48428e+07	4.89541e+07	5.56556e+07	1.02067e+08	1.09514e+08	6.14717e+07	3.01085e+07
M513T706	Curcumin monoglucoside	513.17	706.402	530.179	3.25799	C27H30O11	C17749	[M+H-H2O]+	BioDeepDB	0.659092	pos	1	4.38856e+06	2.73191e+06	4.44709e+06	2.10422e+06	1.07673e+06	3.13215e+06	3.41884e+06	5.16527e+06	5.21873e+06	2.72943e+06	3.16172e+06	460287
M223T633	Cyanazine	223.084	633.323	240.089	8.91507	C9H13ClN6	C14299	[M+H-H2O]+	mzCloud	0.844695	pos	1	3.00134e+07	2.20901e+07	4.83987e+07	1.58282e+07	8.63445e+06	2.07071e+07	1.10723e+07	1.46337e+07	2.53552e+07	2.09173e+07	3.0954e+07	8.36863e+06
M621T448	Cyanidin 3-(3'',6''-dimalonylglucoside)	621.149	447.63	621.109	4.17209	C27H25O17	C16289	[M]+	BioDeepDB	0.645064	pos	1	2.64603e+07	7.51214e+06	2.6173e+07	5.56571e+06	1.18787e+06	7.20912e+06	827994	449313	744805	531786	817681	4.08279e+06
M449T536	Cyanidin 3-galactoside	449.14	536.467	449.108	4.5706	C21H21O11	C08647	[M]+	BioDeepDB	6.73131e-05	pos	2	2.92857e+06	2.57118e+06	3.81575e+06	4.42757e+06	5.45998e+06	1.17615e+08	2.16917e+07	2.90661e+07	1.57643e+07	5.90189e+07	5.30255e+07	3.93422e+07
M449T397_1	Cyanidin 3-glucoside	449.104	396.92	449.108	8.44315	C21H21O11	C08604	[M]+	BioDeepDB	3.78623e-17	pos	2	1.7885e+09	9.6412e+08	1.35053e+08	6e+09	1.01674e+10	5.84256e+08	1.46273e+08	2.41465e+08	1.97885e+08	2.87649e+08	1.24559e+08	3.32745e+08
M756T619_2	Cyanidin 3-glucoside 5-caffeoylglucoside	756.188	618.688	773.193	3.54341	C36H37O19	C16372	[M+H-H2O]+	BioDeepDB	0.707632	pos	1	8.62688e+06	3.24679e+06	5.24339e+06	9.94421e+06	6.62202e+06	4.7719e+06	2.85273e+06	3.22547e+06	2.52355e+06	1.02697e+06	2.24371e+06	379296
M536T423	Cyanidin 3-O-(6-O-malonyl-beta-D-glucoside)	536.118	422.512	535.109	3.38564	C24H23O14	C12643	[M+H]+	BioDeepDB	0.712181	pos	1	2.18867e+07	2.20306e+07	2.07393e+07	1.63595e+07	1.13504e+07	3.33602e+07	1.18346e+07	1.52897e+07	6.89143e+06	1.31202e+07	8.64365e+06	2.09922e+07
M757T540_1	Cyanidin 3-O-(6-O-p-coumaroyl)glucoside-5-O-glucoside	757.188	540.265	757.198	10.1351	C36H37O18	C12096	[M]+	BioDeepDB	0.286337	pos	2	1.54639e+07	1.27757e+07	2.79681e+07	1.85524e+07	2.74944e+07	8.84505e+06	5.55913e+06	7.56717e+06	4.653e+06	7.46074e+06	2.39658e+06	7.89668e+06
M744T512_2	Cyanidin 3-O-(6''-glucosyl-2''-xylosylgalactoside)	744.211	512.062	743.203	0.808894	C32H39O20	C08612	[M+H]+	BioDeepDB	0.619841	pos	1	1.00432e+07	3.87178e+06	8.31108e+06	7.45062e+06	1.08523e+07	8.13706e+06	4.14074e+06	5.40711e+06	2.54653e+06	6.61295e+06	1.45383e+06	8.73495e+06
M581T469	Cyanidin 3-O-(beta-D-xylosyl-(1->2)-beta-D-galactoside)	581.142	469.062	581.151	14.8396	C26H29O15	C20468	[M]+	MetaDNA	0.0197932	pos	2	6.01266e+07	1.62098e+07	2.35817e+07	2.99648e+07	3.62351e+07	1.40325e+07	2.66005e+06	2.2168e+06	1.51222e+06	2.74144e+06	2.20884e+06	2.72582e+06
M890T490_4	Cyanidin 3-O-[6-O-(6-O-4-hydroxycinnamoyl-beta-D-glucosyl)-2-O-beta-D-xylosyl-beta-D-galactoside]	890.244	489.533	889.24	4.04622	C41H45O22	C20460	[M+H]+	BioDeepDB	0.676416	pos	1	1.71188e+06	1.26976e+07	4.13678e+06	1.1114e+07	1.3413e+07	9.71196e+06	4.68495e+06	5.77605e+06	4.40217e+06	4.06751e+06	1.83275e+06	5.69797e+06
M757T649	Cyanidin 3-O-beta-D-glucoside 5-O-(6-coumaroyl-beta-D-glucoside)	757.204	649.386	757.198	7.71719	C36H37O18	C16350	[M]+	BioDeepDB	0.708356	pos	1	1.37029e+07	2.67763e+06	1.07907e+07	2.45616e+06	6.64462e+06	9.08818e+06	571957	1.50292e+06	737113	7.23226e+06	1.79834e+06	1.85395e+06
M757T540_2	Cyanidin 3-O-rutinoside 5-O-beta-D-glucoside	757.205	540.254	757.219	16.2587	C33H41O20	C12646	[M]+	BioDeepDB	0.0575782	pos	2	1.83016e+07	1.46478e+07	2.07771e+07	3.08395e+07	2.1617e+07	2.84844e+07	1.39231e+06	2.33072e+06	7.64404e+06	5.79984e+06	7.85191e+06	2.12848e+06
M595T505_1	Cyanidin 3-rutinoside	595.144	505.193	595.166	1.69243	C27H31O15	C08620	[M]+	BioDeepDB	0.597652	pos	1	1.30999e+09	1.4054e+09	1.11823e+09	1.52395e+09	2.64104e+08	1.38895e+09	1.35266e+09	5.03895e+07	4.3617e+08	1.19414e+08	8.80089e+07	1.69031e+08
M743T671_2	Cyanidin 5-O-beta-D-glucoside 3-O-beta-D-sambubioside	743.269	671.454	743.203	2.61052	C32H39O20	C20493	[M]+	BioDeepDB	0.651955	pos	1	1.69606e+07	1.80163e+07	9.33898e+06	1.49197e+07	1.82629e+07	1.49218e+07	1.88279e+07	2.37764e+07	1.36938e+07	1.207e+07	1.3718e+07	2.23785e+07
M449T590_1	Cyanidin 5-O-glucoside	449.083	590.104	449.108	3.27728	C21H21O11	C16298	[M]+	BioDeepDB	0.638318	pos	1	1.06879e+09	5.39841e+08	3.40908e+08	9.31369e+08	7.20998e+08	4.26155e+08	7.95539e+07	1.52866e+08	5.32688e+07	9.51973e+07	8.5952e+07	1.54884e+08
M903T381_2	Cyanidin-3-(p-coumaroyl)-rutinoside-5-glucoside	903.28	381.002	903.256	3.85284	C42H47O22	C16292	[M-H2O+NH4]+	BioDeepDB	0.0496069	pos	2	2.57254e+07	1.60979e+07	1.27635e+07	7.78516e+06	1.28447e+07	1.6814e+07	7.9416e+06	4.22113e+06	3.81089e+06	1.82232e+07	2.68448e+06	9.42868e+06
M630T512	Cyanidin-3-rhamnoglucoside chloride	630.136	511.512	630.135	2.12872	C27H31O15. Cl	C04491	[M]+	MoNA	0.990914	pos	1	5.53361e+07	3.83749e+07	3.90812e+07	2.57446e+07	2.97044e+07	4.37343e+07	1.68317e+08	1.74886e+08	1.59336e+08	1.4486e+08	1.36509e+08	1.65683e+08
M611T407_1	Cyanin	611.152	406.76	611.161	14.1059	C27H31O16	C08639	[M+H]+	BioDeepDB	1.68066e-14	pos	2	1.9962e+07	1.99894e+07	6.80847e+06	7.96911e+07	4.916e+07	3.04334e+07	2.16482e+06	1.24171e+06	784981	4.33642e+07	1.97349e+06	3.32541e+07
M128T113	Cyanuric acid	128.012	113.368	129.017	13.94	C3H3N3O3	C06554	[M-H]-	BioDeepDB	0.800639	neg	1	2.54106e+06	4.88531e+07	2.46539e+06	3.72977e+06	3.55733e+06	5.26294e+07	3.63176e+06	3.86906e+07	1.55337e+06	3.64708e+07	3.69114e+07	2.90701e+06
M307T204_2	Cyazofamid	307.041	203.778	324.045	10.502	C13H13ClN4O2S	C18573	[M+H-H2O]+	MoNA	0.99975	pos	1	2.93565e+06	5.64476e+06	5.43334e+06	1.47929e+06	5.91685e+06	7.82253e+06	794535	929343	5.20969e+06	908374	1.05604e+06	2.96737e+06
M254T590	Cybutryne	254.144	590.438	253.136	2.80255	C11H19N5S	C10927	[M+H]+	mzCloud	0.746853	pos	1	2.97759e+06	2.03856e+06	2.97745e+06	2.53958e+06	3.33384e+06	5.87849e+06	5.84225e+06	6.01272e+06	6.34409e+06	6.60977e+06	6.71487e+06	6.25698e+06
M330T191	Cyclic AMP	330.058	190.827	329.053	4.25664	C10H12N5O6P	C00575	[M+H]+	BioDeepDB	4.32093e-05	pos	2	7.48269e+08	5.07683e+08	1.67414e+08	2.18266e+08	4.31563e+08	8.27031e+08	9.95871e+07	1.60146e+08	1.78555e+08	1.42198e+08	1.47626e+08	2.55319e+08
M346T555	Cyclic GMP	346.061	555.383	345.047	18.6909	C10H12N5O7P	C00942	[M+H]+	BioDeepDB	7.53992e-07	pos	2	9.53591e+07	1.43299e+08	1.07451e+08	7.56784e+07	7.45924e+07	9.77418e+07	1.25978e+08	1.99191e+08	1.47934e+08	1.26619e+08	1.35343e+08	2.10299e+08
M266T781	Cyclizine	266.174	781.441	266.178	0.519365	C18H22N2	C06930	[M]+	BioDeepDB	0.639606	pos	1	5.48114e+06	6.02455e+06	2.8363e+06	2.53695e+07	3.04656e+07	1.28139e+06	80321.7	2754.01	0	83791	0	0
M340T427	cyclo-Dopa 5-O-glucoside	340.098	426.576	357.106	2.91265	C15H19NO9	C17751	[M+H-H2O]+	BioDeepDB	0.616443	pos	1	9.27711e+06	5.80587e+06	3.32182e+06	6.89938e+06	6.83754e+06	5.0031e+06	748896	1.43835e+06	831622	1.13305e+06	576344	1.65264e+06
M276T626	Cyclobenzaprine	276.178	625.679	275.167	12.2871	C20H21N	C06931	[M+H]+	BioDeepDB	0.86836	pos	1	2.86624e+07	1.96295e+07	2.28015e+07	2.35968e+07	3.17044e+07	3.37312e+07	5.48348e+06	8.15804e+06	9.06762e+06	1.66615e+07	7.83456e+06	1.1166e+07
M890T815_1	Cycloguanil pamoate	890.289	814.678	890.282	7.60371	C23H16O6. (C11H14ClN5)2	C11724	[M]+	BioDeepDB	0.998775	pos	1	6.59301e+06	2.56186e+06	1.1619e+07	0	0	5.05253e+06	2.17617e+06	3.49999e+06	1.88537e+06	5.6528e+06	2.32453e+06	3.8372e+06
M127T215	Cyclohexane-1-carboxylate	127.078	214.992	128.084	12.3158	C7H12O2	C09822	[M-H]-	mzCloud	0.772877	neg	1	4.15722e+07	3.15799e+07	3.77519e+07	592584	507826	3.57348e+07	569102	550454	505245	444084	435363	420117
M93T817	Cyclohexane-1,3-dione	93.0353	816.99	112.052	14.1558	C6H8O2	C01066	[M-H2O-H]-	MoNA	0.999986	neg	1	8.9262e+06	3.40622e+07	2.92448e+07	3.61759e+07	2.28413e+08	7.78011e+07	3.13378e+07	2.95641e+07	2.81295e+08	2.76827e+07	1.73476e+08	7.08959e+07
M264T741_2	Cycloheximide	264.159	740.91	281.163	2.05054	C15H23NO4	C06685	[M+H-H2O]+	BioDeepDB	0.665548	pos	1	2.17502e+08	1.56599e+08	2.23215e+08	4.89667e+08	3.55627e+08	2.17907e+08	5.05419e+07	4.58405e+07	3.81993e+07	2.23982e+07	2.16068e+07	1.84319e+07
M100T37_2	Cyclohexylamine	100.112	37.3662	99.1048	2.64111	C6H13N	C00571	[M+H]+	mzCloud	0.64527	pos	1	3.48917e+07	2.01464e+07	5.61715e+07	1.62965e+07	1.26233e+07	3.54691e+07	1.16958e+07	6.64176e+07	6.31516e+07	1.13878e+07	6.00535e+07	1.45184e+07
M160T386	Cyclohexylsulfamate	160.043	385.533	179.062	0.150136	C6H13NO3S	C02824	[M-H2O-H]-	mzCloud	0.578617	neg	1	6.49476e+07	2.49147e+07	1.92096e+07	6.47126e+07	3.8297e+07	2.38757e+07	3.29534e+06	3.74764e+06	3.30369e+06	1.55706e+07	1.41776e+07	2.94809e+06
M85T100	Cyclopentanone	85.0845	100.462	84.0575	0.382831	C5H8O	C00557	[M+H]+	BioDeepDB	0.581418	pos	1	4.29691e+08	3.03975e+08	4.02877e+08	5.05165e+08	5.31769e+08	4.06897e+08	2.41459e+08	3.84894e+08	2.97187e+08	3.12273e+08	2.44382e+08	4.48314e+08
M292T432_1	Cyclopentolate	292.191	432.378	291.183	0.29797	C17H25NO3	C06932	[M+H]+	BioDeepDB	0.660766	pos	1	1.26179e+07	3.92166e+06	2.54155e+07	1.64117e+07	1.75507e+07	1.37561e+07	1.45322e+07	1.23821e+07	1.82874e+07	1.8143e+07	1.94993e+07	1.71328e+07
M281T479	Cyclopeptine	281.128	478.901	280.121	2.04546	C17H16N2O2	C20579	[M+H]+	BioDeepDB	0.049183	pos	2	1.64545e+08	1.70447e+07	3.67034e+07	2.55918e+07	6.44176e+07	2.76088e+07	2.49226e+06	2.81113e+06	2.37174e+06	2.28479e+06	5.53613e+06	1.30026e+06
M278T446	Cyclophosphamide	278.033	446.258	278.035	9.51622	C7H15Cl2N2O2P. H2O	C06933	[M]+	BioDeepDB	0.84115	pos	1	5.88036e+06	1.15049e+07	8.02238e+06	8.87594e+06	9.80231e+06	1.24612e+07	203078	138365	165778	2.33901e+06	2.62364e+06	1.3525e+06
M319T420	Cyclopiazonic acid	319.141	419.572	336.147	3.95106	C20H20N2O3	C03032	[M+H-H2O]+	mzCloud	0.768939	pos	1	1.96341e+07	1.74099e+07	3.0119e+07	5.104e+07	1.03738e+08	5.88174e+07	3.43881e+06	3.89209e+06	2.9846e+06	2.61348e+06	4.06948e+06	617190
M199T398	Cycluron	199.18	397.955	198.173	1.0978	C11H22N2O	C19109	[M+H]+	BioDeepDB	0.988024	pos	1	1.34288e+06	5.499e+06	8.89968e+06	6.35116e+06	7.05217e+06	7.9068e+06	1.60971e+06	5.97193e+06	1.58713e+06	969100	1.14156e+06	1.26359e+06
M529T320	Cymarin	529.272	320.007	548.298	14.7271	C30H44O9	C08859	[M-H2O-H]-	mzCloud	0.768366	neg	1	189310	5.31097e+06	5.68192e+06	0	6.23005e+06	8.40596e+06	2.47137e+06	2.62936e+06	2.41824e+06	1.15181e+06	4.07452e+06	3.03338e+06
M197T733	Cymoxanil	197.07	733.451	198.075	8.21989	C7H10N4O3	C18498	[M-H]-	BioDeepDB	0.999093	neg	1	3.16234e+07	1.5878e+07	1.70922e+07	2.12082e+07	2.15076e+07	7.67556e+07	9.5023e+07	4.23274e+07	5.66372e+07	9.59602e+07	1.32629e+07	1.39867e+07
M274T573	Cyproconazole	274.107	573.297	291.114	0.848231	C15H18ClN3O	C18456	[M+H-H2O]+	mzCloud	0.647317	pos	1	5.42512e+07	2.62095e+07	2.18546e+07	5.2472e+07	4.56925e+07	2.45216e+07	3.93911e+07	4.43244e+07	2.22589e+07	7.28946e+07	4.00936e+07	4.22005e+07
M167T587	Cyromazine	167.107	586.578	166.097	16.185	C6H10N6	C14147	[M+H]+	MoNA	0.0273967	pos	2	3.37484e+07	2.40257e+07	1.11291e+08	2.12798e+08	2.01722e+08	2.44812e+07	1.67473e+07	2.17424e+07	1.53963e+07	1.58898e+08	8.07185e+07	9.33834e+07
M169T79	Cysteic acid	169.002	79.0272	169.005	12.7846	C3H7NO5S	C00506	[M]-	MoNA	0.985422	neg	1	7.2687e+07	2.92623e+07	5.9988e+07	4.78574e+07	2.76407e+07	5.80006e+07	1.11309e+08	9.92901e+07	3.60721e+07	1.06285e+08	9.16368e+07	9.19557e+07
M201T92	Cysteine-S-sulfate	200.976	91.7426	200.977	4.44456	C3H7NO5S2	C05824	[M]-	BioDeepDB	0.929291	neg	1	9.47544e+06	9.56075e+06	1.70496e+07	1.32902e+06	9.43976e+06	1.28172e+07	3.30262e+07	3.14371e+07	3.13175e+07	2.6041e+07	3.03063e+07	2.93529e+07
M178T239	Cysteinylglycine	178.04	238.725	178.041	5.48046	C5H10N2O3S	C01419	[M]-	BioDeepDB	0.636447	neg	1	3.40593e+06	3.18575e+06	3.21454e+06	3.65434e+06	3.80862e+06	3.62386e+06	3.38612e+06	1.65538e+06	3.24451e+06	1.21677e+07	2.88265e+06	7.15843e+06
M243T91_2	Cytarabine	243.086	90.8675	243.085	2.62692	C9H13N3O5	C02961	[M]+	mzCloud	0.608199	pos	1	1.02732e+07	3.16443e+07	1.6168e+07	9.34977e+07	5.96017e+07	1.27643e+07	2.1713e+07	1.75007e+07	4.9344e+06	1.34986e+07	1.55448e+07	1.65487e+07
M242T103	Cytidine	242.083	102.647	243.085	20.9421	C9H13N3O5	C00475	[M-H]-	BioDeepDB	3.47971e-06	neg	2	1.10062e+08	7.89412e+07	7.74641e+07	7.85999e+07	1.19221e+08	1.37827e+08	3.67602e+07	2.42103e+07	2.64072e+07	2.39015e+07	4.12137e+07	2.68964e+07
M614T489	Cytidine monophosphate N-acetylneuraminic acid	614.144	488.813	614.147	4.83397	C20H31N4O16P	C00128	[M]-	BioDeepDB	0.828933	neg	1	4.66703e+06	3.49081e+06	5.88817e+06	3.6965e+06	1.5274e+06	3.22303e+06	2.02803e+06	357377	322664	1.42782e+06	2.11827e+06	285349
M462T442	Cytochalasin B	462.262	442.065	479.267	4.45995	C29H37NO5	C19954	[M+H-H2O]+	BioDeepDB	0.780652	pos	1	7.79942e+06	1.23385e+06	4.99293e+06	537460	633277	7.76079e+06	5.80862e+06	4.40516e+06	697993	581397	6.83823e+06	936050
M225T838	Cytokinin B	225.101	837.83	225.101	2.00426	C12H11N5	C11263	[M]+	MoNA	0.595563	pos	1	2.53259e+07	1.60263e+07	1.96735e+07	2.00509e+07	1.62431e+07	0	0	0	0	6.43871e+06	6.63467e+06	9.20707e+06
M112T98_1	Cytosine	112.051	98.2027	111.043	1.14038	C4H5N3O	C00380	[M+H]+	BioDeepDB	6.50805e-23	pos	2	2.47654e+09	3.17944e+09	4.01109e+09	2.61847e+09	3.86937e+09	5.28435e+09	2.07243e+09	1.46577e+09	1.51294e+09	1.50171e+09	1.82038e+09	1.70644e+09
M128T481	D-1-Piperideine-2-carboxylic acid	128.07	481.125	127.063	2.89988	C6H9NO2	C04092	[M+H]+	BioDeepDB	1.58718e-05	pos	2	2.49123e+08	1.04212e+08	1.99275e+08	8.9865e+08	3.19522e+08	3.91028e+08	6.41132e+08	4.40657e+08	3.90433e+08	5.99972e+08	1.12239e+09	4.49244e+08
M149T31_2	D-2-Hydroxyglutaric acid	149.044	31.1142	148.037	3.01563	C5H8O5	C01087	[M+H]+	BioDeepDB	0.669913	pos	1	4.29024e+07	6.08193e+07	7.49022e+07	6.02757e+07	6.5741e+07	9.68262e+07	6.9827e+07	7.18333e+07	6.14036e+07	6.09515e+07	3.95931e+07	4.19698e+07
M163T91_1	D-4-Hydroxy-2-oxoglutarate	163.039	91.0224	162.016	2.17625	C5H6O6	C05946	[M+H]+	BioDeepDB	0.69494	pos	1	1.34435e+07	2.52522e+07	2.3797e+07	1.67402e+07	2.59723e+07	2.32093e+07	2.56637e+07	2.55071e+07	2.86034e+07	2.73143e+07	2.67774e+07	2.54645e+07
M299T313	D-4-Phosphopantothenate	299.082	313.1	299.077	0.0320393	C9H18NO8P	C03492	[M]+	BioDeepDB	6.04263e-17	pos	2	5.36982e+07	3.54216e+07	5.19234e+07	1.41395e+07	2.21126e+07	9.26158e+07	6.99479e+06	1.29062e+07	8.15922e+06	9.39545e+06	7.95875e+06	1.90824e+07
M159T97	D-Alanyl-D-alanine	159.08	97.324	160.085	15.5988	C6H12N2O3	C00993	[M-H]-	mzCloud	0.724866	neg	1	6.4529e+07	6.36528e+07	1.945e+07	6.8435e+07	6.55419e+07	6.52882e+07	3.54777e+07	4.73224e+07	3.40918e+07	4.14274e+07	5.01463e+07	3.9323e+07
M176T177	D-Alanyl-D-serine	176.082	177.064	176.08	10.3904	C6H12N2O4	C19719	[M]+	BioDeepDB	0.83447	pos	1	1.48292e+07	7.49681e+06	1.12466e+07	1.0211e+07	6.88305e+06	7.23972e+06	5.3924e+06	5.02769e+06	5.10625e+06	4.71366e+06	4.70109e+06	5.02959e+06
M261T93	D-Allulose 6-phosphate	261.057	92.7264	260.03	3.69961	C6H13O9P	C18096	[M+H]+	BioDeepDB	7.02337e-11	pos	2	1.41903e+07	2.58169e+07	2.8281e+07	5.212e+07	3.72732e+07	3.68703e+07	5.02916e+07	5.41129e+07	6.48237e+07	5.93243e+07	5.9661e+07	4.66249e+07
M177T565	D-Altronate	177.042	564.588	196.058	9.81275	C6H12O7	C00817	[M-H2O-H]-	MetaDNA	0.0110258	neg	2	9.25798e+07	3.3394e+08	3.33417e+08	1.05879e+08	1.1298e+08	5.4562e+08	1.77096e+08	2.75532e+08	2.10965e+08	4.88223e+08	5.17416e+08	3.67954e+08
M211T307	D-Arabinose 5-phosphate	211.005	307.13	230.019	21.8951	C5H11O8P	C01112	[M-H2O-H]-	MoNA	0.874016	neg	1	1.32984e+07	6.1468e+06	6.19503e+06	7.31225e+06	5.64976e+06	7.56511e+06	2.29869e+06	5.88497e+06	2.61538e+06	7.22464e+06	4.65819e+06	8.80161e+06
M152T91	D-Arabitol	152.067	91.3509	152.069	9.47732	C5H12O5	C01904	[M]-	mzCloud	0.666153	neg	1	2.43093e+07	1.8163e+07	1.92773e+07	3.18505e+07	2.75175e+07	2.04804e+07	1.08511e+07	1.11786e+07	8.40963e+06	1.35608e+07	1.04368e+07	1.2631e+07
M132T610	D-Cathinone	132.081	610.308	149.084	29.2515	C9H11NO	C08301	[M+H-H2O]+	mzCloud	0.00162184	pos	2	4.66731e+08	2.06068e+08	1.82476e+08	3.43075e+08	3.20785e+08	1.97465e+08	4.72887e+07	9.81358e+07	1.4465e+08	7.0552e+07	6.59645e+07	1.57511e+08
M148T626	D-erythro-3-Methylmalate	148.047	626.009	148.037	29.5928	C5H8O5	C06032	[M]+	BioDeepDB	0.999929	pos	1	2.35209e+08	1.95805e+08	1.6346e+08	1.22104e+09	2.98649e+08	1.77265e+08	4.36143e+08	4.65825e+08	3.71499e+08	4.33206e+08	9.65544e+07	3.89623e+08
M201T81	D-Erythrose 4-phosphate	201.016	80.5115	200.009	1.05351	C4H9O7P	C00279	[M+H]+	BioDeepDB	0.607338	pos	1	1.20858e+08	1.28759e+08	1.30661e+08	1.38312e+08	1.43744e+08	1.60138e+08	1.49199e+08	1.37292e+08	1.33971e+08	1.38128e+08	1.34436e+08	1.29854e+08
M180T91	D-Fructose	180.086	90.8135	180.063	2.40548	C6H12O6	C00095	[M]+	BioDeepDB	0.000340355	pos	2	6.77309e+09	8.6125e+09	4.77263e+09	5.8138e+09	7.94645e+09	4.38487e+09	1.16394e+09	1.25781e+09	1.23716e+09	1.07294e+09	8.24099e+08	1.31015e+09
M260T146	D-Fructose 1-phosphate	260.139	145.721	260.136	12.067	C6H13O9P	C01094	[M]-	mzCloud	0.742169	neg	1	1.68633e+07	1.18555e+07	1.62633e+07	2.00388e+07	1.66241e+06	1.43995e+07	2.61289e+06	1.87653e+06	2.40927e+06	1.07828e+06	2.58658e+06	1.77624e+06
M340T215	D-Fructose 2,6-bisphosphate	339.99	214.837	339.996	16.3941	C6H14O12P2	C00665	[M]-	MoNA	0.955973	neg	1	1.68127e+06	3.00075e+06	1.39177e+06	1.81961e+06	1.38512e+06	1.58808e+06	0	0	0	0	0	0
M179T128	D-Galactose	179.056	127.528	180.063	1.47555	C6H12O6	C00124	[M-H]-	BioDeepDB	8.96859e-14	neg	2	6.94939e+08	6.7247e+08	6.97099e+08	1.30745e+09	6.11647e+08	2.08497e+08	1.61627e+08	1.6886e+08	1.35865e+08	5.41163e+08	2.58326e+08	4.47186e+08
M193T746_1	D-Galacturonate	193.036	746.325	194.043	4.20867	C6H10O7	C00333	[M-H]-	MetaDNA	0.0319125	neg	2	6.28073e+08	1.89463e+08	3.1186e+08	4.04466e+07	1.04222e+09	1.23115e+09	1.20433e+09	1.08861e+09	3.58296e+07	3.36506e+08	4.44729e+08	5.75518e+08
M258T548	D-Glucosaminate-6-phosphate	258.027	548.168	275.041	22.6597	C6H14NO9P	C20589	[M+H-H2O]+	MetaDNA	0.191622	pos	2	8.37253e+07	8.53654e+07	1.17672e+08	4.50377e+07	5.94156e+07	4.31986e+07	691864	1.34822e+06	1.74175e+06	6.28536e+07	3.98003e+07	1.687e+06
M179T242	D-Glucose	179.056	242.315	180.063	1.32922	C6H12O6	C00031	[M-H]-	MoNA	1.14337e-11	neg	2	2.66354e+08	2.41931e+08	1.00018e+09	2.40957e+08	1.67686e+08	6.84829e+08	1.91973e+08	1.82793e+08	1.48287e+08	1.75429e+08	1.43033e+08	3.75893e+08
M241T81	D-Glucose 1-phosphate	241.016	80.7985	260.03	21.4955	C6H13O9P	C00103	[M-H2O-H]-	mzCloud	1.27004e-05	neg	2	1.41207e+08	2.50749e+08	3.32287e+08	6.14372e+07	7.03089e+07	2.71523e+08	4.2223e+08	3.84109e+08	5.10975e+08	2.05021e+08	3.386e+08	3.09585e+08
M193T82_1	D-Glucuronic Acid	193.038	81.5378	194.043	12.9958	C6H10O7	C00191	[M-H]-	BioDeepDB	2.2371e-05	neg	2	3.46585e+08	4.52622e+08	2.84823e+08	2.49115e+08	2.87082e+08	5.09475e+08	5.16836e+08	5.85779e+08	4.05784e+08	3.65385e+08	3.36446e+08	4.81828e+08
M175T143_1	D-Glucurono-6,3-lactone	175.028	143.169	176.032	16.2258	C6H8O6	C02670	[M-H]-	BioDeepDB	0.762394	neg	1	2.90291e+07	3.38563e+07	2.60672e+07	3.46939e+07	3.27817e+07	3.15554e+07	1.67357e+07	2.23927e+08	2.06568e+08	2.32404e+08	2.60088e+07	1.55515e+07
M171T74	D-Glyceraldehyde 3-phosphate	171.006	73.8708	169.998	1.12886	C3H7O6P	C00118	[M+H]+	BioDeepDB	0.587841	pos	1	9.22305e+07	4.37583e+07	1.10622e+08	7.18621e+07	8.58225e+07	8.22607e+07	6.66781e+07	5.32786e+07	2.35538e+07	7.3305e+07	8.75258e+07	1.14641e+08
M193T89	D-Glycero-D-galacto-heptitol	193.076	88.5599	212.09	26.2626	C7H16O7	C08255	[M-H2O-H]-	MoNA	0.0320859	neg	2	5.89329e+08	3.58265e+08	4.68016e+08	7.5606e+08	6.29961e+08	3.48419e+08	4.46234e+08	3.70572e+08	2.68743e+08	3.79888e+08	2.43385e+08	3.2942e+08
M177T227	D-Gulono-1,4-lactone	177.046	227.043	178.048	29.1908	C6H10O6	C05410	[M-H]-	BioDeepDB	0.00873589	neg	2	5.36859e+07	5.42952e+07	1.13737e+08	5.85087e+07	6.18727e+07	1.3673e+08	1.86812e+08	1.62777e+08	1.78971e+08	1.18388e+08	1.99889e+08	9.23212e+07
M219T348	D-Lysopine	219.133	348.161	218.127	1.62268	C9H18N2O4	C04020	[M+H]+	BioDeepDB	0.592715	pos	1	1.42439e+09	1.068e+09	1.24407e+09	1.47364e+09	1.40802e+09	1.37893e+09	2.54417e+08	1.97643e+08	2.65623e+08	1.09733e+08	3.01318e+08	1.71364e+08
M342T142_1	D-Maltose	342.139	142.167	342.116	1.76006	C12H22O11	C00208	[M]+	BioDeepDB	0.605571	pos	1	1.07591e+08	1.33144e+08	4.37123e+07	1.0781e+08	1.42508e+08	4.28576e+07	2.35998e+06	1.84455e+06	1.57454e+06	774810	452673	1.0688e+06
M179T150	D-Mannose	179.056	150.264	180.063	0.952282	C6H12O6	C00159	[M-H]-	BioDeepDB	7.77205e-14	neg	2	4.74693e+08	3.6418e+08	4.17542e+08	5.09767e+08	5.95895e+08	2.36718e+09	3.85007e+08	1.87116e+08	3.17935e+08	7.29257e+08	1.40433e+08	5.0955e+08
M241T190	D-Myo-inositol 4-phosphate	241.018	190.245	260.03	25.7773	C6H13O9P	C03546	[M-H2O-H]-	MetaDNA	0.00170887	neg	2	2.0509e+07	1.29685e+07	1.3293e+07	1.43652e+07	1.20829e+07	1.12875e+07	4.41276e+06	2.85037e+06	3.75601e+06	4.6378e+06	3.47298e+06	4.43043e+06
M246T99_2	D-Octopine	246.132	98.6679	246.133	1.23355	C9H18N4O4	C04137	[M]+	BioDeepDB	0.628643	pos	1	1.67683e+07	2.85248e+07	2.48089e+07	4.08233e+07	3.0558e+07	1.45452e+07	9.44512e+06	8.89247e+06	9.11798e+06	9.49485e+06	5.60539e+06	7.99678e+06
M133T76	D-Ornithine	133.097	76.4999	132.09	0.519803	C5H12N2O2	C00515	[M+H]+	BioDeepDB	0.580624	pos	1	3.15309e+07	2.29124e+07	2.96418e+07	2.37792e+07	1.89857e+07	2.81462e+07	6.30938e+06	2.53794e+07	1.45841e+07	5.15065e+06	6.11261e+06	2.54155e+07
M535T712	D-Pantethine	535.228	711.851	554.244	2.91541	C22H42N4O8S2	C12661	[M-H2O-H]-	BioDeepDB	0.699862	neg	1	6.19696e+06	3.48312e+06	6.43633e+06	4.61304e+06	4.22111e+06	6.94801e+06	966926	2.92013e+06	2.03406e+06	6.22296e+06	1.38826e+06	2.13059e+06
M195T141	D-Pinitol	195.085	141.438	194.079	5.38763	C7H14O6	C03844	[M+H]+	BioDeepDB	0.69085	pos	1	1.18856e+07	1.15855e+07	1.77575e+07	1.47073e+07	1.18571e+07	2.31568e+07	2.04942e+07	1.59585e+07	2.17837e+07	1.25921e+07	7.78887e+06	1.34079e+07
M149T87	D-Ribose	149.048	86.507	150.053	14.5791	C5H10O5	C00121	[M-H]-	BioDeepDB	8.69681e-05	neg	2	5.25719e+09	3.71469e+09	4.42707e+09	5.59883e+09	5.28876e+09	3.65211e+09	1.88412e+09	2.26344e+09	1.61074e+09	2.25691e+09	2.11923e+09	1.97961e+09
M231T378_1	D-Ribose 5-phosphate	231.028	377.61	230.019	7.15968	C5H11O8P	C00117	[M+H]+	MetaDNA	5.99268e-05	pos	2	3.68817e+07	3.52075e+07	2.69951e+07	3.19276e+07	4.12593e+07	2.90919e+07	1.03588e+07	1.52261e+07	6.68716e+06	9.82432e+06	8.35721e+06	2.00551e+07
M309T400	D-Ribulose 1,5-bisphosphate	308.978	399.852	309.986	1.63489	C5H12O11P2	C01182	[M-H]-	BioDeepDB	0.989596	neg	1	2.04011e+06	1.32036e+06	3.35353e+06	258681	2.0136e+06	2.58446e+06	90144	913643	841977	1.41968e+06	158235	914154
M213T171	D-Ribulose 5-phosphate	213.016	170.975	230.019	18.0155	C5H11O8P	C00199	[M+H-H2O]+	BioDeepDB	1.26007e-07	pos	2	5.43215e+07	5.39185e+07	6.19087e+07	2.13159e+07	3.0236e+07	8.43457e+07	7.8945e+06	7.99864e+06	2.27373e+07	6.81771e+06	6.80768e+06	6.99184e+06
M168T336	D-synephrine	168.091	336.296	167.095	0.0217784	C9H13NO2	C01869	[M+H]+	BioDeepDB	0.581943	pos	1	1.94737e+08	2.05042e+08	1.67367e+08	2.34532e+08	2.69072e+08	1.69741e+08	8.9004e+07	5.75678e+07	4.34283e+07	4.04716e+07	4.59675e+07	6.70393e+07
M153T91_3	D-Xylitol	153.076	91.4359	152.069	0.123309	C5H12O5	C00379	[M+H]+	BioDeepDB	0.580287	pos	1	9.10466e+07	7.99718e+07	6.97882e+07	7.73974e+07	9.56367e+07	7.49306e+07	5.34737e+07	5.02497e+07	4.1275e+07	5.55045e+07	4.79948e+07	5.84215e+07
M131T220	D-Xylose	131.035	220.1	150.053	7.662	C5H10O5	C00181	[M-H2O-H]-	MoNA	0.0525901	neg	2	7.36219e+07	6.82966e+07	2.11213e+08	2.84225e+08	2.74751e+08	6.46734e+08	6.2763e+07	6.01254e+07	2.4373e+08	1.50292e+08	5.1621e+07	5.21737e+07
M411T234	dADP	411.031	233.501	411.034	7.42193	C10H15N5O9P2	C00206	[M]-	GNPS	0.65138	neg	1	8.68268e+06	2.77675e+07	1.99773e+07	1.85115e+07	2.16749e+07	1.74026e+07	12457.7	0	0	7.88302e+06	427441	2.32384e+06
M255T690	Daidzein	255.064	689.996	254.058	3.43815	C15H10O4	C10208	[M+H]+	MoNA	0.049054	pos	2	8.03607e+08	2.14062e+08	2.2663e+08	1.00341e+09	1.08921e+09	2.59375e+08	2.61414e+08	6.55706e+08	1.85239e+08	2.32391e+08	5.4627e+08	2.46536e+08
M417T621	Daidzin	417.152	621.347	416.111	3.85293	C21H20O9	C10216	[M+H]+	BioDeepDB	0.634998	pos	1	4.96385e+06	5.82861e+06	3.44887e+06	9.6187e+06	1.9216e+06	3.8606e+06	5.84169e+06	6.27993e+06	9.3039e+06	4.97302e+06	1.03613e+06	1.2472e+06
M331T301	dAMP	331.068	301.122	331.068	0.0950167	C10H14N5O6P	C00360	[M]+	BioDeepDB	0.616986	pos	1	7.55932e+07	7.41088e+07	5.37099e+07	8.1896e+07	1.43533e+08	2.86554e+07	2.13204e+06	2.39531e+06	2.43785e+06	2.5293e+06	2.4713e+06	2.49241e+06
M340T786	Danazol	340.226	786.239	337.204	4.23126	C22H27NO2	C06938	[M+H]+	BioDeepDB	0.655173	pos	1	3.43534e+06	4.52058e+06	1.15864e+07	5.4259e+06	2.72127e+07	3.35765e+07	1.96811e+06	4.20658e+06	429128	971540	2.59236e+06	1.47249e+06
M314T584	Dantrolene	314.062	583.813	314.065	9.41666	C14H10N4O5	C06939	[M]+	BioDeepDB	0.872197	pos	1	2.71922e+07	2.222e+07	2.78637e+07	2.38677e+07	1.85019e+07	2.36505e+07	2.70142e+07	2.88236e+07	2.74587e+07	2.82444e+07	3.06969e+07	2.65003e+07
M240T428	Dantron	240.048	428.466	240.042	25.6726	C14H8O4	C10312	[M]-	BioDeepDB	0.998492	neg	1	1.35036e+07	1.54156e+07	1.65958e+07	1.4386e+07	1.50683e+07	1.38615e+07	1.4802e+07	1.34004e+07	1.67231e+07	1.52363e+07	1.50204e+07	1.5714e+07
M314T497	Dapdiamide C	314.157	496.912	314.159	6.053	C13H22N4O5	C20964	[M]+	BioDeepDB	0.676968	pos	1	1.85702e+07	8.00124e+06	1.26471e+07	1.08166e+07	1.8134e+07	1.12513e+07	7.54879e+06	1.01221e+06	7.27876e+06	443869	5.00909e+06	149725
M335T478	Daphnoretin	335.053	477.514	352.058	5.9744	C19H12O7	C09216	[M+H-H2O]+	MoNA	0.99751	pos	1	4.33313e+06	3.95538e+06	6.60278e+06	8.16644e+06	7.87702e+06	6.47078e+06	8.27776e+06	6.09281e+06	6.62471e+06	6.89364e+06	6.93223e+06	6.20327e+06
M231T236	Dapsone	231.054	235.76	248.062	4.08186	C12H12N2O2S	C07666	[M+H-H2O]+	MoNA	0.61453	pos	1	2.78103e+07	1.00501e+07	8.44302e+06	3.64523e+07	3.10658e+07	6.43445e+06	767541	1.58148e+06	4.46794e+06	2.42141e+06	2.14917e+06	2.44007e+06
M337T615	Dattelic acid	337.09	615.257	336.084	4.49335	C16H16O8	C10434	[M+H]+	BioDeepDB	1.26703e-22	pos	2	1.09675e+08	9.45098e+07	7.55924e+07	1.25061e+08	1.03781e+08	5.89423e+07	3.47688e+06	1.6352e+07	8.13396e+06	7.43033e+07	4.07247e+07	2.25875e+07
M510T770	Daunorubicin	510.168	769.64	527.179	6.45975	C27H29NO10	C01907	[M+H-H2O]+	BioDeepDB	0.691058	pos	1	2.20814e+07	2.81026e+07	6.08098e+07	8.46392e+06	1.22983e+07	7.56669e+07	2.54225e+07	3.36817e+07	1.54955e+07	2.03056e+07	1.54556e+07	2.92379e+07
M368T197	dCDP	368.005	197.365	387.023	0.357928	C9H15N3O10P2	C00705	[M-H2O-H]-	BioDeepDB	0.597531	neg	1	1.77499e+08	2.25494e+08	1.46489e+08	1.88108e+08	2.19128e+08	1.95751e+08	0	0	0	9882.61	7317.94	9414.37
M308T478_2	dCMP	308.064	478.382	307.057	1.60842	C9H14N3O7P	C00239	[M+H]+	BioDeepDB	0.593317	pos	1	8.15907e+06	4.09091e+06	6.49764e+06	3.41261e+06	3.10739e+06	5.99176e+06	2.18805e+06	3.54507e+06	3.41958e+06	3.79996e+06	3.50396e+06	3.9856e+06
M373T765	Deacetylcephalosporin C	373.09	764.928	373.094	13.0561	C14H19N3O7S	C03112	[M]+	BioDeepDB	0.740683	pos	1	4.50832e+06	1.55349e+06	7.11607e+06	6.47014e+06	5.39987e+06	4.79355e+06	4.76718e+06	4.31437e+06	3.77134e+06	3.67644e+06	3.49442e+06	3.02256e+06
M524T456_2	Deacetylipecoside	524.208	455.649	523.205	8.89782	C25H33NO11	C07307	[M+H]+	BioDeepDB	0.752652	pos	1	5.72448e+06	3.82865e+06	3.62259e+06	8.23559e+06	6.31135e+06	3.83458e+06	1.30624e+06	1.96618e+06	1.10519e+06	2.13027e+06	1.77815e+06	2.67789e+06
M523T589	Deacetylisoipecoside	523.16	589.355	523.205	0.0171336	C25H33NO11	C07304	[M]+	BioDeepDB	0.584567	pos	1	3.57778e+06	9.24464e+06	1.92512e+06	1.83141e+06	2.71766e+06	6.24283e+06	7.49869e+06	5.54506e+06	1.17937e+07	1.479e+06	8.71425e+06	3.40695e+06
M395T432	Deacetylvindoline	395.2	432.207	414.216	7.3711	C23H30N2O5	C01091	[M-H2O-H]-	BioDeepDB	0.998635	neg	1	2.32999e+08	2.12618e+08	6.75132e+07	4.26418e+08	1.80149e+08	1.26074e+08	5.96505e+07	4.28928e+07	3.72455e+07	6.54629e+07	1.18147e+08	4.39555e+07
M573T596_2	Debromoaplysiatoxin	573.312	596.095	592.325	9.17239	C32H48O10	C05148	[M-H2O-H]-	GNPS	0.999451	neg	1	6.95612e+06	3.79219e+06	2.07231e+07	5.21989e+06	9.68799e+06	5.53179e+06	40099.2	0	4.92051e+06	0	1.87841e+06	350013
M904T492	Decanoyl-CoA (n-C10:0CoA)	904.244	492.332	921.251	0.610102	C31H54N7O17P3S	C05274	[M+H-H2O]+	BioDeepDB	0.587602	pos	1	711111	3.25556e+06	2.9019e+06	3.3598e+06	1.07149e+06	943660	425258	145141	215212	236900	227447	253126
M316T798	Decanoyl-L-carnitine	316.255	798.031	315.241	17.6879	C17H33NO4	C03299	[M+H]+	BioDeepDB	0.797679	pos	1	1.72673e+07	1.29725e+07	1.38167e+07	2.76739e+07	2.19538e+07	1.21631e+07	2.58265e+07	1.8206e+07	2.1745e+07	2.48555e+07	2.61771e+07	3.36056e+07
M570T800	Decarbamoylnovobiocin	570.249	799.72	569.226	27.7714	C30H35NO10	C12476	[M+H]+	BioDeepDB	0.0304272	pos	2	8.38952e+06	4.05934e+06	2.68953e+06	0	0	7.64626e+06	4.49284e+06	1.27893e+06	3.32414e+06	4.05142e+06	83400.9	839281
M188T676	Deethylatrazine	188.07	676.029	187.062	0.902427	C6H10ClN5	C06559	[M+H]+	MoNA	0.00122706	pos	2	3.35836e+08	2.50588e+08	2.95145e+08	5.24237e+08	9.77797e+07	7.88613e+08	2.75439e+07	1.64592e+08	1.00218e+08	1.3019e+08	2.8047e+07	1.19301e+08
M561T533	Deferoxamine	561.366	532.731	560.353	10.1583	C25H48N6O8	C06940	[M+H]+	GNPS	0.913962	pos	1	245179	360738	2.10246e+06	2.33393e+06	338275	3.05207e+06	1.89491e+06	1.28317e+06	295738	229407	1.62067e+06	1.34709e+06
M401T745	Dehydrocholic acid	401.238	744.75	402.241	10.7444	C24H34O5	C13154	[M-H]-	MoNA	0.999786	neg	1	3.41309e+06	2.04019e+06	1.49953e+06	4.49795e+06	3.48322e+06	1.94862e+06	2.4195e+06	1.21162e+06	981786	1.17816e+06	1.63849e+06	1.42308e+06
M213T526	Dehydrocostus lactone	213.123	526.305	230.131	1.29859	C15H18O2	C09387	[M+H-H2O]+	MoNA	0.988629	pos	1	3.76672e+07	7.35643e+06	2.73366e+06	1.70325e+07	2.69083e+06	3.68396e+06	1.1961e+07	1.00665e+07	1.60889e+06	3.73684e+07	2.42776e+07	2.21928e+07
M289T795_2	Dehydroepiandrosterone	289.216	795.212	288.209	2.22163	C19H28O2	C01227	[M+H]+	BioDeepDB	1.17933e-05	pos	2	1.86828e+07	5.47751e+07	3.5711e+07	1.33219e+07	8.31743e+07	3.0778e+07	1.6617e+07	5.87991e+06	6.19926e+06	6.21292e+06	4.7974e+06	4.33957e+06
M369T798	Dehydroepiandrosterone sulfate	369.171	797.923	368.166	4.1303	C19H28O5S	C04555	[M+H]+	GNPS	0.64525	pos	1	1.01984e+07	1.13348e+07	8.9463e+06	1.4405e+07	1.03291e+07	9.65577e+06	1.10525e+06	1.32454e+06	1.02903e+06	996924	2.16578e+06	816875
M279T96	Dehypoxanthine futalosine	279.081	96.3155	296.09	5.36459	C14H16O7	C17010	[M+H-H2O]+	BioDeepDB	0.631715	pos	1	1.11516e+07	1.44078e+07	1.95569e+07	2.85458e+07	2.20771e+07	1.7062e+07	9.24654e+06	5.55649e+06	1.02543e+07	1.46182e+07	1.02209e+07	4.07032e+06
M174T549	Deisopropylatrazine	174.055	549.243	173.047	3.95148	C5H8ClN5	C06556	[M+H]+	mzCloud	0.665372	pos	1	2.55609e+07	2.31057e+07	2.1113e+07	2.84491e+07	1.11079e+07	2.24423e+07	1.78956e+07	8.43223e+06	1.55463e+07	7.54604e+06	7.51608e+06	9.13135e+06
M628T397_2	Delphin	628.163	396.607	627.156	0.56469	C27H31O17	C16312	[M+H]+	BioDeepDB	0.601331	pos	1	9.6422e+07	2.13402e+07	2.41861e+07	8.87873e+07	1.31039e+07	4.78521e+07	5.58577e+06	1.11378e+07	1.24976e+06	1.29566e+07	6.27538e+06	3.52282e+06
M304T448	Delphinidin	304.052	448.437	303.05	17.5553	C15H11O7	C05908	[M+H]+	BioDeepDB	0.786116	pos	1	1.1305e+09	1.44694e+09	1.41622e+09	1.88083e+09	2.02618e+09	1.25834e+09	1.66468e+08	1.75441e+08	1.33512e+08	9.79223e+08	1.63895e+08	1.08736e+09
M594T491_2	Delphinidin 3-(6-p-coumaroyl)glucoside	594.126	491.042	611.14	11.0035	C30H27O14	C16370	[M+H-H2O]+	BioDeepDB	0.749796	pos	1	1.89026e+07	3.44594e+07	1.4154e+07	1.55456e+07	1.9844e+07	9.46485e+06	2.52139e+07	6.97826e+06	5.46254e+06	1.37589e+07	7.7975e+06	7.0318e+06
M551T306	Delphinidin 3-(6''-malonyl-glucoside)	551.118	306.291	551.104	1.91911	C24H23O15	C16301	[M]+	BioDeepDB	0.666371	pos	1	4.7354e+06	2.60859e+06	6.8144e+06	2.53768e+06	2.84776e+06	1.16323e+07	1.29463e+06	1.73064e+06	1.42451e+06	1.18592e+06	1.50634e+06	1.57927e+06
M466T481_2	Delphinidin 3-glucoside	466.114	481.229	465.103	6.51789	C21H21O12	C12138	[M+H]+	BioDeepDB	0.679125	pos	1	4.46366e+08	3.25978e+08	3.48678e+08	8.75158e+08	3.8095e+08	1.22672e+09	3.17889e+08	1.73784e+08	1.276e+08	2.13157e+08	5.53322e+08	2.83219e+08
M790T472_1	Delphinidin 3-glucoside 5-caffoyl-glucoside	790.197	471.952	789.188	1.81944	C36H37O20	C16313	[M+H]+	BioDeepDB	0.598889	pos	1	4.07932e+06	1.62871e+06	2.9916e+06	5.36392e+06	3.50462e+06	3.63509e+06	2.73075e+06	403439	352638	2.57455e+06	1.26031e+06	967765
M628T377_2	Delphinidin 3-O-(6-caffeoyl-beta-D-glucoside)	628.133	377.37	627.135	3.79465	C30H27O15	C16367	[M+H]+	BioDeepDB	0.710025	pos	1	6.01164e+06	8.581e+06	4.1912e+06	6.74908e+06	1.15404e+07	4.54751e+06	3.11326e+06	3.21862e+06	2.27243e+06	3.1252e+06	2.85376e+06	4.74883e+06
M696T614_2	Delphinidin 3-O-(6''-O-malonyl)-beta-glucoside-3'-O-beta-glucoside	696.152	613.77	713.157	4.7515	C30H33O20	C16304	[M+H-H2O]+	BioDeepDB	0.692331	pos	1	3.38273e+08	4.84518e+08	2.85798e+08	2.99653e+08	4.95696e+08	2.34367e+08	3.76378e+08	3.32578e+08	2.14568e+08	2.95944e+08	2.73494e+08	3.17922e+08
M638T431_1	Delphinidin 3-O-3'',6''-O-dimalonylglucoside	638.172	431.154	637.104	0.212116	C27H25O18	C16290	[M+H]+	BioDeepDB	0.677679	pos	1	9.44188e+08	1.77916e+08	7.51214e+07	1.93534e+09	1.71134e+09	1.31472e+08	2.44454e+07	4.53416e+07	3.00397e+07	6.01658e+07	2.91223e+07	5.43495e+07
M773T434_1	Delphinidin 3-O-beta-D-glucoside 5-O-(6-coumaroyl-beta-D-glucoside)	773.214	434.385	773.193	0.136555	C36H37O19	C16351	[M]+	BioDeepDB	9.47911e-05	pos	2	6.35431e+07	3.87754e+07	1.62517e+07	5.86255e+07	5.48645e+07	3.44546e+07	1.56985e+07	1.25653e+07	9.82009e+06	2.20265e+07	1.04842e+07	1.42087e+07
M597T419_2	Delphinidin 3-O-beta-D-sambubioside	597.146	418.759	597.146	0.273176	C26H29O16	C20491	[M]+	MetaDNA	0.015631	pos	2	3.44234e+07	1.89266e+07	1.58442e+07	4.21384e+07	2.13944e+07	1.7375e+07	4.6798e+06	7.23309e+06	4.184e+06	2.16969e+07	4.71872e+06	1.67007e+07
M611T469	Delphinidin 3-rutinoside	611.138	468.53	611.161	1.80966	C27H31O16	C16315	[M]+	BioDeepDB	0.624374	pos	1	1.2227e+08	6.50363e+07	1.59127e+08	1.49907e+08	2.93354e+08	9.39385e+07	2.39718e+07	2.90065e+07	5.67756e+07	3.91214e+07	7.07064e+07	1.17774e+08
M789T569_2	Delphinidin 3,5,3'-triglucoside	789.228	569.337	789.209	2.80033	C33H41O22	C16314	[M-H2O+NH4]+	BioDeepDB	0.679628	pos	1	5.37579e+07	3.16075e+07	2.84822e+07	4.71927e+07	2.88357e+07	1.79611e+07	7.83647e+06	9.75524e+06	9.92936e+06	9.20257e+06	1.21043e+07	7.45987e+06
M759T602	Delphinidin 5-O-beta-D-glucoside 3-O-beta-D-sambubioside	759.2	602.439	759.198	2.52064	C32H39O21	C20494	[M]+	BioDeepDB	0.628958	pos	1	1.89401e+07	2.84103e+06	5.50063e+06	1.81248e+07	6.30584e+06	2.89366e+06	9.03553e+06	1.60255e+07	1.11658e+07	5.7729e+06	7.1034e+06	1.53418e+07
M919T371_2	Delphinidin-3-(p-coumaroyl)-rutinoside-5-glucoside	919.277	371.074	919.251	5.71236	C42H47O23	C16294	[M-H2O+NH4]+	BioDeepDB	0.0771606	pos	2	1.8195e+07	1.08256e+07	8.1941e+06	1.75507e+07	1.27885e+07	8.84275e+06	4.34421e+06	2.3599e+06	2.38121e+06	1.18925e+07	3.59624e+06	6.26187e+06
M385T804	Delta-Tocopherol	385.341	803.993	402.35	2.2597	C27H46O2	C14151	[M+H-H2O]+	BioDeepDB	0.620315	pos	1	7.33066e+06	6.83568e+06	7.50038e+06	1.26491e+07	8.37983e+06	7.81906e+06	1.52465e+06	2.09646e+06	2.54157e+06	2.53066e+06	1.14781e+06	2.57559e+06
M396T824	delta-Tocotrienol	396.296	824.476	396.303	6.34192	C27H40O2	C14156	[M]+	BioDeepDB	0.644523	pos	1	8.27446e+06	7.36146e+06	5.25713e+06	1.72705e+07	9.04844e+06	2.41991e+06	9.71077e+06	238899	226951	1.24061e+07	7.64441e+06	6.44283e+06
M490T782	Deltaline	490.284	782.425	507.283	17.2559	C27H41NO8	C08679	[M+H-H2O]+	BioDeepDB	0.872261	pos	1	9.50193e+07	1.71275e+08	7.15546e+07	1.3692e+08	2.9102e+08	1.18586e+08	6.77559e+07	1.66448e+07	5.18988e+07	8.71244e+06	4.86471e+07	6.11075e+07
M175T498	Demethylated antipyrine	175.086	498.425	174.079	1.30395	C10H10N2O	C13008	[M+H]+	BioDeepDB	0.598871	pos	1	6.85875e+07	3.95892e+07	3.91631e+07	8.2854e+07	6.46243e+07	3.36824e+07	2.68832e+07	3.26296e+07	3.69641e+07	2.17095e+07	2.82654e+07	3.36584e+07
M556T496	Demethyldecarbamoylnovobiocin	556.214	495.764	555.21	5.78661	C29H33NO10	C12475	[M+H]+	BioDeepDB	0.717744	pos	1	2.96024e+08	2.19924e+08	1.2643e+08	4.67368e+08	1.48869e+08	2.62203e+08	1.20492e+08	1.60775e+08	6.32249e+07	5.66955e+07	9.87591e+07	7.84842e+07
M492T581	Demethylisoalangiside	492.184	580.92	491.179	5.59534	C24H29NO10	C11814	[M+H]+	BioDeepDB	0.682818	pos	1	5.67607e+07	2.57155e+07	2.20702e+07	8.44499e+07	3.39104e+07	2.08917e+07	8.7492e+06	1.62869e+07	1.12787e+07	2.9737e+07	2.03566e+07	1.56075e+07
M436T817	Demethylphylloquinone	436.34	817.479	436.334	1.88379	C30H44O2	C13309	[M]+	BioDeepDB	0.614595	pos	1	1.35391e+07	1.31982e+07	6.88553e+06	1.33538e+07	3.16924e+07	8.63298e+06	2.68708e+06	681659	1.54198e+06	3.15274e+06	729589	1.07878e+06
M322T330	Deoxy-5-methylcytidylate	322.085	330.283	321.073	14.8538	C10H16N3O7P	C03495	[M+H]+	BioDeepDB	0.850439	pos	1	1.91571e+07	1.98049e+07	5.78023e+07	6.43583e+06	3.90318e+06	5.30113e+07	1.75313e+07	1.50614e+07	6.31302e+06	1.43014e+07	1.55233e+07	1.41451e+07
M393T790	Deoxycholic acid	393.282	789.63	392.293	7.74249	C24H40O4	C04483	[M+H]+	BioDeepDB	9.52473e-06	pos	2	2.97568e+07	2.63747e+07	2.79817e+07	2.26197e+07	2.52781e+07	2.22957e+07	3.68746e+07	2.90506e+07	2.63128e+07	2.13498e+07	2.73403e+07	2.58834e+07
M373T779_2	Deoxycorticosterone acetate	373.236	779.383	372.23	2.28758	C23H32O4	C14554	[M+H]+	BioDeepDB	0.603787	pos	1	2.94506e+07	2.36706e+07	4.15955e+07	8.75422e+06	8.38698e+06	3.91646e+07	3.40258e+06	5.92129e+06	3.01444e+06	1.04851e+07	6.78986e+06	7.72024e+06
M227T732	Deoxycytidine	227.163	732.177	227.091	5.85741	C9H13N3O4	C00881	[M]+	BioDeepDB	4.19484e-05	pos	2	1.5076e+08	4.22525e+07	1.5839e+08	1.77877e+08	1.47773e+08	1.54659e+08	4.96966e+07	4.44845e+07	3.87114e+07	3.68458e+07	4.12692e+07	2.38616e+07
M267T302	Deoxyguanosine	267.097	302.194	267.097	1.0487	C10H13N5O4	C00330	[M]+	BioDeepDB	0.592381	pos	1	7.31565e+07	4.39528e+07	4.10693e+07	1.01795e+08	8.51775e+07	3.95949e+07	2.80359e+07	2.8325e+07	2.23713e+07	2.87461e+07	3.18398e+07	2.32613e+07
M252T423	Deoxyinosine	252.086	422.606	252.086	0.984492	C10H12N4O4	C05512	[M]+	BioDeepDB	0.595829	pos	1	1.35144e+08	8.19322e+07	3.35201e+07	2.4877e+08	1.81524e+08	4.57468e+07	3.76756e+07	4.80661e+07	3.09619e+07	4.82876e+07	4.02675e+07	7.40091e+07
M374T628	Deoxyloganin	374.158	627.555	374.158	0.17681	C17H26O9	C06071	[M]+	BioDeepDB	0.60424	pos	1	5.46682e+07	2.52985e+07	1.53647e+07	6.00781e+07	3.03096e+07	1.41641e+07	6.95137e+06	1.98519e+07	1.93676e+07	3.45609e+06	2.19241e+07	5.19669e+06
M135T147	Deoxyribose	135.065	146.988	134.058	1.09273	C5H10O4	C01801	[M+H]+	BioDeepDB	0.641095	pos	1	3.59344e+07	3.03917e+07	2.58504e+07	4.43235e+07	4.09196e+07	3.13479e+07	1.68775e+07	2.51596e+07	1.4529e+07	1.88098e+07	1.69167e+07	1.61933e+07
M214T313	Deoxyribose 1-phosphate	214.113	313.451	214.11	11.5685	C5H11O7P	C00672	[M]-	MoNA	0.757694	neg	1	4.92535e+06	6.00374e+06	2.44394e+06	9.05787e+06	8.80872e+06	7.96475e+06	2.18139e+06	2.01558e+06	1.85124e+06	1.69463e+06	1.66119e+06	1.52388e+06
M214T190	Deoxyribose 5-phosphate	214.026	189.563	214.024	8.05814	C5H11O7P	C00673	[M]-	MoNA	0.679069	neg	1	3.40426e+06	3.37928e+06	2.69428e+06	3.74348e+06	2.97935e+06	2.19209e+06	14551.3	832733	0	864944	0	137655
M228T737	Deoxyuridine	228.195	737.44	228.075	2.07729	C9H12N2O5	C00526	[M]+	BioDeepDB	0.600182	pos	1	2.20583e+09	2.37243e+09	2.31109e+09	2.15275e+09	2.06481e+09	2.31722e+09	2.4442e+09	2.55466e+09	2.50177e+09	2.4954e+09	2.50056e+09	2.25729e+09
M467T79	Deoxyuridine-5'-triphosphate	466.962	78.585	467.974	5.24322	C9H15N2O14P3	C00460	[M-H]-	BioDeepDB	0.627263	neg	1	1.04978e+07	1.67619e+06	2.74753e+06	2.26559e+06	1.8906e+06	3.26578e+06	1.35455e+07	1.47552e+07	1.76379e+06	1.60062e+07	1.17382e+07	9.19509e+06
M687T697_1	Dephospho-CoA	687.149	697.066	687.149	0.152103	C21H35N7O13P2S	C00882	[M]+	BioDeepDB	0.680865	pos	1	5.81072e+06	6.15826e+06	3.55561e+06	3.51864e+06	7.9968e+06	4.16187e+06	4.2625e+06	3.04632e+06	1.87152e+06	4.84413e+06	2.10287e+06	4.43171e+06
M399T596	Desacetoxyvindoline	399.236	596.403	398.221	19.9995	C23H30N2O4	C02673	[M+H]+	BioDeepDB	0.786821	pos	1	7.19682e+06	4.6507e+06	5.15361e+06	1.13648e+07	1.27532e+07	3.53972e+06	2.39644e+06	388412	287254	489404	61045.7	321566
M165T826	Desaminotyrosine	165.058	825.745	166.063	14.1528	C9H10O3	C01744	[M-H]-	BioDeepDB	0.760607	neg	1	1.61648e+07	2.09926e+07	1.30078e+07	2.11448e+07	2.20118e+07	1.61459e+07	2.44415e+07	4.55315e+07	1.01048e+07	1.27446e+07	2.06574e+07	1.15535e+07
M341T741	Desmethylxanthohumol	341.139	741.393	340.131	1.05813	C20H20O5	C16416	[M+H]+	BioDeepDB	0.642011	pos	1	9.9514e+06	2.91399e+07	2.23533e+07	2.65367e+07	3.37029e+07	3.01905e+07	1.52544e+06	1.76971e+06	1.60525e+06	2.0995e+06	1.46544e+06	1.95435e+06
M384T806	Desmosterol	384.345	806.337	384.339	2.3804	C27H44O	C01802	[M]+	BioDeepDB	0.601981	pos	1	1.43083e+07	2.81098e+07	4.75205e+06	4.89598e+07	3.08833e+07	7.18029e+06	3.12363e+06	2.91295e+06	4.25617e+06	760224	967863	593170
M215T156	Dethiobiotin	215.138	156.319	214.132	1.65383	C10H18N2O3	C01909	[M+H]+	BioDeepDB	3.4221e-05	pos	2	3.62933e+08	3.03768e+08	2.6383e+08	4.83141e+08	4.28821e+08	2.3576e+08	1.31007e+08	1.64817e+08	6.88853e+07	1.73518e+08	1.20158e+08	1.16144e+08
M375T331	Dexamethasone	375.185	331.088	392.2	20.4884	C22H29FO5	C15643	[M+H-H2O]+	GNPS	1	pos	1	1.01893e+08	1.11651e+07	3.0438e+07	4.91112e+07	1.40157e+08	3.25611e+07	1.29073e+07	1.97239e+06	2.40767e+06	1.89273e+06	6.34978e+06	2.35281e+06
M426T250	dGDP	426.028	249.503	427.029	14.2347	C10H15N5O10P2	C00361	[M-H]-	MoNA	0.729868	neg	1	1.50185e+06	7.65408e+06	4.03487e+06	1.68649e+06	321291	7.8414e+06	36709.4	96888.6	0	73179	95698.9	168249
M348T99_1	dGMP	348.071	98.6071	347.063	0.142074	C10H14N5O7P	C00362	[M+H]+	BioDeepDB	0.596908	pos	1	3.76744e+08	2.70743e+08	1.67479e+08	3.49686e+08	3.34116e+08	2.72161e+08	7.79913e+07	7.31862e+07	7.92359e+07	6.92557e+07	6.15883e+07	1.34189e+08
M311T142_1	Dhurrin	311.105	142.092	311.101	13.912	C14H17NO7	C05143	[M]-	MetaDNA	0.000170298	neg	2	4.12622e+07	2.00953e+07	8.28515e+06	4.75375e+07	4.60324e+07	1.26278e+07	4.71471e+06	6.26788e+06	3.35751e+06	4.76142e+06	4.56135e+06	4.31775e+06
M115T289	Di-2-propenyl sulfide	115.054	288.79	114.05	29.2624	C6H10S	C08370	[M+H]+	MoNA	0.869984	pos	1	5.22886e+06	4.46058e+06	4.94353e+06	6.90345e+06	8.41173e+06	4.55329e+06	5.58884e+06	6.90201e+06	4.69688e+06	5.25178e+06	5.17234e+06	3.71391e+06
M371T782	Di(2-ethylhexyl) adipate	371.325	781.523	370.308	25.175	C22H42O4	C14240	[M+H]+	mzCloud	0.987296	pos	1	4.20295e+06	4.14995e+06	5.71886e+06	6.38971e+06	1.56901e+07	7.0415e+06	2.45771e+06	2.8479e+06	1.59572e+06	510664	349478	2.74541e+06
M349T457	Diacetoxyscirpenol	349.159	456.714	366.168	4.88543	C19H26O7	C09662	[M+H-H2O]+	mzCloud	0.737136	pos	1	1.94974e+07	1.94571e+07	1.61249e+07	1.74862e+07	2.25863e+07	1.94058e+07	85912.1	0	79657	0	0	0
M87T61	Diacetyl	87.0442	61.4982	86.0368	1.48871	C4H6O2	C00741	[M+H]+	BioDeepDB	0.593228	pos	1	5.14677e+08	2.41058e+08	6.09932e+08	7.31606e+08	7.66131e+08	7.29204e+08	2.91959e+08	6.13809e+08	4.75595e+08	5.23337e+08	6.0815e+08	6.0811e+08
M190T323	Diaminopimelic acid	190.107	322.885	190.095	0.21625	C7H14N2O4	C00666	[M]+	BioDeepDB	2.82446e-05	pos	2	1.42671e+08	9.53914e+07	1.02794e+08	1.85695e+08	1.75051e+08	9.57285e+07	5.83441e+07	7.47693e+07	4.45961e+07	5.63637e+07	6.77912e+07	5.4364e+07
M615T642	Diatrizoate	614.773	641.605	613.77	6.89641	C11H9I3N2O4	C08216	[M+H]+	MoNA	0.99831	pos	1	5.46986e+06	3.25326e+06	1.1464e+07	8.50935e+06	1.19971e+07	9.99545e+06	439325	1.36346e+06	4.52594e+06	1.11898e+07	769644	4.47327e+06
M285T315	Diazepam	285.082	315.205	284.072	11.5004	C16H13ClN2O	C06948	[M+H]+	mzCloud	0.938857	pos	1	2.90425e+07	2.54225e+07	1.90095e+07	4.11093e+07	4.49903e+07	1.81225e+07	1.50271e+07	1.48979e+07	1.45439e+07	8.8507e+06	1.19492e+07	1.70827e+07
M230T78	Diazoxide	229.99	77.7071	229.992	8.4241	C8H7ClN2O2S	C06949	[M]-	BioDeepDB	0.946168	neg	1	4.15748e+07	2.69724e+07	3.97225e+07	3.90323e+07	4.10993e+07	4.12578e+07	1.38546e+07	1.20043e+07	8.60345e+06	2.72348e+07	2.10437e+07	2.37842e+07
M277T698	Dibutyl phthalate	277.15	698.312	278.152	20.7213	C16H22O4	C14214	[M-H]-	MoNA	2.08546e-07	neg	2	1.11688e+06	4.32436e+06	864383	1.89938e+06	5.58499e+06	2.85145e+06	3.05022e+06	3.09059e+06	2.46541e+06	2.61748e+06	2.16142e+06	3.2331e+06
M221T158_1	Dicamba	220.974	157.751	219.969	13.1278	C8H6Cl2O3	C18597	[M+H]+	MoNA	0.999964	pos	1	1.92828e+07	1.57879e+07	1.64209e+07	1.93666e+07	2.44314e+07	2.06224e+07	4.84034e+06	5.87692e+06	7.71845e+06	1.02214e+07	8.04449e+06	1.11463e+07
M333T164	Dichlofluanid	332.977	163.881	331.962	21.5622	C9H11Cl2FN2O2S2	C18820	[M+H]+	MoNA	1	pos	1	2.86594e+06	2.71184e+06	2.5185e+06	4.60654e+06	3.55312e+06	2.37665e+06	2.71862e+06	7.61893e+06	4.60464e+06	2.87704e+06	3.3108e+06	4.59535e+06
M207T78	Dichlormid	207.019	78.0417	207.022	15.5778	C8H11Cl2NO	C18782	[M]-	MoNA	0.999997	neg	1	1.92887e+08	2.21442e+08	2.15178e+08	1.77168e+08	1.19117e+08	2.26627e+08	1.82096e+08	2.03657e+08	2.70262e+08	2.08314e+08	1.29974e+08	1.8828e+08
M304T278	Dichlorphenamide	303.907	278.11	303.915	26.3832	C6H6Cl2N2O4S2	C07459	[M]-	BioDeepDB	0.941333	neg	1	295395	1.01428e+07	1.7011e+06	0	0	1.9182e+06	251979	484540	90832.5	593186	157463	555716
M220T427	Dichlorvos	219.951	426.708	219.946	23.9867	C4H7Cl2O4P	C14430	[M]-	MoNA	0.937415	neg	1	4.27286e+06	6.58339e+06	4.63775e+06	2.29652e+06	3.72293e+06	4.97742e+06	7.70026e+06	9.7737e+06	7.82054e+06	4.63896e+06	4.64694e+06	4.4689e+06
M295T258	Diclofenac	295.023	257.981	295.017	19.9486	C14H11Cl2NO2	C01690	[M]+	MoNA	1	pos	1	9.07609e+06	1.04373e+07	1.52119e+07	8.82223e+06	8.88854e+06	1.43285e+07	1.3079e+07	2.07256e+07	1.76186e+07	7.92915e+06	8.34871e+06	1.45983e+07
M405T164	Diclosulam	404.996	163.822	404.986	23.3456	C13H10Cl2FN5O3S	C18821	[M]+	MoNA	1	pos	1	9.03433e+06	1.18381e+06	8.89506e+06	4.36045e+06	3.73212e+06	1.01911e+07	1.9279e+07	1.85549e+07	7.55366e+06	1.80663e+07	1.67275e+07	1.8945e+07
M469T161	Dicloxacillin	469.025	161.452	469.027	3.42043	C19H17Cl2N3O5S	C06950	[M]+	BioDeepDB	0.993813	pos	1	7.41566e+06	4.32209e+06	3.96745e+06	6.63856e+06	7.03014e+06	1.6089e+06	3.43135e+06	3.13049e+06	233797	2.55485e+06	1.95617e+06	2.14145e+06
M220T596	Dicrotophos	220.068	595.804	237.077	6.43756	C8H16NO5P	C18656	[M+H-H2O]+	GNPS	0.997942	pos	1	1.06309e+08	4.566e+07	2.42731e+07	9.47365e+07	1.43356e+08	3.0406e+07	2.179e+06	3.13479e+06	2.28106e+06	1.65651e+06	2.49102e+06	2.11129e+06
M336T621	Dicumarol	336.062	621.481	336.063	5.03959	C19H12O6	C00796	[M]-	BioDeepDB	0.796587	neg	1	3.9448e+06	3.51967e+06	2.20719e+06	590137	2.02271e+06	3.39259e+06	1.10345e+06	1.55428e+06	922514	1.71043e+06	1.58288e+06	2.87137e+06
M330T490	Dicyclohexyl phthalate	330.18	489.896	330.183	9.08551	C20H26O4	C14529	[M]+	mzCloud	0.857345	pos	1	1.70007e+07	387177	7.0803e+06	1.43348e+07	1.21366e+07	8.68056e+06	466382	6.09016e+06	3.82923e+06	5.63007e+06	8.71819e+06	5.38285e+06
M310T745	Dicyclomine	310.27	745.391	309.267	1.78182	C19H35NO2	C06951	[M+H]+	BioDeepDB	0.60822	pos	1	8.52287e+06	8.81224e+06	1.17735e+07	7.36979e+06	1.56009e+07	5.17836e+06	1.38569e+07	7.3528e+06	1.45214e+07	1.08692e+07	1.21995e+07	1.65615e+07
M217T714	Didanosine	217.075	714.067	236.091	11.618	C10H12N4O3	C06953	[M-H2O-H]-	MoNA	0.79068	neg	1	1.08689e+07	1.25865e+07	4.62593e+06	1.12094e+07	8.84277e+06	6.5485e+06	2.18753e+06	2.17667e+06	1.87031e+06	1.45678e+06	1.71163e+06	1.68027e+06
M361T780	Didecyldimethylammonium chloride	361.348	780.466	361.348	1.11042	C22H48N. Cl	C15436	[M]+	mzCloud	0.857261	pos	1	5.4425e+07	6.22729e+07	1.02046e+08	6.55024e+07	1.0952e+08	6.16283e+07	5.66815e+07	3.4989e+07	5.32474e+07	4.34319e+07	7.26341e+07	7.91398e+07
M105T73_2	Diethanolamine	105.003	73.0901	105.079	1.18506	C4H11NO2	C06772	[M]+	BioDeepDB	0.586608	pos	1	2.46972e+09	1.45993e+09	2.16435e+09	9.47889e+08	1.88043e+09	1.9325e+09	1.66122e+09	1.71729e+09	1.33906e+09	1.89705e+09	1.78484e+09	1.79335e+09
M250T424	Diethofencarb	250.143	424.274	267.147	12.6782	C14H21NO4	C11077	[M+H-H2O]+	BioDeepDB	0.737314	pos	1	1.31129e+07	1.01583e+07	8.22873e+06	2.04045e+07	1.66648e+07	9.26786e+06	2.8402e+06	4.83997e+06	3.52163e+06	3.14006e+06	3.50253e+06	3.27453e+06
M223T732	Diethyl phthalate	223.096	732.497	222.089	1.9565	C12H14O4	C14175	[M+H]+	mzCloud	1.90812e-05	pos	2	5.15442e+07	3.72375e+07	4.09674e+07	6.51203e+07	6.46068e+07	3.46023e+07	1.0795e+08	1.15471e+08	6.96863e+07	1.13251e+08	1.55766e+07	1.43876e+08
M199T31	Diethylcarbamazine	199.168	31.0574	199.168	0.99075	C10H21N3O	C07968	[M]+	BioDeepDB	0.729372	pos	1	5.84408e+06	6.56681e+06	5.36549e+06	5.75661e+06	5.839e+06	5.84167e+06	4.94256e+06	5.5095e+06	6.71654e+06	7.27797e+06	4.9881e+06	5.1192e+06
M153T348	Diethylphosphate	153.033	347.937	154.04	3.92387	C4H11O4P	C06608	[M-H]-	MoNA	0.705834	neg	1	4.79177e+07	8.03189e+07	4.62852e+07	5.21743e+07	4.57995e+07	4.64347e+07	1.86507e+07	2.64451e+07	2.10579e+07	3.2738e+07	3.10277e+07	3.08685e+07
M206T730	Diethylpropion	206.153	730.368	205.147	2.15725	C13H19NO	C06954	[M+H]+	BioDeepDB	0.794422	pos	1	0	0	0	0	0	0	3.56734e+07	3.69129e+07	2.38564e+07	2.60757e+07	0	2.43268e+07
M267T441	Diethylstilbestrol	267.141	441.306	268.146	5.45637	C18H20O2	C07620	[M-H]-	BioDeepDB	0.924616	neg	1	4.96139e+07	7.5714e+06	6.70322e+06	2.14383e+07	2.1114e+07	1.17278e+07	1.91829e+06	4.9641e+06	4.26458e+06	2.16577e+07	2.20903e+07	3.69959e+07
M170T166	Diethylthiophosphoric acid	170.016	165.605	170.017	1.76465	C4H11O3PS	C06607	[M]+	mzCloud	0.625875	pos	1	3.93717e+06	1.54557e+06	3.94402e+06	1.32129e+07	1.38407e+07	5.57914e+06	5.20965e+06	5.31099e+06	2.39056e+06	6.89362e+06	7.12419e+06	9.21159e+06
M445T404	Difenacoum	445.181	404.423	444.173	3.57127	C31H24O3	C16807	[M+H]+	mzCloud	0.725489	pos	1	1.35775e+07	9.80828e+06	1.02073e+07	1.16978e+07	1.23842e+07	8.42484e+06	5.98529e+06	7.26184e+06	7.44011e+06	8.14922e+06	7.21202e+06	1.07733e+06
M405T460	Difenoconazole	405.06	459.683	405.065	10.3709	C19H17Cl2N3O3	C18459	[M]+	mzCloud	0.958704	pos	1	1.61597e+07	1.01536e+07	1.23032e+07	1.6411e+07	1.53012e+07	1.31023e+07	9.72548e+06	6.92823e+06	7.18874e+06	1.10584e+07	6.31922e+06	1.20714e+07
M425T772	Difenoxin	425.229	772.211	424.215	15.6094	C28H28N2O2	C07871	[M+H]+	mzCloud	0.858872	pos	1	1.27286e+07	1.04333e+07	3.7342e+06	2.74981e+07	2.6208e+07	9.1166e+06	3.87979e+06	2.4189e+06	1.12053e+06	3.33909e+06	7.43697e+06	7.60861e+06
M309T347	Diflubenzuron	309.027	346.767	310.032	8.2182	C14H9ClF2N2O2	C14427	[M-H]-	BioDeepDB	0.999092	neg	1	1.21547e+07	7.47682e+06	4.81399e+06	4.59265e+06	3.4395e+06	7.22103e+06	496072	1.42987e+06	1.55112e+06	4.32859e+06	4.01979e+06	5.42858e+06
M375T359_2	Diflufenican	375.056	358.835	394.074	0.133945	C19H11F5N2O2	C18549	[M-H2O-H]-	BioDeepDB	0.984828	neg	1	6.56482e+06	6.1727e+06	5.4133e+06	8.40134e+06	6.75816e+06	5.80571e+06	7.2442e+06	5.41784e+06	5.60024e+06	4.21703e+06	4.06111e+06	5.28775e+06
M250T614	Diflunisal	250.041	613.67	250.044	13.6826	C13H8F2O3	C01691	[M]-	BioDeepDB	0.890321	neg	1	3.01416e+07	1.65703e+07	2.03263e+07	3.51195e+07	2.59003e+07	2.49034e+07	772628	6.84728e+06	1.1578e+06	9.6949e+06	7.27236e+06	7.96727e+06
M371T571	Digalacturonate	371.083	570.567	370.075	2.36305	C12H18O13	C02273	[M+H]+	BioDeepDB	0.701842	pos	1	3.06701e+06	4.24192e+06	1.32501e+06	1.94552e+06	1.3859e+06	4.19624e+06	1.07646e+06	1.27644e+06	544300	944634	1.53497e+06	614016
M763T835_2	Digitoxin	763.422	834.917	764.435	7.098	C41H64O13	C06955	[M-H]-	GNPS	0.646415	neg	1	3.77735e+06	1.39901e+06	1.49001e+06	6.14139e+06	3.55286e+06	281549	2.09609e+06	2.28864e+06	1.35431e+06	954752	682094	1.51719e+06
M205T287	Diglycidyl resorcinol ether	205.088	286.65	222.089	28.8959	C12H14O4	C19228	[M+H-H2O]+	mzCloud	0.947077	pos	1	1.54035e+07	5.73029e+06	1.33093e+07	9.53086e+06	2.04627e+07	9.90718e+06	5.24007e+06	5.34056e+06	5.74971e+06	5.6917e+06	6.02464e+06	6.31037e+06
M779T824_2	Digoxin	779.428	823.666	780.43	6.88009	C41H64O14	C06956	[M-H]-	mzCloud	0.679034	neg	1	6.82294e+06	2.10866e+06	556253	7.92439e+06	1.00141e+07	1.0502e+06	1.55829e+06	2.46044e+06	376064	3.46943e+06	1.49463e+06	4.09386e+06
M128T36	Dihydro-4,4-dimethyl-2,3-furandione	128.045	36.1546	128.047	16.8033	C6H8O3	C01125	[M]-	MoNA	0.999999	neg	1	6.86255e+06	7.06819e+06	7.61259e+06	5.65539e+06	7.47853e+06	8.50789e+06	6.57294e+06	5.97549e+06	6.23866e+06	8.25899e+06	6.09739e+06	6.29196e+06
M341T631	Dihydro-O-methylsterigmatocystin	341.102	631.312	340.095	0.549535	C19H16O6	C03944	[M+H]+	BioDeepDB	0.589176	pos	1	5.51367e+07	7.74117e+07	2.20375e+07	2.41406e+07	2.35113e+07	3.16355e+07	2.91569e+07	2.93013e+07	1.52937e+07	2.14987e+07	2.48656e+07	2.29018e+07
M310T817	Dihydroalbocycline	310.217	816.685	310.214	9.33376	C18H30O4	C15753	[M]-	MoNA	0.999498	neg	1	3.48557e+08	2.80152e+08	2.63617e+08	3.36088e+08	2.6514e+08	2.01758e+08	6.21395e+07	9.30215e+07	5.14819e+07	8.64374e+07	7.80951e+07	7.21292e+07
M400T326	Dihydroanhydropodorhizol	400.15	325.678	400.152	5.04904	C22H24O7	C10557	[M]+	BioDeepDB	0.678947	pos	1	1.38405e+07	3.23021e+06	5.57193e+06	1.89962e+07	1.6166e+07	2.0642e+06	634341	1.02018e+06	537426	718955	488856	2.09009e+06
M239T794	Dihydrobiopterin	239.106	794.305	239.102	17.0815	C9H13N5O3	C02953	[M]+	MetaDNA	0.000731126	pos	2	1.08921e+07	1.5306e+07	1.42779e+07	5.32175e+06	1.0372e+07	5.97137e+06	333850	285471	526266	440237	235836	332035
M308T732	Dihydrocapsaicin	308.228	731.989	307.215	19.6218	C18H29NO3	C16952	[M+H]+	BioDeepDB	0.844132	pos	1	9.97629e+07	9.7174e+07	9.68522e+07	1.23525e+08	9.83373e+07	9.70493e+07	3.16802e+07	2.08197e+07	2.62944e+07	2.28314e+07	2.83693e+07	1.40366e+07
M346T425	Dihydrochelirubine	346.102	424.628	363.111	2.28048	C21H17NO5	C05194	[M+H-H2O]+	BioDeepDB	0.625348	pos	1	2.84083e+07	2.14915e+07	2.47618e+07	3.83869e+07	2.7626e+07	2.33009e+07	1.08186e+07	1.11335e+07	8.92131e+06	4.67187e+06	5.23458e+06	3.96379e+06
M365T835	Dihydrocortisol	365.228	834.567	364.225	11.0561	C21H32O5	C05471	[M+H]+	BioDeepDB	3.86973e-07	pos	2	3.17909e+08	2.10023e+08	1.82932e+08	2.8206e+08	1.95962e+08	1.37528e+08	6.46915e+07	9.73376e+07	4.63561e+07	5.51435e+07	1.07847e+07	6.35651e+07
M426T727	Dihydrofolic acid	426.151	726.577	443.155	7.87249	C19H21N7O6	C00415	[M+H-H2O]+	BioDeepDB	0.741029	pos	1	4.06729e+06	3.30902e+06	9.32297e+06	1.27979e+07	1.28719e+07	1.1648e+07	72125.4	51762.1	0	97521.1	0	0
M435T476	Dihydrogeranylgeranyl diphosphate	435.203	475.558	452.209	3.26469	C20H38O7P2	C17439	[M+H-H2O]+	BioDeepDB	0.688591	pos	1	1.85364e+07	1.48916e+07	6.42768e+06	1.87187e+07	1.59231e+07	6.37173e+06	4.49113e+06	2.1142e+06	1.45003e+06	6.59604e+06	1.81571e+06	4.85402e+06
M207T715	Dihydrolipoate	207.051	714.696	208.059	5.12833	C8H16O2S2	C02147	[M-H]-	BioDeepDB	0.721688	neg	1	3.08245e+08	8.23886e+08	4.69566e+08	1.10047e+09	2.07938e+09	3.53106e+08	4.96982e+08	2.72092e+08	5.4071e+08	5.24125e+08	8.20355e+08	3.09598e+08
M394T432	Dihydromacarpine	394.108	431.798	393.121	6.40177	C22H19NO6	C05316	[M+H]+	BioDeepDB	0.671213	pos	1	1.02687e+08	5.6567e+07	5.02033e+07	2.13458e+07	1.51764e+07	4.67741e+07	1.71754e+07	2.91101e+07	4.24816e+07	1.58566e+07	2.54766e+07	1.15135e+07
M259T434	Dihydromethysticin	259.092	433.657	276.1	1.42962	C15H16O5	C09926	[M+H-H2O]+	mzCloud	0.606175	pos	1	1.58936e+07	7.62972e+06	7.2151e+06	3.5406e+07	2.11743e+07	4.75355e+06	8.73712e+06	5.83878e+06	3.4859e+06	2.34897e+06	8.22145e+06	3.22671e+06
M320T406	Dihydromyricetin	320.056	406.256	320.053	8.36103	C15H12O8	C02906	[M]-	BioDeepDB	0.658125	neg	1	1.26255e+08	8.19772e+07	6.3918e+07	1.47145e+08	1.15076e+08	5.71602e+07	4.65409e+07	6.26367e+07	3.56497e+07	4.6849e+07	3.0318e+07	3.19014e+07
M265T142	Dihydrophaseic acid	265.139	142.167	282.147	0.39381	C15H22O5	C15971	[M+H-H2O]+	GNPS	0.637563	pos	1	2.06018e+07	1.2263e+07	1.27573e+07	3.73705e+07	2.97864e+07	1.34105e+07	4.50963e+06	2.83018e+06	1.17116e+06	5.19597e+06	1.77125e+06	4.21972e+06
M309T509	Dihydrosterigmatocystin	309.073	509.098	326.079	3.53388	C18H14O6	C20445	[M+H-H2O]+	BioDeepDB	0.611792	pos	1	1.01376e+08	1.33114e+08	1.28616e+08	8.58748e+07	8.32061e+07	1.14408e+08	1.1667e+08	1.46736e+08	9.39597e+07	1.00188e+08	1.02546e+08	1.83588e+08
M564T434_2	Dihydrostreptomycin	564.258	434.426	583.281	9.56432	C21H41N7O12	C01023	[M-H2O-H]-	MoNA	0.99956	neg	1	2.32273e+06	6.05197e+06	3.99135e+06	4.14956e+06	3.25891e+06	1.81771e+06	1.3599e+06	4.21445e+06	2.56045e+06	5.77244e+06	1.25401e+06	1.83814e+06
M663T610_3	Dihydrostreptomycin 6-phosphate	663.207	609.627	663.248	2.36731	C21H42N7O15P	C01221	[M]+	BioDeepDB	0.651999	pos	1	9.86548e+07	1.20907e+08	7.16362e+07	7.92774e+07	6.57141e+07	1.25368e+08	7.46975e+07	4.54493e+07	8.494e+07	3.0671e+07	1.10966e+08	5.35277e+07
M290T839	Dihydrotestosterone	290.218	839.264	290.225	4.62268	C19H30O2	C03917	[M]+	BioDeepDB	0.61831	pos	1	2.0553e+07	0	9.37702e+06	7.31371e+06	6.09565e+06	1.13742e+07	1.05643e+07	1.40088e+07	1.11257e+07	8.77342e+06	4.71432e+06	0
M128T168	Dihydrothymine	128.071	167.771	128.059	0.828941	C5H8N2O2	C00906	[M]+	BioDeepDB	0.621852	pos	1	1.66661e+09	9.65868e+08	1.09908e+09	2.49957e+09	3.68157e+09	1.80818e+09	6.71566e+08	7.35113e+08	5.96056e+08	1.56394e+09	6.53963e+08	7.82028e+08
M115T114	Dihydrouracil	115.038	113.718	114.043	6.35181	C4H6N2O2	C00429	[M+H]+	BioDeepDB	1.21765e-07	pos	2	2.62919e+09	1.41852e+09	1.61618e+09	9.33278e+09	3.64407e+09	1.33925e+09	2.13064e+09	1.00384e+09	3.10483e+08	1.39834e+09	2.6608e+09	1.82207e+08
M170T60_1	Dihydroxyacetone phosphate	169.977	60.4557	169.998	1.1988	C3H7O6P	C00111	[M]+	BioDeepDB	0.58868	pos	1	3.19148e+08	2.06175e+08	2.16511e+08	2.08231e+08	1.53562e+08	2.05559e+08	2.05646e+08	4.15524e+08	2.20576e+08	2.18784e+08	2.96322e+08	1.59059e+08
M221T734	Dihydrozeatin	221.126	734.195	221.128	9.44026	C10H15N5O	C02029	[M]-	MoNA	0.751508	neg	1	1.33505e+07	1.03641e+07	1.75692e+07	1.31821e+07	2.32533e+07	1.43382e+07	1.89691e+07	1.19737e+07	1.79975e+07	1.19579e+07	1.80908e+07	1.38844e+07
M279T750	Diisobutyl phthalate	279.158	750.409	278.152	3.995	C16H22O4	C15205	[M+H]+	mzCloud	0.72372	pos	1	2.14606e+07	5.75607e+06	6.40563e+06	3.1495e+07	9.49422e+06	5.80073e+06	3.63438e+06	3.30248e+06	3.06064e+06	3.43012e+06	2.72473e+06	3.25054e+06
M429T836	Diisodecyl phthalate	429.332	835.547	446.34	0.109553	C28H46O4	C14578	[M+H-H2O]+	mzCloud	0.611186	pos	1	9.41336e+07	1.11634e+08	4.77031e+07	2.29698e+08	1.9619e+08	5.16825e+07	1.88845e+06	1.17322e+06	246234	6.44455e+06	110987	6.06184e+06
M391T766	Diisooctyl phthalate	391.286	765.652	390.277	4.24429	C24H38O4	C14577	[M+H]+	mzCloud	0.733176	pos	1	2.04242e+07	1.92348e+07	1.29227e+07	1.40738e+07	2.25389e+07	1.67594e+07	260572	126446	447453	774608	426301	508387
M415T604	Diltiazem	415.17	603.524	414.161	2.21007	C22H26N2O4S	C06958	[M+H]+	BioDeepDB	0.7774	pos	1	1.83e+07	3.61394e+06	2.12098e+06	6.12905e+06	4.54887e+06	3.81593e+06	1.92678e+07	1.67097e+07	9.01843e+06	2.41438e+07	1.22699e+07	1.60857e+07
M321T383	Dimefuron	321.108	383.36	338.115	3.46566	C15H19ClN4O3	C18783	[M+H-H2O]+	mzCloud	0.73572	pos	1	4.44175e+06	1.99752e+06	4.58355e+06	1.29773e+07	6.59058e+06	1.46012e+06	3.05826e+06	4.98214e+06	3.95374e+06	2.55596e+07	1.11196e+07	1.06094e+07
M209T404	Dimethirimol	209.153	404.286	209.153	3.10197	C11H19N3O	C18784	[M]+	mzCloud	0.796981	pos	1	3.75458e+08	2.73167e+08	3.35336e+08	4.8104e+08	4.55213e+08	2.64943e+08	1.24588e+08	1.36706e+08	9.36192e+07	1.86729e+08	1.14853e+08	9.59435e+07
M229T61	Dimethoate	229.001	61.275	229	6.20284	C5H12NO3PS2	C14326	[M]+	BioDeepDB	0.997731	pos	1	7.14507e+06	2.45225e+06	3.80015e+07	4.86828e+07	1.02537e+07	3.6311e+07	3.09336e+07	3.52335e+07	4.99932e+07	3.18658e+07	8.80084e+06	2.99082e+07
M94T326	Dimethyl sulfone	94.0454	325.641	94.0089	0.134846	C2H6O2S	C11142	[M]+	BioDeepDB	0.580679	pos	1	1.84983e+08	2.3908e+08	2.00172e+09	3.8853e+08	1.83928e+08	2.16555e+08	1.33504e+09	2.56987e+08	8.53117e+08	2.42988e+08	2.64044e+08	7.05325e+08
M126T62	Dimethyl trisulfide	125.963	61.8381	125.963	1.22765	C2H6S3	C08372	[M]+	BioDeepDB	0.707909	pos	1	2.63751e+07	1.98993e+08	2.07914e+08	3.95638e+06	1.8892e+08	3.34331e+06	1.92762e+08	1.97105e+08	2.76998e+06	5.28279e+06	4.11498e+06	2.16502e+08
M246T352_2	Dimethylallylpyrophosphate	245.999	352.158	246.006	26.5451	C5H12O7P2	C00235	[M]-	BioDeepDB	0.901797	neg	1	2.61041e+06	5.26589e+06	4.6697e+06	4.25957e+06	3.19152e+06	5.98352e+06	6.28576e+06	6.35464e+06	6.93876e+06	5.98522e+06	7.34352e+06	5.53334e+06
M138T93_2	Dimethylarsinate	137.968	93.1802	137.966	10.2254	C2H7AsO2	C07308	[M]+	BioDeepDB	0.679931	pos	1	2.99818e+07	1.16687e+07	7.7744e+06	2.77274e+07	9.19411e+06	1.9672e+07	1.11735e+07	8.83517e+06	8.00958e+06	3.01455e+06	1.0334e+07	1.67856e+06
M147T399	Dimethylbenzimidazole	147.091	399.387	146.084	0.00242066	C9H10N2	C03114	[M+H]+	BioDeepDB	0.00415469	pos	2	2.27018e+08	1.46743e+08	1.01279e+08	3.33767e+08	1.86157e+08	8.87577e+07	1.44118e+08	2.22257e+08	1.23054e+08	1.54893e+08	1.38156e+08	7.82739e+07
M104T657	Dimethylglycine	104.107	657.461	103.063	16.0443	C4H9NO2	C01026	[M+H]+	BioDeepDB	0.0774417	pos	2	2.68564e+08	7.47808e+08	6.6938e+08	1.22001e+08	1.36235e+08	1.28546e+08	1.34595e+08	4.37129e+08	3.92689e+08	1.05967e+09	4.02327e+08	1.51634e+08
M104T183	Dimethylsulfonioacetate	104.026	183.23	121.032	10.6237	C4H9O2S	C03392	[M+H-H2O]+	BioDeepDB	0.929911	pos	1	1.69645e+07	2.22429e+07	1.63786e+07	3.17742e+07	8.2948e+06	1.1516e+07	7.59151e+06	7.37775e+06	8.11535e+06	7.73766e+06	7.93044e+06	3.95404e+06
M171T197	Dimethyltryptamine	171.124	197.413	188.131	0.587732	C12H16N2	C08302	[M+H-H2O]+	BioDeepDB	0.785551	pos	1	2.70661e+07	9.82493e+06	1.34273e+07	3.02716e+07	2.40675e+07	1.23912e+07	6.112e+06	5.89655e+06	5.57927e+06	6.48126e+06	5.15455e+06	3.52043e+06
M333T307	dIMP	333.058	307.266	332.052	3.2263	C10H13N4O7P	C06196	[M+H]+	MoNA	0.666	pos	1	8.27546e+06	7.87986e+06	1.5675e+07	1.73608e+07	1.36433e+06	2.09511e+07	7.35605e+06	7.30964e+06	5.07732e+06	4.8675e+06	7.03504e+06	1.0454e+07
M240T690	Dinoseb	240.071	690.323	240.075	13.0338	C10H12N2O5	C14302	[M]-	mzCloud	0.715281	neg	1	3.38456e+07	1.69262e+07	1.26958e+07	4.65299e+07	2.76567e+07	7.37946e+06	7.23471e+06	9.10766e+06	2.4634e+07	3.97268e+06	1.03504e+07	4.85888e+06
M202T332	Dinotefuran	202.112	331.738	202.107	28.1306	C7H14N4O3	C18509	[M]-	mzCloud	0.828938	neg	1	1.93457e+07	2.57557e+07	1.36111e+07	3.35241e+07	3.65607e+07	1.46573e+07	3.13478e+06	2.96837e+06	1.70683e+06	898604	775327	823085
M868T784_2	Dioscin	868.486	783.506	868.482	4.8576	C45H72O16	C08897	[M]-	BioDeepDB	0.996191	neg	1	7.25571e+07	1.81003e+07	3.31415e+07	1.23826e+08	4.04832e+07	8.02675e+06	693450	3.12835e+07	3.20282e+06	2.5626e+07	9.19172e+06	2.49221e+07
M397T816	Diosgenin	397.308	816.144	414.313	5.83259	C27H42O3	C08898	[M+H-H2O]+	mzCloud	7.68066e-11	pos	2	1.48188e+07	1.8083e+07	1.01515e+07	3.09379e+07	2.66477e+07	9.22764e+06	2.30671e+06	4.06323e+06	3.04631e+06	1.51277e+06	667911	1.46757e+06
M300T607	Diosmetin	300.062	607.026	300.063	6.01068	C16H12O6	C10038	[M]+	mzCloud	0.662643	pos	1	7.86991e+06	5.19611e+06	1.19884e+07	4.00059e+06	5.1798e+06	1.23499e+07	2.62524e+07	1.88642e+07	2.37398e+07	1.74792e+07	2.69148e+07	2.88664e+07
M609T421_2	Diosmin	609.177	420.731	608.174	7.94916	C28H32O15	C10039	[M+H]+	BioDeepDB	4.04106e-07	pos	2	5.39018e+08	1.63065e+08	5.04252e+07	1.07479e+09	1.26805e+09	8.73733e+07	9.8398e+06	1.98238e+07	1.81504e+07	3.10147e+07	5.17995e+06	3.05414e+07
M206T556	Dioxacarb	206.074	555.909	223.084	15.0586	C11H13NO4	C18953	[M+H-H2O]+	BioDeepDB	0.812535	pos	1	2.31918e+07	8.1184e+07	2.06287e+07	8.40964e+07	2.7675e+07	8.24532e+07	4.5906e+07	4.79903e+07	3.44337e+07	6.45248e+07	4.47147e+07	5.34769e+07
M238T512	Diphenhydramine	238.154	511.925	255.162	2.98552	C17H21NO	C06960	[M+H-H2O]+	BioDeepDB	0.655373	pos	1	1.69418e+07	4.64668e+06	5.00479e+06	2.22984e+07	2.0489e+07	7.51526e+06	131064	6.61082e+06	170385	1.03284e+07	7.03609e+06	9.97339e+06
M453T589	Diphenoxylate	453.244	588.784	452.246	20.3953	C30H32N2O2	C07872	[M+H]+	GNPS	0.948946	pos	1	5.50005e+06	6.43811e+06	7.52048e+06	1.107e+07	1.14466e+07	2.93007e+06	61529.4	0	0	132856	49852.5	41976.4
M170T820	Diphenylamine	170.096	819.523	169.089	0.0300764	C12H11N	C11016	[M+H]+	BioDeepDB	0.584798	pos	1	8.86533e+06	1.63423e+07	7.28016e+06	1.06081e+07	1.1454e+07	6.50908e+06	2.72632e+06	4.2759e+06	2.926e+06	2.89754e+06	3.53583e+06	5.67232e+06
M487T535	Dipyridamole	487.309	534.784	504.317	1.98176	C24H40N8O4	C06964	[M+H-H2O]+	BioDeepDB	0.668236	pos	1	3.04375e+06	4.05156e+06	6.48909e+06	480690	369827	9.77809e+06	6.07182e+06	4.51121e+06	4.42901e+06	3.61031e+06	5.47299e+06	5.95496e+06
M339T761	Disopyramide	339.231	760.896	339.231	1.40822	C21H29N3O	C06965	[M]+	BioDeepDB	0.645622	pos	1	5.49563e+07	1.28363e+07	4.8857e+06	1.12002e+07	1.2751e+07	9.73148e+06	3.22025e+06	1.88089e+06	1.5861e+06	2.14386e+06	2.44908e+06	297692
M279T575_2	Disulfiram	279.042	575.25	296.051	4.32821	C10H20N2S4	C01692	[M+H-H2O]+	BioDeepDB	0.657183	pos	1	7.62344e+07	9.49528e+07	1.02397e+08	6.48926e+07	6.83667e+07	1.01112e+08	1.09109e+08	1.38233e+08	1.23282e+08	1.26653e+08	1.29862e+08	1.38198e+08
M232T157_1	Diuron	232.017	156.938	232.017	0.842803	C9H10Cl2N2O	C18428	[M]-	BioDeepDB	0.987226	neg	1	7.12819e+06	8.26174e+06	7.66734e+06	1.27176e+07	1.16733e+07	7.58845e+06	1.00261e+07	1.38735e+07	8.62348e+06	6.37597e+06	8.23357e+06	7.81123e+06
M610T574_1	Divinylprotochlorophyllide	610.211	574.333	610.207	6.98823	C35H30MgN4O5	C11831	[M]+	BioDeepDB	0.861606	pos	1	1.27443e+07	1.50312e+07	2.90051e+07	2.43587e+07	1.78536e+07	2.63165e+07	5.2098e+06	8.91787e+06	6.83788e+06	1.89823e+07	7.70929e+06	8.5934e+06
M153T85	DL-Glycerol 1-phosphate	152.998	84.5106	172.014	20.1861	C3H9O6P	C03189	[M-H2O-H]-	mzCloud	0.76415	neg	1	1.82917e+07	1.37019e+07	1.37608e+07	2.98447e+07	2.011e+07	1.70093e+07	1.36258e+07	1.58613e+07	1.08543e+07	2.00122e+07	1.54019e+07	1.89505e+07
M268T809	DL-Homocystine	268.063	809.049	268.055	27.8817	C8H16N2O4S2	C01817	[M]+	BioDeepDB	0.106795	pos	2	2.53173e+07	6.81464e+06	6.89415e+06	4.62649e+07	2.75528e+07	7.51889e+06	5.1843e+06	4.19884e+06	3.74254e+06	4.23879e+06	4.02646e+06	3.61171e+06
M198T156	DNOC	198.029	155.531	198.028	8.97337	C7H6N2O5	C18653	[M]-	mzCloud	0.854847	neg	1	1.89674e+06	1.94552e+06	1.2775e+06	3.06994e+06	2.14583e+06	1.10275e+06	1.00273e+06	346852	180032	254336	179061	243363
M301T707	Dobutamine	301.164	707.311	301.168	13.3104	C18H23NO3	C06967	[M]+	mzCloud	0.714036	pos	1	617269	92005.9	194218	1.26392e+06	1.32876e+06	471866	4.33541e+06	6.06199e+06	1.49029e+06	3.65344e+06	5.01947e+06	4.99143e+06
M328T779	Docosahexaenoic acid	328.247	779.299	328.24	20.2011	C22H32O2	C06429	[M]+	BioDeepDB	1.83698e-07	pos	2	3.9162e+07	1.53358e+08	1.12697e+08	5.12198e+07	5.91858e+07	1.68069e+08	2.87523e+07	2.98137e+07	2.12371e+07	2.37924e+07	2.72005e+07	2.32274e+07
M329T748	Docosapentaenoic acid (22n-3)	329.24	747.925	330.256	24.8693	C22H34O2	C16513	[M-H]-	BioDeepDB	0.000950677	neg	2	4.47992e+08	1.61401e+08	3.2989e+08	4.47426e+08	3.90471e+08	2.97927e+08	1.07702e+08	2.86807e+07	7.15878e+07	3.65992e+07	3.0624e+07	3.09808e+07
M213T750_3	Dodecanedioic acid	213.148	750.471	230.152	6.93661	C12H22O4	C02678	[M+H-H2O]+	BioDeepDB	1.86366e-06	pos	2	1.30844e+08	1.21374e+08	1.15284e+08	3.41723e+08	1.10861e+08	1.00311e+08	3.07029e+07	3.13354e+07	2.62298e+07	2.4558e+07	2.8249e+07	1.9274e+07
M200T60	Dodecanoic acid	199.988	59.5343	200.178	1.25926	C12H24O2	C02679	[M]+	BioDeepDB	0.00384524	pos	2	6.49748e+08	3.00705e+08	5.58661e+08	5.53104e+08	3.3034e+08	4.6668e+08	2.96205e+08	5.23119e+08	3.54478e+08	2.43742e+08	1.74008e+08	5.46251e+08
M422T96	Dofetilide	422.119	96.2761	441.139	3.36841	C19H27N3O5S2	C07751	[M-H2O-H]-	MoNA	0.704743	neg	1	698304	1.40553e+06	512742	662665	199989	613819	3.43329e+06	4.2181e+06	3.66789e+06	2.40385e+06	3.29263e+06	3.25995e+06
M195T349	Dolichotheline	195.122	348.675	195.137	2.59082	C10H17N3O	C16696	[M]+	BioDeepDB	0.613283	pos	1	1.70183e+07	1.16317e+07	1.06327e+07	1.8123e+07	1.83745e+07	1.38034e+07	2.94013e+07	3.43936e+07	2.60584e+07	3.65579e+07	1.48597e+07	3.13525e+07
M312T320	Domoic acid	312.143	320.489	311.137	3.93365	C15H21NO6	C13732	[M+H]+	MoNA	0.683742	pos	1	1.08102e+07	7.56352e+06	1.13645e+07	2.0495e+07	1.60245e+07	7.7771e+06	1.36426e+06	2.27538e+06	1.61448e+06	661200	346794	526355
M136T187	Dopamine	136.076	187.286	153.079	29.723	C8H11NO2	C03758	[M+H-H2O]+	BioDeepDB	6.26526e-06	pos	2	1.03441e+09	7.63495e+08	7.44369e+08	1.81928e+09	1.71584e+09	1.06605e+09	3.89519e+08	4.30104e+08	3.33793e+08	2.49744e+08	2.91656e+08	2.64501e+08
M196T31	Dopaquinone	196.06	31.039	195.053	4.23222	C9H9NO4	C00822	[M+H]+	BioDeepDB	0.710161	pos	1	6.2236e+06	1.55016e+07	2.49722e+07	1.29544e+07	1.11133e+07	2.43084e+07	1.26902e+07	1.28928e+07	1.54462e+07	1.68283e+07	4.0172e+07	2.10964e+07
M451T761	Doxazosin	451.184	760.828	451.186	2.84359	C23H25N5O5	C06970	[M]-	MoNA	0.660704	neg	1	8.17859e+06	7.23785e+06	5.49365e+06	6.40469e+06	119960	1.05269e+07	5.15519e+06	6.41045e+06	4.60784e+06	3.15279e+07	6.70164e+06	1.68808e+07
M526T601_3	Doxorubicin	526.174	600.684	543.174	14.6088	C27H29NO11	C01661	[M+H-H2O]+	MoNA	0.906288	pos	1	3.09701e+07	3.23227e+07	1.68252e+07	3.63211e+07	2.13971e+07	5.21644e+07	3.14279e+07	3.68351e+07	4.45637e+07	8.95421e+07	3.89199e+07	3.57642e+07
M427T489_2	Doxycycline	427.142	489.024	444.153	8.46707	C22H24N2O8	C06973	[M+H-H2O]+	mzCloud	0.688879	pos	1	2.4103e+07	1.19154e+07	2.33261e+07	1.90367e+07	1.07161e+07	2.51246e+07	1.55806e+07	4.1985e+07	3.76954e+07	1.18664e+07	1.50768e+07	1.54609e+07
M379T338	Droperidol	379.169	337.872	379.17	1.23314	C22H22FN3O2	C06974	[M]-	MoNA	0.988434	neg	1	2.59028e+07	2.20449e+07	1.36533e+07	3.6432e+07	2.78073e+07	1.78237e+07	8.95375e+06	9.18627e+06	5.15833e+06	1.22635e+07	1.38363e+07	1.19001e+07
M385T305	dTDP	385.019	305.315	402.023	8.63187	C10H16N2O11P2	C00363	[M+H-H2O]+	BioDeepDB	0.666975	pos	1	3.70125e+06	3.57333e+06	2.88042e+06	3.67018e+06	3.99539e+06	1.88471e+06	2.77539e+06	4.68011e+06	2.14699e+06	3.9071e+06	5.69869e+06	1.55711e+06
M529T570	dTDP-2,6-dideoxy-D-glycero-hex-2-enos-4-ulose	529.114	569.788	528.055	0.22126	C16H22N2O14P2	C11930	[M+H]+	BioDeepDB	0.603157	pos	1	2.85355e+06	3.30014e+06	2.29768e+06	3.79007e+06	4.39353e+06	3.34439e+06	6.22913e+06	1.76894e+06	1.49361e+06	3.91827e+06	4.14185e+06	1.57596e+06
M590T429_3	dTDP-3-acetamido-3,6-dideoxy-alpha-D-galactopyranose	590.168	429.047	589.107	5.04997	C18H29N3O15P2	C20156	[M+H]+	BioDeepDB	0.713118	pos	1	2.51585e+06	2.55122e+06	2.05932e+06	3.2227e+06	4.20616e+06	608469	385613	380661	346858	347050	533635	0
M529T544_1	dTDP-3-amino-2,3,6-trideoxy-4-keto-D-glucose	529.085	544.264	529.086	1.67637	C16H25N3O13P2	C12318	[M]+	BioDeepDB	0.636792	pos	1	4.63543e+07	8.70406e+07	8.45791e+07	7.77309e+07	4.51729e+07	3.58394e+07	1.51392e+07	2.7212e+07	2.19198e+07	5.41695e+07	2.97902e+07	4.03368e+07
M532T451	dTDP-3-amino-3,4,6-trideoxy-D-glucose	532.147	450.542	531.102	2.13622	C16H27N3O13P2	C11910	[M+H]+	BioDeepDB	0.631767	pos	1	5.12924e+06	1.42492e+06	1.84414e+06	4.84939e+06	1.37151e+06	4.31686e+06	1.13287e+06	3.53626e+06	1.11537e+06	7.15079e+06	4.17865e+06	4.92519e+06
M575T447	dTDP-3-dimethylamino-3,6-dideoxy-alpha-D-galactopyranose	575.129	447.147	575.128	1.68626	C18H31N3O14P2	C19948	[M]+	BioDeepDB	0.630751	pos	1	6.86485e+06	1.26235e+07	666807	5.06282e+06	1.02369e+07	1.21074e+06	634127	1.80611e+06	2.14458e+06	525478	736197	3.52368e+06
M545T654	dTDP-3-methyl-4-oxo-2,6-dideoxy-L-allose	545.092	653.994	544.086	2.55925	C17H26N2O14P2	C11915	[M+H]+	BioDeepDB	0.652883	pos	1	2.77121e+06	1.36236e+06	5.7182e+06	63117.7	283420	3.2562e+06	1.56747e+06	1.47136e+06	1.59521e+06	4.34752e+06	1.34998e+06	3.39176e+06
M557T429_1	dTDP-3-N,N-dimethylamino-2,3,6-trideoxy-4-keto-D-glucose	557.114	429.499	557.118	6.67388	C18H29N3O13P2	C21073	[M]+	BioDeepDB	0.742698	pos	1	1.17644e+07	4.51021e+07	7.71232e+06	4.04304e+06	6.25161e+06	8.31202e+06	7.33485e+06	1.54434e+07	1.46129e+07	5.43173e+06	1.90239e+07	9.12637e+06
M557T648	dTDP-3-N,N-dimethylamino-4-oxo-2,3,6-trideoxy-L-allose	557.12	648.438	557.118	4.21666	C18H29N3O13P2	C21074	[M]+	BioDeepDB	0.649568	pos	1	8.0029e+06	9.19604e+06	1.04293e+07	5.48064e+06	7.38163e+06	1.02714e+07	9.23131e+06	8.4754e+06	1.04443e+07	6.62707e+06	7.43008e+06	7.39672e+06
M529T412_1	dTDP-3,4-dioxo-2,6-dideoxy-D-glucose	529.122	411.773	528.055	14.9203	C16H22N2O14P2	C06620	[M+H]+	BioDeepDB	0.876873	pos	1	2.28296e+07	5.04824e+07	9.0663e+07	4.26392e+07	2.75453e+07	7.39758e+07	1.6677e+07	3.76279e+07	1.64732e+07	1.97769e+07	1.66482e+07	1.84501e+07
M512T567	dTDP-4-(methylamino)-2,3,4,6-tetradeoxy-D-glucose	512.116	566.532	529.123	2.26168	C17H29N3O12P2	C21395	[M+H-H2O]+	BioDeepDB	0.602885	pos	1	400645	507562	2.91391e+06	115662	245082	2.73029e+06	2.78979e+06	3.35349e+06	1.77341e+06	327429	3.20019e+06	377918
M572T638	dTDP-4-acetamido-4,6-dideoxy-D-glucose	572.101	638.326	589.107	2.29165	C18H29N3O15P2	C06018	[M+H-H2O]+	BioDeepDB	0.598842	pos	1	3.87633e+06	840314	1.26997e+07	42433.5	0	3.61296e+06	295163	1.57113e+06	386021	1.05925e+07	1.95398e+06	5.10622e+06
M498T473	dTDP-4-amino-2,3,4,6-tetradeoxy-D-glucose	498.103	473.308	515.107	7.0064	C16H27N3O12P2	C18033	[M+H-H2O]+	BioDeepDB	0.68675	pos	1	6.4558e+07	3.68369e+07	3.68496e+07	5.67457e+07	3.33687e+07	5.18919e+07	1.41317e+07	2.20389e+07	1.05295e+07	1.7067e+07	1.32384e+07	4.60121e+07
M548T453	dTDP-4-amino-4,6-dideoxy-D-galactose	548.104	452.778	547.097	0.472286	C16H27N3O14P2	C04346	[M+H]+	BioDeepDB	0.671891	pos	1	1.29461e+06	2.51621e+06	1.66619e+07	3.44728e+06	2.71917e+06	2.76689e+07	1.34858e+07	3.02934e+06	2.02408e+06	2.70027e+07	9.63362e+06	8.86596e+06
[truncated: 1,858 more rows]
