# Supplementary material for: Integrated Transcriptome and Metabolome Analysis of Color Change and Low-Temperature Response during Flowering of Prunus mume
Source: Int J Mol Sci. 2022 Oct 24;23(21):12831. doi: 10.3390/ijms232112831 (PMC9658476; doi:10.3390/ijms232112831)
Supplement: Supplementary file 1 [file ijms-23-12831-s001.zip › Table S6 All secondary metabolites.xlsx]

## Sheet: meta_MS2
ID	name	mz	rt	exact_mass	ppm	formula	KEGG	type	library	identify.pvalue	T-1	T-2	T-3	T-4	T-5	T-6	C-1	C-2	C-3	C-4	C-5	C-6
M387T770	(-)-5-Demethylyatein	387.142	770.343	386.137	3.1253	C21H22O7	C21184	[M+H]+	BioDeepDB	0.160538	3.51946e+07	1.76173e+07	1.69182e+07	4.00254e+07	3.43044e+07	1.65378e+07	5.05742e+06	7.49217e+06	1.81507e+06	2.05768e+06	7.84113e+06	1.56017e+06
M287T437	(-)-Epigallocatechin	287.062	437.043	306.074	22.5611	C15H14O7	C12136	[M-H2O-H]-	MoNA	0.000549768	1.42358e+07	7.49367e+06	5.24524e+06	2.02709e+07	1.48626e+07	4.68794e+06	2.78412e+06	3.14204e+06	667965	5.894e+06	3.94175e+06	944944
M341T458	(-)-Matairesinol	341.137	457.686	358.142	7.21743	C20H22O6	C10682	[M+H-H2O]+	BioDeepDB	0.14381	3.07456e+07	2.55393e+07	2.04233e+07	6.78196e+07	5.43984e+07	4.44541e+07	2.37848e+07	3.88413e+07	2.75702e+07	3.29835e+07	2.31301e+07	3.84132e+07
M211T808	(+)-7-Isojasmonic acid	211.133	808.338	210.126	0.119524	C12H18O3	C16317	[M+H]+	BioDeepDB	1.87692e-19	1.66684e+08	1.55699e+08	2.34426e+08	2.914e+08	3.25389e+08	2.62273e+08	7.657e+07	9.74696e+07	5.72501e+07	7.46674e+07	8.70101e+07	8.4774e+07
M371T565	(+)-Demethoxyaschantin	371.148	565.364	370.142	3.56706	C21H22O6	C17844	[M+H]+	MetaDNA	0.011559	5.838e+07	2.25644e+07	1.77977e+07	3.10343e+07	2.70763e+07	2.39865e+07	1.14914e+07	1.95157e+07	5.61226e+06	1.70448e+07	1.50717e+07	1.39675e+07
M417T560	(+)-Syringaresinol	417.148	559.745	418.163	16.977	C22H26O8	C10889	[M-H]-	mzCloud	0.0427868	3.97427e+06	9.64402e+07	8.11991e+07	1.5123e+08	1.72062e+08	1.02538e+08	2.41985e+06	4.77021e+06	3.3518e+07	2.83203e+07	2.14222e+06	7.2877e+07
M285T784	(10S)-Juvenile hormone III diol	285.205	783.924	284.199	4.2888	C16H28O4	C16505	[M+H]+	BioDeepDB	2.15341e-11	1.43475e+07	7.21493e+06	7.51603e+06	1.67006e+07	1.39407e+07	1.14802e+07	1.70387e+07	1.06281e+07	2.47568e+07	1.01517e+07	1.84908e+07	1.91465e+07
M365T719	(10S)-Juvenile hormone III diol phosphate	365.171	718.727	364.165	3.23616	C16H29O7P	C16507	[M+H]+	MetaDNA	0.0536786	3.44299e+06	1.77378e+06	1.59463e+06	5.36381e+06	5.10773e+06	2.10648e+06	786048	4.46511e+06	2.76145e+06	3.47793e+06	5.61248e+06	3.29445e+06
M353T741	(13E)-11a-Hydroxy-9,15-dioxoprost-13-enoic acid	353.228	741.269	352.225	11.0899	C20H32O5	C04654	[M+H]+	BioDeepDB	5.72959e-08	4.58597e+08	3.07082e+08	2.30933e+08	5.03756e+08	5.52685e+08	2.62132e+08	3.4007e+06	3.38363e+06	3.31359e+06	3.74777e+06	3.55067e+06	2.92484e+06
M160T177	(1H-Indol-3-yl)-N-methylmethanamine	160.097	177.118	160.1	20.6814	C10H12N2	C21602	[M]+	BioDeepDB	0.193096	3.93712e+08	1.9334e+08	1.60046e+08	4.68739e+08	3.08757e+08	1.30953e+08	9.26337e+06	8.85533e+06	8.09937e+06	8.68203e+06	7.90945e+06	7.54455e+06
M295T750	(2E,4Z,8E)-Colneleic acid	295.226	750.342	294.219	2.09156	C18H30O3	C19827	[M+H]+	MetaDNA	0.00065492	3.54393e+08	3.25067e+08	3.32871e+08	4.52474e+08	4.52849e+08	3.37388e+08	8.22898e+07	1.20116e+08	5.91046e+07	6.75908e+07	6.53342e+07	4.99501e+07
M274T95	(2R,3R)-3-Methylglutamyl-5-semialdehyde-N6-lysine	274.186	95.0905	273.169	5.00952	C12H23N3O4	C20279	[M+H]+	BioDeepDB	8.71472e-10	7.79051e+07	5.45777e+07	6.12583e+07	6.74963e+07	6.96617e+07	7.0442e+07	3.56691e+07	2.11333e+07	2.25524e+07	1.94574e+07	2.94932e+07	3.35432e+06
M146T379	(2R,5S)-2,5-Diaminohexanoate	146.117	379.313	146.106	1.43134	C6H14N2O2	C05161	[M]+	BioDeepDB	1.32901e-05	2.58861e+08	2.06705e+08	5.81474e+07	2.94355e+08	2.17614e+08	2.47781e+08	5.57741e+08	5.28812e+08	1.81227e+08	3.99401e+08	3.15468e+08	2.93275e+08
M187T160	(2S,4S)-4-Hydroxy-2,3,4,5-tetrahydrodipicolinate	187.06	160.412	187.048	12.6052	C7H9NO5	C20258	[M]+	BioDeepDB	0.041841	1.08675e+08	2.11048e+08	1.94849e+08	9.75949e+07	3.09808e+08	7.89416e+07	1.00322e+08	6.79072e+07	6.10132e+07	5.96186e+07	6.61576e+07	6.50864e+07
M174T140_1	(2S,5S)-trans-Carboxymethylproline	174.074	139.908	173.069	9.99824	C7H11NO4	C17366	[M+H]+	BioDeepDB	0.212309	7.22251e+08	6.46455e+08	7.80634e+08	6.83505e+08	9.22449e+08	8.43204e+08	5.10481e+08	5.849e+08	4.52116e+08	5.49592e+08	4.52925e+08	7.39516e+08
M346T438	(3S,4S)-3-Hydroxytetradecane-1,3,4-tricarboxylate	346.196	437.693	346.199	9.08499	C17H30O7	C04529	[M]+	MetaDNA	0.0108349	8.45217e+07	1.11042e+08	5.8947e+07	8.84039e+07	8.91251e+07	1.05536e+08	3.70486e+07	2.31328e+07	2.91611e+07	1.7677e+07	2.63315e+07	1.53211e+07
M188T394	(3S)-6-Acetamido-3-aminohexanoate	188.127	393.661	188.116	6.53725	C8H16N2O3	C21604	[M]+	BioDeepDB	4.98438e-08	1.19311e+08	7.9423e+07	6.31695e+07	1.18995e+08	8.81673e+07	8.24267e+07	3.04072e+07	3.42555e+07	1.14112e+07	2.00486e+07	1.51042e+07	1.2313e+10
M177T411	(4S,5R)-4,5,6-Trihydroxy-2-iminohexanoate	177.059	410.776	177.064	26.9377	C6H11NO5	C20845	[M]-	MetaDNA	0.0587715	1.14314e+08	8.42268e+07	7.02467e+07	1.33992e+08	1.40228e+08	6.76514e+07	4.82008e+07	4.58867e+07	2.68042e+07	5.76149e+07	3.36458e+07	3.18897e+07
M357T824	(4Z,7Z,10Z,13Z,16Z,19Z)-Docosahexaenoic acid ethyl ester	357.277	823.986	356.272	5.07535	C24H36O2	C16185	[M+H]+	mzCloud	1.29471e-07	1.80516e+07	1.31537e+07	1.01261e+07	3.41493e+07	2.15612e+07	6.88e+06	9.70915e+06	573681	309718	8.75379e+06	9.14917e+06	7.52946e+06
M277T141	(5-L-Glutamyl)-L-glutamate	277.102	140.833	276.096	4.45078	C10H16N2O7	C05282	[M+H]+	mzCloud	2.26825e-06	7.4997e+07	4.49842e+07	5.58535e+07	5.63265e+07	5.86659e+07	5.46885e+07	2.23433e+07	2.6102e+07	1.84031e+07	2.79211e+07	1.93657e+07	2.44911e+07
M147T618	(E)-3-(4-Hydroxyphenyl)-2-propenal	147.046	617.975	148.052	6.70256	C9H8O2	C05608	[M-H]-	BioDeepDB	4.00097e-08	9.32345e+08	7.32141e+08	1.24312e+09	5.46455e+08	2.37487e+09	1.37945e+09	3.29754e+08	1.80829e+09	2.3918e+08	2.7546e+08	4.95799e+08	8.61806e+08
M187T253	(E)-3-(Methoxycarbonyl)pent-2-enedioate	187.028	253.292	188.032	17.7424	C7H8O6	C11514	[M-H]-	MetaDNA	0.0245141	6.61699e+07	3.52769e+07	4.07539e+07	9.43802e+07	5.92083e+07	3.34392e+07	443962	515915	222083	501376	338718	480900
M285T782	(R,S)-Coclaurine	285.168	781.703	285.137	23.7639	C17H19NO3	C06348	[M]+	BioDeepDB	3.86061e-07	1.38674e+07	1.62694e+07	1.88843e+07	3.59839e+07	1.71088e+07	2.04625e+07	1.14515e+07	8.91571e+06	6.62729e+06	9.46902e+06	2.10861e+07	1.16743e+07
M288T816	(R,S)-Norlaudanosoline	288.122	816.062	287.116	3.12055	C16H17NO4	C06350	[M+H]+	MoNA	2.9397e-06	2.5618e+07	2.96808e+07	2.07937e+07	2.74734e+07	2.24479e+07	1.55143e+07	3.58682e+06	1.70713e+07	4.73054e+06	2.69153e+07	1.10857e+07	2.16493e+07
M128T348	(R)-5,6-Dihydrothymine	128.071	347.678	128.059	0.640806	C5H8N2O2	C21028	[M]+	BioDeepDB	3.01963e-05	5.09752e+08	4.66532e+08	1.49796e+08	1.1054e+09	7.60508e+08	6.85459e+08	6.90032e+08	4.91768e+08	3.47302e+08	5.4034e+08	3.86907e+08	5.708e+08
M285T532	(R)-Coclaurine	285.131	531.871	285.137	19.7168	C17H19NO3	C06349	[M]+	MetaDNA	0.127912	1.08722e+07	8.05391e+06	4.75915e+06	2.15717e+07	1.51224e+07	5.38673e+06	1.49761e+06	6.09949e+07	3.44823e+07	2.31333e+07	1.31709e+06	2.6883e+06
M135T527	(R)-mandelic Acid	135.044	526.663	152.047	5.47339	C8H8O3	C01983	[M+H-H2O]+	BioDeepDB	1.41497e-07	4.19933e+08	2.58626e+08	1.29462e+08	4.39702e+08	3.97318e+08	1.54379e+08	1.7178e+08	2.07962e+08	7.62726e+07	1.01344e+08	8.37532e+07	1.72299e+08
M339T808	(S)-4,5,7-Trihydroxy-6-prenylflavanone	339.13	807.591	340.131	19.6631	C20H20O5	C09832	[M-H]-	MoNA	1.65126e-06	2.55592e+07	1.89095e+07	1.01525e+07	4.16266e+06	3.64918e+06	1.23138e+07	30742.9	1.0862e+06	53076.7	1.45134e+06	4.71463e+06	1.61105e+06
M247T513	(S)-Abscisic acid	247.132	512.854	264.136	13.0045	C15H20O4	C06082	[M+H-H2O]+	BioDeepDB	7.84163e-06	1.82623e+07	6.49068e+06	2.24387e+06	5.078e+07	2.69592e+07	1.7119e+06	2.25511e+06	3.00323e+06	2.89329e+06	2.57342e+06	2.12247e+06	2.31709e+06
M282T304	(S)-N-Methylcoclaurine	282.143	303.663	299.152	4.82477	C18H21NO3	C05176	[M+H-H2O]+	BioDeepDB	0.195785	1.27665e+07	6.52046e+06	6.96941e+06	2.72908e+07	1.12023e+07	8.87755e+06	2.14874e+07	2.28879e+07	4.48417e+06	1.63001e+07	3.56876e+07	1.92181e+07
M312T416	(S)-Norlaudanine	312.163	416.049	329.163	25.7791	C19H23NO4	C21630	[M+H-H2O]+	BioDeepDB	0.000972913	6.28127e+07	5.68477e+07	8.09094e+07	9.49843e+07	7.4939e+07	6.77257e+07	4.28249e+07	4.67765e+07	3.75302e+07	1.18691e+08	4.25461e+07	5.54642e+07
M287T142	(S)-Norlaudanosoline	287.109	142.167	287.116	22.9629	C16H17NO4	C02916	[M]+	MetaDNA	0.103025	2.52985e+07	1.60672e+07	3.67414e+07	3.47076e+07	3.61073e+07	3.58765e+07	7.55704e+06	4.85066e+06	4.2246e+06	6.57212e+06	3.96514e+06	5.66501e+06
M298T359	(S)-Norreticuline	298.148	359.021	315.147	28.1779	C18H21NO4	C06520	[M+H-H2O]+	MetaDNA	0.0521356	3.6146e+07	2.62923e+07	3.11866e+07	3.98317e+07	4.40581e+07	2.68038e+07	8.8908e+06	1.04707e+07	7.69634e+06	1.94388e+07	9.42133e+06	9.61743e+06
M257T764	(S)-Pinocembrin	257.08	764.282	256.074	3.45957	C15H12O4	C09827	[M+H]+	BioDeepDB	4.34065e-05	5.96359e+06	5.63384e+06	6.00544e+06	1.05211e+07	6.13719e+06	548571	7.50468e+06	2.30192e+06	3.37594e+06	1.28663e+07	3.64862e+06	4.04039e+06
M329T449	(S)-Reticuline	329.157	449.425	329.163	17.6346	C19H23NO4	C02105	[M]+	BioDeepDB	0.000797902	8.25975e+07	5.13247e+07	5.76124e+06	4.52011e+07	1.54534e+07	8.30245e+06	9.2816e+06	1.67512e+07	1.32652e+07	3.96948e+07	9.56012e+06	2.40439e+07
M102T88	1-Aminocyclopropanecarboxylic acid	102.055	87.7541	101.048	1.03995	C4H7NO2	C01234	[M+H]+	BioDeepDB	4.69778e-20	2.04383e+09	2.3011e+09	2.61418e+09	2.6846e+09	1.95347e+09	2.72595e+09	5.17881e+09	4.06827e+09	4.05483e+09	3.56732e+09	4.15478e+09	4.73349e+09
M378T766	1-Arachidonoylglycerol	378.283	765.589	378.277	15.0349	C23H38O4	C13857	[M]+	BioDeepDB	3.12057e-05	1.59237e+07	1.23722e+07	1.59106e+07	2.28479e+07	3.91695e+07	1.7152e+07	3.7923e+06	5.31199e+06	597093	4.30063e+06	4.96575e+06	5.52941e+06
M291T421	1-Dehydro-[6]-gingerdione	291.178	420.774	290.152	11.1634	C17H22O4	C17746	[M+H]+	BioDeepDB	3.25774e-08	4.91187e+07	3.36787e+07	3.89263e+07	7.523e+07	6.87855e+07	3.65437e+07	1.53879e+07	2.13785e+07	1.28215e+07	2.08614e+07	1.51405e+07	2.31297e+07
M225T372	1-Hexadecanol	225.148	372.431	242.261	0.696485	C16H34O	C00823	[M+H-H2O]+	BioDeepDB	0.120783	3.33084e+07	2.61049e+07	2.21652e+07	4.72657e+07	3.05697e+07	2.41465e+07	2.82042e+07	3.7541e+07	2.2669e+07	5.65113e+07	3.02516e+07	1.88691e+07
M282T328	1-Methyladenosine	282.118	328.077	281.112	6.22986	C11H15N5O4	C02494	[M+H]+	BioDeepDB	8.90668e-15	6.6743e+07	1.9344e+07	9.04372e+07	1.11611e+08	9.20517e+07	3.00929e+07	4.65153e+06	1.26414e+07	1.34894e+07	2.80639e+06	1.59215e+07	1.31736e+07
M137T57	1-Methylnicotinamide	137.071	56.74	137.071	0.404215	C7H9N2O	C02918	[M+H]+	BioDeepDB	0.00405072	1.27325e+07	1.33381e+07	2.4786e+06	4.75121e+07	5.98624e+07	1.74691e+07	1.61826e+07	1.45927e+07	1.8579e+06	1.28643e+07	2.44813e+07	6.92321e+06
M166T269_2	1-Methylxanthine	166.05	268.937	166.049	4.00041	C6H6N4O2	C16358	[M]+	BioDeepDB	0.00267577	1.1696e+08	8.42949e+07	1.40653e+07	1.09308e+08	1.2473e+08	1.21324e+08	6.9919e+07	7.81025e+07	7.92071e+07	9.99877e+07	9.92604e+07	7.81276e+07
M329T142	1-O-Vanilloyl-beta-D-glucose	329.095	141.578	330.095	20.5955	C14H18O9	C20470	[M-H]-	MetaDNA	0.0227096	2.1614e+08	1.24355e+07	3.99039e+07	2.86685e+08	4.90831e+07	3.48157e+07	8.42139e+06	1.12614e+07	5.87822e+06	2.78848e+07	1.12386e+07	1.86742e+07
M407T789	1-palmitoyl-dihydroxyacetone-phosphate	407.228	788.705	408.228	19.3264	C19H37O7P	C01192	[M-H]-	MetaDNA	2.46274e-05	4.87529e+07	4.67568e+07	2.78966e+07	1.01223e+08	9.13192e+07	1.78577e+07	4.19969e+06	1.63183e+07	3.62969e+06	7.257e+06	7.66933e+06	9.70839e+06
M496T823	1-palmitoylglycerophosphocholine	496.338	823.299	496.34	4.33236	C24H51NO7P	C04102	[M+H]+	BioDeepDB	2.24204e-11	5.53074e+07	3.94908e+07	4.00234e+07	1.06224e+08	4.86622e+07	2.60238e+08	1.08244e+08	8.98536e+07	7.53219e+07	1.58159e+07	1.6062e+07	1.31772e+07
M127T279	1,2,3-Trihydroxybenzene	127.037	278.992	126.032	12.5111	C6H6O3	C01108	[M+H]+	BioDeepDB	9.72666e-15	4.44239e+08	1.88916e+09	3.82541e+08	4.69865e+08	3.40638e+09	2.46313e+09	2.12285e+09	5.47584e+08	2.49425e+09	3.69003e+09	2.43714e+09	1.9093e+09
M134T719	1,3-Dihydro-(2H)-indol-2-one	134.06	718.727	133.053	3.11645	C8H7NO	C12312	[M+H]+	BioDeepDB	1.03091e-07	4.3853e+08	4.47683e+08	2.94567e+08	3.53534e+08	3.60378e+08	3.71601e+08	2.12381e+07	2.05755e+07	1.08715e+08	1.83845e+08	1.65072e+08	1.6968e+08
M515T453_2	1,5-Dicaffeoylquinic acid	515.133	452.678	516.127	25.3515	C25H24O12	C10445	[M-H]-	BioDeepDB	4.7831e-07	1.48773e+09	7.5989e+08	5.84666e+07	1.04819e+09	1.67268e+09	2.83403e+08	1.96022e+07	4.38143e+07	1.63809e+07	2.84577e+07	2.35152e+07	5.16599e+07
M159T390	1,5-Naphthalenediamine	159.091	390.132	158.084	1.80525	C10H10N2	C19463	[M+H]+	mzCloud	3.2058e-05	5.02364e+09	3.70793e+09	3.27514e+09	6.08428e+09	4.85519e+09	3.46856e+09	2.05305e+09	2.92071e+09	2.11857e+09	2.01046e+09	2.25002e+09	1.51787e+09
M521T472	10-Deoxygeniposide tetraacetate	521.175	472.101	540.184	16.8475	C25H32O13	C11664	[M-H2O-H]-	MetaDNA	0.062536	8.18528e+06	5.54341e+06	8.69915e+06	8.31923e+06	1.00867e+07	6.72605e+06	5.56847e+06	1.53982e+06	1.87351e+06	3.98657e+06	1.2104e+06	1.38168e+06
M281T811	10E,12Z-Octadecadienoic acid	281.247	811.345	280.24	2.21666	C18H32O2	C04056	[M+H]+	BioDeepDB	2.68716e-12	4.29499e+07	3.52305e+07	2.64069e+07	6.59895e+07	5.80803e+07	2.84807e+07	2.20607e+06	2.56128e+06	1.76323e+06	1.17163e+06	1.70796e+06	1.35965e+06
M369T560	11-Dehydro-thromboxane B2	369.223	559.596	368.22	1.62172	C20H32O6	C05964	[M+H]+	BioDeepDB	3.21543e-07	4.6739e+07	4.92449e+07	5.2341e+07	3.84368e+07	7.7587e+07	6.33639e+07	1.96113e+07	8.63328e+06	1.28712e+07	1.06675e+06	1.3054e+07	1.1613e+07
M537T459	11-Hydroxyiridodial glucoside pentaacetate	537.206	459.049	556.216	16.0473	C26H36O13	C11666	[M-H2O-H]-	MetaDNA	0.0205778	4.99825e+06	3.9224e+06	6.61198e+06	1.79921e+07	1.41533e+07	2.19243e+06	3.76043e+06	7.91634e+06	3.42379e+06	1.73976e+07	8.45245e+06	1.08667e+07
M339T811	11,12-DiHETrE	339.251	811.318	338.246	6.87634	C20H34O4	C14774	[M+H]+	BioDeepDB	1.4934e-06	5.48914e+07	3.77114e+07	2.96637e+07	8.64663e+07	6.97895e+07	2.31042e+07	3.84776e+07	5.66136e+07	1.09852e+07	5.91045e+06	5.89482e+06	2.04901e+07
M302T452	11b-Hydroxyandrost-4-ene-3,17-dione	302.195	452.304	302.188	21.1425	C19H26O3	C05284	[M]+	BioDeepDB	2.97465e-06	6.29585e+06	8.2988e+06	5.38972e+06	7.34273e+06	1.05009e+07	4.89713e+06	6.74574e+06	7.29245e+06	4.27931e+06	3.06225e+06	4.7489e+06	2.04052e+06
M334T709	12-Keto-leukotriene B4	334.221	708.979	334.214	20.6789	C20H30O4	C05949	[M]+	BioDeepDB	0.108025	4.5195e+06	5.20905e+06	3.24452e+06	3.2272e+06	8.09851e+06	3.79596e+06	133294	128531	1.49987e+06	846726	0	59767
M297T798	12,13-DHOME	297.241	797.76	314.246	9.90351	C18H34O4	C14829	[M+H-H2O]+	mzCloud	5.53445e-12	1.59962e+08	1.4187e+08	1.22619e+08	2.3876e+08	2.05191e+08	1.43606e+08	2.78475e+07	2.15908e+07	2.04783e+07	2.68774e+07	2.71708e+07	2.42878e+07
M293T738	13-L-Hydroperoxylinoleic acid	293.218	738.016	312.23	22.6512	C18H32O4	C04717	[M-H2O-H]-	BioDeepDB	5.23989e-07	4.03635e+08	3.3483e+08	3.40244e+08	4.88937e+08	6.0587e+08	9.63244e+08	1.12431e+08	9.73353e+07	7.20207e+07	8.82198e+07	9.69976e+07	6.35608e+07
M311T779	13(S)-HpOTrE	311.22	778.545	310.214	2.73432	C18H30O4	C04785	[M+H]+	BioDeepDB	4.73466e-07	3.20615e+08	2.5989e+08	1.11016e+08	5.39245e+08	5.4314e+08	1.51404e+08	8.65855e+07	8.96909e+07	2.45893e+07	6.55621e+07	7.91268e+07	6.25033e+07
M297T779	13S-hydroxyoctadecadienoic acid	297.241	779.136	296.235	3.1245	C18H32O3	C14762	[M+H]+	BioDeepDB	3.70799e-05	3.04858e+07	2.76292e+07	1.13234e+07	2.51747e+07	3.73163e+07	1.3701e+07	5.30554e+06	1.02163e+07	5.62411e+06	1.58547e+07	5.00212e+06	5.86967e+06
M315T738	15-Deoxy-d-12,14-PGJ2	315.201	738.047	316.204	15.0939	C20H28O3	C14717	[M-H]-	BioDeepDB	1.45031e-05	4.01684e+06	2.96315e+06	2.99648e+06	4.87022e+06	5.53837e+06	4.26809e+06	1.15625e+06	1.27696e+06	565774	839376	903399	82762.9
M271T698	16-Hydroxy hexadecanoic acid	271.234	698.439	272.235	21.6214	C16H32O3	C18218	[M-H]-	BioDeepDB	2.11425e-06	1.67021e+07	1.41436e+07	1.89298e+07	2.43019e+07	3.01199e+07	1.78221e+07	5.78131e+06	2.95646e+06	4.06043e+06	1.94792e+06	5.5867e+06	6.4162e+06
M285T662	16alpha-Hydroxyestrone	285.144	662.486	286.157	21.0696	C18H22O3	C05300	[M-H]-	mzCloud	0.00139613	3.70112e+07	2.71916e+07	2.85369e+07	4.28807e+07	5.32131e+07	3.31966e+07	1.20634e+07	3.3066e+07	4.40414e+07	1.07087e+08	1.12489e+08	5.02094e+07
M345T833	17a,21-Dihydroxy-5b-pregnane-3,11,20-trione	345.211	833.361	362.209	25.8781	C21H30O5	C05469	[M+H-H2O]+	MetaDNA	0.004645	6.44502e+07	4.16704e+07	2.88922e+07	2.9804e+07	6.74178e+07	2.1792e+07	745252	1.96569e+07	1.74605e+06	7.44775e+06	1.85607e+07	8.63913e+06
M349T811	17alpha,21-Dihydroxypregnenolone	349.236	810.614	348.23	4.514	C21H32O4	C05487	[M+H]+	BioDeepDB	3.5979e-12	1.47771e+08	1.49194e+08	1.28268e+08	2.94477e+08	3.33446e+08	1.64083e+08	7.19594e+07	6.41467e+07	6.19942e+07	5.65877e+07	7.11725e+07	5.26351e+07
M363T733_2	18-Hydroxycorticosterone	363.213	733.322	362.209	10.3691	C21H30O5	C01124	[M+H]+	BioDeepDB	6.20742e-07	2.03631e+07	1.32267e+07	9.86647e+06	2.9205e+07	2.51151e+07	1.92147e+07	953305	3.15852e+06	1.79082e+06	2.95481e+06	1.39022e+06	2.10303e+06
M297T595	18-Oxooleate	297.241	595.459	296.235	3.43471	C18H32O3	C19617	[M+H]+	MetaDNA	0.00531144	6.97631e+06	5.64879e+06	3.86018e+06	1.44449e+07	1.15236e+07	4.56295e+06	183870	139350	166646	2.23961e+06	257133	281731
M319T839	19(S)-HETE	319.235	839.389	320.235	23.4688	C20H32O3	C14749	[M-H]-	BioDeepDB	0.000448135	9.17638e+06	9.11515e+06	5.76996e+06	1.73202e+07	1.74057e+07	7.0504e+06	194577	2.36215e+06	202076	1.41384e+06	1.345e+06	98759.7
M339T71	1D-Myo-inositol 1,4-bisphosphate	338.995	70.5695	339.996	18.2632	C6H14O12P2	C01220	[M-H]-	BioDeepDB	0.00016696	1.59326e+07	2.02648e+06	3.81965e+07	1.05079e+07	1.58048e+07	2.68829e+07	5.04285e+07	3.92969e+07	1.80606e+06	5.36636e+07	5.87929e+07	7.68058e+07
M174T528	1H-Indole-3-acetamide	174.059	527.799	174.079	21.7386	C10H10N2O	C02693	[M]-	BioDeepDB	0.000130774	5.57366e+08	9.37558e+08	8.83298e+08	1.07848e+09	1.29278e+09	8.84586e+08	1.39174e+08	1.48864e+08	1.06469e+08	1.03339e+08	8.44878e+07	5.89898e+07
M144T573	1H-Indole-3-carboxaldehyde	144.047	572.935	145.053	10.1222	C9H7NO	C08493	[M-H]-	MoNA	2.73674e-05	2.4443e+09	2.61001e+09	2.35371e+09	5.2215e+09	4.20277e+09	2.39418e+09	1.71999e+09	1.4743e+09	1.38065e+09	9.24335e+08	6.50625e+08	8.52102e+08
M134T408	2-(Methylamino)benzoic acid	134.059	407.986	151.063	26.6768	C8H9NO2	C03005	[M+H-H2O]+	BioDeepDB	0.000462627	9.81847e+08	2.67026e+09	2.02273e+08	2.83984e+09	3.10655e+09	7.85453e+08	3.95711e+08	1.18778e+08	3.18056e+08	8.96339e+07	3.83571e+08	3.07475e+08
M169T693	2-Acetylphloroglucinol	169.05	693.087	168.042	0.329212	C8H8O4	C21895	[M+H]+	MetaDNA	0.00383883	8.14553e+08	3.66059e+08	6.2967e+08	6.92869e+08	9.39352e+08	5.60284e+08	8.31481e+08	6.87538e+08	5.25991e+08	4.91634e+08	4.46701e+08	5.44358e+08
M88T108	2-Aminoacrylic acid	88.04	107.856	87.032	0.72127	C3H5NO2	C02218	[M+H]+	BioDeepDB	0.00984979	1.06185e+09	1.02802e+09	1.48502e+09	1.78714e+08	9.96228e+08	1.36536e+09	2.12545e+09	1.1739e+09	2.13337e+08	3.11647e+08	3.13611e+08	1.37054e+09
M173T36_1	2-Aminobenzenesulfonate	173.028	35.6106	173.015	12.3833	C6H7NO3S	C06333	[M]+	BioDeepDB	0.0668572	3.07233e+07	4.99417e+07	3.88418e+07	4.48734e+07	4.41575e+07	7.49762e+07	5.13061e+07	4.95637e+07	5.84495e+07	4.27895e+07	5.25608e+07	4.35116e+07
M110T574	2-Aminophenol	110.06	574.241	109.053	3.03639	C6H7NO	C01987	[M+H]+	BioDeepDB	0.00637682	1.71967e+08	3.99546e+07	1.4183e+08	1.42039e+08	4.23595e+07	4.64388e+08	2.70285e+08	2.74097e+08	1.35521e+08	4.20732e+07	4.35146e+07	1.61116e+08
M146T574	2-Dehydropantoate	146.06	573.617	146.058	0.594598	C6H10O4	C00966	[M]+	BioDeepDB	8.98629e-15	1.75922e+09	1.74193e+09	1.50711e+09	4.13397e+09	3.62345e+09	1.65871e+09	9.1068e+08	8.12341e+08	6.85899e+08	4.67989e+08	3.05364e+08	4.45489e+08
M252T293	2-Deoxyadenosine	252.108	292.732	251.102	3.70891	C10H13N5O3	C00559	[M+H]+	BioDeepDB	5.00894e-11	3.01907e+08	1.82658e+08	1.91806e+08	2.94543e+08	2.16067e+08	1.77538e+08	1.57142e+08	1.31085e+08	1.02699e+08	1.19283e+08	1.18569e+08	1.20279e+08
M97T91	2-Furancarboxaldehyde	97.0282	91.0094	96.0211	1.68418	C5H4O2	C14279	[M+H]+	BioDeepDB	9.53448e-34	5.56669e+09	5.47987e+09	5.21304e+09	3.87128e+09	5.81682e+09	5.19716e+09	5.95578e+09	5.86146e+09	5.52034e+09	4.97601e+09	5.72989e+09	5.16191e+09
M179T338_1	2-Hydroxy-3-(4-hydroxyphenyl)propenoic acid	179.038	337.872	180.042	19.0003	C9H8O4	C05350	[M-H]-	MetaDNA	0.000228356	1.52505e+08	2.49819e+08	2.65648e+08	1.64659e+08	1.73112e+08	2.65289e+08	7.85479e+07	1.17139e+08	6.55333e+07	1.48422e+08	7.66955e+07	2.07454e+08
M349T751	2-Hydroxy-6-pentadecylbenzoic acid	349.273	750.558	348.266	0.589142	C22H36O3	C10759	[M+H]+	BioDeepDB	2.07963e-08	2.74673e+07	4.40754e+07	1.38302e+07	1.60814e+07	7.69703e+06	4.33247e+07	1.36163e+07	6.67304e+06	7.61071e+06	1.53273e+07	1.2294e+07	1.49697e+07
M165T196	2-Hydroxycinnamic acid	165.055	195.945	164.047	0.0066703	C9H8O3	C01772	[M+H]+	BioDeepDB	6.86908e-10	8.588e+08	5.88328e+08	9.15098e+08	8.03938e+08	1.04545e+09	7.56778e+08	6.01531e+08	5.32041e+08	2.97374e+08	5.57947e+08	4.1852e+08	4.97057e+08
M259T756_1	2-Keto-3-deoxy-6-phosphogluconic acid	259.016	756.19	258.014	21.7804	C6H11O9P	C04442	[M+H]+	MetaDNA	0.102227	2.57795e+07	1.41623e+07	1.25898e+07	4.61696e+06	550829	1.7291e+06	5.54203e+06	8.89422e+06	984004	1.29038e+07	5.80733e+06	1.33949e+07
M188T293	2-Keto-6-acetamidocaproate	188.092	292.978	187.084	0.0887049	C8H13NO4	C05548	[M+H]+	BioDeepDB	3.64849e-05	2.12196e+08	3.59099e+08	1.68123e+08	2.63742e+08	4.30884e+08	2.96223e+08	2.96849e+07	3.61077e+08	2.48213e+07	9.64714e+07	1.38027e+08	9.76793e+07
M145T92	2-Keto-glutaramic acid	145.05	91.7371	145.037	1.94366	C5H7NO4	C00940	[M]+	BioDeepDB	2.20521e-07	9.89208e+09	1.08401e+10	9.77918e+09	2.54451e+09	1.14676e+10	3.136e+09	1.76084e+10	1.7833e+10	1.74805e+10	1.42938e+10	1.68063e+10	1.26233e+10
M101T92	2-Ketobutyric acid	101.025	92.2238	102.032	2.35508	C4H6O3	C00109	[M-H]-	BioDeepDB	1.13289e-07	1.1213e+10	8.21419e+09	7.12327e+09	1.13837e+10	1.19053e+10	5.008e+09	6.29412e+09	6.22781e+09	3.78653e+09	4.64706e+09	4.38815e+09	5.33267e+09
M151T347	2-Methoxy-4-vinylphenol	151.075	346.711	150.068	0.00737737	C9H10O2	C17883	[M+H]+	BioDeepDB	0.325682	1.34887e+08	1.15533e+08	5.75774e+07	2.44036e+08	9.28828e+07	1.15154e+08	1.02748e+08	1.29373e+08	8.49623e+07	1.90341e+08	5.03588e+07	1.615e+08
M87T88	2-Methylpropanal	87.0438	87.8444	87.0684	8.93794	C4H9NO	C03219	[M]+	BioDeepDB	0.314085	1.11543e+10	1.05814e+10	8.15628e+09	1.23348e+10	1.01519e+10	8.35351e+09	1.22706e+09	1.12801e+09	1.01878e+09	1.19211e+09	1.02019e+09	1.2363e+09
M119T187	2-Methylserine	119.049	186.803	119.058	5.13896	C4H9NO3	C02115	[M]+	BioDeepDB	0.0648031	2.15505e+08	1.64773e+08	1.53719e+08	2.9095e+08	2.70553e+08	2.04842e+08	7.21784e+07	1.57828e+07	1.12181e+07	5.4737e+07	6.24713e+07	5.75796e+07
M366T548	2-N-Acetylparomamine	366.174	548.149	365.18	4.71913	C14H27N3O8	C17582	[M+H]+	BioDeepDB	0.00206695	5.85206e+06	1.26462e+06	4.96201e+06	5.69035e+06	6.92753e+06	4.29115e+06	2.61096e+06	3.54624e+06	2.63473e+06	4.60035e+06	2.63561e+06	3.75845e+06
M282T320	2-O-Methyladenosine	282.118	319.69	NULL	5.35637	C11H16N5O7P(C5H8O6PR)n(C5H8O6PR)n	C04779	[M+H]+	BioDeepDB	9.31676e-16	1.4427e+08	2.30284e+08	1.55988e+08	2.62236e+08	2.85524e+08	3.16086e+08	5.59367e+07	5.98709e+07	4.29632e+07	5.1291e+07	5.84428e+07	4.63905e+07
M179T582	2-Oxo-4-phenylbutyric acid	179.07	582.369	178.063	2.44032	C10H10O3	C20327	[M+H]+	BioDeepDB	0.273317	7.46626e+08	7.69716e+08	5.71521e+08	7.84646e+08	8.08141e+08	4.55821e+08	3.3758e+08	3.70922e+08	2.1888e+08	2.09911e+08	3.22341e+08	1.8283e+08
M173T143_1	2-Oxoarginine	173.085	143.257	173.08	29.2336	C6H11N3O3	C03771	[M]-	MetaDNA	0.0079376	3.13887e+08	5.13767e+08	3.82933e+08	5.01382e+08	4.45327e+07	5.06191e+08	1.22686e+08	2.43895e+08	1.52238e+08	2.51377e+08	2.04441e+08	1.48783e+08
M136T219	2-Phenylacetamide	136.076	218.78	135.068	0.0185428	C8H9NO	C02505	[M+H]+	MoNA	1.86951e-05	2.4608e+09	1.63694e+09	1.70038e+09	2.35261e+09	2.58375e+09	1.67508e+09	1.26719e+09	7.00719e+08	3.25874e+08	6.1218e+08	9.03886e+08	9.22015e+08
M105T374	2-Phenylethanol	105.069	373.88	122.073	4.718	C8H10O	C05853	[M+H-H2O]+	BioDeepDB	2.71851e-25	3.68211e+09	2.70414e+09	2.93548e+09	3.46797e+09	3.94897e+09	2.43699e+09	2.54662e+09	1.52309e+09	1.23868e+09	1.04574e+09	1.02017e+09	2.75226e+09
M221T576	2-trans,6-trans-Farnesal	221.189	575.948	220.183	1.55524	C15H24O	C03461	[M+H]+	BioDeepDB	2.09546e-16	4.04741e+08	3.21552e+08	2.37832e+08	4.00441e+08	4.2408e+08	2.54844e+08	2.45005e+08	1.26088e+08	8.17653e+07	1.30034e+08	7.90682e+07	9.7149e+07
M304T99	2,3-Cyclic CMP	304.039	98.6491	305.041	15.8761	C9H12N3O7P	C02354	[M-H]-	BioDeepDB	3.47833e-07	3.387e+08	5.79772e+08	7.51011e+08	1.08125e+08	2.22944e+08	8.78025e+08	2.62721e+08	2.59495e+08	2.614e+08	1.60792e+08	2.40492e+08	2.41671e+08
M309T775	2,3-Dinor-8-iso prostaglandin F2alpha	309.206	774.67	326.209	0.0779681	C18H30O5	C14794	[M+H-H2O]+	BioDeepDB	1.78957e-05	7.12796e+07	1.54978e+08	6.13457e+07	3.97711e+07	3.5759e+07	2.48743e+07	2.07143e+07	2.8159e+07	1.63222e+07	2.6474e+07	2.38984e+07	1.59323e+07
M183T462	2,4-Dinitrophenol	183.008	462.221	184.012	18.9091	C6H4N2O5	C02496	[M-H]-	mzCloud	1.36107e-05	1.42529e+08	1.04914e+08	9.31359e+07	1.69842e+08	1.25314e+08	7.60366e+07	2.64371e+07	2.04385e+07	2.23772e+07	1.84351e+07	7.00558e+07	2.02043e+07
M347T834	21-Deoxycortisol	347.218	833.6	346.214	9.48382	C21H30O4	C05497	[M+H]+	BioDeepDB	1.72535e-07	2.18656e+08	7.01849e+07	4.53873e+07	6.80506e+07	6.09611e+07	1.11366e+08	8.90716e+07	5.74343e+07	3.30293e+07	2.92271e+07	1.60472e+07	1.25807e+07
M428T814	24,25-Dihydrolanosterol	428.371	814.143	428.402	5.16298	C30H52O	C05109	[M]+	BioDeepDB	0.0127952	1.50265e+08	1.52803e+08	5.11705e+07	2.39997e+08	1.80763e+08	1.10964e+08	1.19596e+08	2.26236e+08	1.49954e+08	3.12204e+08	2.19808e+08	1.40702e+08
M401T538	25-Hydroxycholesterol	401.095	538.049	402.35	19.8842	C27H46O2	C15519	[M-H]-	BioDeepDB	0.000126769	2.89113e+07	2.45303e+07	2.51535e+07	1.81018e+07	2.35973e+07	2.42234e+07	3.04894e+07	2.81914e+07	3.22398e+07	2.57422e+07	2.71663e+07	3.32043e+07
M149T583	3-(2-Hydroxyphenyl)propanoic acid	149.059	583.189	166.063	26.1617	C9H10O3	C01198	[M+H-H2O]+	BioDeepDB	0.000101624	6.43745e+08	3.57822e+08	8.22294e+08	1.1728e+09	3.7029e+08	8.36268e+07	9.12066e+07	2.59269e+08	1.70924e+08	4.91193e+08	1.85793e+08	1.31274e+08
M346T253	3-AMP	346.063	253.388	347.063	19.7022	C10H14N5O7P	C01367	[M-H]-	BioDeepDB	7.2913e-09	1.2748e+07	2.21759e+08	1.98517e+08	1.70821e+08	2.91637e+06	2.8469e+08	2.26552e+07	3.28072e+07	2.96095e+07	2.93236e+07	2.62013e+07	5.09623e+07
M324T143	3-CMP	324.058	142.633	323.052	3.55461	C9H14N3O8P	C05822	[M+H]+	MetaDNA	0.0175075	1.15687e+08	1.12735e+08	1.58006e+08	5.83917e+07	8.53034e+07	2.20165e+08	5.42139e+07	4.7875e+07	3.86042e+07	5.15435e+07	3.83502e+07	5.28562e+07
M300T791	3-Dehydrosphinganine	300.289	791.353	299.282	2.85351	C18H37NO2	C02934	[M+H]+	BioDeepDB	1.10552e-08	2.5546e+08	4.18161e+08	1.43047e+08	3.89013e+08	3.74378e+08	1.71792e+08	7.43401e+07	6.26298e+07	1.48946e+08	4.66286e+07	5.18057e+07	6.94893e+07
M152T693	3-Hydroxyanthranilate	152.038	692.682	153.043	15.1118	C7H7NO3	C00632	[M-H]-	mzCloud	7.11366e-10	1.2195e+09	1.0082e+09	7.76198e+08	1.23195e+09	1.05239e+09	8.49768e+08	7.4788e+07	8.92571e+07	6.72764e+07	1.54164e+08	5.05545e+08	1.60881e+08
M137T514	3-Hydroxybenzoate	137.025	514.178	138.032	4.29171	C7H6O3	C00587	[M-H]-	mzCloud	2.59136e-24	2.75767e+08	6.71984e+07	6.70526e+07	2.72309e+08	7.69144e+07	7.10407e+07	6.50083e+07	2.51712e+08	6.44229e+07	2.21192e+08	5.54134e+07	2.91537e+08
M237T528	3-Hydroxyflavone	237.057	528.049	238.063	4.29796	C15H10O3	C01495	[M-H]-	MoNA	0.0218017	1.24374e+07	2.27186e+07	2.29484e+07	2.00868e+07	2.45193e+07	2.24923e+07	4.42038e+06	4.73543e+06	3.60506e+06	3.26107e+06	3.05567e+06	1.80371e+06
M321T90	3-Ketolactose	321.089	90.3486	340.101	20.0308	C12H20O11	C05403	[M-H2O-H]-	MetaDNA	0.000713947	3.44623e+08	2.75626e+08	4.03848e+08	3.81978e+08	3.65845e+08	3.11854e+08	2.20398e+08	2.44113e+08	1.66198e+08	2.61755e+08	1.95355e+08	2.20652e+08
M298T835	3-Ketosphingosine	298.273	834.99	297.267	2.84395	C18H35NO2	C06121	[M+H]+	BioDeepDB	0.0429089	2.48155e+07	2.87449e+07	7.97314e+06	9.03921e+07	5.10713e+07	3.42494e+06	7.82676e+06	6.87441e+06	5.8998e+06	4.71079e+06	3.8884e+06	4.26112e+06
M211T564	3-Methyl-1-(2,4,6-trihydroxyphenyl)-1-butanone	211.096	563.514	210.089	3.1777	C11H14O4	C07350	[M+H]+	GNPS	0.165891	3.65533e+07	2.75991e+07	1.98979e+07	3.30643e+07	3.72478e+07	1.07344e+07	2.90178e+07	4.71575e+07	1.31298e+07	2.0931e+08	2.74231e+07	1.46229e+07
M88T320	3-Methylbutanamine	88.1117	319.789	87.1048	4.12681	C5H13N	C02640	[M+H]+	mzCloud	0.00016509	3.0799e+09	2.00718e+09	2.25001e+09	2.98348e+09	3.65953e+09	2.14346e+09	5.60834e+08	7.8539e+08	9.55558e+08	8.05805e+08	8.71747e+08	1.00883e+09
M132T390_2	3-Methylindole	132.081	390.151	131.073	1.2825	C9H9N	C08313	[M+H]+	BioDeepDB	2.29682e-09	3.95849e+09	2.97174e+09	2.61545e+09	4.80696e+09	3.79329e+09	2.7107e+09	1.53038e+09	2.14852e+09	1.55605e+09	1.57821e+09	1.70913e+09	1.18275e+09
M148T404	3-Methyloxindole	148.075	403.983	147.068	0.796795	C9H9NO	C02366	[M+H]+	BioDeepDB	4.33912e-05	3.89662e+08	2.49243e+08	2.39542e+08	3.92783e+08	3.91767e+08	1.95287e+08	1.3468e+08	1.45051e+08	1.11103e+08	1.33281e+08	8.47192e+07	1.19162e+08
M119T742	3-Methylthiopropionic acid	119.052	741.505	120.025	0.166325	C4H8O2S	C08276	[M-H]-	BioDeepDB	8.76826e-06	4.80342e+08	3.30948e+08	1.69846e+08	3.93986e+08	3.94444e+08	2.21507e+08	1.07142e+08	8.67111e+07	6.40254e+07	6.37472e+07	8.30662e+07	6.64022e+07
M327T443	3-Methylthiopropyl-desulfoglucosinolate	327.085	443.491	327.081	4.89455	C11H21NO6S2	C17244	[M]+	BioDeepDB	0.0127529	6.40116e+07	4.65597e+07	8.94194e+06	5.44877e+07	5.16978e+07	9.30486e+06	2.51142e+07	3.32424e+07	6.13926e+06	9.58163e+06	2.78484e+07	8.8014e+06
M166T729	3-Methylxanthine	166.053	728.514	166.049	25.9835	C6H6N4O2	C16357	[M]-	BioDeepDB	0.187722	2.58784e+08	1.90973e+08	1.6943e+08	2.78203e+08	2.37095e+08	1.76558e+08	3.58544e+07	3.82929e+07	2.54041e+07	8.089e+07	1.19925e+08	6.62758e+07
M315T692	3-O-Methylquercetin	315.057	691.699	316.058	20.1276	C16H12O7	C04443	[M-H]-	mzCloud	1.05192e-05	3.47381e+08	1.63707e+08	2.79559e+08	4.55747e+08	4.90725e+08	1.3684e+08	2.92078e+07	2.9501e+07	2.9643e+07	5.81664e+07	7.67242e+07	5.42256e+07
M245T319	3,3-Dimethoxybenzidine	245.135	318.855	244.121	28.4772	C14H16N2O2	C19231	[M+H]+	mzCloud	0.00699341	1.6846e+07	9.27809e+06	7.89933e+06	1.84226e+07	1.77523e+07	1.02005e+07	6.17178e+06	3.45824e+06	1.57341e+06	6.85647e+06	7.32846e+06	4.1581e+06
M149T384_2	3,4-Dihydro-2H-1-benzopyran-2-one	149.063	383.747	148.052	21.8101	C9H8O2	C02274	[M+H]+	MoNA	0.75954	1.9669e+07	3.04773e+07	4.36899e+07	6.927e+07	2.29835e+07	1.89428e+07	6.94587e+07	1.95334e+07	2.01652e+07	8.64034e+07	1.74178e+07	9.15694e+07
M571T823	3,4-Dihydrospheroidene	571.434	823.335	570.48	2.95044	C41H62O	C15895	[M+H]+	BioDeepDB	5.23473e-13	4.93839e+07	3.21547e+07	2.91628e+07	7.88789e+07	9.43577e+07	2.4998e+07	4.46392e+06	3.29094e+07	2.32504e+06	5.64843e+06	747678	7.13661e+06
M139T422	3,4-Dihydroxybenzaldehyde	139.039	422.409	138.032	0.707139	C7H6O3	C16700	[M+H]+	mzCloud	1.24027e-22	4.00092e+08	2.01893e+08	1.55425e+08	7.87731e+08	7.53438e+08	1.46845e+08	2.42835e+08	2.06497e+08	2.6547e+08	2.24459e+08	2.38386e+08	1.98652e+08
M167T520	3,4-Dihydroxybenzeneacetic acid	167.038	519.701	168.042	17.1153	C8H8O4	C01161	[M-H]-	MoNA	1.66364e-07	1.00303e+09	6.50136e+08	6.48468e+08	1.16818e+09	1.01638e+09	5.76655e+08	3.47613e+08	3.6714e+08	3.10725e+08	3.89215e+08	3.80708e+08	3.61906e+08
M185T295	3,4-Dihydroxymandelic acid	185.044	295.471	184.037	3.07811	C8H8O5	C05580	[M+H]+	BioDeepDB	4.71089e-06	6.68381e+07	4.71973e+07	7.05069e+07	7.76152e+07	6.25586e+07	7.73007e+07	5.601e+07	7.52985e+07	4.85591e+07	8.17962e+07	6.01744e+07	7.70797e+07
M167T542	3,4-Dimethoxybenzaldehyde	167.07	541.826	166.063	0.00814637	C9H10O3	C02201	[M+H]+	BioDeepDB	0.0050515	1.07584e+09	1.10118e+09	9.62229e+08	1.04514e+09	1.45593e+09	9.89164e+08	3.60213e+08	3.42285e+08	2.17094e+08	3.10789e+08	3.47738e+08	4.15252e+08
M349T779_2	3alpha,17alpha-Dihydroxy-5beta-pregnane-11,20-dione	349.236	779.038	348.23	5.25346	C21H32O4	C14598	[M+H]+	MetaDNA	0.0467006	7.2927e+07	3.82167e+07	3.26021e+07	4.44076e+07	4.07506e+07	4.53854e+07	8.56721e+06	9.29748e+06	6.51404e+06	8.26796e+06	1.16544e+07	1.67813e+07
M320T770	3beta-Fluoro-5beta-pregnan-20-one	320.257	769.887	320.252	17.9961	C21H33FO	C14981	[M]+	MetaDNA	0.0213667	9.48418e+07	7.62463e+07	3.79991e+07	2.49536e+08	1.85329e+08	7.11921e+07	4.50322e+07	2.48433e+07	2.26732e+07	3.05092e+07	2.55663e+07	1.43945e+07
M433T764	3beta,5beta-Ketotriol	433.309	764.268	432.324	13.4499	C27H44O4	C16494	[M+H]+	BioDeepDB	0.270302	2.87303e+06	954230	1.3016e+06	5.83199e+06	1.38744e+06	1.79786e+06	276495	233272	74309.1	9.28188e+06	6.4192e+06	4.61893e+06
M207T774	4-(2-Aminophenyl)-2,4-dioxobutanoic acid	207.051	774.115	207.053	11.578	C10H9NO4	C01252	[M]-	MetaDNA	2.8972e-05	1.17009e+09	1.00747e+09	4.03421e+08	1.03383e+09	2.56728e+08	4.11293e+07	4.18662e+08	4.88284e+07	4.93634e+08	3.43743e+08	2.34501e+08	1.08902e+09
M299T276	4-(beta-D-Glucosyloxy)benzoate	299.084	275.945	300.084	23.3256	C13H16O8	C03993	[M-H]-	MetaDNA	0.0161762	6.66655e+07	3.80737e+07	3.93083e+07	7.76063e+07	1.02741e+08	4.74417e+07	1.2963e+07	1.33538e+07	9.94505e+06	3.20683e+07	9.96279e+06	1.57014e+07
M307T444_2	4-(beta-D-Ribofuranosyl)phenol 5-phosphate	307.079	443.996	306.05	7.8219	C11H15O8P	C21107	[M+H]+	BioDeepDB	0.282953	5.05701e+08	1.9454e+08	9.30888e+08	2.48296e+08	2.21523e+08	1.10958e+09	3.02646e+08	4.94283e+08	5.39138e+08	8.31491e+08	3.71478e+08	7.93972e+08
M219T222	4-Amino-2-methyl-5-(phosphooxymethyl)pyrimidine	219.049	222.104	219.041	4.3945	C6H10N3O4P	C04556	[M]+	BioDeepDB	0.00107077	1.20643e+08	1.17221e+08	9.42579e+07	1.77556e+08	7.75761e+07	1.03352e+08	2.10642e+08	1.23248e+08	2.41527e+07	1.83253e+07	1.9915e+07	1.83145e+07
M110T164	4-Aminophenol	110.06	163.965	109.053	1.88101	C6H7NO	C02372	[M+H]+	BioDeepDB	3.92975e-06	6.30419e+08	5.18655e+08	9.74755e+08	5.13904e+08	4.61383e+08	6.19552e+08	6.31168e+08	6.83147e+08	1.13464e+09	6.1937e+08	6.34393e+08	7.80479e+08
M321T457	4-Coumaroylshikimate	321.096	456.702	320.09	2.68074	C16H16O7	C02947	[M+H]+	BioDeepDB	4.06855e-05	9.5007e+07	7.56746e+07	6.73402e+07	1.07383e+08	1.18898e+08	7.66881e+07	7.32696e+07	6.2424e+07	6.53247e+07	4.50128e+07	3.92496e+07	5.71037e+07
M149T382	4-Coumaryl alcohol	149.063	382.308	150.068	12.7346	C9H10O2	C02646	[M-H]-	MoNA	6.78551e-11	1.09324e+08	8.53678e+07	3.3003e+07	1.52569e+08	7.36721e+07	7.86912e+07	8.14262e+07	8.74667e+07	1.03201e+08	1.23895e+08	3.98759e+07	9.13331e+07
M146T287	4-Guanidinobutanoic acid	146.081	287.002	145.085	1.30471	C5H11N3O2	C01035	[M+H]+	BioDeepDB	7.05484e-06	3.0169e+08	2.16667e+08	2.70912e+08	3.858e+08	3.91111e+08	2.24805e+08	1.83936e+08	2.07445e+08	1.46379e+08	2.3379e+08	1.73674e+08	1.95059e+08
M162T408	4-Hydroxy-2-quinolone	162.054	408.319	161.048	3.94221	C9H7NO2	C16716	[M+H]+	mzCloud	0.000832839	4.07496e+10	2.75541e+10	3.21671e+10	4.95868e+10	4.49732e+10	2.8649e+10	2.55869e+10	3.41553e+10	2.40429e+10	2.44869e+10	2.50416e+10	1.80055e+10
M193T231	4-Hydroxy-5-phenyltetrahydro-1,3-oxazin-2-one	193.068	231.064	193.074	0.638424	C10H11NO3	C16595	[M]+	BioDeepDB	0.0303554	2.74669e+08	1.58423e+08	1.21384e+08	1.69219e+08	1.72196e+08	1.16998e+08	8.13088e+07	4.13645e+07	3.41412e+07	4.5826e+07	1.00316e+08	8.09265e+07
M137T388	4-Hydroxybenzoic acid	137.025	387.906	138.032	2.48285	C7H6O3	C00156	[M-H]-	BioDeepDB	4.91037e-14	4.9603e+08	3.56332e+08	1.14127e+08	6.11274e+08	1.52006e+08	2.10356e+08	9.67264e+07	9.68314e+07	2.52133e+08	9.59779e+07	8.4745e+07	2.00841e+08
M163T300_2	4-Hydroxycinnamic acid	163.041	300.033	164.047	7.27627	C9H8O3	C00811	[M-H]-	BioDeepDB	1.07691e-11	3.05736e+09	1.77423e+09	5.39902e+08	2.07396e+09	2.17402e+09	1.3672e+09	3.42993e+08	3.48961e+08	1.11913e+08	3.50267e+08	1.79636e+08	3.28244e+08
M276T276	4-Hydroxycinnamoylagmatine	276.143	275.968	276.159	2.24765	C14H20N4O2	C04498	[M]+	BioDeepDB	1.61826e-06	1.28142e+08	1.16128e+08	6.8883e+07	4.24733e+08	1.74741e+08	2.16025e+07	1.2901e+07	2.44693e+07	2.13098e+06	2.47345e+06	8.02412e+06	3.29172e+06
M311T538	4-Hydroxycinnamyl alcohol 4-D-glucoside	311.12	538.477	312.121	19.0534	C15H20O7	C05855	[M-H]-	mzCloud	9.42812e-09	1.50746e+08	5.87633e+07	5.59302e+06	3.57511e+08	1.12182e+08	2.83793e+07	6.01262e+06	7.50953e+06	3.73406e+06	4.78174e+07	8.9337e+06	1.57061e+07
M137T313	4-Hydroxyphenylacetaldehyde	137.059	313.087	136.052	2.62078	C8H8O2	C03765	[M+H]+	BioDeepDB	0.00102715	1.30516e+08	7.79585e+07	7.57258e+07	2.65665e+08	1.0921e+08	1.96638e+08	1.56061e+07	1.56242e+07	1.4202e+07	7.24318e+07	1.55439e+07	1.49923e+08
M180T655	4-Hydroxyphenylpyruvic acid	180.044	654.677	180.042	1.60444	C9H8O4	C01179	[M]+	BioDeepDB	5.16999e-05	1.22708e+08	3.09122e+08	3.73753e+08	4.39567e+08	2.32687e+08	5.92844e+08	4.17862e+08	1.80868e+08	8.47506e+08	2.64675e+08	4.52096e+08	1.13668e+09
M125T36_2	4-Methylcatechol	125.06	35.6106	124.052	0.29211	C7H8O2	C06730	[M+H]+	BioDeepDB	6.39678e-06	8.90928e+07	8.47634e+07	9.3907e+07	5.29842e+07	1.68809e+07	2.35812e+08	7.70962e+07	6.36607e+07	1.18651e+08	1.94784e+08	7.05271e+07	1.09025e+08
M175T440	4-Methylumbelliferone	175.043	439.536	176.047	17.4258	C10H8O3	C03081	[M-H]-	MoNA	0.0464496	7.82693e+08	5.86965e+08	6.65257e+08	1.06496e+09	1.19414e+09	6.91312e+08	2.2944e+08	3.06619e+08	1.98644e+08	3.77046e+08	2.73411e+08	3.27283e+08
M335T543	4-Methylumbelliferone glucuronide	335.076	543.036	352.079	12.1252	C16H16O9	C11584	[M+H-H2O]+	mzCloud	0.153929	1.12793e+08	5.05687e+07	4.43161e+07	1.22867e+08	1.17644e+08	4.52907e+07	2.35903e+07	4.02607e+07	2.39794e+07	1.85827e+07	1.74432e+07	2.24454e+07
M217T594	4-Methylumbelliferyl acetate	217.054	594.107	218.058	15.8614	C12H10O4	C03837	[M-H]-	MoNA	0.0623904	3.95496e+08	1.82089e+08	8.98331e+07	3.43292e+08	4.97165e+08	1.22067e+08	9.06853e+06	1.68408e+07	9.96929e+06	7.78401e+06	9.99721e+06	9.00992e+06
M325T248	4-O-beta-D-Glucosyl-4-hydroxycinnamate	325.099	248.21	326.1	19.0524	C15H18O8	C04415	[M-H]-	MetaDNA	0.00752826	3.48098e+08	1.33318e+09	7.64694e+08	5.75916e+08	1.01286e+08	1.26214e+09	3.04299e+07	3.96718e+07	1.97633e+06	3.77573e+07	3.46532e+07	6.47788e+07
M145T427	4-Oxoglutaramate	145.047	426.896	145.037	15.9969	C5H7NO4	C05572	[M]+	BioDeepDB	0.013859	1.88772e+09	7.93137e+09	6.23257e+09	5.46195e+09	8.42881e+09	7.46819e+09	3.53888e+09	7.77248e+09	2.11483e+09	4.35306e+09	2.05781e+09	2.09572e+09
M182T340	4-Pyridoxic acid	182.049	339.551	183.053	18.7527	C8H9NO4	C00847	[M-H]-	BioDeepDB	7.22289e-08	1.31434e+08	9.191e+07	1.02998e+08	1.55254e+08	1.69997e+08	1.02009e+08	5.53438e+07	5.60124e+07	5.02609e+07	8.32349e+07	5.44335e+07	5.48734e+07
M159T59	4,5-Dihydroorotic acid	158.961	59.4309	158.033	1.12677	C5H6N2O4	C00337	[M+H]+	BioDeepDB	3.96735e-07	1.00317e+09	4.97316e+08	8.6603e+08	4.78324e+08	7.65096e+08	4.04254e+08	2.68787e+08	5.42946e+08	1.77319e+08	2.15224e+08	2.75017e+08	8.63694e+08
M343T766_1	4,5,6,7-Tetramethoxyflavone	343.116	766.391	342.11	5.22268	C19H18O6	C14472	[M+H]+	GNPS	0.295426	1.15884e+07	4.53838e+07	1.22682e+07	1.52122e+07	6.82128e+06	8.20503e+06	1.57086e+07	4.36324e+06	2.65295e+06	6.22351e+06	6.43895e+06	6.15577e+06
M243T91_1	5-(Methylthio)-2,3-dioxopentyl phosphate	243.025	90.5205	242.001	4.28306	C6H11O6PS	C15650	[M+H]+	BioDeepDB	2.68091e-19	3.46837e+07	4.67698e+07	7.14861e+07	3.37979e+06	5.4549e+06	6.4492e+07	1.21092e+08	1.07763e+08	1.2037e+08	1.09304e+08	1.26521e+08	1.06205e+08
M116T105	5-Aminopentanoic acid	115.922	104.945	117.079	22.8953	C5H11NO2	C00431	[M-H]-	BioDeepDB	3.66113e-05	2.12194e+08	2.47636e+08	4.30223e+08	4.85974e+07	4.99402e+07	2.17188e+08	2.21679e+08	3.47115e+08	3.27473e+08	5.42227e+08	3.23985e+08	4.83484e+08
M393T792	5-Dehydroavenasterol	393.35	791.859	410.355	5.34386	C29H46O	C15783	[M+H-H2O]+	BioDeepDB	0.0688172	3.27845e+08	3.26983e+08	4.44653e+08	1.90794e+08	3.34895e+08	5.51217e+08	2.96224e+08	2.04438e+08	2.20704e+08	1.62525e+08	3.11723e+08	2.84091e+08
M252T376	5-Deoxyadenosine	252.107	376.032	251.102	9.33866	C10H13N5O3	C05198	[M+H]+	MoNA	0.195953	3.37659e+08	2.08883e+08	2.49314e+08	3.01233e+08	3.30072e+08	2.28869e+08	1.53415e+08	1.43558e+08	9.04175e+07	8.9403e+07	1.05859e+08	1.28633e+08
M187T387	5-Guanidino-3-methyl-2-oxopentanoate	187.107	386.878	187.096	1.23923	C7H13N3O3	C20234	[M]+	BioDeepDB	0.429974	9.2047e+07	8.53471e+07	9.26013e+07	1.11967e+08	1.42944e+08	8.25148e+07	3.46015e+07	2.94363e+07	3.29925e+07	2.69933e+07	2.55711e+07	2.71093e+07
M191T710	5-Hydroxyindoleacetic acid	191.056	710.354	191.058	9.47169	C10H9NO3	C05635	[M]-	BioDeepDB	1.41417e-07	4.11611e+08	5.23996e+08	2.74761e+08	8.36474e+08	1.08387e+09	2.92479e+08	3.54162e+08	5.54863e+08	3.69184e+08	3.84709e+08	3.4931e+08	7.72744e+08
M123T73_4	5-Hydroxypyrazinamide	123.04	73.1689	123.043	17.6486	C5H5N3O	C01956	[M]+	BioDeepDB	0.466908	1.87094e+10	1.19729e+10	1.76597e+10	1.35293e+10	1.51721e+10	1.81088e+10	1.53231e+10	1.40885e+10	1.0919e+10	1.61272e+10	1.4307e+10	1.40475e+10
M221T204	5-Hydroxytryptophan	221.092	204.467	220.085	2.37838	C11H12N2O3	C01017	[M+H]+	mzCloud	0.166539	6.22078e+08	2.48857e+08	5.49927e+08	7.18399e+08	5.34476e+08	6.396e+08	1.74777e+08	2.04228e+08	9.88991e+07	1.57873e+08	1.91962e+08	1.48491e+08
M317T404	5-KETE	317.203	403.983	318.219	27.511	C20H30O3	C14732	[M-H]-	MoNA	0.000289036	2.82336e+07	4.53016e+07	2.44338e+07	6.304e+07	3.99341e+07	2.37005e+07	5.62917e+06	1.24555e+07	3.92021e+06	6.9725e+06	6.19865e+06	6.32056e+06
M206T361	5-Methoxyindoleacetate	206.081	360.658	205.074	0.646198	C11H11NO3	C05660	[M+H]+	BioDeepDB	8.7924e-07	2.08291e+08	1.07747e+08	2.29681e+08	1.94799e+08	1.34525e+08	1.0368e+08	1.13727e+08	2.46803e+08	9.72419e+07	6.04315e+07	1.95135e+08	2.46342e+08
M240T37	5-Methyl-2-deoxycytidine	240.093	36.8939	241.106	25.1903	C10H15N3O4	C03592	[M-H]-	mzCloud	0.0507178	3.69133e+06	3.42347e+06	4.38302e+06	3.67055e+06	6.07976e+06	4.16309e+06	5.86209e+06	3.42686e+06	8.70722e+06	3.09428e+06	3.48943e+06	5.05921e+06
M111T61_1	5-Methyl-2-furancarboxaldehyde	111.044	61.1043	110.037	2.10844	C6H6O2	C11115	[M+H]+	BioDeepDB	0.00153106	1.37488e+09	1.0694e+09	2.46045e+08	4.02511e+08	1.83144e+08	1.64847e+09	1.62524e+09	8.29913e+08	1.85203e+09	1.81714e+09	1.85765e+09	1.57996e+09
M459T438_2	5-Methyltetrahydrofolic acid	459.181	438.139	459.187	6.25116	C20H25N7O6	C00440	[M]+	BioDeepDB	0.259057	1.18706e+08	9.24334e+07	1.0208e+08	1.30201e+08	1.44153e+08	9.11235e+07	6.26366e+07	2.95234e+07	2.88741e+07	3.66783e+07	3.53339e+07	1.96097e+07
M297T380	5-Methylthioadenosine	297.092	379.805	297.09	7.15414	C11H15N5O3S	C00170	[M]+	BioDeepDB	2.98889e-21	9.88368e+06	1.21281e+07	1.31117e+07	6.18862e+06	6.49171e+06	1.21883e+07	1.20654e+07	1.89542e+07	1.83414e+07	1.22942e+07	1.73539e+07	1.37508e+07
M300T425	5-Nitro-2-(3-phenylpropylamino)benzoic acid	300.108	425.005	300.111	11.4871	C16H16N2O4	C13705	[M]+	BioDeepDB	4.25359e-06	2.47673e+07	9.02412e+06	4.55101e+06	3.28802e+07	2.25373e+07	7.25447e+06	3.99268e+06	4.1986e+06	605414	1.2689e+07	6.15504e+06	3.94322e+06
M314T193	5-O-beta-D-Glucosylpyridoxine	314.122	193.25	331.127	9.22824	C14H21NO8	C03996	[M+H-H2O]+	BioDeepDB	0.000130263	8.3755e+06	3.90947e+06	3.57243e+06	1.67717e+07	1.11556e+07	4.37698e+06	476676	486915	276904	4.60305e+06	2.55031e+06	1.99326e+06
M387T733_1	5-Oxoaverantin	387.142	732.503	386.1	4.42149	C20H18O8	C20502	[M+H]+	BioDeepDB	0.0916765	2.75356e+07	1.15512e+07	6.5072e+06	3.09667e+07	1.29009e+07	8.17583e+06	1.2461e+07	1.31176e+07	9.05175e+06	1.46735e+07	9.61971e+06	1.01341e+07
M267T142_1	5-Oxoinosine	267.072	142.357	266.065	2.95111	C10H10N4O5	C01993	[M+H]+	MetaDNA	0.012033	1.0116e+08	6.5393e+07	6.21778e+07	7.03309e+07	6.88445e+07	7.61829e+07	4.07497e+07	5.61464e+07	7.55464e+07	6.04941e+07	7.27727e+07	7.08473e+07
M297T327	5-S-Methyl-5-thioinosine	297.068	326.783	298.074	4.11	C11H14N4O4S	C19787	[M-H]-	MetaDNA	0.0186561	4.77302e+07	3.48195e+07	1.53019e+07	3.92012e+07	4.03272e+07	4.85458e+07	1.42563e+07	4.00821e+07	1.66359e+07	4.08101e+07	1.02061e+07	6.50517e+07
M457T538	5,10-Methenyltetrahydrofolic acid	457.144	537.672	456.163	8.1141	C20H22N7O6	C00445	[M+H]+	BioDeepDB	0.00569785	3.24219e+07	2.46556e+07	2.70018e+07	4.35345e+07	3.87834e+07	2.40762e+07	1.40493e+07	1.25477e+07	8.14006e+06	6.40712e+06	1.27722e+07	9.0439e+06
M339T775	5,6-DHET	339.253	774.851	338.246	1.37484	C20H34O4	C14772	[M+H]+	BioDeepDB	1.00911e-06	2.19579e+07	1.40023e+07	1.69931e+07	2.42271e+07	2.95935e+07	1.44668e+07	3.31102e+06	633644	1.90983e+06	822058	1.03847e+06	687975
M321T567	5,6-EET	321.241	566.858	320.235	3.88468	C20H32O3	C14768	[M+H]+	MetaDNA	0.000568539	1.5934e+07	4.50322e+06	7.03235e+06	1.49881e+07	1.44162e+07	4.7325e+06	240566	1.94572e+06	313353	508368	432376	64247.1
M237T716	5,6,7-Trimethoxycoumarin	237.075	715.986	236.069	4.06202	C12H12O5	C09313	[M+H]+	mzCloud	0.0454178	2.32545e+08	1.63347e+08	3.24294e+08	9.94078e+07	9.87519e+07	8.06256e+07	1.07732e+08	3.86958e+07	2.36668e+07	2.60017e+08	3.9873e+07	2.56789e+08
M253T730_1	5,7-Dihydroxyflavone	253.055	729.654	254.058	18.9708	C15H10O4	C10028	[M-H]-	BioDeepDB	2.70847e-08	3.1995e+07	1.20935e+07	1.9095e+06	5.57711e+07	8.29592e+07	6.04301e+06	8.68131e+06	7.41331e+06	6.54348e+06	6.54521e+06	5.46846e+06	5.21345e+06
M337T747	5(S)-HpETE	337.236	747.33	336.23	4.82596	C20H32O4	C05356	[M+H]+	BioDeepDB	1.97838e-06	2.58013e+07	2.45639e+07	1.96463e+07	3.53234e+07	3.08449e+07	1.13337e+07	1.35561e+06	2.51848e+06	7.65243e+06	3.60135e+06	4.81782e+06	2.01169e+06
M188T194	6-Acetamido-3-oxohexanoate	188.092	193.606	187.084	0.152627	C8H13NO4	C03682	[M+H]+	BioDeepDB	0.000689715	3.08636e+08	2.23766e+08	2.5659e+08	4.37215e+08	2.83325e+08	3.20354e+08	1.48935e+08	1.49165e+08	1.49212e+08	1.36341e+08	1.12609e+08	1.2336e+08
M221T95	6-Acetyl-D-glucose	221.071	94.6794	222.074	19.4771	C8H14O7	C02655	[M-H]-	MetaDNA	0.0256412	3.92499e+08	3.03613e+08	3.15822e+08	3.1906e+08	4.67756e+08	2.47924e+08	1.92162e+08	6.71301e+07	1.2675e+08	1.5993e+08	1.2337e+08	1.70193e+08
M270T469	6-Hydroxydaidzein	270.075	469.467	270.053	4.62362	C15H10O5	C14314	[M]+	BioDeepDB	8.2402e-07	5.87295e+07	3.33163e+07	2.40173e+07	7.4726e+07	1.61206e+08	2.96803e+07	902969	874930	939316	841469	952208	1.24915e+06
M131T143_2	6-Hydroxyhexanoic acid	131.074	143.257	132.079	21.6669	C6H12O3	C06103	[M-H]-	mzCloud	2.15157e-05	4.3118e+08	6.77508e+08	5.37387e+08	6.8753e+08	7.72538e+06	6.97859e+08	1.65935e+08	3.24251e+08	1.96746e+08	3.26711e+08	2.4937e+08	2.07509e+08
M138T607	6-Hydroxynicotinic acid	138.022	606.873	139.027	13.1376	C6H5NO3	C01020	[M-H]-	BioDeepDB	9.91239e-08	3.98164e+09	3.25004e+09	2.46819e+09	3.88446e+09	3.23508e+09	2.70072e+09	2.74709e+08	3.50684e+08	2.53382e+08	6.12717e+08	1.48605e+09	6.87992e+08
M351T808	6-Ketoprostaglandin E1	351.213	807.74	368.22	0.99761	C20H32O6	C05962	[M+H-H2O]+	BioDeepDB	4.20641e-05	8.86041e+07	1.00356e+08	9.52821e+07	1.356e+08	1.46261e+08	1.28172e+08	4.63564e+07	4.85046e+07	3.40488e+07	2.77987e+07	2.62717e+07	2.85258e+07
M165T543_3	6-Methylmercaptopurine	165.022	542.74	166.031	4.65917	C6H6N4S	C16614	[M-H]-	BioDeepDB	1.67184e-05	2.41315e+08	1.09379e+08	1.18064e+08	3.21517e+08	2.79758e+08	1.22004e+08	4.82565e+07	7.252e+07	4.66285e+07	5.45924e+07	4.53121e+07	4.63072e+07
M257T834_2	6-Phosphogluconic acid	257.217	834.049	276.025	21.0726	C6H13O10P	C00345	[M-H2O-H]-	BioDeepDB	4.07356e-05	7.00343e+06	5.41291e+06	4.98333e+06	6.25525e+06	4.45813e+06	3.42866e+06	1.97276e+07	1.19688e+07	9.57938e+06	1.40119e+07	1.72342e+07	1.3613e+07
M259T318	6-Phosphonoglucono-D-lactone	259.021	317.519	258.014	0.456195	C6H11O9P	C01236	[M+H]+	MetaDNA	0.00162464	8.63655e+06	1.15227e+07	9.58996e+06	1.04e+07	5.70097e+06	1.19203e+07	1.3917e+07	1.30571e+07	7.50544e+06	3.50925e+06	4.6427e+06	5.0732e+06
M293T536	6-Tuliposide B	293.094	535.876	294.095	20.1929	C11H18O9	C21186	[M-H]-	MetaDNA	0.0374805	4.9898e+07	3.87684e+07	2.46924e+07	6.4548e+07	4.40158e+07	3.33256e+07	3.55424e+07	4.07703e+07	2.18461e+07	6.78582e+07	4.3188e+07	5.07776e+07
M537T448	7-Dehydrologanin tetraacetate	537.152	447.919	556.179	17.0043	C25H32O14	C11668	[M-H2O-H]-	MetaDNA	0.0455822	6.57227e+06	2.90109e+06	3.61419e+06	8.16885e+06	7.0338e+06	5.14039e+06	3.83099e+06	3.58599e+06	2.86725e+06	1.07121e+06	1.50774e+06	3.76122e+06
M557T511	7-Epiloganin tetraacetate	557.187	510.885	558.195	1.25982	C25H34O14	C11662	[M-H]-	MetaDNA	0.0664038	3.53648e+07	3.59609e+07	3.24397e+07	5.41874e+07	4.70328e+07	3.37342e+07	1.1237e+07	1.70498e+07	1.26478e+07	2.14587e+07	1.89315e+07	1.81279e+07
M299T87	7-Methylxanthosine	299.104	86.6902	299.099	14.7837	C11H15N4O6	C16352	[M]-	MetaDNA	0.0424838	7.1282e+07	4.42703e+07	6.30056e+07	4.46571e+07	7.48405e+07	3.55546e+07	4.45265e+07	3.37006e+07	3.27036e+07	2.31632e+07	2.55528e+07	2.37067e+07
M297T210	7,8-Dihydropteroic acid	297.107	209.809	314.113	4.24244	C14H14N6O3	C00921	[M+H-H2O]+	BioDeepDB	2.11152e-05	3.29629e+07	1.96743e+07	2.87513e+07	2.15856e+07	2.40511e+07	3.31489e+07	7.17817e+06	1.59285e+06	1.44758e+06	4.44653e+06	9.2789e+06	1.67373e+06
M355T747	8-Isoprostane	355.246	746.569	354.241	5.38067	C20H34O5	C13809	[M+H]+	BioDeepDB	0.00021232	2.37796e+07	1.84044e+07	2.32889e+07	4.06697e+07	4.20085e+07	2.07448e+07	187056	48039.7	56347.8	65730.9	90760.2	96768.4
M307T811	8,11,14-Eicosatrienoic acid	307.262	810.929	306.256	4.14327	C20H34O2	C03242	[M+H]+	BioDeepDB	1.19075e-06	1.02203e+08	8.35035e+07	4.43683e+07	2.63451e+08	1.92214e+08	8.14829e+07	1.54242e+07	4.38235e+06	2.11386e+06	9.99879e+06	2.0819e+06	7.56406e+06
M320T814	8,9-EET	320.22	814.328	320.235	16.3847	C20H32O3	C14769	[M]+	BioDeepDB	0.000910253	2.35015e+07	9.09989e+06	8.96625e+06	3.64912e+07	4.16252e+07	9.14927e+06	222346	177614	256731	266139	324485	400704
M311T836	8(R)-Hydroperoxylinoleic acid	311.23	836.272	312.23	22.9708	C18H32O4	C14831	[M-H]-	MetaDNA	4.99879e-05	4.38578e+08	4.21413e+08	4.34697e+08	1.39186e+09	1.67504e+09	4.95247e+08	3.74749e+07	4.39038e+07	1.65117e+07	4.87456e+06	3.4972e+07	4.1079e+07
M295T791	9-OxoODE	295.226	791.328	294.219	2.36779	C18H30O3	C14766	[M+H]+	mzCloud	1.46813e-05	8.49021e+08	6.79733e+08	7.39646e+08	1.12988e+09	1.29698e+09	7.78955e+08	1.27042e+08	2.71678e+07	3.74165e+07	8.51112e+07	1.21806e+08	2.73768e+07
M281T365	9-Riburonosyladenine	281.099	365.055	281.076	1.1921	C10H11N5O5	C11501	[M]+	BioDeepDB	2.02056e-25	1.03911e+08	5.85764e+07	8.03352e+07	1.24623e+08	9.95636e+07	6.72266e+07	3.0373e+07	4.35663e+07	2.28437e+07	7.06813e+07	3.93964e+07	4.64811e+07
M311T709_2	9,10-12,13-Diepoxyoctadecanoate	311.23	708.756	312.23	22.6083	C18H32O4	C14836	[M-H]-	MetaDNA	0.0196499	1.89578e+07	9.39468e+07	8.50745e+07	2.32032e+08	2.58415e+08	9.23325e+07	2.67036e+07	1.74592e+07	1.75516e+07	4.43331e+06	2.35499e+07	2.17193e+07
M315T711	9,10-DHOME	315.252	711.017	314.246	3.43009	C18H34O4	C14828	[M+H]+	BioDeepDB	3.98111e-06	7.72252e+06	5.33467e+06	6.23083e+06	1.9858e+07	1.5861e+07	5.42193e+06	40525.6	204916	33548.8	1.88319e+06	2.48255e+06	1.89026e+06
M317T811	9,10-Dihydroxystearate	317.267	811.316	316.261	5.5299	C18H36O4	C19622	[M+H]+	BioDeepDB	0.00651653	8.48521e+07	5.42876e+07	4.20067e+07	1.60022e+08	1.25861e+08	3.28105e+07	4.58561e+06	3.16427e+06	4.06092e+06	4.58981e+06	5.55376e+06	6.40962e+06
M295T774	9,10-Epoxyoctadecenoic acid	295.233	773.98	296.235	18.6494	C18H32O3	C14825	[M-H]-	BioDeepDB	5.11011e-09	1.87013e+07	3.51498e+07	2.30337e+07	1.45753e+08	4.07693e+07	4.16855e+07	1.30904e+08	9.50292e+07	3.69616e+06	3.84818e+06	3.51794e+06	4.20324e+06
M293T767	9(S)-HPODE	293.219	766.942	312.23	23.8645	C18H32O4	C14827	[M-H2O-H]-	BioDeepDB	5.56894e-07	2.27666e+08	1.85872e+08	1.27086e+08	3.19283e+08	3.50827e+08	6.11998e+07	9.11286e+07	3.81869e+07	3.58812e+07	1.2024e+08	5.22904e+07	5.03594e+07
M293T665	9(S)-HPOT	293.21	664.636	310.214	3.11571	C18H30O4	C16321	[M+H-H2O]+	BioDeepDB	3.87599e-07	7.52141e+09	6.10562e+09	5.29964e+09	1.08967e+10	1.15994e+10	5.52349e+09	5.85354e+08	3.90005e+08	5.01911e+08	4.06342e+08	6.24239e+08	3.18891e+08
M351T783	9S-hydroxy-11,15-dioxo-5Z,13E-prostadienoic acid	351.217	782.933	350.209	0.640613	C20H30O5	C04758	[M+H]+	BioDeepDB	5.80627e-05	4.7448e+07	3.97284e+07	4.6008e+07	8.86751e+07	1.00852e+08	4.96084e+07	1.53004e+07	3.49449e+07	2.6131e+07	1.28981e+07	2.21977e+07	3.12584e+07
M287T552_4	Abacavir	287.165	552.261	286.154	12.9828	C14H18N6O	C07624	[M+H]+	BioDeepDB	4.37889e-06	4.80059e+07	1.23885e+07	2.85264e+07	3.6383e+07	2.20936e+07	1.41539e+07	2.74587e+07	1.34233e+07	8.67832e+06	1.99302e+07	4.15082e+06	6.10039e+06
M407T468	Abscisic acid glucose ester	407.164	467.511	426.189	15.0254	C21H30O9	C15970	[M-H2O-H]-	MetaDNA	0.0504903	3.53682e+06	1.7129e+06	1.87271e+06	4.98067e+06	3.4143e+06	2.22163e+06	749795	1.28346e+06	139632	1.75385e+06	1.20796e+06	920684
M251T581	Abscisic alcohol	251.163	581.344	250.157	0.54084	C15H22O3	C13456	[M+H]+	BioDeepDB	1.74942e-05	7.80589e+07	2.78253e+07	2.65408e+07	5.10128e+07	4.59386e+07	3.10631e+07	9.35694e+06	8.73543e+06	8.48126e+06	1.82155e+06	1.76447e+07	7.16334e+06
M249T706	Abscisic aldehyde	249.148	705.813	248.141	3.48193	C15H20O3	C13455	[M+H]+	BioDeepDB	1.41861e-09	2.3721e+07	3.20644e+07	1.97078e+07	8.01715e+07	7.42071e+07	3.67339e+07	1.22697e+07	8.21256e+06	1.54995e+07	8.1496e+06	8.08132e+06	1.00048e+07
M335T728	Acebutolol	335.194	728.339	336.205	11.3502	C18H28N2O4	C06803	[M-H]-	MoNA	0.119426	1.38822e+07	1.16961e+07	2.07565e+07	5.66022e+06	1.80251e+07	9.63026e+06	0	155785	0	0	0	109883
M152T350	Acetaminophen	152.07	350.233	151.063	2.06093	C8H9NO2	C06804	[M+H]+	BioDeepDB	6.89517e-09	7.03835e+08	2.56027e+08	1.87643e+08	1.90172e+09	9.54472e+08	2.01495e+08	1.12643e+08	2.52028e+08	1.62207e+08	1.41695e+08	2.74663e+08	1.19082e+08
M85T91	Acetoacetic acid	85.0287	90.8743	102.032	1.53353	C4H6O3	C00164	[M+H-H2O]+	BioDeepDB	8.84295e-14	8.65153e+09	8.38863e+09	7.67343e+09	6.37875e+09	1.007e+10	7.44943e+09	8.0994e+09	7.6518e+09	7.08565e+09	6.38237e+09	7.10101e+09	6.96832e+09
M195T451	Acetosyringone	195.07	451.217	196.074	18.9212	C10H12O4	C10664	[M-H]-	mzCloud	0.000140066	1.32438e+08	1.23441e+08	1.13414e+08	1.64836e+08	1.62283e+08	8.77985e+07	8.67599e+07	6.50791e+07	4.11073e+07	1.01914e+08	5.74063e+07	5.68555e+07
M365T567	Acetyl-maltose	365.116	566.678	384.127	20.4756	C14H24O12	C02130	[M-H2O-H]-	MetaDNA	0.049216	1.09939e+07	7.62962e+06	1.03284e+07	1.60486e+07	1.51571e+07	9.33525e+06	4.3122e+06	6.04262e+06	3.45771e+06	4.44569e+06	4.92882e+06	2.80029e+06
M265T396	Acetyl-N-formyl-5-methoxykynurenamine	265.117	396.349	264.111	3.93854	C13H16N2O4	C05642	[M+H]+	BioDeepDB	0.0290971	1.8451e+07	1.31919e+07	6.49509e+06	4.0353e+07	2.6647e+07	1.00522e+07	4.77171e+06	5.54286e+06	3.68721e+06	4.28113e+06	3.60353e+06	4.46495e+06
M181T356_2	Acetylcholine chloride	181.085	355.517	181.087	8.8234	C7H16NO2. Cl	C08201	[M]+	BioDeepDB	0.185225	1.50543e+08	1.08062e+08	1.14347e+08	7.54083e+07	1.5998e+08	1.30822e+08	1.21278e+08	5.83093e+07	9.65449e+07	1.45571e+08	4.43923e+07	5.15962e+07
M163T417_4	Acetylcysteine	163.086	416.63	163.03	2.00433	C5H9NO3S	C06809	[M]+	BioDeepDB	0.00309286	1.95527e+07	3.14847e+07	2.0898e+06	3.88378e+07	4.88548e+07	2.3661e+06	1.38821e+07	1.87419e+07	8.80138e+06	1.58397e+07	1.5588e+07	1.98875e+07
M140T63	Acetylphosphate	139.982	63.4729	139.988	1.08849	C2H5O5P	C00227	[M]+	BioDeepDB	3.2384e-06	8.81811e+08	3.52442e+08	1.26334e+09	8.21084e+08	5.17226e+08	7.3802e+08	5.61405e+08	1.32269e+09	3.78716e+08	8.72141e+08	5.42369e+08	3.94934e+08
M136T378	Adenine	136.062	377.824	135.054	1.91774	C5H5N5	C00147	[M+H]+	mzCloud	4.24925e-14	4.09195e+08	3.71167e+08	4.04558e+08	3.71987e+08	3.52933e+08	4.3027e+08	5.32449e+08	4.08991e+08	2.98453e+08	4.65354e+08	4.65913e+08	4.13652e+08
M268T268	Adenosine	268.104	267.524	267.097	0.948714	C10H13N5O4	C00212	[M+H]+	BioDeepDB	6.32657e-23	6.78332e+08	2.99195e+09	1.81095e+09	3.64393e+09	4.51648e+09	3.30215e+09	8.33207e+08	1.13302e+09	1.06922e+09	8.93798e+08	8.87837e+08	9.36526e+08
M330T295	Adenosine 2,3-cyclic phosphate	330.058	294.736	329.053	5.61252	C10H12N5O6P	C02353	[M+H]+	MetaDNA	0.000559351	5.12049e+07	3.51159e+07	4.84237e+07	1.29578e+07	2.22941e+07	6.293e+07	5.62944e+06	9.09221e+06	7.28443e+06	9.16136e+06	7.89226e+06	1.69617e+07
M331T733_2	Adrenic acid	331.255	733.114	332.272	27.2405	C22H36O2	C16527	[M-H]-	BioDeepDB	0.000125878	6.96796e+06	6.31623e+06	1.02428e+07	9.23945e+06	1.59193e+07	1.19196e+07	87843.5	15264.6	0	0	27268.3	73122
M301T815	Adrenosterone	301.179	814.78	300.173	2.75669	C19H24O3	C05285	[M+H]+	MoNA	0.0421549	3.86648e+07	2.28406e+07	2.7794e+07	2.03296e+07	1.65614e+07	1.92103e+07	1.51098e+07	2.52794e+07	2.14272e+07	2.36781e+07	4.71092e+07	2.7666e+07
M177T454	Aesculetin	177.022	453.618	178.027	17.0807	C9H6O4	C09263	[M-H]-	MoNA	3.62431e-05	5.30502e+09	3.12207e+09	1.33292e+09	4.37537e+09	6.15113e+09	1.60338e+09	3.2262e+08	4.29973e+08	3.96131e+08	7.21431e+08	3.79826e+08	5.19185e+08
M341T394_1	Aesculin	341.086	393.899	340.079	1.07177	C15H16O9	C09264	[M+H]+	BioDeepDB	7.12358e-05	5.28089e+07	2.78221e+07	8.71412e+06	8.3372e+07	5.58818e+07	2.29991e+07	4.26437e+06	3.00604e+06	1.16056e+06	1.95289e+07	4.59933e+06	1.24236e+07
M313T765	Aflatoxin B1	313.237	764.759	312.063	3.93252	C17H12O6	C06800	[M+H]+	BioDeepDB	0.00217556	6.88338e+07	2.49509e+07	3.22936e+07	7.82218e+07	3.95931e+07	2.37443e+07	3.29463e+06	2.79535e+06	2.08743e+06	5.40783e+06	2.99883e+06	2.98377e+06
M311T583	Aflatoxin G	311.054	582.582	328.058	9.378	C17H12O7	C16755	[M+H-H2O]+	MoNA	0.0537384	1.26866e+07	1.30971e+07	1.22013e+07	1.7435e+07	1.60093e+07	1.31423e+07	3.68311e+06	7.96889e+06	2.98171e+06	8.48721e+06	8.34077e+06	2.8438e+06
M431T489	Afzelin	431.106	489.291	432.106	17.8093	C21H20O10	C16911	[M-H]-	mzCloud	1.48536e-05	4.16998e+07	3.5268e+07	4.30509e+07	5.75926e+07	3.61895e+07	3.60139e+07	1.58207e+07	1.20564e+07	9.57973e+06	1.62953e+07	1.44509e+07	1.0739e+07
M465T461	Agnuside	465.148	461.215	466.147	16.0416	C22H26O11	C09765	[M-H]-	mzCloud	0.000152868	1.00034e+07	5.11601e+06	5.89322e+06	1.4047e+07	1.71008e+07	4.05535e+06	1.34717e+06	2.99448e+06	1.00897e+06	5.8523e+06	1.42417e+06	5.79424e+06
M241T129	Alizarin	241.042	128.701	240.042	29.7266	C14H8O4	C01474	[M+H]+	BioDeepDB	0.00569826	5.64211e+08	2.7052e+08	4.33548e+08	2.59852e+08	3.52758e+08	3.5144e+08	6.60204e+07	1.30759e+08	1.46214e+08	1.50961e+08	1.93037e+08	4.3673e+07
M299T591	all-trans-Retinoic acid	299.192	590.699	300.209	21.1368	C20H28O2	C00777	[M-H]-	BioDeepDB	0.00329821	7.43923e+06	7.95498e+06	9.22219e+06	1.19517e+07	1.1553e+07	6.90581e+06	386418	315489	101667	361096	548707	439052
M408T826_2	Allocholic acid	408.287	825.784	408.288	0.901325	C24H40O5	C00695	[M]+	MoNA	1.72478e-05	5.03516e+06	4.35264e+06	9.14568e+06	3.28384e+07	1.38789e+07	2.84448e+07	1.24193e+07	3.92075e+06	3.37545e+06	1.40157e+07	1.3941e+07	1.07408e+07
M319T825	Alloepipregnanolone	319.262	824.943	318.256	4.12248	C21H34O2	C15484	[M+H]+	BioDeepDB	5.52381e-05	1.54315e+07	1.26e+07	7.60157e+06	1.98779e+07	1.42029e+07	7.66056e+06	251883	442959	124948	505251	477202	404512
M395T142	Aloesin	395.139	142.199	394.126	13.5939	C19H22O9	C08994	[M+H]+	mzCloud	0.186039	2.53282e+07	2.81546e+07	4.92419e+07	4.92448e+07	4.07049e+07	6.29547e+07	9.62518e+06	7.0363e+06	6.1163e+06	7.01601e+06	8.39636e+06	1.08131e+07
M323T86	alpha-Cellobiose	323.104	86.2825	342.116	20.2527	C12H22O11	C06421	[M-H2O-H]-	MetaDNA	0.0759983	1.24524e+07	1.46305e+07	1.12339e+07	1.9691e+07	3.66551e+07	5.93769e+06	5.36816e+06	7.16233e+06	3.20065e+06	4.004e+06	2.44556e+06	6.4413e+06
M179T680	Alpha-D-Glucose	179.056	680.429	180.063	0.284251	C6H12O6	C00267	[M-H]-	BioDeepDB	1.49388e-09	2.72007e+08	1.41435e+08	2.71504e+08	3.74985e+08	1.75347e+08	1.22773e+08	3.58757e+08	4.10774e+08	3.092e+08	2.60243e+08	1.00531e+08	3.86805e+08
M295T831_4	Alpha-dimorphecolic acid	295.233	830.911	296.235	18.5533	C18H32O3	C14767	[M-H]-	BioDeepDB	6.1577e-09	4.64748e+10	3.14901e+10	2.79739e+10	6.89718e+10	6.52773e+10	3.23057e+10	4.71465e+09	5.62223e+09	3.63975e+09	5.83028e+09	5.05401e+09	4.75662e+09
M115T269	alpha-Ketoisovaleric acid	115.042	269.346	116.047	19.7162	C5H8O3	C00141	[M-H]-	MetaDNA	0.00106033	1.09075e+09	5.53151e+08	7.75877e+08	1.23561e+09	1.43534e+09	5.27901e+08	2.14495e+07	2.01932e+07	1.89042e+07	9.64565e+07	1.82611e+07	7.43823e+07
M323T97	Alpha-Lactose	323.104	97.3739	342.116	20.6916	C12H22O11	C00243	[M-H2O-H]-	BioDeepDB	1.11396e-09	9.39621e+07	5.74687e+07	4.16449e+07	8.1604e+07	7.40759e+07	5.94391e+07	2.57033e+07	2.86892e+07	2.52696e+07	2.26321e+07	2.02179e+07	2.15718e+07
M277T767	Alpha-Linolenic acid	277.104	766.798	278.225	0.450872	C18H30O2	C06427	[M-H]-	BioDeepDB	1.41997e-09	2.46757e+06	3.63904e+06	2.47326e+06	4.79447e+06	637136	1.93313e+06	3.86998e+06	2.98633e+06	2.63467e+06	82138	90007.8	96256.1
M411T383	alpha-Mangostin	411.173	382.93	410.173	16.9769	C24H26O6	C10080	[M+H]+	BioDeepDB	0.023895	5.86026e+07	4.87318e+07	3.89223e+07	8.44574e+07	7.7857e+07	3.22115e+07	1.02495e+07	1.88975e+07	1.12557e+07	1.75964e+07	7.44998e+06	1.78029e+07
M430T525	alpha-Tocopherol	430.241	524.581	430.381	3.69403	C29H50O2	C02477	[M]+	BioDeepDB	1.34344e-08	1.41242e+08	7.74257e+07	2.01938e+08	1.59285e+08	7.65234e+07	1.69974e+08	2.27485e+08	1.75046e+08	1.74959e+08	1.41464e+08	2.70064e+08	9.69982e+07
M309T383	Alprazolam	309.093	382.666	308.083	9.04993	C17H13ClN4	C06817	[M+H]+	mzCloud	0.000165168	4.11729e+07	1.35155e+07	1.14941e+07	9.90717e+07	8.35143e+07	7.03008e+07	2.51573e+07	4.66157e+07	5.85551e+07	8.22617e+07	3.34903e+07	3.49521e+07
M257T681	Alternariol	257.051	680.989	258.053	22.8783	C14H10O5	C16838	[M-H]-	BioDeepDB	2.16413e-05	1.96324e+07	1.58225e+07	1.04786e+07	2.54205e+07	2.69141e+07	1.3928e+07	2.04005e+06	2.08987e+06	763340	5.53036e+06	3.30598e+06	3.42656e+06
M142T99	Aminoadipic acid	142.053	98.6491	161.069	20.6891	C6H11NO4	C00956	[M-H2O-H]-	BioDeepDB	3.21866e-08	2.26793e+08	2.21586e+08	1.82607e+08	3.38418e+08	2.67925e+08	2.28438e+08	2.47245e+08	2.54246e+08	1.64847e+08	1.86877e+08	2.16103e+08	1.90305e+08
M130T254	Aminocaproic acid	130.088	253.952	131.095	1.91991	C6H13NO2	C02378	[M-H]-	BioDeepDB	0.0135256	2.90088e+08	1.42512e+08	1.05463e+08	6.74126e+08	4.70265e+08	1.05036e+08	4.62438e+07	4.23538e+07	1.36525e+08	1.02412e+08	3.22229e+07	1.26995e+08
M126T231	Aminohydroquinone	126.055	230.829	125.048	1.51873	C6H7NO2	C14604	[M+H]+	BioDeepDB	2.62849e-06	4.72832e+07	2.28273e+08	4.00821e+08	3.20386e+07	2.3951e+08	1.25113e+08	4.26138e+07	6.83001e+07	3.44835e+08	3.27e+08	3.12524e+08	1.98939e+08
M346T99_1	AMP	346.063	99.0534	347.063	19.464	C10H14N5O7P	C00020	[M-H]-	MetaDNA	5.03603e-05	1.27348e+08	1.03356e+08	6.28409e+07	1.24977e+08	1.00208e+08	8.07353e+07	1.54297e+07	2.21857e+07	1.94062e+07	1.94776e+07	1.6787e+07	2.63298e+07
M163T476	Anabasine	163.039	476.035	162.116	2.97871	C10H14N2	C06180	[M+H]+	BioDeepDB	5.55286e-09	2.15153e+08	2.73622e+08	1.14409e+08	6.07979e+08	1.14368e+08	2.21259e+08	3.54993e+07	4.97254e+07	3.19926e+07	3.48369e+07	3.19956e+07	2.1779e+08
M350T664	Andrographolide	350.2	664.172	350.209	25.6396	C20H30O5	C20214	[M]+	mzCloud	3.23009e-05	2.60795e+07	3.123e+07	2.61561e+07	4.35592e+07	3.98286e+07	3.04407e+07	2.60458e+06	247008	2.2414e+06	353388	677904	95819.3
M291T775	Androsterone	291.195	775.169	290.225	5.68285	C19H30O2	C00523	[M+H]+	BioDeepDB	0.00299566	1.25258e+08	1.17524e+08	1.1068e+08	2.29355e+08	2.16674e+08	3.87746e+07	4.73039e+07	4.54545e+07	2.96151e+07	4.67893e+07	3.9972e+07	3.63716e+07
M149T508	Anethole	149.096	508.062	148.089	0.919663	C10H12O	C10428	[M+H]+	mzCloud	0.0135203	2.48476e+08	1.76514e+08	2.08797e+08	3.69061e+08	3.46188e+08	1.96624e+08	1.47625e+08	2.27415e+08	1.71397e+08	1.1567e+08	1.07606e+08	1.10872e+08
M255T798	Anhydroglycinol	255.076	798.152	254.058	9.32052	C15H10O4	C10200	[M+H]+	BioDeepDB	0.157	563618	871977	516165	894900	890719	1.10428e+06	1.98663e+07	1.74133e+07	1.49484e+07	5.48054e+06	1.06512e+06	1.22808e+07
M94T424	Aniline	94.0452	423.669	93.0578	3.57198	C6H7N	C00292	[M+H]+	BioDeepDB	0.00432732	4.91569e+08	1.88838e+08	7.63867e+08	5.19748e+08	1.23325e+09	1.62825e+09	1.81937e+09	1.75129e+09	1.25632e+09	2.44291e+09	1.84381e+09	9.20297e+08
M597T834	Annonacin	597.478	833.505	596.465	8.86303	C35H64O7	C20213	[M+H]+	MetaDNA	0.00872586	1.92404e+08	1.04309e+08	4.85271e+07	5.94535e+07	2.17472e+08	4.41436e+07	2.44662e+08	1.30506e+08	1.20559e+07	8.65437e+07	7.10489e+07	2.21904e+08
M481T776	Antibiotic JI-20A	481.274	776.083	481.275	2.19775	C19H39N5O9	C17704	[M]+	BioDeepDB	0.0395203	6.72779e+07	6.31019e+07	3.41345e+07	1.1723e+08	1.43025e+08	4.2253e+07	1.29598e+07	1.03746e+07	7.21972e+06	4.90141e+06	2.25643e+06	2.55818e+06
M271T659	Apigenin	271.061	658.632	270.053	0.0410783	C15H10O5	C01477	[M+H]+	BioDeepDB	8.94658e-05	4.957e+06	8.12603e+06	3.13745e+06	2.87428e+06	2.9925e+06	1.39597e+06	3.06169e+06	1.69417e+06	898939	4.95731e+06	1.17736e+06	3.12022e+06
M445T839	Arabidiol	445.365	839.26	444.397	2.05244	C30H52O2	C19828	[M+H]+	BioDeepDB	4.93494e-05	1.26622e+07	2.30419e+07	1.78722e+07	1.43209e+07	0	0	3.15803e+07	1.28988e+08	5.85136e+07	1.10628e+08	4.89357e+07	6.71126e+07
M303T662	Arachidonate	303.224	661.948	304.24	29.6368	C20H32O2	C00219	[M-H]-	mzCloud	6.24496e-05	7.98029e+06	1.6923e+07	2.50387e+06	1.70462e+07	2.5699e+07	1.42151e+07	138238	93168.1	121461	69656.9	1.20039e+06	104340
M273T484	Argininosuccinic acid	273.122	484.184	290.123	25.5382	C10H18N4O6	C03406	[M+H-H2O]+	MoNA	0.0515255	2.46655e+07	9.94276e+06	9.58352e+06	2.03367e+07	1.18576e+07	8.24553e+06	3.09934e+06	4.67608e+06	6.7035e+06	3.40647e+06	7.40375e+06	650941
M489T825	Asiatic acid	489.356	824.838	488.35	3.55603	C30H48O5	C08617	[M+H]+	mzCloud	2.42939e-05	1.87493e+08	1.61403e+08	1.51547e+08	3.16558e+08	1.86205e+08	1.05136e+08	2.74414e+08	9.31968e+07	5.3469e+07	9.30123e+07	8.63294e+07	1.41255e+08
M561T807	Asparagoside A	561.378	807.258	578.382	6.65999	C33H54O8	C08886	[M+H-H2O]+	MetaDNA	0.0406252	4.61515e+07	2.7261e+07	1.6284e+07	2.16112e+07	2.22572e+07	1.43114e+07	2.75686e+07	2.64444e+07	1.34119e+07	1.62277e+07	2.19078e+07	2.12426e+07
M277T398	Aspartame	277.117	397.654	294.122	10.0112	C14H18N2O5	C11045	[M+H-H2O]+	BioDeepDB	0.000218372	1.32866e+08	1.15645e+08	1.14537e+08	1.45684e+08	1.37709e+08	1.46297e+08	2.92276e+07	2.59305e+07	2.96646e+07	1.47634e+07	3.30574e+07	1.92861e+07
M316T327	Aspartylglycosamine	316.11	327.284	335.133	13.4695	C12H21N3O8	C04540	[M-H2O-H]-	MetaDNA	0.000623325	1.73618e+07	9.72736e+06	4.24163e+06	2.88597e+07	1.61975e+07	2.90358e+07	1.52435e+07	2.46487e+07	1.05957e+07	3.82001e+07	2.3788e+07	2.16098e+07
M431T495_1	Astilbin	431.087	494.714	450.116	25.2232	C21H22O11	C17449	[M-H2O-H]-	mzCloud	0.485468	1.63388e+06	5.59674e+06	1.874e+07	2.24918e+06	1.81983e+06	1.36667e+07	2.01642e+07	5.18646e+06	1.01609e+07	2.08916e+07	2.95225e+07	1.63237e+07
M449T516_1	Astragalin	449.104	515.958	448.101	8.47104	C21H20O11	C12249	[M+H]+	BioDeepDB	0.000173311	2.8733e+10	2.58434e+10	2.3425e+10	3.48928e+10	3.40702e+10	9.93792e+09	1.7368e+10	1.48917e+10	1.2367e+10	4.78871e+09	1.60138e+10	1.55497e+10
M291T216	Aurin	291.104	216.198	290.094	2.19563	C19H14O3	C14213	[M+H]+	BioDeepDB	0.00285722	2.24355e+07	1.40616e+07	1.95454e+07	7.02831e+07	3.88282e+07	1.59494e+07	1.01623e+08	1.60791e+08	6.54398e+07	3.50026e+08	7.07348e+07	3.64156e+08
M570T576	Avermectin B1b aglycone	570.339	576.299	570.319	1.69477	C33H46O8	C11963	[M-H2O+NH4]+	BioDeepDB	2.94074e-09	2.9525e+07	2.28711e+07	3.33536e+07	4.2647e+07	7.7851e+07	3.42548e+07	1.81832e+07	9.87309e+06	6.13411e+06	1.76642e+07	4.0241e+06	1.87866e+07
M315T505	Azaleatin	315.057	504.933	316.058	20.2166	C16H12O7	C10022	[M-H]-	MetaDNA	0.0133379	8.07483e+06	2.15719e+06	5.30947e+06	1.45863e+07	1.61712e+07	3.09307e+06	2.18125e+06	1.83503e+06	1.74347e+06	5.34734e+06	1.75558e+06	1.80592e+06
M187T295	Azelaic acid	187.101	295.275	188.105	1.93415	C9H16O4	C08261	[M-H]-	BioDeepDB	0.00597497	1.53853e+08	4.67727e+07	1.27135e+08	1.71462e+08	1.69579e+08	5.57623e+07	8.51718e+07	3.75417e+07	2.31928e+07	3.84393e+07	8.81313e+07	8.62019e+07
M107T781	Benzaldehyde	107.049	781.179	106.042	0.717264	C7H6O	C00261	[M+H]+	BioDeepDB	8.68842e-11	3.02128e+08	2.5458e+08	3.61524e+08	1.49151e+08	1.93702e+08	4.50206e+08	1.08955e+08	1.78498e+08	2.46488e+08	1.85233e+08	1.24489e+08	1.73188e+08
M122T416	Benzamide	122.06	416.404	121.053	2.66011	C7H7NO	C09815	[M+H]+	BioDeepDB	0.221798	1.92129e+09	9.6891e+08	8.46973e+08	2.26209e+09	2.42772e+09	7.54003e+08	6.36647e+08	5.99251e+08	4.65815e+08	7.5006e+08	3.60404e+08	5.6906e+08
M123T47	Benzoate	123.044	47.2309	122.037	2.50429	C7H6O2	C00180	[M+H]+	BioDeepDB	1.59055e-15	1.51507e+08	4.00019e+07	4.77714e+08	4.16068e+08	1.64192e+08	1.72486e+08	4.39282e+08	1.37635e+09	5.97742e+08	1.47202e+08	4.64222e+08	1.49558e+08
M503T486_1	beta-1,2-Mannotriose	503.164	486.127	504.169	3.80989	C18H32O16	C21454	[M-H]-	MetaDNA	0.0523725	7.55102e+07	4.50727e+07	3.30647e+07	3.66995e+07	5.10509e+07	2.71371e+07	7.30428e+06	2.54868e+07	1.91961e+07	3.17909e+07	1.03864e+07	1.75558e+07
M245T444	beta-Alanyl-L-arginine	245.157	444.399	245.149	29.4637	C9H19N5O3	C05340	[M]+	BioDeepDB	0.0102649	6.53642e+06	1.50224e+07	1.7516e+06	2.99072e+07	1.92619e+07	8.76103e+06	2.15532e+06	1.84662e+06	2.66275e+06	2.64065e+06	2.66608e+06	246232
M217T322	beta-Alanyl-L-lysine	217.154	322.131	217.143	2.03222	C9H19N3O3	C05341	[M]+	BioDeepDB	1.25681e-15	6.30066e+08	4.81313e+08	4.87475e+08	8.6883e+08	7.83021e+08	5.13581e+08	7.46822e+07	7.23711e+07	7.54559e+07	4.51419e+07	7.72003e+07	5.08386e+07
M553T823_2	beta-Cryptoxanthin	553.427	823.402	552.433	23.7707	C40H56O	C08591	[M+H]+	BioDeepDB	2.55238e-07	9.15914e+08	6.29005e+08	5.18166e+08	2.00125e+09	1.97491e+09	3.52502e+08	1.95606e+07	5.94647e+07	2.64074e+07	2.7148e+07	2.36802e+07	2.2223e+07
M171T80	Beta-Glycerophosphoric acid	171.009	79.701	172.014	16.4815	C3H9O6P	C02979	[M-H]-	MoNA	0.00175767	1.38453e+08	1.79434e+08	1.67133e+08	2.72428e+08	1.70528e+08	1.83229e+08	3.19146e+08	3.62804e+08	3.57659e+08	4.39212e+08	3.97526e+08	4.84634e+08
M130T703	Beta-Leucine	130.088	703.372	131.095	5.64628	C6H13NO2	C02486	[M-H]-	BioDeepDB	0.0015841	1.4356e+08	4.93563e+08	9.75426e+08	2.05501e+08	3.58864e+08	3.17468e+08	1.44794e+08	3.25759e+08	4.40354e+08	4.18342e+08	1.89616e+08	2.94412e+08
M220T87	beta-N-Acetylglucosamine	220.087	87.4962	221.09	19.5948	C8H15NO6	C03878	[M-H]-	BioDeepDB	0.0368015	2.9106e+08	2.08804e+08	2.49701e+08	2.86724e+08	3.51163e+08	2.07255e+08	1.61586e+08	1.77502e+08	9.86451e+07	1.63332e+08	8.82663e+07	1.47556e+08
M117T770	Betaine	116.929	770.378	117.079	15.3352	C5H11NO2	C00719	[M]-	BioDeepDB	2.50408e-12	3.56401e+09	1.71454e+09	3.96446e+09	8.23325e+08	8.22757e+08	2.09589e+08	1.51611e+08	1.61244e+09	5.39069e+09	4.63891e+09	4.42699e+09	3.66096e+09
M583T742	Biliverdin	583.256	742.117	582.248	1.67138	C33H34N4O6	C00500	[M+H]+	BioDeepDB	1.72894e-29	1.17685e+07	7.33397e+06	1.28363e+07	1.12755e+07	8.05727e+06	7.38898e+06	4.33425e+06	1.93837e+06	9.57786e+06	1.12747e+07	6.52726e+06	9.49616e+06
M309T762	Bilobalide A	309.089	761.69	326.1	12.9351	C15H18O8	C07605	[M+H-H2O]+	BioDeepDB	0.00576077	1.40055e+07	1.32217e+07	3.18987e+06	5.18766e+06	6.54656e+06	4.06643e+06	944341	1.12772e+06	945360	1.16014e+06	985800	1.68464e+06
M283T663_1	Biochanin A	283.067	663.386	284.068	20.9687	C16H12O5	C00814	[M-H]-	MoNA	0.00109179	5.70636e+06	5.62848e+06	6.54286e+06	7.04629e+06	7.93461e+06	4.31016e+06	3.1368e+06	2.91945e+06	2.00432e+06	2.66517e+06	2.36529e+06	3.04616e+06
M373T512	Biocytin	373.182	511.766	372.183	22.6677	C16H28N4O4S	C05552	[M+H]+	mzCloud	0.000692643	3.31902e+07	2.6773e+07	2.19309e+07	3.11809e+07	3.45704e+07	1.75832e+07	1.59359e+07	5.59445e+06	6.2842e+06	9.18314e+06	6.88615e+06	1.31467e+06
M243T394	Biotin	243.083	393.629	244.088	7.86885	C10H16N2O3S	C00120	[M-H]-	BioDeepDB	0.483326	4.62517e+07	1.61126e+07	1.04116e+07	7.78675e+07	6.41006e+07	1.06562e+07	3.90203e+06	2.84105e+06	2.82018e+06	2.89743e+06	4.37968e+06	9.39484e+06
M338T706	Bitertanol	338.195	705.59	337.179	25.7871	C20H23N3O2	C11258	[M+H]+	mzCloud	7.16196e-07	5.81141e+06	2.82985e+06	5.44246e+06	7.58702e+06	6.76763e+06	3.07441e+06	5.01743e+06	4.03423e+06	3.48936e+06	215321	3.81252e+06	2.10307e+06
M369T835	Bufalin	369.241	835.033	386.246	7.22034	C24H34O4	C16922	[M+H-H2O]+	BioDeepDB	1.80103e-05	1.85423e+07	1.72322e+07	1.31386e+07	3.15718e+07	2.47459e+07	9.03501e+06	640855	425365	107940	343256	88081.9	191442
M289T612	Bupivacaine	289.236	612.431	288.22	29.3249	C18H28N2O	C07529	[M+H]+	BioDeepDB	5.03262e-05	2.17364e+07	1.64857e+07	5.78704e+06	2.44274e+07	2.86485e+07	6.74799e+06	4.15571e+06	865401	459375	3.78946e+06	3.15634e+06	465451
M371T582	Bursehernin	371.147	582.241	370.142	3.49432	C21H22O6	C21183	[M+H]+	BioDeepDB	0.11787	3.10396e+07	2.13218e+07	1.39009e+07	4.40539e+07	2.30255e+07	1.17167e+07	1.65681e+07	2.56191e+07	1.01378e+07	2.30458e+07	2.72165e+07	2.05393e+07
M181T380	Caffeic acid	181.05	379.944	180.042	0.0374199	C9H8O4	C01197	[M+H]+	BioDeepDB	7.32011e-14	8.1728e+08	5.92134e+08	4.80303e+08	9.31584e+08	1.11823e+09	4.03944e+08	2.04051e+08	3.57206e+08	2.28017e+08	2.51056e+08	2.34829e+08	4.59985e+08
M417T691	Calcitriol	417.335	690.846	416.329	2.82942	C27H44O3	C01673	[M+H]+	BioDeepDB	1.60073e-07	1.9677e+07	1.44648e+07	1.28571e+07	3.55032e+07	2.8561e+07	9.00311e+06	0	0	0	0	0	0
M358T579	Capecitabine	358.149	579.426	359.149	18.2245	C15H22FN3O6	C12650	[M-H]-	MoNA	5.67764e-05	1.17947e+07	9.07959e+06	1.69073e+07	2.80608e+07	3.38425e+07	1.6409e+07	385924	798718	1.01621e+06	1.10976e+07	4.98476e+06	7.21333e+06
M585T821	Capsanthin	585.445	820.539	584.423	24.5154	C40H56O3	C08584	[M+H]+	MetaDNA	0.00440115	3.18963e+06	2.72204e+06	4.06379e+06	1.00007e+07	3.14941e+06	3.54826e+06	1.08027e+07	1.45633e+07	3.93067e+06	8.4382e+06	7.21304e+06	7.76758e+06
M237T719	Capsidiol	237.184	718.952	236.178	1.84799	C15H24O2	C09627	[M+H]+	BioDeepDB	0.0100355	1.35943e+07	1.23115e+07	1.15769e+07	1.3361e+07	2.05689e+07	9.19921e+06	4.08961e+06	3.46843e+06	844623	687816	3.72474e+06	3.64302e+06
M237T507	Carbamazepine	237.101	507.084	236.095	4.61521	C15H12N2O	C06868	[M+H]+	BioDeepDB	4.07049e-07	1.36516e+08	8.5129e+07	6.36173e+07	1.49932e+08	1.76421e+08	5.10662e+07	9.31106e+07	6.52143e+07	6.61875e+07	4.73813e+07	1.65102e+07	5.65663e+07
M203T792	Caryophyllene alpha-oxide	203.179	791.855	220.183	19.3742	C15H24O	C16908	[M+H-H2O]+	BioDeepDB	1.19216e-07	3.99355e+08	6.23166e+08	8.11075e+08	3.11916e+08	5.80031e+08	9.8823e+08	5.51989e+08	3.18799e+08	4.1653e+08	3.95018e+08	2.89124e+08	3.22696e+08
M291T423	Catechin	291.085	422.603	290.079	4.44042	C15H14O6	C06562	[M+H]+	BioDeepDB	3.3751e-06	1.54628e+09	6.30004e+08	1.2171e+08	3.132e+09	2.82377e+09	1.23927e+08	9.54815e+07	4.21104e+07	2.54213e+07	1.67779e+08	5.21162e+07	7.55682e+07
M111T793	Catechol	111.02	792.891	110.037	11.619	C6H6O2	C00090	[M+H]+	BioDeepDB	7.99877e-09	2.3956e+10	1.08608e+10	2.79455e+10	2.55619e+09	3.47961e+10	2.30261e+10	2.81739e+10	1.24093e+10	1.86192e+10	2.02811e+10	2.8625e+10	6.05727e+10
M341T393	Cellobiose	341.114	392.873	342.116	13.8281	C12H22O11	C00185	[M-H]-	BioDeepDB	1.31408e-06	9.76711e+06	9.00853e+06	2.05482e+07	9.82394e+06	1.06701e+07	2.47898e+08	1.02606e+07	1.94334e+07	1.01621e+07	1.528e+07	2.63049e+07	2.15781e+07
M827T296_1	Cellopentaose	827.275	296.019	828.275	9.07269	C30H52O26	C06218	[M-H]-	MetaDNA	0.053008	7.91697e+06	2.59559e+06	1.32936e+06	1.96774e+06	3.64567e+06	2.32958e+06	590750	438213	450506	573713	379091	536502
M348T469_2	Cephalexin	348.105	469.204	347.094	11.6498	C16H17N3O4S	C06895	[M+H]+	BioDeepDB	7.41032e-07	3.48774e+07	2.10383e+07	2.56356e+07	2.20519e+07	1.96114e+07	1.63248e+07	1.17168e+07	1.39126e+07	9.7809e+06	9.72945e+06	8.03365e+06	1.08744e+07
M273T398_1	Chalconaringenin	273.075	397.615	272.068	4.405	C15H12O5	C06561	[M+H]+	BioDeepDB	0.0569091	3.81148e+07	2.0032e+07	6.09769e+06	3.24741e+07	3.2752e+07	1.34974e+07	1.27341e+07	1.92432e+07	2.03784e+07	1.59585e+07	1.74615e+07	2.30413e+07
M362T299	Chelirubine	362.083	299.036	362.103	7.47409	C21H16NO5	C06327	[M]+	BioDeepDB	0.00012799	6.07713e+07	3.51546e+07	5.88521e+07	1.97396e+07	2.71316e+07	6.3291e+07	8.69048e+06	1.49039e+07	9.125e+06	1.2089e+07	1.03169e+07	1.54547e+07
M505T426	Chlorhexidine	505.224	426.269	504.203	26.0752	C22H30Cl2N10	C06902	[M+H]+	BioDeepDB	0.000167403	1.68354e+07	1.36559e+07	1.00393e+07	2.06638e+07	1.83273e+07	1.2573e+07	1.18797e+07	3.20573e+06	2.50273e+06	7.85436e+06	1.01453e+07	7.65561e+06
M353T546	Chlorogenic acid	353.096	545.961	354.095	21.8241	C16H18O9	C00852	[M-H]-	MoNA	2.89141e-07	8.11441e+07	6.1554e+07	6.35284e+07	7.84395e+07	1.37376e+08	7.57752e+07	8.18078e+06	2.3874e+07	1.28688e+07	1.20651e+07	2.70102e+07	6.84095e+06
M320T663	Chloroquine	320.182	662.875	319.182	20.1188	C18H26ClN3	C07625	[M+H]+	BioDeepDB	8.60505e-07	2.00977e+07	214492	382428	5.87698e+06	4.19759e+06	4.55231e+06	1.28436e+06	1.9762e+06	0	238648	0	0
M275T385	Chlorpheniramine	275.138	385.302	274.124	26.1533	C16H19ClN2	C06905	[M+H]+	BioDeepDB	0.000356286	3.38249e+07	3.63222e+07	2.0847e+07	5.13779e+07	4.51036e+07	1.83447e+07	2.10781e+06	840309	2.78406e+06	620505	3.32349e+06	874743
M319T145	Chlorpromazine	319.1	145.053	318.096	10.8006	C17H19ClN2S	C06906	[M+H]+	mzCloud	4.93986e-07	5.82041e+07	5.07557e+07	4.49853e+07	7.70099e+07	6.51637e+07	4.93631e+07	2.45088e+07	2.28601e+07	2.38985e+07	5.60592e+07	2.62262e+07	2.70434e+07
M479T229	Chlortetracycline	479.133	228.915	478.114	24.1048	C22H23ClN2O8	C06571	[M+H]+	mzCloud	0.00309883	7.33634e+06	2.00472e+07	1.37017e+07	3.73317e+07	2.64889e+07	9.66328e+06	3.66508e+06	1.28802e+06	528038	1.17638e+06	2.45872e+06	3.82366e+06
M387T791	Cholesterol	387.191	790.677	386.355	4.66691	C27H46O	C00187	[M+H]+	BioDeepDB	0.000255055	4.60258e+06	4.0647e+06	4.93211e+06	1.61384e+06	1.52117e+06	983575	7.93003e+06	5.5707e+06	7.98904e+06	3.72043e+06	3.16248e+06	5.32261e+06
M467T734	Cholesterol sulfate	467.313	733.51	466.312	13.7722	C27H46O4S	C18043	[M+H]+	BioDeepDB	0.05829	397264	465692	699278	1.20177e+06	383540	7.57411e+06	4.05914e+07	1.32014e+07	271459	1.63359e+07	1.86144e+07	1.21625e+07
M104T149	Choline	104.107	148.756	104.108	2.82909	C5H14NO	C00114	[M+H]+	BioDeepDB	2.2709e-11	2.54273e+09	3.47548e+08	2.06538e+09	1.66543e+09	2.36754e+09	1.94874e+09	2.45713e+08	7.3138e+08	1.98689e+08	1.51197e+09	3.91436e+08	2.34202e+08
M301T701	Chrysoeriol	301.069	700.537	300.063	4.40347	C16H12O6	C04293	[M+H]+	MoNA	3.78878e-10	5.64794e+07	7.36932e+07	3.55257e+07	1.51102e+08	9.7317e+07	4.4059e+07	1.07747e+06	1.15264e+06	1.17637e+06	4.15725e+06	2.46505e+07	7.22734e+06
M126T189	Ciliatine	125.986	189.166	125.024	2.64178	C2H8NO3P	C03557	[M+H]+	BioDeepDB	0.00187577	5.88017e+08	2.46309e+08	2.36552e+08	1.21603e+09	1.15271e+09	8.17492e+08	2.38245e+09	9.9769e+08	3.85038e+08	8.53558e+08	2.20398e+09	2.09998e+09
M133T791_1	Cinnamaldehyde	133.063	790.538	132.058	10.8798	C9H8O	C00903	[M+H]+	MoNA	5.71522e-08	3.17678e+09	2.23719e+09	7.90302e+08	9.53343e+08	9.45409e+08	2.9762e+08	1.55831e+09	2.05288e+09	1.16304e+09	1.5818e+09	6.76827e+08	1.88815e+09
M132T87_2	cis-4-Hydroxy-D-proline	132.065	87.1406	131.058	0.576096	C5H9NO3	C03440	[M+H]+	BioDeepDB	8.4873e-09	7.99578e+08	9.70415e+08	1.39424e+09	6.67769e+08	1.00989e+09	1.32249e+09	7.58322e+08	1.14593e+09	1.1229e+09	2.01542e+09	1.14379e+09	1.16625e+09
M157T124	cis-Aconitic acid	157.011	124.225	174.016	10.4581	C6H6O6	C00417	[M+H-H2O]+	BioDeepDB	0.0908652	3.55719e+08	4.48031e+08	4.59317e+08	3.08883e+08	3.50624e+08	5.90173e+08	6.20403e+08	6.10899e+08	5.25586e+08	6.34242e+08	8.00995e+08	5.95777e+08
M143T166	cis,cis-Muconate	143.033	166.005	142.027	3.95934	C6H6O4	C02480	[M+H]+	mzCloud	1.30849e-06	5.36739e+08	5.95734e+08	1.16154e+09	2.82101e+06	6.85002e+08	6.88333e+08	6.34676e+08	6.14579e+08	5.55551e+08	6.42866e+08	1.28258e+09	8.31979e+08
M129T99_1	Citramalic acid	129.02	98.9126	148.037	11.1815	C5H8O5	C00815	[M-H2O-H]-	MoNA	0.225949	1.66634e+09	6.93123e+08	6.31826e+08	8.47183e+08	8.85532e+08	6.91917e+08	5.04284e+08	5.07259e+08	4.80736e+08	3.94349e+08	4.19546e+08	4.04851e+08
M251T726	Citrinin	251.09	725.687	250.084	3.50535	C13H14O5	C16765	[M+H]+	BioDeepDB	0.0123878	2.02818e+07	1.40345e+07	3.06668e+07	3.78755e+06	1.34011e+07	2.03196e+07	3.39758e+06	1.01161e+07	4.53515e+06	2.33524e+07	1.22812e+07	2.16178e+07
M176T89	Citrulline	176.102	88.5461	175.096	3.16679	C6H13N3O3	C00327	[M+H]+	BioDeepDB	3.32426e-05	6.62581e+08	8.85111e+08	6.62309e+08	6.09569e+08	6.74032e+08	8.43326e+08	8.34245e+08	1.1215e+09	7.13219e+08	5.71664e+08	5.82895e+08	1.2208e+09
M425T450	Clindamycin	425.177	450.077	424.18	23.2405	C18H33ClN2O5S	C06914	[M+H]+	BioDeepDB	0.00404861	1.66242e+09	1.33303e+09	8.91468e+08	1.83901e+09	1.3299e+09	1.25504e+09	1.89857e+09	1.95804e+09	1.56275e+09	3.20825e+09	2.19274e+09	2.22232e+09
M314T359	Clomipramine	314.158	359.221	314.155	9.56322	C19H23ClN2	C06918	[M]+	MoNA	0.265343	3.71002e+07	2.31387e+07	2.97238e+07	5.68292e+07	3.85127e+07	2.82271e+07	4.87841e+06	7.01659e+06	5.5184e+06	1.16936e+07	8.54988e+06	9.54381e+06
M306T179	CMP	306.048	179.042	323.052	4.64059	C9H14N3O8P	C00055	[M+H-H2O]+	BioDeepDB	0.00132239	6.43145e+07	4.93635e+07	1.05149e+08	1.60202e+07	2.19378e+07	1.24363e+08	4.24584e+07	5.81539e+07	5.02903e+07	3.76098e+07	3.34182e+07	4.68102e+07
M302T759	Cocaine	302.146	758.684	303.147	19.4119	C17H21NO4	C01416	[M-H]-	MetaDNA	0.0012815	8.66143e+07	3.24909e+07	4.67188e+07	3.42575e+07	3.20136e+07	4.85565e+07	631490	3.68706e+06	1.08351e+06	1.83403e+07	9.24288e+06	9.18952e+06
M235T565	Confertifolin	235.168	565.081	234.162	2.51402	C15H22O2	C09376	[M+H]+	BioDeepDB	0.000687317	4.3622e+07	3.35822e+07	2.8367e+07	8.29846e+07	5.93192e+07	3.18983e+07	1.94404e+07	1.82827e+07	1.33618e+07	1.98027e+07	1.53541e+07	1.4212e+07
M341T369	Coniferin	341.13	368.786	342.132	17.7662	C16H22O8	C00761	[M-H]-	MoNA	0.00274846	2.31116e+08	1.44978e+08	1.72729e+08	3.12022e+08	2.05852e+08	1.71205e+08	5.64148e+06	1.20795e+07	7.35534e+06	1.74549e+07	1.48401e+07	4.63857e+06
M580T714	Convallasaponin A	580.367	714.203	580.361	9.35208	C32H52O9	C08893	[M]+	MetaDNA	0.0187099	7.79772e+06	4.4421e+06	7.26894e+06	4.48465e+06	1.04208e+07	1.80974e+06	0	121923	642525	56096.2	453511	519226
M329T785	Cortexolone	329.21	784.658	346.214	2.05328	C21H30O4	C05488	[M+H-H2O]+	BioDeepDB	0.0890866	1.60639e+07	8.58636e+06	5.25198e+06	1.65704e+07	9.38034e+06	6.32656e+06	1.52765e+06	790856	660345	599689	620761	692102
M347T646	Corticosterone	347.229	646.279	346.214	20.3926	C21H30O4	C02140	[M+H]+	MoNA	0.00324659	3.79687e+06	6.89239e+06	5.25181e+06	4.33631e+06	4.87019e+06	3.65324e+06	1.16607e+07	3.29174e+06	5.33297e+06	4.02489e+07	4.02332e+06	5.41906e+06
M363T751	Cortisol	363.213	750.599	362.209	10.7291	C21H30O5	C00735	[M+H]+	MoNA	0.0184884	1.1645e+08	6.45951e+07	5.28354e+07	1.29668e+08	9.10732e+07	6.8114e+07	1.91261e+07	2.56843e+07	1.52042e+07	2.44506e+07	1.46297e+07	2.16183e+07
M233T733	Costunolide	233.153	732.633	232.146	3.23616	C15H20O2	C09382	[M+H]+	MoNA	7.1364e-05	2.37019e+07	4.35056e+07	1.66703e+07	4.00488e+07	4.65897e+07	2.13485e+07	6.54995e+06	7.34116e+06	4.87309e+06	6.48283e+06	5.65362e+06	1.0146e+07
M147T443	Coumarin	147.044	442.898	146.037	1.50212	C9H6O2	C05851	[M+H]+	BioDeepDB	2.36825e-34	7.77143e+09	6.30432e+09	1.10924e+09	8.75056e+09	1.03358e+10	5.44932e+09	2.28447e+09	2.59919e+09	4.75917e+08	2.45698e+09	2.04732e+09	2.45998e+09
M574T802	Cucurbitacin A	574.314	801.552	574.314	0.141926	C32H46O9	C08793	[M]+	MetaDNA	0.0324857	1.78599e+07	1.68326e+07	2.55323e+06	2.72275e+07	8.3204e+06	1.31954e+06	2.67535e+06	6.89727e+06	3.02167e+06	8.2052e+06	9.40459e+06	1.03132e+07
M560T758	Cucurbitacin C	560.34	758.241	560.335	8.88638	C32H48O8	C08795	[M]+	MetaDNA	0.000814765	1.59235e+06	74317.6	89334.1	421932	186556	0	3.71193e+06	6.14785e+06	3.16726e+06	3.11037e+06	4.87326e+06	5.43102e+06
M557T788	Cucurbitacin E	557.344	787.643	556.304	4.08101	C32H44O8	C08797	[M+H]+	BioDeepDB	1.40196e-06	4.18968e+06	2.78094e+06	3.0561e+06	7.1522e+06	5.99688e+06	2.37511e+06	1.34704e+07	2.04396e+07	1.00168e+07	1.28267e+07	1.10504e+07	1.66008e+07
M449T536	Cyanidin 3-galactoside	449.14	536.467	449.108	4.5706	C21H21O11	C08647	[M]+	BioDeepDB	6.73131e-05	2.92857e+06	2.57118e+06	3.81575e+06	4.42757e+06	5.45998e+06	1.17615e+08	2.16917e+07	2.90661e+07	1.57643e+07	5.90189e+07	5.30255e+07	3.93422e+07
M449T397_1	Cyanidin 3-glucoside	449.104	396.92	449.108	8.44315	C21H21O11	C08604	[M]+	BioDeepDB	3.78623e-17	1.7885e+09	9.6412e+08	1.35053e+08	6e+09	1.01674e+10	5.84256e+08	1.46273e+08	2.41465e+08	1.97885e+08	2.87649e+08	1.24559e+08	3.32745e+08
M757T540_1	Cyanidin 3-O-(6-O-p-coumaroyl)glucoside-5-O-glucoside	757.188	540.265	757.198	10.1351	C36H37O18	C12096	[M]+	BioDeepDB	0.286337	1.54639e+07	1.27757e+07	2.79681e+07	1.85524e+07	2.74944e+07	8.84505e+06	5.55913e+06	7.56717e+06	4.653e+06	7.46074e+06	2.39658e+06	7.89668e+06
M581T469	Cyanidin 3-O-(beta-D-xylosyl-(1->2)-beta-D-galactoside)	581.142	469.062	581.151	14.8396	C26H29O15	C20468	[M]+	MetaDNA	0.0197932	6.01266e+07	1.62098e+07	2.35817e+07	2.99648e+07	3.62351e+07	1.40325e+07	2.66005e+06	2.2168e+06	1.51222e+06	2.74144e+06	2.20884e+06	2.72582e+06
M757T540_2	Cyanidin 3-O-rutinoside 5-O-beta-D-glucoside	757.205	540.254	757.219	16.2587	C33H41O20	C12646	[M]+	BioDeepDB	0.0575782	1.83016e+07	1.46478e+07	2.07771e+07	3.08395e+07	2.1617e+07	2.84844e+07	1.39231e+06	2.33072e+06	7.64404e+06	5.79984e+06	7.85191e+06	2.12848e+06
M903T381_2	Cyanidin-3-(p-coumaroyl)-rutinoside-5-glucoside	903.28	381.002	903.256	3.85284	C42H47O22	C16292	[M-H2O+NH4]+	BioDeepDB	0.0496069	2.57254e+07	1.60979e+07	1.27635e+07	7.78516e+06	1.28447e+07	1.6814e+07	7.9416e+06	4.22113e+06	3.81089e+06	1.82232e+07	2.68448e+06	9.42868e+06
M611T407_1	Cyanin	611.152	406.76	611.161	14.1059	C27H31O16	C08639	[M+H]+	BioDeepDB	1.68066e-14	1.9962e+07	1.99894e+07	6.80847e+06	7.96911e+07	4.916e+07	3.04334e+07	2.16482e+06	1.24171e+06	784981	4.33642e+07	1.97349e+06	3.32541e+07
M330T191	Cyclic AMP	330.058	190.827	329.053	4.25664	C10H12N5O6P	C00575	[M+H]+	BioDeepDB	4.32093e-05	7.48269e+08	5.07683e+08	1.67414e+08	2.18266e+08	4.31563e+08	8.27031e+08	9.95871e+07	1.60146e+08	1.78555e+08	1.42198e+08	1.47626e+08	2.55319e+08
M346T555	Cyclic GMP	346.061	555.383	345.047	18.6909	C10H12N5O7P	C00942	[M+H]+	BioDeepDB	7.53992e-07	9.53591e+07	1.43299e+08	1.07451e+08	7.56784e+07	7.45924e+07	9.77418e+07	1.25978e+08	1.99191e+08	1.47934e+08	1.26619e+08	1.35343e+08	2.10299e+08
M281T479	Cyclopeptine	281.128	478.901	280.121	2.04546	C17H16N2O2	C20579	[M+H]+	BioDeepDB	0.049183	1.64545e+08	1.70447e+07	3.67034e+07	2.55918e+07	6.44176e+07	2.76088e+07	2.49226e+06	2.81113e+06	2.37174e+06	2.28479e+06	5.53613e+06	1.30026e+06
M167T587	Cyromazine	167.107	586.578	166.097	16.185	C6H10N6	C14147	[M+H]+	MoNA	0.0273967	3.37484e+07	2.40257e+07	1.11291e+08	2.12798e+08	2.01722e+08	2.44812e+07	1.67473e+07	2.17424e+07	1.53963e+07	1.58898e+08	8.07185e+07	9.33834e+07
M242T103	Cytidine	242.083	102.647	243.085	20.9421	C9H13N3O5	C00475	[M-H]-	BioDeepDB	3.47971e-06	1.10062e+08	7.89412e+07	7.74641e+07	7.85999e+07	1.19221e+08	1.37827e+08	3.67602e+07	2.42103e+07	2.64072e+07	2.39015e+07	4.12137e+07	2.68964e+07
M112T98_1	Cytosine	112.051	98.2027	111.043	1.14038	C4H5N3O	C00380	[M+H]+	BioDeepDB	6.50805e-23	2.47654e+09	3.17944e+09	4.01109e+09	2.61847e+09	3.86937e+09	5.28435e+09	2.07243e+09	1.46577e+09	1.51294e+09	1.50171e+09	1.82038e+09	1.70644e+09
M128T481	D-1-Piperideine-2-carboxylic acid	128.07	481.125	127.063	2.89988	C6H9NO2	C04092	[M+H]+	BioDeepDB	1.58718e-05	2.49123e+08	1.04212e+08	1.99275e+08	8.9865e+08	3.19522e+08	3.91028e+08	6.41132e+08	4.40657e+08	3.90433e+08	5.99972e+08	1.12239e+09	4.49244e+08
M299T313	D-4-Phosphopantothenate	299.082	313.1	299.077	0.0320393	C9H18NO8P	C03492	[M]+	BioDeepDB	6.04263e-17	5.36982e+07	3.54216e+07	5.19234e+07	1.41395e+07	2.21126e+07	9.26158e+07	6.99479e+06	1.29062e+07	8.15922e+06	9.39545e+06	7.95875e+06	1.90824e+07
M261T93	D-Allulose 6-phosphate	261.057	92.7264	260.03	3.69961	C6H13O9P	C18096	[M+H]+	BioDeepDB	7.02337e-11	1.41903e+07	2.58169e+07	2.8281e+07	5.212e+07	3.72732e+07	3.68703e+07	5.02916e+07	5.41129e+07	6.48237e+07	5.93243e+07	5.9661e+07	4.66249e+07
M177T565	D-Altronate	177.042	564.588	196.058	9.81275	C6H12O7	C00817	[M-H2O-H]-	MetaDNA	0.0110258	9.25798e+07	3.3394e+08	3.33417e+08	1.05879e+08	1.1298e+08	5.4562e+08	1.77096e+08	2.75532e+08	2.10965e+08	4.88223e+08	5.17416e+08	3.67954e+08
M132T610	D-Cathinone	132.081	610.308	149.084	29.2515	C9H11NO	C08301	[M+H-H2O]+	mzCloud	0.00162184	4.66731e+08	2.06068e+08	1.82476e+08	3.43075e+08	3.20785e+08	1.97465e+08	4.72887e+07	9.81358e+07	1.4465e+08	7.0552e+07	6.59645e+07	1.57511e+08
M180T91	D-Fructose	180.086	90.8135	180.063	2.40548	C6H12O6	C00095	[M]+	BioDeepDB	0.000340355	6.77309e+09	8.6125e+09	4.77263e+09	5.8138e+09	7.94645e+09	4.38487e+09	1.16394e+09	1.25781e+09	1.23716e+09	1.07294e+09	8.24099e+08	1.31015e+09
M179T128	D-Galactose	179.056	127.528	180.063	1.47555	C6H12O6	C00124	[M-H]-	BioDeepDB	8.96859e-14	6.94939e+08	6.7247e+08	6.97099e+08	1.30745e+09	6.11647e+08	2.08497e+08	1.61627e+08	1.6886e+08	1.35865e+08	5.41163e+08	2.58326e+08	4.47186e+08
M193T746_1	D-Galacturonate	193.036	746.325	194.043	4.20867	C6H10O7	C00333	[M-H]-	MetaDNA	0.0319125	6.28073e+08	1.89463e+08	3.1186e+08	4.04466e+07	1.04222e+09	1.23115e+09	1.20433e+09	1.08861e+09	3.58296e+07	3.36506e+08	4.44729e+08	5.75518e+08
M258T548	D-Glucosaminate-6-phosphate	258.027	548.168	275.041	22.6597	C6H14NO9P	C20589	[M+H-H2O]+	MetaDNA	0.191622	8.37253e+07	8.53654e+07	1.17672e+08	4.50377e+07	5.94156e+07	4.31986e+07	691864	1.34822e+06	1.74175e+06	6.28536e+07	3.98003e+07	1.687e+06
M179T242	D-Glucose	179.056	242.315	180.063	1.32922	C6H12O6	C00031	[M-H]-	MoNA	1.14337e-11	2.66354e+08	2.41931e+08	1.00018e+09	2.40957e+08	1.67686e+08	6.84829e+08	1.91973e+08	1.82793e+08	1.48287e+08	1.75429e+08	1.43033e+08	3.75893e+08
M241T81	D-Glucose 1-phosphate	241.016	80.7985	260.03	21.4955	C6H13O9P	C00103	[M-H2O-H]-	mzCloud	1.27004e-05	1.41207e+08	2.50749e+08	3.32287e+08	6.14372e+07	7.03089e+07	2.71523e+08	4.2223e+08	3.84109e+08	5.10975e+08	2.05021e+08	3.386e+08	3.09585e+08
M193T82_1	D-Glucuronic Acid	193.038	81.5378	194.043	12.9958	C6H10O7	C00191	[M-H]-	BioDeepDB	2.2371e-05	3.46585e+08	4.52622e+08	2.84823e+08	2.49115e+08	2.87082e+08	5.09475e+08	5.16836e+08	5.85779e+08	4.05784e+08	3.65385e+08	3.36446e+08	4.81828e+08
M193T89	D-Glycero-D-galacto-heptitol	193.076	88.5599	212.09	26.2626	C7H16O7	C08255	[M-H2O-H]-	MoNA	0.0320859	5.89329e+08	3.58265e+08	4.68016e+08	7.5606e+08	6.29961e+08	3.48419e+08	4.46234e+08	3.70572e+08	2.68743e+08	3.79888e+08	2.43385e+08	3.2942e+08
M177T227	D-Gulono-1,4-lactone	177.046	227.043	178.048	29.1908	C6H10O6	C05410	[M-H]-	BioDeepDB	0.00873589	5.36859e+07	5.42952e+07	1.13737e+08	5.85087e+07	6.18727e+07	1.3673e+08	1.86812e+08	1.62777e+08	1.78971e+08	1.18388e+08	1.99889e+08	9.23212e+07
M179T150	D-Mannose	179.056	150.264	180.063	0.952282	C6H12O6	C00159	[M-H]-	BioDeepDB	7.77205e-14	4.74693e+08	3.6418e+08	4.17542e+08	5.09767e+08	5.95895e+08	2.36718e+09	3.85007e+08	1.87116e+08	3.17935e+08	7.29257e+08	1.40433e+08	5.0955e+08
M241T190	D-Myo-inositol 4-phosphate	241.018	190.245	260.03	25.7773	C6H13O9P	C03546	[M-H2O-H]-	MetaDNA	0.00170887	2.0509e+07	1.29685e+07	1.3293e+07	1.43652e+07	1.20829e+07	1.12875e+07	4.41276e+06	2.85037e+06	3.75601e+06	4.6378e+06	3.47298e+06	4.43043e+06
M149T87	D-Ribose	149.048	86.507	150.053	14.5791	C5H10O5	C00121	[M-H]-	BioDeepDB	8.69681e-05	5.25719e+09	3.71469e+09	4.42707e+09	5.59883e+09	5.28876e+09	3.65211e+09	1.88412e+09	2.26344e+09	1.61074e+09	2.25691e+09	2.11923e+09	1.97961e+09
M231T378_1	D-Ribose 5-phosphate	231.028	377.61	230.019	7.15968	C5H11O8P	C00117	[M+H]+	MetaDNA	5.99268e-05	3.68817e+07	3.52075e+07	2.69951e+07	3.19276e+07	4.12593e+07	2.90919e+07	1.03588e+07	1.52261e+07	6.68716e+06	9.82432e+06	8.35721e+06	2.00551e+07
M213T171	D-Ribulose 5-phosphate	213.016	170.975	230.019	18.0155	C5H11O8P	C00199	[M+H-H2O]+	BioDeepDB	1.26007e-07	5.43215e+07	5.39185e+07	6.19087e+07	2.13159e+07	3.0236e+07	8.43457e+07	7.8945e+06	7.99864e+06	2.27373e+07	6.81771e+06	6.80768e+06	6.99184e+06
M131T220	D-Xylose	131.035	220.1	150.053	7.662	C5H10O5	C00181	[M-H2O-H]-	MoNA	0.0525901	7.36219e+07	6.82966e+07	2.11213e+08	2.84225e+08	2.74751e+08	6.46734e+08	6.2763e+07	6.01254e+07	2.4373e+08	1.50292e+08	5.1621e+07	5.21737e+07
M255T690	Daidzein	255.064	689.996	254.058	3.43815	C15H10O4	C10208	[M+H]+	MoNA	0.049054	8.03607e+08	2.14062e+08	2.2663e+08	1.00341e+09	1.08921e+09	2.59375e+08	2.61414e+08	6.55706e+08	1.85239e+08	2.32391e+08	5.4627e+08	2.46536e+08
M337T615	Dattelic acid	337.09	615.257	336.084	4.49335	C16H16O8	C10434	[M+H]+	BioDeepDB	1.26703e-22	1.09675e+08	9.45098e+07	7.55924e+07	1.25061e+08	1.03781e+08	5.89423e+07	3.47688e+06	1.6352e+07	8.13396e+06	7.43033e+07	4.07247e+07	2.25875e+07
M570T800	Decarbamoylnovobiocin	570.249	799.72	569.226	27.7714	C30H35NO10	C12476	[M+H]+	BioDeepDB	0.0304272	8.38952e+06	4.05934e+06	2.68953e+06	0	0	7.64626e+06	4.49284e+06	1.27893e+06	3.32414e+06	4.05142e+06	83400.9	839281
M188T676	Deethylatrazine	188.07	676.029	187.062	0.902427	C6H10ClN5	C06559	[M+H]+	MoNA	0.00122706	3.35836e+08	2.50588e+08	2.95145e+08	5.24237e+08	9.77797e+07	7.88613e+08	2.75439e+07	1.64592e+08	1.00218e+08	1.3019e+08	2.8047e+07	1.19301e+08
M289T795_2	Dehydroepiandrosterone	289.216	795.212	288.209	2.22163	C19H28O2	C01227	[M+H]+	BioDeepDB	1.17933e-05	1.86828e+07	5.47751e+07	3.5711e+07	1.33219e+07	8.31743e+07	3.0778e+07	1.6617e+07	5.87991e+06	6.19926e+06	6.21292e+06	4.7974e+06	4.33957e+06
M773T434_1	Delphinidin 3-O-beta-D-glucoside 5-O-(6-coumaroyl-beta-D-glucoside)	773.214	434.385	773.193	0.136555	C36H37O19	C16351	[M]+	BioDeepDB	9.47911e-05	6.35431e+07	3.87754e+07	1.62517e+07	5.86255e+07	5.48645e+07	3.44546e+07	1.56985e+07	1.25653e+07	9.82009e+06	2.20265e+07	1.04842e+07	1.42087e+07
M597T419_2	Delphinidin 3-O-beta-D-sambubioside	597.146	418.759	597.146	0.273176	C26H29O16	C20491	[M]+	MetaDNA	0.015631	3.44234e+07	1.89266e+07	1.58442e+07	4.21384e+07	2.13944e+07	1.7375e+07	4.6798e+06	7.23309e+06	4.184e+06	2.16969e+07	4.71872e+06	1.67007e+07
M919T371_2	Delphinidin-3-(p-coumaroyl)-rutinoside-5-glucoside	919.277	371.074	919.251	5.71236	C42H47O23	C16294	[M-H2O+NH4]+	BioDeepDB	0.0771606	1.8195e+07	1.08256e+07	8.1941e+06	1.75507e+07	1.27885e+07	8.84275e+06	4.34421e+06	2.3599e+06	2.38121e+06	1.18925e+07	3.59624e+06	6.26187e+06
M393T790	Deoxycholic acid	393.282	789.63	392.293	7.74249	C24H40O4	C04483	[M+H]+	BioDeepDB	9.52473e-06	2.97568e+07	2.63747e+07	2.79817e+07	2.26197e+07	2.52781e+07	2.22957e+07	3.68746e+07	2.90506e+07	2.63128e+07	2.13498e+07	2.73403e+07	2.58834e+07
M227T732	Deoxycytidine	227.163	732.177	227.091	5.85741	C9H13N3O4	C00881	[M]+	BioDeepDB	4.19484e-05	1.5076e+08	4.22525e+07	1.5839e+08	1.77877e+08	1.47773e+08	1.54659e+08	4.96966e+07	4.44845e+07	3.87114e+07	3.68458e+07	4.12692e+07	2.38616e+07
M215T156	Dethiobiotin	215.138	156.319	214.132	1.65383	C10H18N2O3	C01909	[M+H]+	BioDeepDB	3.4221e-05	3.62933e+08	3.03768e+08	2.6383e+08	4.83141e+08	4.28821e+08	2.3576e+08	1.31007e+08	1.64817e+08	6.88853e+07	1.73518e+08	1.20158e+08	1.16144e+08
M311T142_1	Dhurrin	311.105	142.092	311.101	13.912	C14H17NO7	C05143	[M]-	MetaDNA	0.000170298	4.12622e+07	2.00953e+07	8.28515e+06	4.75375e+07	4.60324e+07	1.26278e+07	4.71471e+06	6.26788e+06	3.35751e+06	4.76142e+06	4.56135e+06	4.31775e+06
M190T323	Diaminopimelic acid	190.107	322.885	190.095	0.21625	C7H14N2O4	C00666	[M]+	BioDeepDB	2.82446e-05	1.42671e+08	9.53914e+07	1.02794e+08	1.85695e+08	1.75051e+08	9.57285e+07	5.83441e+07	7.47693e+07	4.45961e+07	5.63637e+07	6.77912e+07	5.4364e+07
M277T698	Dibutyl phthalate	277.15	698.312	278.152	20.7213	C16H22O4	C14214	[M-H]-	MoNA	2.08546e-07	1.11688e+06	4.32436e+06	864383	1.89938e+06	5.58499e+06	2.85145e+06	3.05022e+06	3.09059e+06	2.46541e+06	2.61748e+06	2.16142e+06	3.2331e+06
M223T732	Diethyl phthalate	223.096	732.497	222.089	1.9565	C12H14O4	C14175	[M+H]+	mzCloud	1.90812e-05	5.15442e+07	3.72375e+07	4.09674e+07	6.51203e+07	6.46068e+07	3.46023e+07	1.0795e+08	1.15471e+08	6.96863e+07	1.13251e+08	1.55766e+07	1.43876e+08
M239T794	Dihydrobiopterin	239.106	794.305	239.102	17.0815	C9H13N5O3	C02953	[M]+	MetaDNA	0.000731126	1.08921e+07	1.5306e+07	1.42779e+07	5.32175e+06	1.0372e+07	5.97137e+06	333850	285471	526266	440237	235836	332035
M365T835	Dihydrocortisol	365.228	834.567	364.225	11.0561	C21H32O5	C05471	[M+H]+	BioDeepDB	3.86973e-07	3.17909e+08	2.10023e+08	1.82932e+08	2.8206e+08	1.95962e+08	1.37528e+08	6.46915e+07	9.73376e+07	4.63561e+07	5.51435e+07	1.07847e+07	6.35651e+07
M115T114	Dihydrouracil	115.038	113.718	114.043	6.35181	C4H6N2O2	C00429	[M+H]+	BioDeepDB	1.21765e-07	2.62919e+09	1.41852e+09	1.61618e+09	9.33278e+09	3.64407e+09	1.33925e+09	2.13064e+09	1.00384e+09	3.10483e+08	1.39834e+09	2.6608e+09	1.82207e+08
M147T399	Dimethylbenzimidazole	147.091	399.387	146.084	0.00242066	C9H10N2	C03114	[M+H]+	BioDeepDB	0.00415469	2.27018e+08	1.46743e+08	1.01279e+08	3.33767e+08	1.86157e+08	8.87577e+07	1.44118e+08	2.22257e+08	1.23054e+08	1.54893e+08	1.38156e+08	7.82739e+07
M104T657	Dimethylglycine	104.107	657.461	103.063	16.0443	C4H9NO2	C01026	[M+H]+	BioDeepDB	0.0774417	2.68564e+08	7.47808e+08	6.6938e+08	1.22001e+08	1.36235e+08	1.28546e+08	1.34595e+08	4.37129e+08	3.92689e+08	1.05967e+09	4.02327e+08	1.51634e+08
M397T816	Diosgenin	397.308	816.144	414.313	5.83259	C27H42O3	C08898	[M+H-H2O]+	mzCloud	7.68066e-11	1.48188e+07	1.8083e+07	1.01515e+07	3.09379e+07	2.66477e+07	9.22764e+06	2.30671e+06	4.06323e+06	3.04631e+06	1.51277e+06	667911	1.46757e+06
M609T421_2	Diosmin	609.177	420.731	608.174	7.94916	C28H32O15	C10039	[M+H]+	BioDeepDB	4.04106e-07	5.39018e+08	1.63065e+08	5.04252e+07	1.07479e+09	1.26805e+09	8.73733e+07	9.8398e+06	1.98238e+07	1.81504e+07	3.10147e+07	5.17995e+06	3.05414e+07
M268T809	DL-Homocystine	268.063	809.049	268.055	27.8817	C8H16N2O4S2	C01817	[M]+	BioDeepDB	0.106795	2.53173e+07	6.81464e+06	6.89415e+06	4.62649e+07	2.75528e+07	7.51889e+06	5.1843e+06	4.19884e+06	3.74254e+06	4.23879e+06	4.02646e+06	3.61171e+06
M328T779	Docosahexaenoic acid	328.247	779.299	328.24	20.2011	C22H32O2	C06429	[M]+	BioDeepDB	1.83698e-07	3.9162e+07	1.53358e+08	1.12697e+08	5.12198e+07	5.91858e+07	1.68069e+08	2.87523e+07	2.98137e+07	2.12371e+07	2.37924e+07	2.72005e+07	2.32274e+07
M329T748	Docosapentaenoic acid (22n-3)	329.24	747.925	330.256	24.8693	C22H34O2	C16513	[M-H]-	BioDeepDB	0.000950677	4.47992e+08	1.61401e+08	3.2989e+08	4.47426e+08	3.90471e+08	2.97927e+08	1.07702e+08	2.86807e+07	7.15878e+07	3.65992e+07	3.0624e+07	3.09808e+07
M213T750_3	Dodecanedioic acid	213.148	750.471	230.152	6.93661	C12H22O4	C02678	[M+H-H2O]+	BioDeepDB	1.86366e-06	1.30844e+08	1.21374e+08	1.15284e+08	3.41723e+08	1.10861e+08	1.00311e+08	3.07029e+07	3.13354e+07	2.62298e+07	2.4558e+07	2.8249e+07	1.9274e+07
M200T60	Dodecanoic acid	199.988	59.5343	200.178	1.25926	C12H24O2	C02679	[M]+	BioDeepDB	0.00384524	6.49748e+08	3.00705e+08	5.58661e+08	5.53104e+08	3.3034e+08	4.6668e+08	2.96205e+08	5.23119e+08	3.54478e+08	2.43742e+08	1.74008e+08	5.46251e+08
M136T187	Dopamine	136.076	187.286	153.079	29.723	C8H11NO2	C03758	[M+H-H2O]+	BioDeepDB	6.26526e-06	1.03441e+09	7.63495e+08	7.44369e+08	1.81928e+09	1.71584e+09	1.06605e+09	3.89519e+08	4.30104e+08	3.33793e+08	2.49744e+08	2.91656e+08	2.64501e+08
M271T590	Emodin	271.06	590.369	270.053	1.49577	C15H10O5	C10343	[M+H]+	MoNA	0.00075958	9.1381e+06	5.40119e+06	7.33208e+06	1.17233e+07	7.94085e+06	5.94483e+06	1.0593e+06	3.23626e+06	1.22522e+06	1.07211e+07	5.35162e+06	1.80046e+06
M303T726	Enoxacin	303.121	726.179	320.128	1.22038	C15H17FN4O3	C06979	[M+H-H2O]+	BioDeepDB	6.44978e-11	2.00536e+07	5.98598e+07	8.49291e+07	2.23964e+07	1.22863e+07	8.97173e+06	1.15933e+07	7.32719e+06	6.62494e+06	5.13999e+06	5.05995e+06	6.08239e+06
M469T598_2	ent-8alpha-Hydroxylabd-13-en-15-yl diphosphate	469.24	597.939	468.204	5.84382	C20H38O8P2	C21656	[M+H]+	BioDeepDB	0.00718425	2.58001e+07	1.26122e+07	1.4259e+07	3.14815e+07	2.04129e+07	1.14995e+07	1.3265e+07	5.77363e+06	4.00469e+06	4.12655e+06	4.10397e+06	2.40816e+06
M285T820	Enterodiol	285.147	820.274	302.152	8.49548	C18H22O4	C18166	[M+H-H2O]+	MoNA	0.244507	5.94813e+07	4.66714e+07	7.42011e+07	2.44572e+07	3.01755e+07	6.09286e+07	1.07112e+07	1.13937e+07	1.2382e+07	1.03299e+07	1.10631e+07	1.32865e+07
M281T793	Enterolactone	281.116	793.274	298.12	11.8386	C18H18O4	C18165	[M+H-H2O]+	BioDeepDB	0.00493258	4.43475e+07	2.21753e+07	1.72627e+07	1.06207e+07	4.08921e+06	2.69416e+07	1.33456e+07	1.65543e+07	9.07122e+06	5.98775e+07	1.03969e+07	4.78145e+07
M290T729	Epiandrosterone	290.268	728.97	290.225	4.93196	C19H30O2	C07635	[M]+	BioDeepDB	0.000238275	3.21505e+07	6.41271e+07	2.91923e+07	6.3085e+07	3.25821e+07	3.11488e+07	4.52137e+07	3.68472e+07	5.45208e+07	3.08463e+07	5.21123e+07	4.18234e+07
M289T529	Epicatechin	289.077	529.135	290.079	19.4678	C15H14O6	C09727	[M-H]-	MoNA	1.85268e-07	1.09909e+07	7.64076e+06	454473	1.72335e+07	2.16865e+06	2.87555e+06	611292	404064	310673	190222	1.21736e+06	263849
M258T296	epsilon-(gamma-L-Glutamyl)-L-lysine	258.144	295.953	275.148	13.3944	C11H21N3O5	C21730	[M+H-H2O]+	MetaDNA	0.0287894	2.11403e+08	1.43235e+08	1.43336e+08	2.30732e+08	2.18816e+08	1.46995e+08	5.20498e+07	5.68893e+07	4.28973e+07	6.85647e+07	5.82404e+07	6.08492e+07
M114T413	Epsilon-caprolactam	114.091	413.036	113.084	1.71357	C6H11NO	C06593	[M+H]+	BioDeepDB	3.93498e-09	5.27355e+08	4.45776e+08	3.81206e+08	6.56178e+08	6.09375e+08	3.68287e+08	2.95283e+08	2.18937e+08	2.05609e+08	1.61448e+08	1.79979e+08	1.89527e+08
M241T734	Equol	241.186	734.279	242.094	9.64812	C15H14O3	C14131	[M-H]-	BioDeepDB	0.401397	3.47074e+07	1.97637e+07	2.21123e+07	4.46934e+07	2.8551e+07	1.45389e+07	2.71845e+06	1.54896e+06	1.3803e+06	1.72392e+06	1.58054e+06	1.73779e+06
M289T360	Eriodictyol chalcone	289.07	360.421	288.063	2.93914	C15H12O6	C15525	[M+H]+	BioDeepDB	0.00134226	4.11535e+07	1.68007e+07	3.93844e+06	7.62963e+07	4.38611e+07	6.95895e+06	7.44719e+06	2.81346e+07	9.10407e+06	1.76092e+07	2.22887e+07	2.01368e+07
M338T832	Erucic acid	338.34	832.048	338.318	1.33597	C22H42O2	C08316	[M]+	BioDeepDB	1.57448e-20	1.04068e+10	1.2843e+10	1.27021e+10	8.02646e+09	8.1829e+09	2.67683e+10	1.42109e+10	1.97518e+10	1.12146e+10	1.67358e+10	9.3362e+09	1.195e+10
M121T325	Erythritol	121.031	324.95	122.058	20.3607	C4H10O4	C00503	[M-H]-	BioDeepDB	2.67427e-11	2.69359e+10	1.68252e+10	2.78947e+10	2.2042e+10	1.50341e+10	2.6555e+10	5.32574e+09	1.39176e+10	8.17275e+09	1.71244e+10	1.43789e+10	1.55462e+10
M149T450_1	Estragole	149.096	449.729	148.089	0.753958	C10H12O	C10452	[M+H]+	BioDeepDB	5.00939e-20	4.63338e+08	1.0492e+09	8.68242e+08	8.30011e+08	1.6855e+09	9.74383e+08	3.16264e+08	8.82342e+08	2.45471e+08	8.50727e+08	3.39367e+08	3.7892e+08
M243T142	Ethoprophos	243.061	142.176	242.056	1.74547	C8H19O2PS2	C18687	[M+H]+	BioDeepDB	0.188863	2.64921e+07	1.90266e+07	1.8883e+07	1.97916e+07	2.70095e+07	1.90516e+07	7.43684e+06	9.44267e+06	7.40317e+06	1.45438e+07	1.15444e+07	2.82705e+06
M331T665	Ethyl icosapentate	331.262	665.265	330.256	4.99772	C22H34O2	C16184	[M+H]+	BioDeepDB	3.0406e-06	8.82671e+06	5.225e+06	7.58608e+06	6.78193e+06	9.94262e+06	4.63664e+06	281898	0	72222.6	0	138546	0
M297T803	Ethyl oleate	297.278	802.865	296.272	2.90253	C19H36O2	C03425	[M+H]+	BioDeepDB	2.38948e-07	6.23248e+06	1.24722e+06	2.6218e+07	882492	2.8217e+06	2.01987e+06	809276	561690	777025	653617	615926	328067
M101T372	Ethylmethylacetic acid	101.024	371.817	102.068	11.2029	C5H10O2	C18319	[M-H]-	BioDeepDB	0.302454	5.4305e+08	2.63226e+09	2.41838e+09	5.60994e+08	1.22557e+09	5.52779e+08	5.17154e+08	5.18592e+08	4.54637e+08	4.35265e+08	2.7783e+09	1.32395e+09
M784T357_2	FAD	784.173	356.975	785.157	29.4626	C27H33N9O15P2	C00016	[M-H]-	MetaDNA	0.0625108	1.76392e+07	7.90244e+06	5.6638e+06	6.9337e+06	7.07837e+06	1.46296e+07	8.75119e+06	6.16986e+06	4.71571e+06	1.18215e+07	8.88082e+06	2.0712e+07
M261T772	Falcarindiol	261.184	771.909	260.178	3.17082	C17H24O2	C08449	[M+H]+	MoNA	0.0430113	3.88538e+07	1.45038e+07	1.27815e+07	3.34644e+07	3.79906e+07	1.51236e+07	1.99053e+07	1.53437e+07	8.57536e+06	1.9871e+07	2.24339e+07	2.06144e+07
M360T567	Fenofibrate	360.103	566.76	360.113	26.9872	C20H21ClO4	C07586	[M]+	BioDeepDB	0.00434238	9.61758e+06	4.78841e+06	4.17095e+06	1.64049e+07	1.26749e+07	3.10439e+06	361451	247861	2.48173e+06	0	228720	234574
M302T398	Fenoxycarb	302.138	397.981	301.131	2.42578	C17H19NO4	C11078	[M+H]+	BioDeepDB	0.162703	4.06384e+07	2.51511e+07	1.1712e+07	4.32155e+07	5.93118e+07	1.30507e+07	6.22877e+06	7.68818e+06	5.23701e+06	4.49938e+06	2.87538e+06	8.9335e+06
M417T642	Flavonol 7-O-beta-D-glucoside	417.152	641.59	416.111	5.56376	C21H20O9	C15580	[M+H]+	BioDeepDB	2.34479e-05	1.43102e+07	5.98476e+06	4.93077e+06	1.48183e+07	8.31794e+06	2.24633e+06	1.27933e+06	6.08043e+06	870358	1.88483e+07	2.25321e+07	1.08934e+07
M363T834	Fludrocortisone	363.191	833.554	380.2	2.85064	C21H29FO5	C07004	[M+H-H2O]+	MoNA	0.000425751	2.05683e+07	6.50847e+06	2.86057e+06	6.3007e+06	5.30732e+06	1.2453e+07	7.8904e+06	4.92516e+06	601433	387930	217572	199668
M412T363	Fluvastatin	412.194	363.313	411.185	5.11168	C24H26FNO4	C07014	[M+H]+	BioDeepDB	0.183864	9.66013e+06	5.21067e+06	4.93508e+06	1.07185e+07	9.93015e+06	7.13911e+06	1.55985e+06	257490	140890	2.01608e+06	1.0721e+06	223798
M455T390	FMN	455.106	389.72	456.105	18.1844	C17H21N4O9P	C00061	[M-H]-	BioDeepDB	8.03649e-07	1.91468e+07	1.52096e+07	1.54631e+07	7.7854e+06	1.01982e+07	1.47732e+07	1.14705e+07	9.64588e+06	4.80486e+06	1.03527e+07	1.02627e+07	1.87512e+07
M441T808	Folic acid	441.26	807.54	441.14	15.7099	C19H19N7O6	C00504	[M]-	BioDeepDB	0.000439794	5.95629e+06	7.69146e+06	1.47166e+07	1.53057e+07	3.1241e+07	1.44277e+07	5.27501e+06	4.04675e+06	4.60109e+06	4.21938e+06	7.87817e+06	6.62423e+06
M474T371	Folinic acid	474.171	370.853	473.166	5.50454	C20H23N7O7	C03479	[M+H]+	BioDeepDB	0.00532169	1.99945e+08	9.32303e+07	1.32492e+08	1.68669e+08	1.50918e+08	1.49734e+08	7.75471e+07	5.99224e+07	8.4758e+07	1.62108e+08	8.50949e+07	9.21047e+07
M83T467	Fomepizole	83.0605	467.333	82.0531	1.18109	C4H6N2	C07837	[M+H]+	MoNA	7.90588e-06	1.52987e+09	4.70596e+08	4.53424e+08	3.63257e+09	6.06558e+09	1.36374e+09	1.85635e+09	4.06301e+09	2.61272e+09	2.44775e+09	3.26582e+09	4.78951e+08
M269T769	Formononetin	269.08	769.126	268.074	4.38708	C16H12O4	C00858	[M+H]+	MoNA	0.00364753	4.82235e+07	2.74125e+07	1.98416e+07	6.00242e+06	8.99042e+06	3.13144e+07	901378	4.08001e+06	429085	7.54071e+06	5.35214e+06	5.93689e+06
M148T339	Formylanthranilic acid	148.039	339.313	165.043	26.0171	C8H7NO3	C05653	[M+H-H2O]+	BioDeepDB	0.115792	5.54713e+08	3.41639e+08	4.23388e+08	4.49774e+08	4.20682e+08	3.72788e+08	7.03341e+07	7.35667e+07	1.56941e+08	3.47523e+07	1.50757e+08	1.06891e+08
M161T261	Fructose-1P	161.046	261.257	180.063	3.19561	C6H12O6	C10906	[M-H2O-H]-	BioDeepDB	0.019535	1.80945e+08	1.79331e+08	8.09828e+07	7.86689e+08	1.96477e+08	2.34215e+08	2.92034e+08	1.58096e+08	4.34698e+08	1.31437e+08	6.93543e+08	1.32579e+08
M185T408	Fuberidazole	185.07	408.319	184.064	3.79675	C11H8N2O	C18737	[M+H]+	BioDeepDB	5.85319e-07	2.34355e+09	1.63887e+09	1.95281e+09	2.88926e+09	2.69667e+09	1.66095e+09	1.50375e+09	2.1128e+09	1.51462e+09	1.46838e+09	1.49945e+09	1.05665e+09
M183T267	Galactitol	183.085	266.77	182.079	7.69021	C6H14O6	C01697	[M+H]+	MoNA	1.45208e-08	8.09587e+07	4.33966e+08	2.77862e+08	7.17447e+07	3.2564e+08	2.87048e+08	2.37008e+08	1.6043e+08	1.82638e+08	2.73553e+08	6.38421e+07	3.36298e+08
M169T310	Gallic acid	169.017	309.638	170.022	18.7608	C7H6O5	C01424	[M-H]-	BioDeepDB	2.71132e-07	3.36284e+08	2.01973e+08	2.79359e+08	3.38868e+08	3.33897e+08	2.77649e+08	8.28398e+07	7.42877e+07	5.38898e+07	1.46912e+08	1.05352e+08	1.07553e+08
M104T85_5	gamma-Aminobutyric acid	104.107	85.421	103.063	8.00243	C4H9NO2	C00334	[M+H]+	BioDeepDB	0.000765124	1.61335e+11	1.57821e+11	1.47805e+11	1.98309e+11	1.76396e+11	1.60609e+11	1.04111e+11	9.25676e+10	9.74622e+10	9.25089e+10	1.13763e+11	9.5588e+10
M199T329	gamma-Glutamyl-beta-aminopropiononitrile	199.107	329.444	199.096	1.47759	C8H13N3O3	C06114	[M]+	BioDeepDB	0.0116434	1.39346e+08	1.16654e+07	4.77293e+07	1.39935e+08	9.36443e+07	5.45246e+07	7.2591e+07	4.33478e+07	3.88962e+07	3.81233e+07	3.03281e+07	3.99037e+07
M219T98	gamma-Glutamylalanine	219.097	98.0702	NULL	2.34134	C7H11N2O5R	C03740	[M+H]+	BioDeepDB	0.00129198	6.61187e+08	4.68655e+08	6.04259e+08	5.5803e+08	6.26701e+08	5.52172e+08	2.32437e+08	1.93989e+08	1.96046e+08	1.95928e+08	2.16653e+08	2.09163e+08
M279T781	Gamma-Linolenic acid	279.231	781.053	278.225	3.97059	C18H30O2	C06426	[M+H]+	MoNA	9.02182e-05	1.42143e+08	1.13406e+08	1.10119e+08	4.19702e+07	1.67745e+08	1.03174e+08	9.42848e+06	1.0462e+07	3.07754e+07	3.10817e+07	3.68602e+07	4.47233e+07
M385T90	Gardenoside	385.123	89.9379	404.132	23.6778	C17H24O11	C09779	[M-H2O-H]-	mzCloud	0.00466657	2.77184e+07	1.63767e+07	2.23084e+07	2.41472e+07	2.45927e+07	1.95197e+07	2.3382e+07	2.65352e+07	1.72449e+07	1.99619e+07	2.28531e+07	4.07288e+07
M207T679	Genipin	207.071	678.622	226.084	23.2925	C11H14O5	C09780	[M-H2O-H]-	BioDeepDB	0.0132883	1.77108e+08	1.13722e+08	1.17662e+08	1.9414e+08	1.7762e+08	9.99172e+07	4.25906e+07	5.92533e+07	4.67614e+07	6.93344e+07	6.02996e+07	6.11171e+07
M387T318	Geniposide	387.138	317.586	388.137	21.2218	C17H24O10	C09781	[M-H]-	mzCloud	0.00064122	2.63131e+07	2.19347e+07	2.02044e+07	3.12017e+06	1.65877e+06	2.17567e+07	1.42247e+07	1.7409e+07	8.89362e+06	2.54347e+07	1.35395e+07	1.29201e+07
M374T461	Geniposidic acid	374.117	461.002	374.121	11.6495	C16H22O10	C11673	[M]-	MoNA	0.000140933	1.36658e+07	1.00126e+07	3.1176e+06	1.67838e+07	3.6847e+06	1.09776e+07	1.96047e+06	3.18575e+06	279710	6.55511e+06	6.12306e+06	6.60287e+06
M271T763	Genistein	271.187	762.648	270.053	26.0716	C15H10O5	C06563	[M+H]+	BioDeepDB	4.97106e-08	1.79809e+07	1.5882e+07	1.19165e+07	1.08018e+07	1.13303e+07	1.44265e+07	1.4923e+07	1.43313e+07	1.39856e+07	1.18454e+07	1.49124e+07	1.60673e+07
M432T100	Genistin	432.104	100.154	432.106	2.61657	C21H20O10	C09126	[M]-	BioDeepDB	0.379871	7.27285e+06	3.29233e+06	5.6389e+06	1.18389e+06	3.56081e+06	5.43197e+06	5.61114e+06	7.93264e+06	5.49291e+06	7.38204e+06	7.3167e+06	8.45548e+06
M153T489	Gentisic acid	153.021	488.815	154.027	9.55661	C7H6O4	C00628	[M-H]-	BioDeepDB	3.67461e-07	1.75994e+08	1.75245e+08	8.70601e+07	2.15229e+08	4.14992e+08	1.08943e+08	8.76371e+07	1.119e+08	1.30358e+08	1.06413e+08	2.96552e+08	3.02126e+08
M314T273	Geranyl diphosphate	314.091	273.065	314.068	1.69503	C10H20O7P2	C00341	[M]+	BioDeepDB	2.99989e-26	5.80741e+08	4.0765e+08	9.05406e+08	8.66117e+08	1.00472e+09	8.99705e+08	2.15634e+08	2.0039e+08	8.84155e+07	2.99428e+08	1.75323e+08	2.73996e+08
M413T418	GF 109203X	413.188	417.548	412.19	22.181	C25H24N4O2	C11238	[M+H]+	BioDeepDB	0.276618	1.56291e+08	1.43918e+08	1.07361e+08	1.84492e+08	1.72983e+08	1.08305e+08	2.63124e+07	3.80525e+07	2.78189e+07	2.11266e+07	1.67159e+07	3.31678e+07
M347T425_2	Gibberellin A53	347.178	425.271	348.194	24.1084	C20H28O5	C06094	[M-H]-	MoNA	0.000134235	5.16475e+07	3.38551e+07	2.94095e+07	7.00423e+07	6.35773e+07	2.78448e+07	1.35466e+07	2.44535e+07	1.10316e+07	2.3084e+07	2.16269e+07	1.27662e+07
M345T611	Ginkgoic acid	345.235	611.418	346.251	24.9858	C22H34O3	C10794	[M-H]-	BioDeepDB	4.9855e-06	2.74366e+07	1.79205e+07	2.25672e+07	1.17395e+08	4.10544e+07	1.47997e+08	1.21779e+07	7.40599e+06	1.67289e+06	7.69649e+06	1.20009e+07	7.55757e+06
M409T541	Ginkgolide A	409.144	540.734	408.142	12.9253	C20H24O9	C07601	[M+H]+	BioDeepDB	0.493428	1.14752e+08	1.08519e+08	6.10746e+07	9.55565e+07	5.32878e+07	9.72416e+07	8.97028e+07	1.53183e+08	7.61078e+07	7.98207e+07	1.28243e+08	5.8221e+07
M195T82_2	Gluconic acid	195.055	82.3215	196.058	18.644	C6H12O7	C00257	[M-H]-	BioDeepDB	3.73168e-05	6.59572e+09	6.74152e+09	5.47313e+09	5.92833e+09	6.76408e+09	6.17932e+09	6.76742e+09	7.6727e+09	7.00473e+09	3.37587e+09	2.51822e+09	4.35287e+09
M177T99_1	Gluconolactone	177.043	99.1451	178.048	13.1425	C6H10O6	C00198	[M-H]-	BioDeepDB	0.000131492	7.57301e+08	8.30807e+08	1.23505e+09	7.81445e+08	9.0508e+08	1.024e+09	7.10764e+08	5.31623e+08	8.22983e+08	4.00472e+08	5.75729e+08	4.403e+08
M260T329_1	Glucosamine 6-phosphate	260.054	328.971	259.046	5.8489	C6H14NO8P	C00352	[M+H]+	MetaDNA	0.000107646	1.3241e+07	9.36993e+06	6.37033e+06	1.09887e+07	1.13517e+07	6.92726e+06	5.19299e+06	6.99964e+06	4.04277e+06	7.51583e+06	5.4165e+06	7.65377e+06
M261T142	Glucose 6-phosphate	261.037	141.681	260.03	0.00801255	C6H13O9P	C00092	[M+H]+	BioDeepDB	8.79263e-12	4.31817e+07	4.97943e+07	5.50262e+07	3.62597e+07	5.53245e+07	5.37952e+07	8.79211e+07	3.61348e+07	2.63607e+07	3.45244e+07	3.35118e+07	4.22799e+07
M131T148	Glutarate	131.037	148.339	132.042	14.1993	C5H8O4	C00489	[M-H]-	mzCloud	0.421179	4.56603e+08	3.71969e+08	7.14181e+08	3.95083e+08	2.6751e+08	4.0776e+08	3.03885e+08	3.68244e+08	2.92138e+08	4.20055e+08	2.93389e+08	3.64417e+08
M308T373	Glutathione	308.089	372.798	307.084	4.72586	C10H17N3O6S	C00051	[M+H]+	BioDeepDB	0.000451036	1.3524e+08	1.07148e+08	4.72471e+07	1.10378e+08	6.79537e+07	7.09232e+07	9.61017e+06	8.84359e+06	4.26527e+06	1.51428e+06	3.12e+06	9.27875e+06
M105T82	Glyceric acid	105.02	82.4503	106.027	5.79754	C3H6O4	C00258	[M-H]-	BioDeepDB	7.02108e-07	1.89876e+09	1.80944e+09	1.12742e+09	2.50061e+09	1.8089e+09	1.13698e+09	8.82111e+08	9.70619e+08	1.18414e+09	9.85622e+08	6.90381e+08	7.17125e+08
M153T784	Glycerol 3-phosphate	152.998	783.505	172.014	20.1838	C3H9O6P	C00093	[M-H2O-H]-	MoNA	0.0657282	7.14609e+08	4.75496e+08	4.88428e+08	1.04443e+09	6.01265e+08	2.98848e+08	8.61111e+07	4.50879e+08	1.37133e+08	4.13626e+08	2.87702e+08	4.11324e+08
M258T829	Glycerophosphocholine	258.11	828.667	258.111	3.6152	C8H21NO6P	C00670	[M]+	MetaDNA	0.00122107	3.18202e+07	2.74025e+07	9.95392e+06	3.94444e+07	4.32233e+07	2.13025e+07	1.39222e+06	2.27398e+06	1.64273e+06	3.31837e+06	1.378e+06	6.39318e+06
M285T698	Glycitein	285.075	697.982	284.068	2.81437	C16H12O5	C14536	[M+H]+	MoNA	0.0111765	2.68213e+07	1.97164e+07	1.95666e+07	3.60259e+07	4.2474e+07	1.99181e+07	1.68208e+07	1.9313e+07	9.41191e+06	2.09453e+07	1.51103e+07	1.64673e+07
M448T805	Glycocholic acid	448.303	804.806	465.309	2.36297	C26H43NO6	C01921	[M+H-H2O]+	BioDeepDB	0.00251159	3.99671e+07	5.20975e+07	1.38647e+07	6.66851e+07	8.36062e+07	1.95138e+07	524819	321361	1.60381e+06	435325	511710	338655
M187T220	Glycylleucine	187.113	219.779	188.116	19.8764	C8H16N2O3	C02155	[M-H]-	MoNA	1.10744e-09	9.75578e+07	6.13793e+07	6.82818e+07	9.87002e+07	1.01783e+08	6.47995e+07	2.22984e+07	1.07925e+07	1.65077e+07	7.64373e+06	1.42667e+07	5.07512e+06
M453T771	Glycyrrhetinate	453.335	771.272	470.34	5.89169	C30H46O4	C02283	[M+H-H2O]+	mzCloud	2.22072e-13	2.47597e+08	1.74083e+08	1.1374e+08	3.94981e+08	3.16181e+08	9.51972e+07	1.61119e+08	7.79554e+07	1.90038e+07	3.51309e+08	2.81062e+08	2.43315e+08
M364T211	GMP	364.064	211.372	363.058	2.61587	C10H14N5O8P	C00144	[M+H]+	BioDeepDB	1.10525e-12	8.31084e+08	4.22362e+08	5.20452e+08	1.84402e+08	2.76348e+08	1.02423e+09	8.65692e+07	1.0663e+08	1.01776e+08	7.89735e+07	7.91452e+07	1.50073e+08
M175T472_1	Guanidinosuccinic acid	174.956	471.596	175.059	7.71586	C5H9N3O4	C03139	[M]-	BioDeepDB	1.66775e-20	1.11161e+09	6.41055e+08	1.32128e+09	1.57865e+09	8.90128e+08	7.07281e+08	7.72624e+08	8.58557e+08	1.35303e+09	4.17072e+08	7.75057e+08	8.42722e+08
M118T574	Guanidoacetic acid	118.064	573.646	117.054	24.8808	C3H7N3O2	C00581	[M+H]+	BioDeepDB	9.39989e-05	7.19917e+08	1.2466e+09	4.87963e+08	1.23342e+09	1.09623e+09	9.23535e+08	3.10857e+08	2.88995e+08	2.36043e+08	6.43174e+08	5.39032e+07	1.98006e+08
M150T172_2	Guanine	150.045	171.696	151.049	16.7226	C5H5N5O	C00242	[M-H]-	MoNA	4.3228e-10	1.0429e+09	1.16266e+09	2.02806e+09	1.17515e+09	1.25063e+09	2.07893e+09	6.36164e+08	5.31087e+08	4.36413e+08	5.47557e+08	5.95983e+08	6.35672e+08
M282T299	Guanosine	282.09	299.462	283.092	21.4071	C10H13N5O5	C00387	[M-H]-	BioDeepDB	1.12213e-09	1.63956e+09	1.40478e+09	1.41271e+09	8.50141e+08	1.20056e+09	2.07921e+09	3.62948e+08	4.0914e+08	3.27095e+08	9.94445e+07	1.55349e+08	2.14765e+08
M346T267	Guanosine 2,3-cyclic phosphate	346.053	266.899	345.047	5.01768	C10H12N5O7P	C06194	[M+H]+	BioDeepDB	9.54019e-14	8.04339e+08	7.34621e+08	5.82409e+08	2.57934e+08	4.04011e+08	7.82695e+08	1.27739e+08	1.77095e+08	1.90278e+08	1.38149e+08	1.74835e+08	2.25854e+08
M344T214	Guanosine 3-phosphate	344.047	213.534	363.058	21.2074	C10H14N5O8P	C06193	[M-H2O-H]-	MetaDNA	0.0234565	5.59289e+08	3.64302e+08	4.63149e+08	1.32876e+08	2.94902e+08	5.63226e+08	7.72215e+07	1.08769e+08	8.96305e+07	8.30927e+07	8.97953e+07	1.70347e+08
M177T360	Gulonic acid	177.044	360.123	196.058	21.3369	C6H12O7	C00800	[M-H2O-H]-	GNPS	1.54654e-05	7.19787e+07	5.94718e+08	6.9288e+08	8.26213e+07	9.32389e+07	5.07916e+08	1.7703e+08	4.60141e+07	8.2781e+07	1.90297e+08	2.2874e+08	4.29933e+08
M437T808	HC-toxin	437.228	808.054	436.232	16.7326	C21H32N4O6	C15676	[M+H]+	BioDeepDB	0.00150074	1.50135e+07	1.30026e+07	1.03526e+07	5.45391e+06	3.8674e+06	7.62837e+06	7.56739e+06	4.99555e+06	3.00591e+06	3.67091e+06	4.90066e+06	8.54402e+06
M413T780	Hecogenin	413.302	779.724	430.308	3.36431	C27H42O4	C08902	[M+H-H2O]+	BioDeepDB	0.00582438	1.00433e+07	6.48031e+06	1.0596e+07	2.02262e+07	2.42026e+07	9.0109e+06	295496	149670	78406.6	218877	363177	348906
M303T731	Hesperetin	303.085	730.679	302.079	5.13914	C16H14O6	C01709	[M+H]+	BioDeepDB	1.20463e-08	6.62294e+08	4.84629e+08	4.56853e+08	7.79234e+08	8.65905e+08	4.66087e+08	3.74235e+08	3.91771e+08	2.70832e+08	3.37568e+08	3.13722e+08	3.56579e+08
M609T529_1	Hesperetin 7-neohesperidoside	609.196	528.871	610.19	21.5325	C28H34O15	C09806	[M-H]-	BioDeepDB	1.53594e-06	3.08436e+07	4.56051e+07	2.15729e+07	3.45812e+07	3.12527e+07	2.2162e+07	2.91521e+07	1.33185e+07	1.08788e+07	1.36822e+07	1.14395e+07	1.61858e+07
M465T648	Hesperetin 7-O-glucoside	465.135	647.683	464.132	8.98752	C22H24O11	C16422	[M+H]+	MetaDNA	0.0134576	1.21876e+07	9.03098e+06	4.19278e+06	2.23276e+07	2.12077e+07	3.81653e+07	1.40333e+07	9.13924e+06	5.94052e+06	1.75822e+07	1.83247e+07	1.56244e+07
M609T554_2	Hesperidin	609.166	554.278	610.19	26.6198	C28H34O15	C09755	[M-H]-	mzCloud	0.00172677	1.33675e+08	1.36836e+08	5.89822e+07	1.01693e+08	8.58747e+07	1.18341e+08	2.19749e+07	1.39461e+07	2.30892e+07	4.36168e+07	4.23075e+07	7.25615e+07
M285T756_2	Hexadecanedioate	285.214	755.887	286.214	23.193	C16H30O4	C19615	[M-H]-	mzCloud	3.50932e-05	3.19242e+08	2.17947e+08	3.85902e+08	4.16089e+08	7.80837e+08	3.06723e+08	9.01826e+07	2.33228e+07	4.45238e+07	5.30442e+07	5.64508e+07	7.71332e+07
M345T674	Himbacine	345.263	674.13	345.267	2.64406	C22H35NO2	C10598	[M]+	BioDeepDB	5.78124e-07	1.87749e+08	4.94861e+07	1.09109e+08	2.51937e+08	1.15149e+09	1.06345e+07	0	0	208040	66598	645427	2.63788e+06
M207T380	Homocitric acid	207.044	379.962	206.043	28.7432	C7H10O7	C01251	[M+H]+	BioDeepDB	0.401334	1.50377e+07	2.28184e+07	2.41974e+07	9.87652e+06	1.76039e+07	2.3253e+07	2.47946e+07	3.32335e+07	3.77983e+07	2.4133e+07	3.07165e+07	3.49524e+07
M303T383_1	Homoeriodictyol	303.085	382.914	302.079	0.214787	C16H14O6	C09756	[M+H]+	BioDeepDB	8.62971e-07	8.17439e+07	7.36868e+07	7.38398e+06	1.62287e+08	1.39059e+08	7.15718e+06	1.93406e+07	3.02305e+06	2.49762e+06	1.95353e+07	3.08817e+06	2.97565e+06
M183T790_1	Homovanillic acid	182.985	789.73	182.058	0.0381977	C9H10O4	C05582	[M+H]+	BioDeepDB	0.000260325	3.91309e+08	9.34634e+08	8.16684e+08	1.51593e+08	7.18566e+08	2.00338e+08	1.09737e+09	2.49748e+08	2.63607e+08	2.57842e+08	1.08569e+09	2.52524e+08
M149T655_2	Hydrocinnamic acid	149.063	654.62	150.068	15.301	C9H10O2	C05629	[M-H]-	BioDeepDB	0.000343615	7.35653e+08	3.62998e+08	1.28001e+08	1.81577e+09	4.93769e+08	2.41569e+08	9.61019e+07	9.86875e+07	7.15772e+07	1.17585e+08	8.2937e+07	9.11934e+07
M110T345	Hydroquinone	110.021	344.912	110.037	3.61866	C6H6O2	C00530	[M]+	BioDeepDB	2.5395e-05	8.89425e+06	5.57084e+08	1.36236e+08	4.56817e+08	4.70525e+08	1.46456e+08	9.13276e+08	2.00036e+08	2.00468e+08	1.92707e+08	7.32719e+08	1.90967e+08
M224T48	Hydroxykynurenine	223.989	48.0919	224.08	0.0528214	C10H12N2O4	C02794	[M]+	BioDeepDB	0.0413698	1.24022e+07	1.08696e+08	1.10017e+07	1.08024e+07	3.81633e+07	1.07824e+07	3.08811e+07	8.56646e+07	6.57812e+07	4.11644e+07	3.09431e+07	5.79038e+07
M463T526	Hyperin	463.098	525.957	464.096	20.4949	C21H20O12	C10073	[M-H]-	MoNA	0.00208002	1.28762e+08	2.12126e+08	2.28207e+08	2.23102e+08	2.63912e+08	5.08691e+07	1.25689e+08	1.27513e+08	1.18982e+08	1.89136e+08	4.52543e+08	6.54416e+07
M137T296	Hypoxanthine	137.046	295.954	136.038	1.41931	C5H4N4O	C00262	[M+H]+	BioDeepDB	4.85181e-07	3.68351e+08	2.22175e+08	1.75232e+08	5.34873e+08	4.76883e+08	1.3811e+08	1.39022e+07	1.16823e+08	7.29681e+07	1.05928e+08	8.81708e+07	1.51069e+08
M249T283	Illudin M	249.144	282.656	248.141	19.7456	C15H20O3	C09687	[M+H]+	BioDeepDB	0.0218338	8.1634e+06	6.85509e+06	1.84341e+07	1.37244e+07	1.07175e+07	1.29906e+07	2.43818e+07	2.89497e+07	1.4465e+07	2.64572e+07	4.2404e+07	2.3601e+07
M347T306_2	IMP	347.049	306.094	348.047	27.8053	C10H13N4O8P	C00130	[M-H]-	MetaDNA	0.00215323	2.85354e+06	2.15339e+06	3.50305e+06	2.95265e+06	3.79095e+06	2.69725e+06	2.48829e+06	2.78652e+06	2.50283e+06	5.97517e+06	4.21642e+06	3.19037e+06
M118T390	Indole	118.064	390.277	117.058	8.45914	C8H7N	C00463	[M+H]+	BioDeepDB	2.94884e-09	1.29883e+10	1.05383e+10	9.16959e+09	1.61539e+10	1.24612e+10	9.47309e+09	5.67595e+09	7.57328e+09	6.00847e+09	5.88506e+09	6.19698e+09	4.76569e+09
M338T463	Indole-3-acetyl-beta-1-D-glucoside	338.121	462.985	337.116	5.97774	C16H19NO7	C04197	[M+H]+	MetaDNA	0.0466014	5.94016e+07	2.32025e+07	5.66089e+07	9.51626e+07	1.37065e+08	6.28331e+07	5.36606e+06	3.8427e+06	2.35876e+06	1.08006e+07	3.19535e+06	3.9487e+06
M160T325	Indoleacetaldehyde	160.075	325.334	159.068	0.243587	C10H9NO	C00637	[M+H]+	BioDeepDB	2.2344e-10	2.64542e+08	1.96989e+08	2.06452e+08	2.16715e+08	2.22858e+08	1.71366e+08	1.01395e+08	1.10439e+08	7.99711e+07	1.91329e+08	1.07826e+08	1.14598e+08
M176T529	Indoleacetic acid	176.07	528.514	175.063	2.21643	C10H9NO2	C00954	[M+H]+	MetaDNA	5.38027e-05	3.58708e+08	4.83317e+08	4.92368e+08	6.96835e+08	9.5499e+08	5.20196e+08	8.04738e+07	9.05174e+07	5.78822e+07	6.93883e+07	5.61756e+07	5.49534e+07
M204T383	Indolelactic acid	204.071	382.535	205.074	20.0209	C11H11NO3	C02043	[M-H]-	BioDeepDB	1.25976e-06	5.03639e+07	4.75203e+07	3.36349e+07	7.37378e+07	6.61108e+07	3.49115e+07	2.88972e+07	3.41125e+07	2.51351e+07	3.60206e+07	3.00862e+07	3.5451e+07
M267T591	Inosine	267.072	590.669	268.081	3.74292	C10H12N4O5	C00294	[M-H]-	BioDeepDB	0.298817	1.04704e+08	4.54739e+07	3.68856e+07	1.28782e+07	2.22409e+07	5.4522e+07	4.96159e+06	8.03339e+06	4.54487e+06	1.04269e+07	1.04487e+07	8.58847e+06
M233T664	Isoalantolactone	233.153	664.135	232.146	3.0333	C15H20O2	C09484	[M+H]+	BioDeepDB	5.40201e-17	4.87166e+07	6.52489e+07	4.04159e+07	1.40212e+08	1.1973e+08	4.61627e+07	9.94937e+06	9.70305e+06	8.31021e+06	2.13136e+06	9.99951e+06	8.43646e+06
M134T93	Isochavicol	134.081	92.9724	134.073	1.8699	C9H10O	C20464	[M]+	BioDeepDB	9.23931e-05	3.80495e+09	3.67579e+09	4.44369e+09	3.61639e+09	4.59185e+09	3.41389e+09	1.51918e+09	1.71492e+09	1.41718e+09	1.32672e+09	1.31141e+09	1.74726e+09
M499T416	Isochlorogenic acid b	499.121	416.341	516.127	4.17114	C25H24O12	C10468	[M+H-H2O]+	mzCloud	1.17629e-19	6.89495e+07	2.80314e+07	1.29547e+07	8.63129e+07	8.6145e+07	1.33828e+07	1.71637e+06	3.94342e+06	1.42917e+06	3.39613e+06	1.39005e+06	1.18355e+07
M173T71	Isocitrate	173.012	70.749	192.027	21.7796	C6H8O7	C00311	[M-H2O-H]-	mzCloud	2.10499e-05	1.24794e+08	1.05344e+08	1.1967e+08	1.33014e+08	1.18034e+08	3.11585e+07	9.87066e+07	9.99017e+07	2.61252e+07	7.17008e+07	2.42407e+07	2.63467e+07
M341T509_2	Isocorypalmine	341.137	508.868	341.163	2.6407	C20H23NO4	C04118	[M]+	BioDeepDB	8.0932e-06	1.30242e+08	1.71433e+08	6.29405e+07	2.35865e+08	1.58991e+08	7.05881e+07	2.28508e+08	2.64e+08	1.56362e+08	3.34634e+07	1.40003e+08	1.34597e+08
M163T504_2	Isoeugenol	163.079	504.226	164.084	15.3336	C10H12O2	C10469	[M-H]-	BioDeepDB	6.26664e-09	9.87187e+08	6.5525e+08	5.63531e+08	1.17874e+09	7.73737e+08	5.79246e+08	6.55023e+08	8.9336e+08	3.94763e+08	1.08276e+09	7.42844e+08	6.38221e+08
M279T406	Isohelenol	279.122	406.478	278.115	3.60337	C15H18O5	C09485	[M+H]+	MetaDNA	0.0149187	7.17142e+07	5.62839e+07	5.08391e+07	1.16912e+08	9.54373e+07	4.94683e+07	3.2507e+07	4.0142e+07	2.58814e+07	4.67702e+07	2.93624e+07	3.23509e+07
M122T678	Isonicotinic acid	122.025	677.786	123.032	5.22374	C6H5NO2	C07446	[M-H]-	BioDeepDB	2.13804e-06	5.63444e+08	5.41354e+08	5.71988e+08	3.30852e+08	1.72292e+08	6.21285e+08	3.31728e+08	5.82122e+08	5.5513e+08	4.85151e+08	2.40964e+08	2.64952e+08
M336T508_1	Isopentenyl adenosine	336.165	508.43	335.159	3.22654	C15H21N5O4	C16427	[M+H]+	BioDeepDB	9.42826e-06	3.73731e+07	2.59788e+07	2.02453e+07	4.99763e+07	4.02876e+07	2.50054e+07	6.91554e+06	8.58783e+06	6.81851e+06	6.05024e+06	6.13638e+06	1.64211e+07
M158T289	Isopropylmaleate	158.06	289.038	158.058	0.59799	C7H10O4	C02631	[M]+	BioDeepDB	1.45377e-05	2.4565e+08	1.11003e+08	1.86178e+08	2.19231e+08	2.02322e+08	1.81798e+08	8.34236e+07	1.24031e+08	1.01854e+08	8.03773e+07	1.09511e+08	7.03514e+07
M445T587	Isoquercitrin	445.087	586.572	464.096	21.6823	C21H20O12	C05623	[M-H2O-H]-	BioDeepDB	2.24067e-07	4.92749e+07	1.03192e+08	7.33948e+07	1.5465e+08	1.78577e+08	8.16824e+07	2.36375e+07	3.61343e+07	1.77018e+07	3.85908e+07	2.71688e+07	4.02459e+07
M130T289	Isoquinoline	130.065	289.038	129.058	0.844302	C9H7N	C06323	[M+H]+	mzCloud	0.000177904	4.67728e+08	1.99739e+08	3.50133e+08	4.14349e+08	3.86062e+08	3.40648e+08	1.52084e+08	2.32787e+08	2.10714e+08	1.52979e+08	2.05334e+08	1.3325e+08
M317T645	Isorhamnetin	317.065	644.963	316.058	2.06332	C16H12O7	C10084	[M+H]+	BioDeepDB	5.10226e-09	8.09333e+07	5.46008e+07	2.49124e+07	8.01829e+07	1.38633e+08	1.04385e+08	2.15812e+07	2.72873e+07	1.19562e+07	3.71536e+07	5.93016e+07	2.69237e+07
M129T133	Itaconic acid	129.021	132.831	130.027	14.6063	C5H6O4	C00490	[M-H]-	MetaDNA	0.000361824	2.39975e+08	2.35076e+08	2.67967e+08	2.85325e+08	7.21582e+08	3.64608e+08	1.93481e+08	2.70755e+08	1.17106e+08	2.12416e+08	3.18409e+08	1.26007e+08
M165T709	Jasmone	165.127	708.602	164.12	0.216705	C11H16O	C08490	[M+H]+	mzCloud	0.0148266	1.40896e+08	1.49018e+08	1.14427e+08	2.97751e+08	3.22354e+08	1.70774e+08	3.1765e+07	2.96377e+07	2.20242e+07	1.96462e+07	2.16972e+07	3.51955e+07
M209T484	Jasmonic acid	209.122	483.709	210.126	18.7506	C12H18O3	C08491	[M-H]-	BioDeepDB	8.50886e-06	4.55091e+07	3.0442e+07	7.19581e+07	6.88728e+07	5.91875e+07	6.68186e+07	2.4418e+08	2.58708e+08	2.06055e+08	2.16723e+08	2.22169e+08	2.29347e+08
M267T784	Juvenile hormone III	267.194	784.185	266.188	4.4951	C16H26O3	C09694	[M+H]+	BioDeepDB	1.3286e-11	2.74621e+07	1.62673e+07	2.05952e+07	8.95919e+07	2.97557e+07	1.97271e+07	8.44679e+06	1.08025e+07	1.21777e+07	1.05428e+07	1.27549e+07	1.12963e+07
M299T681	Kaempferide	299.062	681.396	300.063	19.2324	C16H12O6	C10098	[M-H]-	MoNA	9.87121e-08	2.10634e+07	6.37709e+06	2.45404e+07	2.65925e+07	2.99885e+07	1.95666e+07	1.60342e+07	1.29491e+07	1.10883e+07	9.81461e+06	1.28195e+07	1.33814e+07
M577T623	Kaempferitrin	577.145	622.543	578.164	19.0751	C27H30O14	C16981	[M-H]-	mzCloud	0.00287876	1.12444e+07	9.55149e+06	7.0694e+06	2.44844e+07	2.52843e+07	4.23278e+06	3.56616e+06	8.18307e+06	7.46799e+06	4.15736e+06	5.02739e+06	7.84772e+06
M286T684	Kaempferol	286.046	683.566	286.048	5.24271	C15H10O6	C05903	[M]+	BioDeepDB	3.43039e-19	2.24663e+07	2.31338e+07	1.58918e+07	2.53122e+07	2.675e+07	1.93955e+07	6.61472e+06	6.32465e+06	5.98969e+06	1.06982e+07	9.1975e+06	9.59385e+06
M417T428	Kaempferol 3-O-beta-D-xyloside	417.091	427.966	418.09	20.841	C20H18O10	C20727	[M-H]-	MetaDNA	0.0176721	1.29142e+07	3.83841e+06	3.44888e+06	3.30239e+07	4.02881e+07	4.01182e+06	2.0568e+06	1.88874e+06	1.42511e+06	2.82233e+06	1.65078e+06	1.94882e+06
M575T557	Kaempferol 3-O-rhamnoside-7-O-glucoside	575.15	556.977	594.159	16.7879	C27H30O15	C21854	[M-H2O-H]-	MetaDNA	0.0439869	2.52503e+07	3.12586e+07	3.14731e+07	3.94446e+07	3.41838e+07	2.56429e+07	9.99748e+06	1.14551e+07	8.72408e+06	1.67855e+07	3.11793e+06	1.3196e+07
M429T578	Kaempferol-3-O-galactoside	429.091	577.979	448.101	19.7356	C21H20O11	C12626	[M-H2O-H]-	mzCloud	0.000103411	1.57416e+07	1.86637e+07	2.40586e+07	2.16027e+07	3.6923e+07	1.60286e+07	1.09765e+07	9.82563e+06	6.03427e+06	1.06033e+07	7.63027e+06	7.56886e+06
M162T178	Kanosamine	162.076	178.279	179.079	23.8133	C6H13NO5	C12212	[M+H-H2O]+	mzCloud	0.171607	7.86192e+08	5.68358e+08	6.73376e+08	1.15712e+09	8.73903e+08	5.20036e+08	1.85163e+08	1.81528e+08	1.58367e+08	2.34079e+08	1.80521e+08	1.77694e+08
M113T376	Ketoleucine	113.06	375.928	130.063	0.835979	C6H10O3	C00233	[M+H-H2O]+	BioDeepDB	6.91233e-06	1.96658e+09	1.45444e+09	1.62843e+09	1.82063e+09	2.01117e+09	1.51397e+09	1.01925e+09	9.64059e+08	6.27815e+08	6.74192e+08	8.17037e+08	9.27707e+08
M256T745	Ketorolac	256.096	745.24	255.089	2.80738	C15H13NO3	C07062	[M+H]+	mzCloud	0.139952	1.45374e+07	1.28153e+07	1.85308e+07	1.31509e+07	1.29602e+07	2.06048e+07	9.58093e+06	1.22026e+07	9.39153e+06	1.36607e+07	9.0652e+06	9.37306e+06
M216T299	Kinetin	216.086	298.894	215.081	5.85855	C10H9N5O	C08272	[M+H]+	BioDeepDB	0.242165	7.25219e+07	5.97425e+07	2.47539e+07	5.99655e+07	4.51556e+07	2.56426e+07	6.29166e+07	3.41562e+07	3.4864e+07	5.19891e+07	3.33879e+07	3.96018e+07
M325T583_2	Kojibiose	325.12	583.056	342.116	19.0315	C12H22O11	C19632	[M+H-H2O]+	BioDeepDB	0.079832	1.89511e+07	1.12044e+07	2.00899e+07	3.45227e+07	3.53962e+07	1.6571e+07	6.54091e+06	5.37153e+06	6.89843e+06	5.77592e+06	3.59408e+06	8.33352e+06
M188T352_3	Kynurenic acid	188.039	351.522	189.043	17.0506	C10H7NO3	C01717	[M-H]-	BioDeepDB	0.0003357	2.46296e+10	1.66817e+10	1.89047e+10	2.97795e+10	2.76523e+10	1.6722e+10	1.35862e+10	1.87086e+10	1.16535e+10	1.25604e+10	1.4192e+10	9.04147e+09
M190T349	L-2-Amino-6-oxoheptanedioate	190.071	348.611	189.064	1.65203	C7H11NO5	C03871	[M+H]+	BioDeepDB	6.02094e-05	9.56603e+07	7.03671e+07	4.02977e+07	1.01892e+08	7.96443e+07	4.68532e+07	1.66505e+07	5.97043e+06	2.09414e+07	1.63436e+07	1.73254e+07	1.33182e+07
M118T701	L-2,4-diaminobutyric acid	118.064	700.769	118.074	8.86549	C4H10N2O2	C03283	[M]+	BioDeepDB	0.000512495	2.76767e+09	5.88479e+08	9.50015e+08	7.17283e+08	7.10581e+08	8.61818e+08	2.75159e+08	3.5332e+08	2.49971e+08	5.43349e+08	3.42967e+08	5.0188e+08
M113T85_2	L-3-Cyanoalanine	113.038	85.2624	114.043	17.3653	C4H6N2O2	C02512	[M-H]-	BioDeepDB	9.61009e-07	1.59702e+09	1.70762e+09	1.71919e+09	1.58791e+09	1.0278e+09	1.04247e+09	2.38811e+09	2.22305e+09	1.70734e+09	2.31091e+09	2.2589e+09	2.2946e+09
M167T46	L-4-Hydroxyphenylglycine	167.013	45.6781	167.058	0.335798	C8H9NO3	C12323	[M]+	BioDeepDB	8.12797e-05	2.75781e+09	2.20391e+09	1.21753e+09	2.07763e+09	2.1925e+09	2.30611e+09	1.26491e+09	1.51145e+09	4.80553e+08	2.36976e+09	2.58108e+09	2.47222e+09
M173T88_2	L-Arginine	173.107	87.9347	174.112	15.5419	C6H14N4O2	C00062	[M-H]-	BioDeepDB	5.71605e-10	1.24222e+09	8.82209e+08	8.13674e+08	7.65807e+08	9.45386e+08	7.84118e+08	1.26264e+09	1.82184e+09	7.3877e+08	1.0065e+09	9.29345e+08	1.50737e+09
M227T303	L-Arogenate	227.067	303.467	227.079	3.44737	C10H13NO5	C00826	[M]+	BioDeepDB	0.224077	7.92155e+07	3.22451e+07	6.17196e+07	4.7713e+07	5.10028e+07	6.81148e+07	5.426e+06	4.45234e+06	7.19638e+06	2.32926e+07	1.31821e+07	4.90075e+06
M131T85_2	L-Asparagine	131.048	85.1021	132.054	15.4693	C4H8N2O3	C00152	[M-H]-	BioDeepDB	7.61543e-14	1.69042e+10	1.74118e+10	1.77118e+10	1.52527e+10	1.06026e+10	1.08383e+10	2.54908e+10	2.37131e+10	1.76897e+10	2.4442e+10	2.31014e+10	2.3935e+10
M134T86	L-Aspartic acid	134.045	86.0308	133.037	1.22342	C4H7NO4	C00049	[M+H]+	BioDeepDB	9.87363e-19	2.54397e+08	3.31909e+08	1.37656e+08	4.11901e+07	4.52776e+07	6.57801e+08	5.02269e+09	5.33849e+09	5.55095e+09	6.57191e+09	7.46538e+09	4.7877e+09
M164T203	L-beta-Phenylalanine	164.074	202.631	165.079	13.4228	C9H11NO2	C20487	[M-H]-	MetaDNA	0.0125769	1.19452e+08	1.6874e+08	1.34726e+07	1.36053e+08	1.28978e+07	8.52284e+07	1.15346e+09	1.02795e+09	6.97205e+08	1.07523e+09	9.71485e+08	1.03749e+09
M162T385	L-Carnitine	162.055	384.817	161.105	17.3969	C7H15NO3	C00318	[M+H]+	BioDeepDB	0.00108758	2.59428e+08	1.30837e+08	7.56635e+07	3.16748e+08	1.96902e+08	1.3163e+08	1.30499e+07	7.425e+07	1.46014e+07	7.86954e+07	1.89357e+07	1.33656e+07
M241T125	L-Cystine	241.028	124.992	240.024	11.7151	C6H12N2O4S2	C00491	[M+H]+	BioDeepDB	1.6267e-06	2.94544e+07	3.30687e+07	4.7009e+07	3.49198e+07	3.89832e+07	5.79964e+07	2.61482e+07	3.1347e+07	3.00747e+07	5.66295e+07	3.25346e+07	3.71693e+07
M198T228	L-Dopa	198.074	228.341	197.069	12.7259	C9H11NO4	C00355	[M+H]+	MoNA	0.0036266	2.56887e+08	8.29738e+07	1.08083e+08	4.3595e+08	3.63523e+08	1.47266e+08	1.39019e+07	1.57962e+07	1.29605e+07	1.48043e+07	1.27061e+07	1.41791e+07
M101T618	L-Erythrulose	101.025	618.126	120.042	6.25931	C4H8O4	C02045	[M-H2O-H]-	BioDeepDB	0.00395921	2.2918e+09	2.26708e+09	6.54315e+08	5.48203e+09	4.24456e+09	2.37145e+09	2.20442e+09	2.24878e+09	2.09217e+09	5.14696e+08	1.6647e+09	1.47751e+09
M237T339_2	L-Formylkynurenine	237.086	339.031	236.08	5.86416	C11H12N2O4	C02700	[M+H]+	MetaDNA	0.00238375	3.93909e+10	2.58372e+10	2.93145e+10	3.23581e+10	2.94432e+10	2.61757e+10	5.08055e+09	4.95717e+09	1.12184e+10	1.7753e+09	1.05465e+10	7.78592e+09
M177T542	L-Galactono-1,5-lactone	177.042	541.941	178.048	6.51026	C6H10O6	C21955	[M-H]-	MetaDNA	0.0290979	8.52094e+07	3.56688e+08	4.7884e+08	9.34782e+07	9.62705e+07	4.20631e+08	3.22283e+08	6.27037e+08	3.59845e+08	2.67632e+08	2.22501e+08	2.80416e+08
M146T81	L-Glutamic acid	146.047	80.9374	147.053	9.52929	C5H9NO4	C00025	[M-H]-	BioDeepDB	3.14018e-18	4.00845e+09	2.35771e+09	3.4661e+09	3.40567e+09	3.51007e+09	3.48388e+09	3.66133e+09	3.3823e+09	3.64346e+09	2.27298e+09	3.34951e+09	3.03497e+09
M127T87	L-Glutamine	127.053	86.962	146.069	19.116	C5H10N2O3	C00064	[M-H2O-H]-	BioDeepDB	4.37959e-09	5.11915e+08	4.70829e+08	4.70917e+08	4.82061e+08	5.0782e+08	4.06683e+08	3.41991e+08	2.17011e+08	3.98018e+08	1.07855e+08	2.51865e+08	5.75209e+08
M179T316	L-Gulose	179.056	315.605	180.063	0.211006	C6H12O6	C15923	[M-H]-	BioDeepDB	9.41756e-13	2.41972e+08	2.1716e+08	1.91683e+08	9.19273e+08	2.32021e+08	7.66768e+08	1.91132e+08	4.17906e+08	1.60005e+08	2.99931e+08	1.22095e+08	2.84374e+08
M154T93_3	L-Histidine	154.064	93.2447	155.07	13.8533	C6H9N3O2	C00135	[M-H]-	BioDeepDB	9.47011e-05	4.32203e+09	4.46412e+09	2.5581e+09	4.3024e+09	2.80893e+09	3.00097e+09	2.92094e+09	4.24853e+09	3.10817e+09	3.49902e+09	4.192e+09	4.37526e+09
M183T698	L-Iditol	183.085	697.571	182.079	7.39773	C6H14O6	C01507	[M+H]+	BioDeepDB	9.63444e-13	4.21501e+08	4.4393e+08	3.3449e+08	2.82567e+08	4.08041e+08	6.28562e+08	3.64168e+08	1.20478e+08	1.79777e+08	3.59139e+08	2.9042e+08	4.27035e+08
M130T210	L-Isoleucine	130.088	209.919	131.095	6.32431	C6H13NO2	C00407	[M-H]-	BioDeepDB	9.55525e-05	4.10638e+08	3.85774e+08	7.67908e+07	2.03266e+09	7.77412e+08	7.64979e+07	2.39741e+08	1.0292e+08	1.76594e+08	7.87356e+07	3.5166e+08	2.27993e+08
M207T314	L-Kynurenine	207.081	314.013	208.085	18.7643	C10H12N2O3	C00328	[M-H]-	MoNA	0.000210794	1.25755e+08	1.01239e+08	9.41694e+07	1.26032e+08	9.48175e+07	8.90595e+07	2.49066e+07	2.23209e+07	4.03377e+07	1.38067e+07	4.28877e+07	2.87573e+07
M130T643	L-Leucine	130.088	643.309	131.095	6.50521	C6H13NO2	C00123	[M-H]-	BioDeepDB	2.30658e-05	3.56217e+08	3.58569e+08	9.62217e+07	2.89486e+08	5.75331e+08	1.80541e+08	1.10989e+08	9.98134e+07	4.43103e+08	3.52156e+08	8.01485e+07	7.20767e+08
M147T77	L-Lysine	147.112	76.5387	146.106	1.99303	C6H14N2O2	C00047	[M+H]+	BioDeepDB	6.7485e-25	1.31401e+09	1.05387e+09	1.245e+09	1.05608e+09	8.8828e+08	1.38824e+09	1.64807e+09	9.14613e+08	5.60007e+08	7.35707e+08	1.12565e+09	7.86425e+08
M133T171	L-Malic acid	133.015	170.606	134.022	4.14685	C4H6O5	C00149	[M-H]-	BioDeepDB	1.25392e-12	4.55158e+08	9.38282e+08	3.99723e+08	4.74255e+08	4.75742e+08	9.82263e+08	3.79869e+08	2.64914e+08	3.99105e+08	6.18505e+08	2.62288e+08	4.81992e+07
M150T147	L-Methionine	150.058	147.16	149.051	0.280727	C5H11NO2S	C00073	[M+H]+	BioDeepDB	1.93789e-05	4.52195e+08	5.04873e+08	1.83966e+08	3.88842e+08	3.32126e+08	4.82283e+08	3.15092e+09	1.89746e+09	1.16798e+09	1.74975e+09	1.61468e+09	2.09624e+09
M166T89	L-Methionine S-oxide	166.053	89.2914	165.046	0.476253	C5H11NO3S	C02989	[M+H]+	mzCloud	5.09867e-07	6.93588e+08	7.16122e+08	7.41675e+08	8.89345e+08	8.2979e+08	7.86663e+08	1.09021e+09	1.00364e+09	4.80313e+08	1.59284e+09	9.13929e+08	1.76805e+09
M164T315_3	L-Phenylalanine	164.074	315.077	165.079	14.1254	C9H11NO2	C00079	[M-H]-	BioDeepDB	6.79284e-11	3.6014e+09	4.08112e+09	3.55758e+09	4.46894e+09	4.22888e+09	3.08869e+09	1.78107e+09	9.60861e+08	1.09509e+09	8.21779e+08	1.08201e+09	1.17712e+09
M116T188	L-Proline	116.07	188.232	115.063	3.18605	C5H9NO2	C00148	[M+H]+	BioDeepDB	7.91319e-19	2.29723e+08	3.35804e+07	2.94014e+07	3.10402e+08	4.37725e+07	3.30487e+07	1.63764e+08	1.96251e+08	2.96536e+08	1.71724e+08	1.07032e+08	2.17446e+08
M133T143	L-Ribulose	133.05	143.115	150.053	0.178384	C5H10O5	C00310	[M+H-H2O]+	BioDeepDB	0.0407842	8.26843e+08	4.77936e+08	4.71609e+08	6.53107e+08	6.17069e+08	6.10348e+08	3.56218e+08	3.91422e+08	3.73032e+08	4.23409e+08	4.01613e+08	4.87602e+08
M104T85_2	L-Serine	104.037	84.6441	105.043	16.7044	C3H7NO3	C00065	[M-H]-	BioDeepDB	4.05102e-13	1.42749e+09	1.3473e+09	1.15413e+09	1.79424e+09	1.33977e+09	1.52716e+09	1.74202e+09	1.67892e+09	1.37764e+09	1.42734e+09	1.91817e+09	1.60459e+09
M118T87	L-Threonine	118.053	87.4699	119.058	20.7297	C4H9NO3	C00188	[M-H]-	BioDeepDB	4.38001e-11	3.41699e+09	3.18005e+09	2.87521e+09	3.68306e+09	3.78949e+09	2.73886e+09	1.92284e+09	1.89944e+09	1.59346e+09	1.73577e+09	2.21047e+09	2.0624e+09
M205T390_2	L-Tryptophan	205.097	389.948	204.09	2.554	C11H12N2O2	C00078	[M+H]+	BioDeepDB	3.32164e-05	8.66012e+10	6.24864e+10	5.78136e+10	9.63567e+10	7.77314e+10	5.89932e+10	4.38914e+10	5.97777e+10	4.30328e+10	3.52888e+10	4.5787e+10	3.01115e+10
M116T99	L-Valine	116.073	99.4266	117.079	13.4061	C5H11NO2	C00183	[M-H]-	BioDeepDB	6.62722e-13	2.33698e+09	2.09873e+09	1.72747e+09	3.33615e+09	2.86161e+09	1.6479e+09	1.81302e+09	1.63327e+09	1.192e+09	7.60216e+08	1.25556e+09	1.16972e+09
M361T515_2	Lariciresinol	361.162	515.205	360.157	8.28002	C20H24O6	C10646	[M+H]+	BioDeepDB	3.03615e-05	2.2408e+07	2.05432e+07	1.60456e+07	3.51033e+07	2.65259e+07	1.77578e+07	3.42729e+07	6.8984e+07	2.61553e+07	1.16139e+08	5.09874e+07	6.04842e+07
M439T742	Leukotriene E4	439.229	741.51	439.239	23.11	C23H37NO5S	C05952	[M]+	BioDeepDB	0.00853245	3.18186e+07	2.94382e+07	1.62675e+07	6.92737e+07	1.3455e+07	1.8466e+07	284734	97606.8	48363	260610	147724	0
M551T824_1	Leukotriene F4	551.276	824.097	568.282	2.31675	C28H44N2O8S	C06462	[M+H-H2O]+	BioDeepDB	0.000239429	8.59306e+07	1.05501e+08	3.64031e+07	8.64458e+07	3.42235e+07	4.13602e+07	2.35734e+07	1.78324e+07	2.59932e+07	2.04581e+07	1.6381e+07	1.77627e+07
M471T809	Limonin	471.213	809.164	470.194	25.4734	C26H30O8	C03514	[M+H]+	BioDeepDB	0.00504365	7.69442e+07	6.78287e+07	6.9379e+07	5.43018e+07	4.59161e+07	1.03336e+08	3.5398e+07	3.69011e+07	4.10316e+07	2.15162e+07	2.0347e+07	2.91777e+07
M259T187	Linatine	259.128	186.69	259.117	3.70746	C10H17N3O5	C05939	[M]+	BioDeepDB	0.00287374	6.72656e+07	4.69796e+07	5.11776e+07	8.44721e+07	7.2129e+07	4.54895e+07	1.90156e+07	1.71843e+07	1.09695e+07	1.63528e+07	1.15173e+07	1.42644e+07
M281T762	Linoleic acid	281.247	762.154	280.24	2.437	C18H32O2	C01595	[M+H]+	BioDeepDB	2.97407e-16	4.5613e+07	3.85394e+07	3.52581e+07	3.49249e+07	6.30328e+07	3.49748e+07	8.66203e+06	552907	1.0902e+07	1.11397e+06	8.29697e+06	9.57664e+06
M353T787	Lipoxin B4	353.227	787.288	352.225	15.8751	C20H32O5	C06315	[M+H]+	BioDeepDB	0.00631578	1.24151e+08	1.35429e+08	1.21954e+08	8.86627e+07	1.83794e+08	1.01136e+08	2.86455e+07	1.25832e+07	1.96678e+07	1.08223e+07	1.87443e+07	1.65211e+07
M357T410	Loganate	357.127	409.776	376.137	22.7143	C16H24O10	C01512	[M-H2O-H]-	MetaDNA	0.0527169	5.98417e+08	4.25046e+08	3.61657e+08	1.01265e+09	8.03095e+08	3.53055e+08	1.72003e+08	1.78419e+08	1.0429e+08	2.71645e+08	1.57408e+08	1.48679e+08
M387T835	Lovastatin	387.251	835.033	404.256	4.73407	C24H36O5	C07074	[M+H-H2O]+	BioDeepDB	8.28851e-07	3.73908e+07	3.13002e+07	2.32906e+07	5.3283e+07	4.69653e+07	1.54938e+07	1.89163e+06	481247	121874	239915	215190	512426
M425T839	Lupenone	425.376	839.263	424.37	2.09728	C30H48O	C16990	[M+H]+	BioDeepDB	6.9397e-05	1.91681e+07	3.27133e+07	2.75896e+07	2.6632e+07	1.32121e+07	3.05231e+07	5.87015e+07	4.27976e+07	3.44968e+07	1.55992e+07	5.22804e+06	1.46655e+07
M423T572	Lusitanicoside	423.168	572.324	442.184	7.05806	C21H30O10	C10474	[M-H2O-H]-	mzCloud	0.163381	2.71484e+07	2.38529e+07	1.29166e+07	3.63226e+07	1.94768e+07	1.57061e+07	2.05407e+07	2.01791e+07	1.62965e+07	2.15683e+07	1.68034e+07	2.76571e+07
M286T608	Luteolin	286.046	607.543	286.048	5.12261	C15H10O6	C01514	[M]+	BioDeepDB	1.46242e-12	4.99631e+07	5.04133e+07	3.40407e+07	5.79409e+07	6.49673e+07	3.52774e+07	2.56709e+07	2.13403e+07	1.34479e+07	7.24987e+06	1.90585e+07	2.85233e+07
M288T566	Lycorine	288.122	565.989	287.116	3.96011	C16H17NO4	C08532	[M+H]+	BioDeepDB	4.74513e-12	1.56838e+07	6.40244e+06	2.32037e+08	6.25219e+06	5.6799e+06	3.54729e+06	1.31162e+07	7.97207e+06	1.09468e+07	3.96403e+06	3.69553e+06	4.82489e+06
M409T797	LysoPA(16:0/0:0)	409.245	796.903	410.243	21.026	C19H39O7P	C04036	[M-H]-	BioDeepDB	2.56416e-09	2.20222e+08	2.02587e+08	1.59244e+08	3.06714e+08	2.32706e+08	1.30834e+08	3.00976e+07	7.85376e+07	9.67593e+07	2.69446e+08	3.93297e+07	2.58124e+08
M147T457	m-Coumaric acid	147.043	456.702	164.047	19.5448	C9H8O3	C12621	[M+H-H2O]+	BioDeepDB	4.20956e-07	1.18928e+10	9.21e+09	1.27243e+10	1.39447e+10	1.1903e+10	9.72575e+09	9.77858e+09	8.77238e+09	9.09121e+09	5.73317e+09	5.31816e+09	8.37722e+09
M342T333	Magnoflorine	342.164	332.717	342.171	18.745	C20H24NO4	C09581	[M]+	BioDeepDB	0.162848	8.39587e+06	4.29378e+06	4.14739e+06	8.9376e+06	6.96155e+06	4.29911e+06	2.00609e+06	2.35177e+06	342690	7.18701e+06	1.21604e+06	4.58414e+06
M127T372	Maltol	127.04	371.621	126.032	3.56521	C6H6O3	C11918	[M+H]+	BioDeepDB	2.13158e-21	1.37619e+09	5.34077e+08	5.78709e+08	1.55644e+09	5.94854e+08	5.93605e+08	1.76571e+09	2.80208e+09	1.47311e+09	5.95036e+09	3.75568e+09	2.64934e+09
M181T210	Mannitol	181.071	210.458	182.079	2.19102	C6H14O6	C00392	[M-H]-	mzCloud	1.04451e-13	1.37941e+09	1.63768e+08	2.78122e+09	2.31338e+09	3.04315e+09	8.67639e+08	7.19346e+08	7.51285e+08	9.58285e+08	6.63064e+08	7.19457e+08	3.71284e+08
M262T83	Mannitol 1-phosphate	262.067	83.3107	262.045	2.60749	C6H15O9P	C00644	[M-H2O+NH4]+	BioDeepDB	7.99018e-06	1.14174e+08	1.03663e+08	3.96646e+07	1.63152e+08	1.39703e+08	5.04046e+07	2.68947e+06	1.92324e+06	1.16126e+07	2.79234e+06	1.88518e+06	2.11708e+06
M379T461_2	Mefloquine	379.135	461.003	378.117	27.7774	C17H16F6N2O	C07633	[M+H]+	BioDeepDB	7.76202e-05	9.7445e+06	5.79648e+06	3.60249e+06	1.19119e+07	9.63766e+06	6.28574e+06	2.50349e+06	4.64856e+06	2.86806e+06	8.36522e+06	4.26889e+06	5.0198e+06
M233T426	Melatonin	233.128	425.833	232.121	3.31616	C13H16N2O2	C01598	[M+H]+	BioDeepDB	7.73796e-07	4.74536e+07	3.58295e+07	2.32533e+07	4.87895e+07	3.97176e+07	2.27183e+07	1.88598e+07	2.64377e+07	1.2351e+07	1.84063e+07	1.98542e+07	1.16571e+07
M325T143	Melibiitol	325.121	143.313	344.132	23.4112	C12H24O11	C05399	[M-H2O-H]-	MetaDNA	0.00266178	8.99942e+06	5.18236e+06	4.86488e+06	5.36482e+07	8.11817e+06	1.73609e+07	1.26173e+07	2.57287e+07	7.33065e+06	6.63075e+06	5.3196e+06	1.71174e+07
M305T140_2	Melphalan	305.084	139.781	304.075	0.0717083	C13H18Cl2N2O2	C07122	[M+H]+	BioDeepDB	0.000147791	8.60243e+07	7.41805e+07	8.71456e+07	9.83097e+07	1.04649e+08	5.83364e+07	5.1403e+07	7.39717e+07	5.10029e+07	8.69953e+07	5.01476e+07	6.57534e+07
M387T504	Mesoridazine	387.162	504.359	386.149	16.1684	C21H26N2OS2	C07143	[M+H]+	mzCloud	0.000146111	2.73332e+07	2.05528e+07	2.26753e+07	3.15843e+07	3.0926e+07	1.83639e+07	8.87032e+06	1.25512e+07	6.92432e+06	1.35684e+07	9.35567e+06	7.17859e+06
M311T784	Mestranol	311.199	784.385	310.193	4.19898	C21H26O2	C07618	[M+H]+	MetaDNA	7.60228e-05	1.84808e+07	1.22175e+07	6.3769e+06	9.7972e+06	6.91999e+06	9.68613e+06	4.31146e+06	4.03133e+06	2.38712e+06	2.89417e+06	2.31907e+06	3.28623e+06
M221T753	Metaxalone	221.106	752.731	221.105	4.26324	C12H15NO3	C07934	[M]+	BioDeepDB	0.0182644	5.82686e+08	9.25894e+07	9.23411e+07	5.21882e+08	3.50616e+08	8.10589e+07	2.55488e+07	7.00504e+07	1.02868e+08	6.67488e+07	9.24819e+07	7.24504e+07
M251T541	Methaqualone	251.117	540.509	250.111	3.39307	C16H14N2O	C07560	[M+H]+	BioDeepDB	2.94216e-07	2.63361e+07	1.26484e+07	1.34403e+07	2.73033e+07	2.51217e+07	1.21233e+07	8.72676e+06	1.20097e+07	6.72028e+06	6.91662e+06	5.56647e+06	5.68483e+06
M329T767_1	Methotrimeprazine	329.171	767.383	328.161	8.47949	C19H24N2OS	C07192	[M+H]+	mzCloud	0.0591844	1.00243e+08	9.65797e+07	6.3577e+07	1.80906e+08	1.65528e+08	1.091e+08	4.22474e+07	4.03626e+07	2.15122e+07	6.23365e+07	3.27376e+07	5.48002e+07
M193T142	Methyl beta-D-galactoside	193.077	142.316	194.079	25.4492	C7H14O6	C03619	[M-H]-	BioDeepDB	0.000666906	7.16356e+07	4.86723e+07	6.03669e+07	8.06614e+07	8.50077e+07	5.3886e+07	3.93062e+07	4.16014e+07	2.7645e+07	3.49687e+07	2.99565e+07	3.83338e+07
M163T434	Methyl cinnamate	163.075	434.288	162.068	1.13701	C10H10O2	C06358	[M+H]+	BioDeepDB	1.89429e-15	6.13624e+08	3.76329e+08	3.13267e+08	8.67228e+08	6.00445e+08	3.45775e+08	2.48857e+08	2.33984e+08	1.0775e+08	2.78416e+08	2.04114e+08	1.32004e+08
M207T795	Methyl jasmonate	207.138	794.827	224.141	18.6131	C13H20O3	C11512	[M+H-H2O]+	BioDeepDB	0.0797635	1.77828e+08	1.26633e+08	2.17044e+08	1.38753e+08	2.50878e+08	1.35884e+08	1.26689e+07	8.49176e+07	5.00053e+07	5.84412e+07	8.51753e+07	4.33045e+07
M321T317	Methyl-2-alpha-L-fucopyranosyl-beta-D-galactoside	321.125	317.368	340.137	20.6092	C13H24O10	C04698	[M-H2O-H]-	MetaDNA	0.0389496	1.55856e+07	1.18314e+07	1.06197e+07	2.5054e+07	1.74617e+07	1.18847e+07	5.47669e+06	4.56621e+06	2.25738e+06	9.51346e+06	4.73677e+06	8.74333e+06
M179T541	Methylisoeugenol	179.106	540.679	178.099	0.549794	C11H14O2	C10478	[M+H]+	BioDeepDB	0.0671894	1.5158e+08	2.72814e+08	1.72742e+08	1.63634e+08	1.45698e+08	2.645e+08	2.74977e+08	1.89998e+08	1.28807e+08	1.15492e+08	1.32056e+08	8.32717e+07
M117T724_1	Methylmalonic acid	116.93	724.286	118.027	19.8987	C4H6O4	C02170	[M-H]-	BioDeepDB	2.99416e-10	3.14834e+09	1.30157e+09	2.95996e+09	1.61059e+09	1.85642e+09	1.37143e+09	1.35933e+09	1.68645e+09	1.2983e+09	1.46936e+09	1.64374e+09	1.76046e+09
M129T164	Methyloxaloacetate	129.017	164.005	146.022	24.68	C5H6O5	C06030	[M+H-H2O]+	BioDeepDB	0.00626565	2.07851e+08	1.57707e+08	2.21812e+08	1.5595e+08	1.28386e+08	2.19843e+08	4.47338e+08	4.38638e+08	1.74878e+08	5.02364e+08	4.04453e+08	4.40112e+08
M299T432	Metoclopramide	299.139	431.98	299.14	4.36019	C14H22ClN3O2	C07868	[M]+	BioDeepDB	0.157521	8.53148e+06	2.07747e+07	3.06163e+06	7.69771e+06	6.06063e+06	1.4895e+07	5.83362e+06	8.28111e+06	3.22723e+06	5.70572e+06	5.36736e+06	7.5332e+06
M229T324	Mevalonic acid-5P	229.031	324.344	228.04	2.80622	C6H13O7P	C01107	[M+H]+	BioDeepDB	0.0460693	4.77295e+07	2.86899e+07	3.56704e+07	4.69108e+07	5.33494e+07	3.49374e+07	6.02743e+07	4.61357e+07	1.85255e+07	5.64571e+07	3.43316e+07	3.80061e+07
M430T402_2	Mifepristone	430.265	402.481	429.267	21.2672	C29H35NO2	C07652	[M+H]+	BioDeepDB	2.68433e-05	9.97796e+06	6.83071e+06	6.95389e+06	8.39788e+06	8.67561e+06	1.02376e+07	4.74713e+06	4.2127e+06	3.22219e+06	3.62968e+06	1.02602e+06	683894
M351T797	Misoprostol	351.252	797.115	368.256	1.54856	C21H36O5	C07227	[M+H-H2O]+	BioDeepDB	2.38512e-05	3.2972e+08	2.56022e+08	1.89637e+08	1.13748e+09	5.88171e+08	2.48563e+08	1.99667e+08	1.46391e+08	1.49999e+08	1.49055e+08	1.28853e+08	1.38612e+08
M335T314	Mitomycin	335.13	313.5	334.128	2.50228	C15H18N4O5	C06681	[M+H]+	BioDeepDB	5.83089e-07	4.47017e+07	2.06202e+07	2.02592e+07	4.42439e+07	3.19348e+07	1.99591e+07	2.98694e+07	1.43254e+08	6.17129e+07	3.21739e+08	2.86458e+07	2.26527e+08
M289T323	Myclobutanil	289.125	323.128	288.114	0.0347034	C15H17ClN4	C18477	[M+H]+	BioDeepDB	0.00183275	5.34217e+07	3.30661e+07	2.78161e+07	8.45163e+07	5.41097e+07	3.37853e+07	2.06291e+07	3.13162e+07	1.50268e+07	6.83527e+07	3.14396e+07	3.46571e+07
M321T401	Mycophenolic acid	321.131	400.502	320.126	6.24083	C17H20O6	C20380	[M+H]+	MoNA	0.287013	5.37531e+06	5.43759e+06	6.83814e+06	8.05358e+06	9.79532e+06	6.1903e+06	5.04678e+06	6.15368e+06	5.43432e+06	7.04587e+06	5.702e+06	5.39373e+06
M161T175	myo-Inositol	161.046	174.994	180.063	3.10554	C6H12O6	C00137	[M-H2O-H]-	BioDeepDB	6.07083e-08	5.03553e+08	2.40213e+08	8.13341e+08	2.5279e+08	9.01144e+08	4.30719e+08	9.10995e+08	3.62978e+08	1.79631e+08	5.55183e+08	4.22404e+08	2.2505e+08
M319T509	Myricetin	319.044	509.341	318.038	1.74498	C15H10O8	C10107	[M+H]+	BioDeepDB	4.45956e-06	8.85053e+06	1.86478e+07	1.79772e+07	1.5061e+07	1.59951e+07	2.19646e+07	1.30957e+07	1.2686e+07	1.32938e+07	1.91446e+07	1.29875e+07	9.1499e+06
M402T813	Myriocin	402.283	812.774	401.278	4.35176	C21H39NO6	C19914	[M+H]+	BioDeepDB	0.0244055	9.25769e+06	1.61781e+06	6.07957e+06	1.18133e+07	6.46093e+06	1.45105e+06	538031	289853	187664	138784	84342.1	268763
M229T738_1	Myristic acid	229.179	737.686	228.209	1.32103	C14H28O2	C06424	[M+H]+	BioDeepDB	0.0011252	8.1745e+07	8.41026e+07	8.46978e+07	8.13723e+07	7.61104e+07	8.55135e+07	9.06039e+07	9.44348e+07	9.17879e+07	9.23806e+07	9.31774e+07	8.8544e+07
M222T86	N-Acetyl-D-glucosamine	222.097	86.1999	221.09	0.0210299	C8H15NO6	C00140	[M+H]+	BioDeepDB	0.00331464	6.86117e+08	7.17492e+08	5.07775e+08	1.20928e+09	1.20864e+09	5.838e+08	5.74921e+08	6.58438e+08	4.09003e+08	7.08425e+08	3.93558e+08	4.9561e+08
M300T80	N-Acetyl-D-Glucosamine 6-Phosphate	300.055	79.652	301.056	21.0628	C8H16NO9P	C00357	[M-H]-	MetaDNA	0.00281483	1.1181e+08	1.61856e+08	1.38438e+08	1.46817e+08	1.21631e+08	1.13401e+08	9.40063e+07	1.0206e+08	8.69833e+07	9.52528e+07	8.86211e+07	8.64264e+07
M231T149	N-Acetyl-L-2-amino-6-oxopimelate	231.097	149.249	231.074	0.398202	C9H13NO6	C05539	[M]+	BioDeepDB	4.24579e-05	1.12064e+08	6.12372e+07	7.74115e+07	9.53072e+07	1.03716e+08	7.39005e+07	9.32539e+07	7.07064e+07	4.14681e+07	7.81291e+07	7.51982e+07	7.7236e+07
M206T229_2	N-Acetyl-L-phenylalanine	206.086	228.885	207.089	17.7135	C11H13NO3	C03519	[M-H]-	BioDeepDB	0.000236821	1.78997e+09	1.18535e+09	1.22727e+09	5.01957e+06	4.98611e+06	1.34592e+09	2.29263e+07	2.40286e+07	3.73055e+06	1.33294e+07	7.10434e+06	4.08969e+07
M579T560	N-Acetyl-O-demethylpuromycin-5-phosphate	579.164	559.585	579.184	10.6416	C23H30N7O9P	C07030	[M]+	BioDeepDB	0.0205581	2.19905e+07	2.75008e+07	2.07508e+07	3.02791e+07	4.24861e+07	3.07384e+07	1.14721e+07	1.29595e+07	8.57946e+06	1.47715e+07	1.18587e+07	1.69097e+07
M285T376_2	N-Acetylaspartylglutamate	285.079	375.846	304.091	24.1887	C11H16N2O8	C12270	[M-H2O-H]-	mzCloud	0.0383258	1.23614e+07	1.18079e+07	1.53098e+07	1.1675e+07	1.49943e+07	1.61223e+07	7.81214e+06	7.7207e+06	6.93188e+06	7.31042e+06	6.5802e+06	6.50896e+06
M365T779	N-Acetylbialaphos	365.138	778.89	365.135	7.77662	C13H24N3O7P	C17951	[M]+	BioDeepDB	5.48037e-10	8.78393e+07	1.07916e+08	1.19902e+08	1.11351e+08	1.35249e+08	1.25692e+08	2.47309e+07	3.62674e+07	1.73027e+07	2.41847e+07	2.56539e+07	2.78517e+07
M210T134	N-Acetyldemethylphosphinothricin	210.061	134.25	209.045	2.30663	C6H12NO5P	C17949	[M+H]+	BioDeepDB	0.0476707	7.87069e+08	2.92e+08	4.40897e+08	4.63872e+08	4.53831e+08	5.49548e+08	1.78237e+08	8.6081e+07	6.81987e+07	4.98976e+08	5.53319e+07	2.14074e+08
M190T195	N-Acetylglutamic acid	190.071	195.371	189.064	2.0532	C7H11NO5	C00624	[M+H]+	BioDeepDB	2.13008e-06	2.23341e+08	2.17953e+08	2.60855e+08	3.36741e+08	3.21207e+08	2.39854e+08	1.03592e+08	7.93321e+07	9.31382e+07	7.70297e+07	8.01004e+07	8.92668e+07
M384T95	N-Acetyllactosamine	384.148	95.1473	383.143	4.43294	C14H25NO11	C00611	[M+H]+	MetaDNA	0.000354055	9.45434e+07	8.28875e+07	6.98165e+07	5.42767e+07	1.20869e+08	7.84299e+07	6.58822e+07	7.10349e+07	4.01065e+07	6.46101e+07	4.57359e+07	5.64598e+07
M172T343	N-Acetylleucine	172.101	343.14	173.105	17.4495	C8H15NO3	C02710	[M-H]-	BioDeepDB	6.55749e-12	9.29693e+07	6.66329e+07	5.48779e+07	9.0842e+07	1.71236e+08	2.78257e+07	4.39625e+06	3.81813e+06	3.65509e+06	3.77813e+06	3.59526e+06	3.37939e+06
M204T838	N-Acetylmannosamine	204.086	837.794	221.09	15.3027	C8H15NO6	C00645	[M+H-H2O]+	MetaDNA	0.0721817	0	1.51127e+08	0	3.6219e+08	4.4298e+08	4.86474e+08	1.27814e+09	1.61414e+09	0	0	0	1.16169e+09
M290T92	N-Acetylneuraminic acid	290.094	91.6611	309.106	22.6279	C11H19NO9	C19910	[M-H2O-H]-	BioDeepDB	0.0764661	7.85403e+07	8.12366e+07	3.8659e+07	1.17488e+08	1.26172e+08	4.47416e+07	2.91261e+07	2.44696e+07	2.58615e+07	1.49225e+07	1.14909e+07	2.71877e+07
M315T392	N-Acetylthienamycin	315.106	391.805	314.094	16.3319	C13H18N2O5S	C17377	[M+H]+	BioDeepDB	0.163478	1.89343e+08	2.2773e+08	1.15333e+08	3.70709e+08	2.53431e+08	1.28628e+08	1.67066e+06	1.71041e+06	590543	5.75939e+07	7.4628e+06	3.09585e+07
M188T584	N-Alpha-acetyllysine	188.07	583.874	188.116	5.64876	C8H16N2O3	C12989	[M]+	BioDeepDB	0.000826695	2.82334e+08	2.16005e+08	2.62467e+08	2.95763e+08	2.15908e+08	2.36804e+08	2.99806e+08	2.71917e+08	2.3638e+08	2.88944e+08	3.35805e+08	2.56566e+08
M172T476	N-Butyryl-L-homoserine lactone	172.097	475.654	171.089	0.87142	C8H13NO3	C11837	[M+H]+	BioDeepDB	0.0852751	2.66315e+08	1.99454e+08	2.80407e+08	5.20385e+08	5.31542e+08	2.16884e+08	1.54112e+08	1.82684e+08	1.41715e+08	2.18212e+08	1.4398e+08	1.72976e+08
M310T411_2	N-Desmethylcitalopram	310.146	411.391	310.148	7.91639	C19H19FN2O	C16608	[M]+	BioDeepDB	0.0880435	2.75732e+08	1.77741e+08	1.59053e+08	4.27239e+08	3.1509e+08	1.32796e+08	1.34873e+08	2.90811e+08	1.17053e+08	2.82642e+08	2.27e+08	1.1409e+08
M178T363	N-Formyl-L-methionine	178.049	362.729	177.046	21.0484	C6H11NO3S	C03145	[M+H]+	BioDeepDB	0.0096091	1.55052e+08	1.60679e+07	5.15539e+07	1.92682e+08	1.24163e+08	1.41138e+07	2.42801e+07	1.01981e+07	3.19023e+07	3.77258e+07	7.65995e+07	2.85241e+07
M286T287	N-Glucosylnicotinate	286.091	286.732	286.093	2.99663	C12H16NO7	C03003	[M]+	BioDeepDB	0.00375612	2.39817e+07	2.5828e+07	7.09336e+06	4.02e+07	3.25509e+07	1.09811e+07	5.11871e+06	9.92069e+06	936766	4.43312e+07	1.17249e+07	2.18353e+07
M100T342_2	N-Methyl-2-pyrrolidinone	100.075	341.657	99.0684	2.22496	C5H9NO	C11118	[M+H]+	mzCloud	1.56732e-05	3.00587e+08	3.16311e+08	2.04029e+08	4.7643e+08	4.55013e+08	2.8657e+08	2.97305e+07	9.35814e+07	2.69718e+07	2.66628e+07	1.75531e+08	8.30452e+07
M144T161	N-methyl-L-glutamic Acid	144.065	160.943	161.069	28.5637	C6H11NO4	C01046	[M+H-H2O]+	MoNA	0.0801788	3.98301e+08	4.55862e+08	4.41414e+08	4.63807e+08	5.44496e+08	3.86627e+08	2.53987e+08	5.47889e+07	4.96365e+07	2.50085e+08	3.29006e+08	5.63725e+07
M310T789	N,N-Dimethylsphing-4-enine	310.309	789.07	327.314	10.308	C20H41NO2	C13914	[M+H-H2O]+	mzCloud	1.89657e-05	6.88303e+07	7.82882e+07	3.89362e+07	5.73531e+07	6.29387e+07	3.50923e+07	1.34361e+07	2.49257e+07	1.23539e+07	2.99132e+06	1.02257e+07	1.96537e+07
M275T159	N2-Succinyl-L-arginine	275.134	159.027	274.128	3.06268	C10H18N4O5	C03296	[M+H]+	BioDeepDB	5.05699e-07	3.77585e+07	1.89932e+07	2.19523e+07	4.03099e+07	3.44705e+07	1.95627e+07	8.87297e+06	7.59385e+06	5.29359e+06	8.96801e+06	1.08953e+07	9.77861e+06
M161T95	N5-Methyl-L-glutamine	161.092	95.2542	160.085	1.40044	C6H12N2O3	C03153	[M+H]+	BioDeepDB	0.0804099	7.47142e+08	6.74706e+08	6.88889e+08	7.84781e+08	8.27278e+08	6.15339e+08	3.20593e+08	3.54888e+08	2.93428e+08	2.36369e+08	2.48497e+08	3.56983e+08
M189T208	N6-Acetyl-L-lysine	189.123	208.045	188.116	2.47218	C8H16N2O3	C02727	[M+H]+	BioDeepDB	0.203128	2.84688e+08	2.03335e+08	2.27494e+08	3.98887e+08	3.50952e+08	2.59079e+08	3.41223e+07	2.66131e+07	3.59754e+07	1.86815e+07	4.18577e+07	2.77149e+07
M357T718	Nalbuphine	357.188	718.344	357.194	16.1419	C21H27NO4	C07251	[M]+	MetaDNA	0.00112684	6.35362e+06	5.61684e+06	1.18524e+06	1.57725e+07	8.95006e+06	362811	145753	88690.9	38028.9	31306.1	144818	37549.7
M328T695	Naloxone	328.164	694.71	327.147	28.4438	C19H21NO4	C07252	[M+H]+	BioDeepDB	4.9313e-06	1.95559e+08	5.61134e+07	6.79205e+07	1.38909e+08	9.74368e+07	6.92961e+07	3.05107e+07	7.6463e+07	4.05359e+07	6.2676e+07	8.43994e+07	5.25264e+07
M275T838	Nandrolone	275.2	838.298	274.193	2.31056	C18H26O2	C07254	[M+H]+	MoNA	6.5173e-11	1.88422e+09	1.55414e+09	1.73511e+09	2.47699e+09	2.20688e+09	1.29766e+09	4.7283e+08	2.26314e+08	3.42485e+08	2.10882e+08	4.03467e+08	2.83761e+08
M273T765	Naringenin	273.075	764.595	272.068	1.04892	C15H12O5	C00509	[M+H]+	BioDeepDB	2.22662e-05	6.94225e+07	1.45123e+08	1.6311e+08	5.28084e+07	7.52772e+07	5.50392e+07	9.90919e+07	5.09433e+07	4.71969e+07	4.82726e+07	3.77289e+07	1.22589e+08
M435T641	Naringenin 7-O-beta-D-glucoside	435.127	640.775	434.121	3.40159	C21H22O10	C09099	[M+H]+	MetaDNA	0.0154559	1.79074e+08	1.48119e+08	1.2176e+08	2.52962e+08	2.61869e+08	1.08814e+08	2.25783e+08	2.06543e+08	1.36846e+08	1.36406e+08	9.79829e+07	1.50901e+08
M353T324_3	Neochlorogenic acid	353.096	323.919	354.095	24.3607	C16H18O9	C17147	[M-H]-	mzCloud	1.53316e-08	1.23568e+11	8.35632e+10	5.43974e+09	1.42131e+11	3.6891e+10	4.19735e+10	1.97098e+10	3.15598e+10	1.89712e+10	1.71675e+10	1.79695e+10	3.45202e+10
M195T750	Neocnidilide	195.137	750.348	194.131	0.834552	C12H18O2	C17002	[M+H]+	BioDeepDB	0.000162103	3.59289e+08	3.06541e+08	2.95379e+08	5.04351e+08	2.84216e+08	2.58208e+08	7.58478e+07	6.57737e+07	5.15229e+07	5.48271e+07	5.93752e+07	4.05288e+07
M254T424	Neopterin	254.084	424.211	253.081	15.7473	C9H11N5O4	C05926	[M+H]+	BioDeepDB	0.268958	4.16528e+07	3.658e+07	9.15918e+06	5.57228e+07	1.83688e+07	2.93722e+07	5.20937e+07	4.22253e+07	2.47816e+07	2.75153e+07	1.5464e+07	4.82979e+07
M123T187_1	Niacinamide	123.044	186.684	122.048	1.75099	C6H6N2O	C00153	[M+H]+	BioDeepDB	4.01515e-05	8.06431e+08	1.30165e+09	6.10377e+08	9.96724e+08	4.65066e+08	7.08653e+08	4.47049e+08	7.63385e+08	6.98802e+08	3.77973e+08	3.0942e+08	3.68512e+08
M335T98_1	Nicotinamide ribotide	335.062	97.5985	334.057	6.62689	C11H15N2O8P	C00455	[M+H]+	BioDeepDB	3.47177e-12	2.54634e+08	1.04515e+08	1.15816e+08	2.06217e+08	1.37211e+08	1.11167e+08	9.41706e+07	1.4216e+08	1.99897e+08	1.06837e+08	1.93023e+08	1.82807e+08
M256T98_1	Nicotinate D-ribonucleoside	256.081	98.2027	256.082	0.00167351	C11H14NO6	C05841	[M]+	BioDeepDB	0.00119465	1.01656e+08	8.73855e+07	1.26338e+08	1.25794e+08	1.12105e+08	9.00265e+07	6.85545e+07	6.50458e+07	6.96221e+07	8.22065e+07	6.98697e+07	6.64552e+07
M122T144	Nicotinic acid	122.026	143.502	123.032	13.1638	C6H5NO2	C00253	[M-H]-	BioDeepDB	1.74467e-09	3.898e+08	4.00866e+08	3.96355e+08	4.60137e+08	4.56454e+08	3.94011e+08	2.71874e+08	3.133e+08	2.89177e+08	3.66005e+08	2.73946e+08	4.10607e+08
M283T606	Niflumic Acid	283.068	606.091	282.062	4.01405	C13H9F3N2O2	C13698	[M+H]+	BioDeepDB	2.88014e-07	5.85083e+06	1.09731e+07	1.66259e+07	2.31062e+07	7.93769e+06	2.01131e+07	2.57205e+07	1.80859e+07	2.47473e+07	2.62992e+07	3.1005e+07	1.7486e+07
M403T765	Nobiletin	403.138	765.316	402.132	2.82198	C21H22O8	C10112	[M+H]+	BioDeepDB	1.30797e-06	1.21776e+08	2.68223e+08	6.38972e+07	4.49418e+07	3.7885e+07	5.19638e+07	8.37011e+07	2.94914e+07	3.12114e+07	2.63112e+07	2.53952e+07	3.04787e+07
M304T303	Nopaline	304.149	302.812	304.138	2.64531	C11H20N4O6	C01682	[M]+	BioDeepDB	0.29212	5.5433e+07	3.42622e+07	3.7739e+07	6.23682e+07	7.51347e+07	2.80435e+07	2.90274e+06	7.55704e+06	5.62861e+06	6.40457e+06	8.96773e+06	7.6615e+06
M270T523	Nordiazepam	270.06	523.037	270.056	15.1267	C15H11ClN2O	C07486	[M]+	BioDeepDB	0.000551758	1.53008e+07	2.42781e+07	2.35921e+07	1.1343e+07	6.09731e+06	4.27299e+07	6.30368e+07	6.46584e+07	8.18418e+07	3.63329e+07	5.49393e+07	5.2823e+07
M170T361	Norepinephrine	170.081	360.995	169.074	0.200128	C8H11NO3	C00547	[M+H]+	BioDeepDB	3.71104e-05	1.95859e+08	1.74096e+08	1.29721e+08	4.97127e+08	3.78057e+08	1.85487e+08	1.37217e+08	1.60703e+08	9.41399e+07	1.40065e+08	1.20161e+08	1.58171e+08
M270T371	Norizalpinin	270.05	370.983	270.053	10.5231	C15H10O5	C10044	[M]-	MoNA	0.250951	4.16023e+07	1.54912e+07	1.97236e+07	3.7077e+07	4.50431e+07	2.54212e+07	8.99207e+06	1.25135e+07	7.63051e+06	1.77803e+07	1.23142e+07	2.19658e+07
M184T352	Normetanephrine	184.097	352.478	183.089	1.47527	C9H13NO3	C05589	[M+H]+	BioDeepDB	0.0449276	2.76544e+08	1.94986e+08	2.22683e+08	4.22197e+08	3.46606e+08	2.23374e+08	1.14306e+08	1.30478e+08	8.9435e+07	1.67732e+08	1.29595e+08	1.40667e+08
M333T313	Norsanguinarine	333.114	313.292	333.1	4.82207	C20H15NO4	C05191	[M]+	BioDeepDB	0.00174926	1.29903e+08	9.29479e+07	8.89356e+07	1.6246e+08	1.3822e+08	9.23485e+07	4.23222e+07	3.55731e+07	2.2037e+07	7.48797e+07	3.1588e+07	4.07586e+07
M371T502	Norsolorinic acid	371.145	502.228	370.105	11.019	C20H18O7	C20452	[M+H]+	BioDeepDB	0.186148	4.04477e+07	1.35293e+07	4.87418e+07	7.75808e+07	5.04879e+07	3.81276e+07	2.27778e+07	2.64882e+07	1.76325e+07	2.67731e+07	2.79003e+07	7.39444e+06
M204T326	O-Acetylcarnitine	204.123	326.413	204.124	3.13493	C9H18NO4	C02571	[M]+	mzCloud	0.099752	2.08614e+08	1.8473e+08	9.37429e+07	3.90077e+08	3.18169e+08	1.37537e+08	5.34951e+07	4.69481e+07	3.54651e+07	2.69644e+07	2.12973e+07	2.74576e+07
M148T136_2	O-Acetylserine	148.06	136.06	147.053	0.0544466	C5H9NO4	C00979	[M+H]+	BioDeepDB	3.30832e-05	4.73095e+08	3.83147e+08	3.21107e+08	3.8506e+08	3.93035e+08	4.26528e+08	5.82401e+08	5.79957e+08	7.66068e+07	9.1975e+07	8.23215e+07	9.46852e+07
M439T781	O-Demethyl-N-demethyl-staurosporine	439.207	781.131	438.169	15.8559	C26H22N4O3	C21128	[M+H]+	BioDeepDB	3.52217e-06	2.46456e+07	1.70386e+07	1.92232e+07	4.50539e+07	4.32626e+07	1.57393e+07	608299	1.53253e+06	339227	1.80359e+06	976442	1.94801e+06
M142T76	O-Phosphoethanolamine	141.958	76.0003	141.019	2.34101	C2H8NO4P	C00346	[M+H]+	BioDeepDB	1.27039e-10	3.95773e+07	6.05996e+07	4.02311e+07	2.86017e+07	4.69899e+07	4.30754e+07	6.24683e+07	6.80646e+07	2.13608e+07	5.76677e+07	7.04848e+07	5.37089e+07
M135T440	o-Toluate	135.047	440.148	136.052	14.1261	C8H8O2	C07215	[M-H]-	mzCloud	2.81509e-06	1.06618e+09	8.12933e+08	7.7025e+06	1.43349e+09	1.64877e+09	5.08373e+08	2.28366e+08	5.88404e+08	2.64925e+08	3.58487e+08	2.67465e+08	3.78414e+08
M107T826	o-Xylene	107.086	825.738	106.078	1.02765	C8H10	C07212	[M+H]+	BioDeepDB	6.18371e-05	2.12029e+08	3.02484e+08	2.95571e+08	2.1614e+08	3.26911e+08	2.77584e+08	9.79791e+07	7.72196e+07	1.08871e+08	1.22305e+08	7.81694e+07	1.28153e+08
M295T741	Octadec-9-ene-1,18-dioic-acid	295.226	740.572	312.23	11.6245	C18H32O4	C19618	[M+H-H2O]+	MetaDNA	0.00660097	2.6322e+08	2.03726e+08	1.6921e+08	4.07754e+08	4.69083e+08	1.65984e+08	4.6762e+06	4.46013e+06	4.4753e+06	4.87415e+06	4.04422e+06	3.56867e+06
M282T772	Oleic acid	282.278	772.253	282.256	1.03538	C18H34O2	C00712	[M]+	BioDeepDB	5.73385e-11	6.17058e+09	8.37007e+09	1.79822e+10	4.50443e+09	8.32016e+09	1.75601e+10	8.29195e+09	1.63409e+10	5.13946e+09	2.72941e+09	1.75789e+09	1.91503e+09
M113T221	Oxalacetic acid	112.986	221.476	132.006	10.4796	C4H4O5	C00036	[M-H2O-H]-	MetaDNA	0.000159729	4.04332e+08	6.37254e+08	4.69476e+08	4.59954e+08	4.54439e+08	3.71459e+08	3.25109e+08	2.94907e+08	2.59485e+08	2.81702e+08	2.33602e+08	2.26597e+08
M133T147	Oxalureate	133.031	147.188	132.017	3.68093	C3H4N2O4	C00802	[M+H]+	BioDeepDB	4.20656e-06	7.36723e+07	8.32832e+07	3.09737e+07	6.45102e+07	5.66798e+07	8.12857e+07	6.75596e+08	3.88829e+08	2.41594e+08	3.5113e+08	3.30479e+08	4.23237e+08
M285T579	Oxazepam	285.046	578.908	286.051	9.8108	C15H11ClN2O2	C07359	[M-H]-	BioDeepDB	1.78061e-09	3.60557e+08	2.86465e+08	2.66993e+08	4.36369e+08	4.72327e+08	3.94241e+08	1.93773e+08	1.83257e+08	1.38395e+08	2.29132e+08	1.46459e+08	2.01694e+08
M613T220	Oxidized glutathione	613.155	220.439	612.152	7.11399	C20H32N6O12S2	C00127	[M+H]+	BioDeepDB	8.6283e-06	3.46554e+07	6.51954e+06	4.42521e+07	8.6472e+06	1.35702e+07	2.89303e+07	9.66352e+06	1.47015e+07	276157	1.81495e+07	1.03885e+07	3.39775e+07
M159T103	Oxoadipic acid	158.981	103.46	160.037	24.0683	C6H8O5	C00322	[M-H]-	BioDeepDB	2.94415e-05	4.39802e+08	4.41497e+08	1.03213e+09	2.85823e+08	3.19159e+08	4.93809e+08	5.6642e+08	3.40406e+08	4.55491e+08	6.29009e+08	5.72604e+08	1.30534e+09
M145T79	Oxoglutaric acid	145.016	79.2418	146.022	14.9374	C5H6O5	C00026	[M-H]-	BioDeepDB	5.40251e-06	6.65384e+08	9.54278e+08	8.2674e+08	7.06848e+08	8.46447e+08	6.7412e+08	2.47196e+07	1.01909e+08	2.11697e+08	1.55797e+08	1.77737e+08	2.64397e+08
M229T829	Oxybenzone	229.085	829.079	228.079	3.33306	C14H12O3	C14285	[M+H]+	MoNA	3.99796e-05	2.1463e+07	1.27744e+07	1.26193e+07	5.44303e+07	4.81346e+07	8.48505e+06	1.34125e+07	1.52672e+07	7.9404e+06	1.53597e+07	2.9891e+06	1.66848e+07
M358T787	Oxybutynin	358.234	786.534	357.23	0.663743	C22H31NO3	C07360	[M+H]+	BioDeepDB	0.00310086	1.49171e+07	2.32959e+07	7.09097e+06	2.26593e+07	2.72013e+07	5.4529e+07	2.99563e+07	1.83304e+06	1.88727e+06	2.94374e+06	2.45788e+06	1.57498e+06
M151T341	p-Anisic acid	151.041	340.601	152.047	5.88976	C8H8O3	C02519	[M-H]-	MoNA	4.76549e-08	2.94971e+08	7.45205e+08	4.30042e+08	5.0624e+08	5.04559e+08	1.53061e+08	1.03722e+08	9.39167e+07	9.66538e+07	1.3386e+07	7.82886e+07	6.85818e+07
M337T359_4	p-Coumaroyl quinic acid	337.101	358.835	338.1	22.7257	C16H18O8	C12208	[M-H]-	MetaDNA	0.0444528	1.28339e+10	8.98966e+09	7.9274e+09	1.6555e+10	1.28483e+10	1.1329e+10	9.05048e+09	7.8043e+09	5.79628e+09	6.10427e+09	4.85686e+09	6.36337e+09
M309T443	p-Coumaroyl-D-glucose	309.096	442.967	326.1	10.0903	C15H18O8	C16827	[M+H-H2O]+	MetaDNA	0.0261922	8.11644e+09	6.67895e+09	5.22363e+09	1.17192e+10	1.08096e+10	5.75046e+09	3.1106e+09	3.41753e+09	2.26088e+09	3.04037e+09	2.40147e+09	3.04031e+09
M151T197_3	p-Hydroxyphenylacetic acid	151.042	196.995	152.047	15.9325	C8H8O3	C00642	[M-H]-	MoNA	5.06325e-05	4.48055e+09	4.62251e+09	2.88432e+09	8.64232e+09	2.02991e+09	1.12458e+09	2.69281e+07	2.39382e+07	2.84879e+07	3.0481e+07	3.52254e+07	2.40315e+07
M255T806	Palmitic acid	255.074	806.492	256.24	6.80649	C16H32O2	C00249	[M-H]-	BioDeepDB	7.42272e-11	1.24135e+07	5.77509e+07	1.1788e+07	1.13737e+07	1.19873e+07	5.71727e+07	4.81744e+07	2.68714e+07	1.1641e+07	1.1959e+07	1.19128e+07	5.47369e+07
M254T833	Palmitoleic acid	254.247	832.943	254.225	0.795431	C16H30O2	C08362	[M]+	BioDeepDB	1.91076e-06	6.41062e+06	1.8927e+07	7.37201e+06	2.00143e+07	2.67505e+07	5.79111e+07	8.19587e+06	9.88884e+06	2.77647e+07	3.70409e+07	2.9641e+07	4.43339e+07
M400T807	Palmitoyl-L-carnitine	400.339	806.573	399.335	6.39967	C23H45NO4	C02990	[M+H]+	BioDeepDB	7.80562e-06	2.79413e+07	3.97962e+07	1.6926e+07	6.1192e+07	5.01768e+07	5.08325e+06	2.68816e+06	3.07916e+07	2.73735e+06	3.62652e+07	1.5905e+07	2.44277e+07
M505T661	Panose	505.164	661.458	504.169	24.068	C18H32O16	C00713	[M+H]+	MetaDNA	0.00100875	7.63976e+06	5.98023e+06	6.03752e+06	9.77729e+06	6.30749e+06	6.55295e+06	2.59524e+06	3.35268e+06	2.15444e+06	3.96672e+06	3.63209e+06	1.87871e+06
M220T352_2	Pantothenic acid	220.117	352.478	219.111	1.29741	C9H17NO5	C00864	[M+H]+	BioDeepDB	5.60841e-20	8.84624e+09	6.00578e+09	6.97657e+09	1.45985e+10	1.16711e+10	6.94595e+09	3.19041e+09	3.82092e+09	2.59076e+09	5.01069e+09	3.74972e+09	4.14408e+09
M263T539	Parthenin	263.126	539.15	262.12	0.0485589	C15H18O4	C09523	[M+H]+	BioDeepDB	0.0615587	3.03538e+07	3.08453e+07	6.16571e+06	4.75712e+07	7.69952e+07	4.0752e+07	3.05602e+06	1.83694e+07	1.6161e+07	2.21937e+07	1.63503e+07	2.20587e+06
M417T781	Paspalicine	417.24	780.834	417.23	0.381451	C27H31NO3	C20553	[M]+	BioDeepDB	6.22611e-07	1.96937e+08	1.33295e+08	1.12274e+08	1.82775e+08	7.85077e+08	7.04717e+08	2.95383e+08	3.90612e+07	5.74862e+07	5.83245e+07	3.20684e+07	2.40587e+07
M157T251	Pelargonic acid	157.08	251.366	158.131	23.056	C9H18O2	C01601	[M-H]-	BioDeepDB	7.64634e-05	2.66869e+08	1.24313e+08	1.90385e+08	2.34649e+08	2.00717e+08	1.82655e+08	8.27129e+07	1.17882e+08	8.32819e+07	7.96811e+07	1.06514e+08	7.18334e+07
M565T754	Pelargonidin 3-O-beta-D-sambubioside	565.131	753.92	565.156	5.65646	C26H29O14	C20489	[M]+	BioDeepDB	0.112449	4.10235e+07	2.41276e+07	5.89431e+07	9.99268e+06	6.57475e+06	3.91393e+07	3.17817e+07	3.79038e+07	1.49793e+07	7.20216e+07	3.2413e+07	5.81286e+07
M327T569	Pentaporphyrin I	327.158	569.461	327.147	2.60549	C19H21NO4	C09541	[M]+	BioDeepDB	0.00128109	4.72408e+07	4.09216e+07	4.3363e+07	5.60493e+07	7.24978e+07	3.5544e+07	1.82578e+07	1.4906e+07	1.8189e+07	1.8472e+07	1.16059e+07	1.54778e+07
M463T540	Peonidin-3-glucoside	463.122	539.501	463.124	2.44336	C22H23O11	C12141	[M+H]+	BioDeepDB	4.09906e-31	3.10178e+07	2.64527e+07	2.64096e+07	5.13872e+07	3.36077e+07	2.53318e+07	8.31238e+06	1.18876e+07	1.98937e+06	1.94727e+07	8.77581e+06	1.87159e+07
M135T482	Perillyl alcohol	135.117	482.363	152.12	5.6493	C10H16O	C02452	[M+H-H2O]+	BioDeepDB	1.67406e-08	1.19922e+09	8.79005e+08	9.54188e+08	1.00643e+09	1.0082e+09	7.09141e+08	5.77224e+08	3.59646e+08	2.97627e+08	3.30468e+08	4.22229e+08	3.59162e+08
M94T508	Phenol	94.0453	508.074	94.0419	1.25693	C6H6O	C00146	[M]+	BioDeepDB	0.00503108	4.40212e+08	2.16974e+08	6.63405e+08	5.77732e+08	6.62816e+08	1.1002e+09	1.06441e+09	3.03668e+08	1.52467e+09	1.40051e+09	9.59098e+08	2.73211e+09
M135T729_2	Phenyl acetate	134.895	729.279	136.052	9.91023	C8H8O2	C00548	[M-H]-	BioDeepDB	1.43957e-10	9.59086e+09	1.84366e+10	1.16626e+10	1.66914e+10	8.39742e+09	2.07125e+10	7.72047e+09	1.7396e+10	7.0245e+09	1.72156e+10	7.39512e+09	6.78911e+09
M119T248	Phenylacetaldehyde	119.052	248.362	120.058	18.6332	C8H8O	C00601	[M-H]-	BioDeepDB	0.000168836	1.639e+08	5.81556e+08	3.50227e+08	3.42972e+08	6.59533e+07	5.53423e+08	2.21194e+07	2.61736e+07	8.43149e+06	2.4488e+07	2.28589e+07	3.41096e+07
M135T320_1	Phenylacetic acid	135.048	319.567	136.052	20.6401	C8H8O2	C07086	[M-H]-	BioDeepDB	0.00562237	2.56142e+09	1.63162e+09	9.99238e+08	3.25062e+09	3.50244e+09	1.10716e+09	5.13584e+08	7.45795e+08	4.75374e+08	5.30113e+08	4.49394e+08	8.73131e+08
M135T428	Phenylacetone	135.08	427.503	134.073	0.353428	C9H10O	C15512	[M+H]+	mzCloud	0.00142505	4.58447e+08	2.99503e+08	3.06404e+08	3.02833e+08	5.1463e+08	2.57291e+08	5.84087e+06	5.21562e+06	3.87425e+06	7.07147e+06	5.09372e+06	4.78323e+06
M121T376	Phenylethylamine	121.03	375.658	121.089	10.6897	C8H11N	C05332	[M]-	BioDeepDB	5.35092e-17	1.7064e+09	1.69783e+09	2.47869e+09	9.56432e+08	4.33338e+09	9.9094e+08	9.68259e+08	3.78297e+09	1.31335e+09	1.57899e+09	4.18207e+09	1.76031e+09
M147T370	Phenyllactate	147.047	370.488	166.063	18.6505	C9H10O3	C05607	[M-H2O-H]-	mzCloud	2.2758e-05	1.85044e+08	1.30838e+08	9.68148e+07	1.88318e+08	1.39893e+08	1.39847e+08	2.28004e+07	2.33646e+07	2.83023e+07	7.98375e+07	5.02847e+07	2.28466e+07
M273T664	Phloretin	273.083	663.529	274.084	22.2951	C15H14O5	C00774	[M-H]-	BioDeepDB	7.35274e-06	1.06163e+07	8.88927e+06	3.7074e+06	9.60903e+06	1.97709e+07	5.34733e+06	3.69774e+06	2.70604e+06	2.96204e+06	1.67493e+06	2.50185e+06	5.8631e+06
M435T366	Phlorizin	435.138	365.761	436.137	19.2153	C21H24O10	C01604	[M-H]-	MoNA	0.139051	7.52621e+06	4.52165e+06	3.0035e+06	9.73674e+06	9.46181e+06	3.39117e+06	2.81194e+06	3.8232e+06	2.08851e+06	1.14915e+06	3.02121e+06	2.88446e+06
M127T293	Phloroglucinol	127.04	293.45	126.032	5.73806	C6H6O3	C02183	[M+H]+	mzCloud	3.37804e-07	2.55636e+07	2.84884e+09	6.03493e+08	3.58884e+07	3.62333e+09	6.10516e+08	2.27257e+09	7.18289e+08	2.80062e+09	3.31533e+09	2.94293e+09	2.11202e+09
M123T450_1	Phosphonoacetate	123.08	450.325	139.988	6.02739	C2H5O5P	C05682	[M+H-H2O]+	BioDeepDB	0.000430155	3.68361e+08	6.71938e+08	4.95926e+08	5.71285e+08	9.73644e+08	6.22808e+08	6.15239e+08	6.95355e+08	4.35231e+08	7.29377e+08	4.84761e+08	5.19077e+08
M184T86	Phosphorylcholine	184.073	85.6131	184.074	0.540545	C5H15NO4P	C00588	[M+H]+	BioDeepDB	3.19504e-06	2.05397e+09	2.81771e+09	3.84707e+09	1.83743e+09	1.23469e+09	3.44565e+09	1.49923e+10	1.75074e+10	1.07723e+10	2.27652e+10	1.80904e+10	1.4339e+10
M149T617	Phthalic acid	149.023	616.537	166.027	26.2025	C8H6O4	C01606	[M+H-H2O]+	MoNA	1.24546e-06	5.01031e+07	3.28598e+07	2.10765e+07	5.82749e+07	3.72468e+07	2.93522e+07	2.80196e+08	4.74214e+08	1.73892e+08	6.77419e+08	7.01279e+07	5.65742e+08
M318T762	Phytosphingosine	318.299	762.114	317.293	3.64499	C18H39NO3	C12144	[M+H]+	MoNA	3.34151e-06	3.35735e+09	4.52025e+09	1.16558e+09	3.71133e+09	3.4256e+09	1.71011e+09	6.85893e+08	6.07002e+08	6.97592e+08	6.81156e+08	6.03306e+08	8.87526e+08
M244T773	Piceatannol	244.066	773.087	244.074	29.699	C14H12O4	C05901	[M]-	mzCloud	0.214146	6.59267e+06	3.98275e+06	2.6208e+06	8.02239e+06	5.84479e+06	3.20543e+06	622465	713713	583264	519183	1.37621e+06	782499
M122T471_2	Picolinic acid	122.028	471.205	123.032	25.6974	C6H5NO2	C10164	[M-H]-	mzCloud	3.52953e-05	2.57454e+08	1.69076e+08	2.80719e+08	1.38842e+08	6.47378e+08	4.69052e+08	5.32674e+08	4.04208e+08	9.8278e+07	4.86224e+08	9.10882e+07	1.10643e+08
M130T155	Pipecolic acid	130.049	154.947	129.079	10.3903	C6H11NO2	C00408	[M+H]+	BioDeepDB	1.37959e-17	6.44323e+09	1.0224e+09	3.45323e+09	6.15086e+09	5.54077e+09	3.95241e+09	2.27001e+09	3.86776e+08	2.46375e+09	9.99764e+08	1.56589e+09	3.69977e+09
M487T715	Piperaduncin B	487.182	715.303	506.194	11.9376	C29H30O8	C09829	[M-H2O-H]-	MetaDNA	0.052458	1.22302e+07	3.8806e+06	3.11449e+06	1.20925e+07	1.07757e+07	7.65905e+06	0	13944.1	0	62259.2	0	17290.7
M286T319	Piperine	286.139	318.666	285.137	16.0229	C17H19NO3	C03882	[M+H]+	BioDeepDB	0.844099	3.06943e+07	2.57268e+07	2.02411e+07	4.8852e+07	4.55891e+07	2.16123e+07	8.16352e+06	6.49121e+06	4.31726e+06	9.22907e+06	1.65197e+07	5.34777e+06
M351T402	Pirenzepine	351.164	402.454	351.17	16.7139	C19H21N5O2	C07508	[M]+	BioDeepDB	0.234559	4.92938e+07	3.47321e+07	4.48946e+07	4.89415e+07	5.61625e+07	4.30407e+07	1.11886e+07	8.35794e+06	1.33909e+07	1.30487e+07	1.18161e+07	1.00579e+07
M357T550	Pluviatolide	357.132	549.555	356.126	4.94533	C20H20O6	C21191	[M+H]+	MetaDNA	0.0732552	1.59441e+07	2.2824e+07	1.92687e+07	1.60986e+07	1.9284e+07	1.34294e+07	3.79534e+07	3.7119e+07	2.60478e+07	1.82637e+07	2.37899e+07	1.43085e+07
M235T785_2	Polygodial	235.168	785.419	234.162	4.43982	C15H22O2	C09712	[M+H]+	mzCloud	5.91609e-06	2.93847e+08	7.26265e+07	9.80323e+07	1.12617e+08	4.41533e+08	1.37061e+08	1.38439e+08	1.19305e+08	3.99553e+07	1.22883e+08	1.54087e+08	1.43158e+08
M236T98	Procaine	236.148	98.1599	236.153	19.5119	C13H20N2O2	C07375	[M]+	BioDeepDB	0.281919	1.07935e+08	8.4477e+07	5.94373e+07	1.32956e+08	1.69651e+08	4.75422e+07	5.55385e+07	1.09472e+07	1.168e+07	6.87127e+07	2.64312e+07	1.15883e+08
M287T728	Procyclidine	287.221	728.425	287.225	14.8272	C19H29NO	C07378	[M]+	BioDeepDB	0.117633	1.95101e+07	1.64121e+07	1.272e+07	2.86082e+07	3.79017e+07	1.10486e+07	3.59462e+06	173087	278568	175741	2.43152e+06	3.27635e+06
M230T91	Propazine	230.113	91.3775	229.109	1.91257	C9H16ClN5	C14312	[M+H]+	BioDeepDB	0.243284	1.65401e+07	3.81359e+07	2.522e+07	6.66212e+07	2.1223e+07	1.066e+07	5.38255e+07	4.88025e+07	2.69119e+07	6.14729e+07	4.12992e+07	9.72894e+07
M335T801	Prostaglandin D2	335.219	801.113	352.225	0.848929	C20H32O5	C00696	[M+H-H2O]+	BioDeepDB	2.51652e-13	1.46488e+09	3.66798e+08	1.5469e+09	1.82839e+09	2.62211e+09	4.87264e+08	3.10207e+08	4.05271e+08	2.80799e+08	3.29331e+08	2.7921e+08	4.43787e+08
M337T826_1	Prostaglandin E1	337.236	825.625	354.241	6.20068	C20H34O5	C04741	[M+H-H2O]+	BioDeepDB	6.76136e-10	3.38352e+07	1.96649e+07	1.67607e+07	4.27754e+07	9.72573e+06	2.50537e+07	1.6508e+07	7.92844e+06	6.3973e+06	8.97245e+06	1.25076e+07	1.02846e+07
M355T810	Prostaglandin F2a	355.282	810.058	354.241	1.95162	C20H34O5	C00639	[M+H]+	BioDeepDB	2.37018e-09	8.01796e+07	5.71449e+07	4.66188e+07	1.89762e+08	8.40959e+07	4.28044e+07	5.08942e+07	5.02797e+07	3.00232e+07	8.84267e+07	6.53296e+07	3.64932e+07
M351T665_3	Prostaglandin G2	351.213	664.545	368.22	1.27694	C20H32O6	C05956	[M+H-H2O]+	BioDeepDB	3.1461e-08	8.24595e+09	7.2117e+09	6.21471e+09	9.83692e+09	1.12187e+10	7.13467e+09	9.17034e+08	5.74108e+08	7.94991e+08	6.08833e+08	8.7134e+08	4.7587e+08
M352T826	Prostaglandin I2	352.246	825.712	352.225	1.74012	C20H32O5	C01312	[M-H2O+NH4]+	BioDeepDB	9.98594e-07	1.06461e+08	7.29848e+07	6.51306e+07	8.78302e+07	6.43397e+07	8.21249e+07	3.87277e+07	5.65395e+07	3.52628e+07	2.61836e+07	7.95411e+06	2.0194e+07
M335T780	Prostaglandin-c2	335.219	779.796	334.214	0.0715116	C20H30O4	C05955	[M+H]+	BioDeepDB	3.4141e-08	9.90565e+08	7.96029e+08	8.9568e+08	1.19626e+09	1.27246e+09	9.82041e+08	2.96053e+08	2.65676e+08	2.4041e+08	2.43568e+08	2.31706e+08	1.9919e+08
M153T406	Protocatechuic acid	153.023	406.245	154.027	24.2939	C7H6O4	C00230	[M-H]-	BioDeepDB	2.54875e-08	2.53452e+08	4.5683e+07	1.63513e+08	2.81982e+08	6.36675e+07	1.73069e+08	1.39829e+08	1.59529e+08	1.2208e+08	1.40134e+08	1.95741e+08	1.15665e+08
M568T555	Protoporphyrinogen IX	568.319	554.936	568.305	11.3262	C34H40N4O4	C01079	[M-H2O+NH4]+	BioDeepDB	5.99319e-06	9.49327e+06	1.36596e+07	1.74706e+07	4.23567e+07	3.64849e+07	1.99105e+07	677675	0	0	262922	224345	343465
M295T99	Prunasin	295.109	98.67	295.106	11.1067	C14H17NO6	C00844	[M]-	MetaDNA	8.18423e-05	1.36364e+08	2.04525e+07	9.67592e+07	1.41019e+08	1.71513e+08	7.97707e+07	1.32346e+07	1.60745e+07	2.65778e+07	8.80214e+07	4.49124e+07	1.41748e+07
M243T99	Pseudouridine	243.068	99.056	244.07	22.227	C9H12N2O6	C02067	[M-H]-	MoNA	5.24496e-09	9.35476e+07	2.50449e+07	9.34043e+07	1.34474e+08	1.37702e+08	1.00364e+08	4.68433e+07	3.53386e+07	2.66259e+07	4.54197e+07	3.71947e+07	3.89479e+07
M305T99_2	Pseudouridine 5-phosphate	305.024	98.849	324.036	21.9983	C9H13N2O9P	C01168	[M-H2O-H]-	MetaDNA	0.00230553	9.22111e+08	1.31063e+09	1.46139e+09	2.79883e+08	5.20034e+08	1.70211e+09	3.4377e+08	3.87709e+08	3.67694e+08	2.53613e+08	3.49485e+08	3.74819e+08
M257T397	Purpurin	257.043	397.305	256.037	4.42847	C14H8O5	C10395	[M+H]+	mzCloud	1.40624e-05	3.61089e+07	1.00946e+07	2.69115e+06	5.4352e+07	7.38109e+07	1.08567e+06	318606	3.09728e+06	971231	2.56566e+06	196486	623719
M150T309	Pyridoxal	150.055	309.353	167.058	26.3872	C8H9NO3	C00250	[M+H-H2O]+	mzCloud	0.0015291	1.15318e+08	9.79156e+07	1.19076e+08	1.18749e+08	1.16673e+08	1.28998e+08	1.56381e+08	1.40118e+08	1.1341e+08	9.28657e+07	9.75468e+07	1.18143e+08
M248T363	Pyridoxamine 5-phosphate	248.055	362.731	248.056	6.66819	C8H13N2O5P	C00647	[M]+	BioDeepDB	0.397915	2.87264e+07	2.70905e+07	2.71063e+07	2.9848e+07	3.04482e+07	3.09664e+07	1.5289e+07	1.92489e+07	9.28765e+06	8.1467e+06	7.81169e+06	1.20947e+07
M152T176	Pyridoxine	152.071	175.87	169.074	26.591	C8H11NO3	C00314	[M+H-H2O]+	BioDeepDB	7.72614e-07	2.19259e+08	1.90667e+08	1.73529e+08	1.09461e+09	2.85213e+08	2.28217e+08	2.34398e+08	1.97752e+08	1.82979e+08	1.62435e+08	1.24247e+08	5.13941e+08
M221T289	Pyrimidodiazepine	221.092	289.038	221.091	0.39695	C9H11N5O2	C02587	[M]+	BioDeepDB	7.15738e-06	4.60472e+09	2.05685e+09	3.47883e+09	4.12696e+09	3.71706e+09	3.3183e+09	1.54424e+09	2.25575e+09	1.71591e+09	1.5554e+09	2.10697e+09	1.32837e+09
M128T91	Pyroglutamic acid	128.037	90.5881	129.043	11.8861	C5H7NO3	C01879	[M-H]-	BioDeepDB	3.44886e-09	3.27448e+09	4.18232e+09	2.823e+09	3.90448e+09	3.3427e+09	3.08053e+09	2.76913e+09	1.94248e+09	3.48288e+09	1.18365e+09	1.8239e+09	4.84733e+09
M283T531	Qing Hau Sau	283.153	530.864	282.147	4.91665	C15H22O5	C09538	[M+H]+	mzCloud	0.000278164	1.80292e+07	2.41303e+06	1.93615e+06	2.52732e+07	1.82057e+07	1.22291e+07	1.59685e+07	1.73581e+07	1.02654e+07	1.32357e+07	1.38913e+07	1.11285e+07
M302T575	Quercetin	302.041	575.069	302.043	5.93282	C15H10O7	C00389	[M]+	BioDeepDB	8.57416e-19	5.16874e+07	4.35611e+07	4.52629e+07	3.68972e+07	4.35906e+07	3.8295e+07	1.45485e+07	1.43174e+07	8.94664e+06	1.46031e+07	1.42406e+07	1.84082e+07
M743T512_2	Quercetin 3-(2G-xylosylrutinoside)	743.211	512.044	742.196	10.4241	C32H38O20	C10175	[M+H]+	MetaDNA	0.0134494	3.72351e+07	2.56275e+07	2.19876e+07	3.69698e+07	1.42673e+07	2.35353e+07	5.44278e+06	1.38571e+07	9.2414e+06	7.87072e+06	4.85317e+06	3.08198e+07
M595T490	Quercetin 3-O-[beta-D-xylosyl-(1->2)-beta-D-glucoside]	595.14	490.284	596.138	16.4484	C26H28O16	C12637	[M-H]-	MetaDNA	0.0250949	3.37807e+08	2.54141e+08	2.06649e+08	1.52632e+08	1.11146e+08	1.41171e+08	1.02908e+08	8.75561e+07	8.13691e+07	6.46224e+07	5.149e+07	2.22842e+08
M625T397_2	Quercetin 3-O-beta-D-glucosyl-(1->2)-beta-D-glucoside	625.154	397.103	626.148	20.1169	C27H30O17	C12667	[M-H]-	MetaDNA	0.109942	2.30243e+08	7.82767e+07	4.595e+07	2.21578e+08	1.24563e+08	6.97672e+07	1.96926e+07	1.77222e+07	6.82472e+06	3.81166e+07	1.49595e+07	2.1014e+07
M447T525_3	Quercitrin	447.103	524.921	448.101	20.6502	C21H20O11	C01750	[M-H]-	BioDeepDB	8.69712e-06	7.40891e+10	6.20939e+10	1.5187e+10	8.30681e+10	9.11779e+10	1.6124e+10	3.31505e+10	3.67654e+10	2.54681e+10	4.00333e+10	3.08992e+10	4.25054e+10
M174T339	Quinaldic acid	174.055	339.226	173.048	2.26937	C10H7NO2	C06325	[M+H]+	BioDeepDB	9.23215e-12	2.35763e+09	1.45826e+09	1.76266e+09	1.84255e+09	1.66159e+09	1.5212e+09	2.57643e+08	2.70334e+08	6.16141e+08	8.58599e+07	5.95935e+08	4.08965e+08
M191T82_1	Quinate	191.059	82.3582	192.063	12.756	C7H12O6	C00296	[M-H]-	BioDeepDB	1.42523e-07	3.79842e+10	4.26388e+10	2.75037e+10	4.12205e+10	5.64513e+10	4.14999e+10	2.30325e+10	3.14996e+10	2.26178e+10	2.2014e+10	2.42947e+10	1.95959e+10
M365T817	Quinestrol	365.246	817.385	364.24	2.22156	C25H32O2	C07619	[M+H]+	BioDeepDB	8.43784e-07	3.4134e+07	2.71518e+07	2.96308e+07	5.20972e+07	3.41215e+07	2.62683e+07	6.50576e+06	1.06865e+07	4.76516e+06	5.91288e+06	4.86381e+06	5.62607e+06
M146T299	Quinolin-2-ol	146.06	299.218	145.053	2.0414	C9H7NO	C06338	[M+H]+	mzCloud	0.000269799	8.30001e+07	6.1131e+07	2.65888e+08	1.04777e+08	6.53265e+07	1.08592e+08	8.90313e+07	1.11771e+08	6.54691e+07	8.06608e+07	8.91165e+07	2.67832e+08
M129T251	Quinoline	129.054	250.512	129.058	0.523847	C9H7N	C06413	[M]+	BioDeepDB	0.0024764	3.98312e+08	4.50885e+08	2.52733e+08	2.89952e+08	3.29438e+08	3.40277e+08	8.45588e+07	2.73201e+08	3.28336e+08	8.24378e+07	7.95116e+08	3.34614e+08
M167T425	Quinolinic acid	167.013	424.548	167.022	0.216317	C7H5NO4	C03722	[M]+	BioDeepDB	2.12567e-06	1.62985e+08	2.34299e+08	5.74129e+08	3.87465e+08	4.01788e+08	2.35441e+08	1.69616e+09	1.57783e+09	5.26582e+08	1.44685e+09	1.78472e+09	3.32428e+08
M503T142	Raffinose	503.172	142.304	504.169	20.9206	C18H32O16	C00492	[M-H]-	BioDeepDB	5.23777e-07	7.04151e+07	3.46598e+07	2.08663e+07	1.08448e+08	5.91581e+07	2.82267e+07	6.44143e+06	8.62889e+06	6.75252e+06	5.53577e+06	7.86894e+06	8.49716e+06
M511T563	Raucaffricine	511.218	563.225	512.216	17.8262	C27H32N2O8	C02074	[M-H]-	MetaDNA	0.0178839	1.81086e+07	8.17685e+06	6.27633e+06	1.72212e+07	5.01367e+06	7.12717e+06	2.70467e+06	3.74238e+06	3.21639e+06	3.71851e+06	4.68442e+06	1.42664e+06
M228T831	Resveratrol	228.084	831.052	228.079	21.8296	C14H12O3	C03582	[M]-	mzCloud	0.230016	1.77374e+07	1.78751e+07	1.68075e+07	1.77364e+07	1.90334e+07	1.83488e+07	1.80116e+07	3.43682e+07	5.3403e+07	4.68485e+07	9.74264e+07	5.23969e+07
M476T787_1	Retinoyl b-glucuronide	476.275	787.209	476.241	1.42434	C26H36O8	C11061	[M]+	BioDeepDB	2.75157e-09	7.04771e+08	2.34304e+09	4.92739e+08	1.15766e+09	3.88693e+09	1.76521e+09	3.0145e+08	8.04384e+08	2.70806e+08	9.21351e+08	4.13778e+08	8.24265e+08
M317T493	Rhamnetin	317.064	492.695	316.058	5.57628	C16H12O7	C10176	[M+H]+	mzCloud	0.000314098	5.69379e+08	4.983e+08	1.32635e+08	9.60745e+08	6.12215e+08	1.47964e+08	2.58831e+08	2.56817e+08	1.55989e+08	1.20839e+08	8.80305e+07	2.86225e+08
M283T684	Rhein	283.031	684.5	284.032	20.3968	C15H8O6	C10401	[M-H]-	BioDeepDB	9.34448e-07	6.41541e+08	5.42593e+08	3.97125e+08	7.56582e+08	6.9487e+08	4.43825e+08	8.27611e+07	8.70693e+07	6.35955e+07	1.38842e+08	1.0528e+08	1.10931e+08
M545T806	Rhodoxanthin	545.384	805.581	562.381	18.4272	C40H50O2	C08610	[M+H-H2O]+	MetaDNA	0.0155369	1.25511e+08	8.22075e+07	4.18321e+07	5.95872e+07	5.69303e+07	1.17921e+08	5.89092e+07	4.43512e+07	3.6579e+07	1.8847e+07	4.0465e+07	6.03574e+07
M577T416	Rhoifolin	577.172	415.701	578.164	27.8075	C27H30O14	C12627	[M-H]-	MoNA	0.000362066	3.93e+06	1.05901e+06	168076	4.65834e+06	1.46843e+07	234351	50971.5	74039.9	0	140967	13713.8	90669.7
M376T790	Riboflavin	376.256	789.763	376.138	7.34778	C17H20N4O6	C00255	[M]+	BioDeepDB	0.000513904	2.97416e+08	3.55434e+08	2.9419e+08	2.1494e+08	2.37946e+08	2.37706e+08	5.92344e+08	2.73284e+08	3.19363e+08	2.40455e+08	3.34014e+08	3.12091e+08
M378T440_2	Riboflavin reduced	378.189	439.612	378.154	6.63133	C17H22N4O6	C01007	[M]+	BioDeepDB	0.0512915	4.11172e+06	2.29119e+07	2.97114e+07	5.07392e+06	1.67052e+07	3.46469e+07	6.56566e+06	7.2267e+06	5.11618e+06	3.22474e+06	1.83887e+06	3.30263e+06
M229T79	Ribose 1-phosphate	229.017	78.9026	230.019	20.6252	C5H11O8P	C00620	[M-H]-	BioDeepDB	3.20559e-05	7.11717e+07	9.08582e+07	8.02674e+07	6.80604e+07	5.1272e+07	7.71331e+07	9.26512e+07	8.41285e+07	9.1887e+07	7.09734e+07	7.65697e+07	8.50864e+07
M360T452	Rosmarinic acid	360.236	452.051	360.084	1.83537	C18H16O8	C01850	[M]+	BioDeepDB	2.38087e-06	1.42078e+07	1.07795e+07	1.47869e+07	1.37219e+07	2.09002e+07	6.68771e+06	1.74756e+07	1.15601e+07	1.42434e+07	8.69457e+06	1.744e+07	1.52289e+07
M405T416	Rutarin	405.126	416.026	424.137	19.0574	C20H24O10	C09309	[M-H2O-H]-	MoNA	0.0688666	5.31266e+06	3.75665e+06	4.7613e+06	8.96689e+06	8.59216e+06	3.6299e+06	1.27778e+06	1.03153e+06	1.28724e+06	1.04327e+06	840588	963822
M609T588	Rutin	609.138	588.211	610.153	12.2517	C27H30O16	C05625	[M-H]-	BioDeepDB	7.7896e-05	1.03503e+07	2.93577e+07	6.69204e+07	1.44164e+07	3.34613e+07	9.39999e+06	3.28636e+06	6.49135e+06	6.79218e+06	2.95796e+07	4.49681e+06	4.69337e+06
M383T309	S-Adenosylhomocysteine	383.123	309.277	384.122	21.386	C14H20N6O5S	C00021	[M-H]-	BioDeepDB	3.99786e-09	3.54423e+07	2.07214e+07	1.51769e+07	2.20675e+07	2.41554e+07	1.44167e+07	6.91549e+06	5.67128e+06	5.94918e+06	4.10369e+06	5.60927e+06	1.04536e+07
M399T85	S-Adenosylmethionine	399.141	85.238	398.137	9.44153	C15H22N6O5S	C00019	[M+H]+	BioDeepDB	1.27009e-15	7.24489e+07	3.22672e+07	9.22775e+07	2.66936e+07	2.59994e+07	8.00358e+07	1.14736e+08	5.62648e+07	2.30085e+07	1.04443e+08	9.10976e+07	1.84264e+08
M409T532	S-Glutathionyl-L-cysteine	409.089	532.32	426.088	21.9366	C13H22N4O8S2	C05526	[M+H-H2O]+	BioDeepDB	0.522861	8.07292e+07	9.18356e+07	3.02753e+07	8.12784e+07	8.21372e+07	7.71107e+06	3.08811e+07	4.87586e+06	1.88292e+06	4.89842e+07	1.72051e+07	2.35707e+06
M266T343	S-Ribosyl-L-homocysteine	266.072	342.925	267.078	6.50333	C9H17NO6S	C03539	[M-H]-	MetaDNA	0.0183109	1.95859e+07	1.37498e+07	8.85154e+06	2.54674e+07	2.06057e+07	9.58024e+06	3.41271e+06	4.01579e+06	3.07614e+06	4.42802e+06	3.86179e+06	4.29527e+06
M276T95	Saccharopine	276.118	95.3186	276.132	4.12015	C11H20N2O6	C00449	[M]+	BioDeepDB	3.63352e-05	4.06446e+08	3.56463e+08	3.3181e+08	2.88497e+08	2.9532e+08	3.64191e+08	2.15046e+08	1.52633e+08	2.3347e+08	7.74557e+07	1.25088e+08	2.71467e+08
M287T759	Sakuranetin	287.09	759.139	286.084	4.44635	C16H14O5	C09833	[M+H]+	MoNA	1.81222e-08	5.52933e+06	3.28096e+07	3.26784e+07	6.36228e+06	5.45824e+06	4.0215e+07	3.78001e+06	1.19474e+07	5.33938e+06	6.11716e+06	1.05807e+07	6.19769e+06
M285T331	Salicin	285.104	331.156	286.105	20.8642	C13H18O7	C01451	[M-H]-	MoNA	0.130625	1.24835e+07	6.8386e+06	7.40777e+06	1.56006e+07	1.47829e+07	8.18989e+06	2.71955e+06	2.65097e+06	6.57501e+06	4.21887e+06	3.23888e+06	4.01166e+06
M137T372	Salicylic acid	137.026	371.709	138.032	9.14699	C7H6O3	C00805	[M-H]-	BioDeepDB	4.06469e-18	9.28574e+08	8.66773e+08	1.62408e+09	9.63951e+08	1.43717e+09	9.63696e+08	6.02824e+08	5.45254e+08	3.99288e+08	1.27673e+09	1.15476e+09	4.09551e+08
M328T314	Salutaridine	328.159	313.726	327.147	14.6414	C19H21NO4	C05179	[M+H]+	MetaDNA	0.12059	1.08477e+07	4.97746e+06	1.71022e+06	3.95233e+06	2.51332e+06	1.34177e+06	2.44991e+06	967788	464618	3.98243e+06	434426	1.46353e+06
M330T138	Salutaridinol	330.138	138.375	329.163	4.10623	C19H23NO4	C05220	[M+H]+	BioDeepDB	7.663e-06	5.55754e+07	2.43351e+07	2.35059e+07	4.16211e+07	4.05727e+07	2.63501e+07	4.18202e+06	4.25928e+06	1.71501e+06	4.7977e+06	4.29365e+06	3.86201e+06
M333T530	Sanguinarine	333.093	530.302	332.092	21.1917	C20H14NO4	C06162	[M+H]+	MetaDNA	0.000203407	1.08516e+08	5.25764e+07	1.52986e+07	1.1124e+08	3.87392e+07	4.51958e+07	1.09305e+07	4.51847e+06	2.44144e+06	1.86962e+07	1.24324e+06	898615
M417T801	Sarsasapogenin	417.332	800.867	416.329	9.10122	C27H44O3	C03963	[M+H]+	BioDeepDB	5.22808e-06	2.61468e+07	1.49733e+07	1.63763e+07	4.03889e+07	6.06764e+07	2.60404e+07	912820	419387	929600	527288	553338	753793
M193T534	Scopoletin	193.049	533.849	192.042	3.09583	C10H8O4	C01752	[M+H]+	mzCloud	3.38894e-12	1.29379e+08	1.22636e+08	1.3829e+08	1.17178e+08	1.33166e+08	9.80716e+07	1.63943e+08	5.16058e+07	3.97735e+07	1.61858e+08	6.372e+07	4.88619e+07
M183T34	Se-Methylselenocysteine	182.984	34.1911	182.98	4.61674	C4H9NO2Se	C05689	[M]+	BioDeepDB	6.76226e-12	1.0191e+09	1.07597e+09	8.32879e+08	4.97009e+08	5.89212e+08	5.22846e+08	4.5527e+08	7.37958e+08	6.10684e+08	6.04892e+08	4.62736e+08	4.96921e+08
M201T410	Sebacic acid	201.117	409.698	202.12	19.8536	C10H18O4	C08277	[M-H]-	BioDeepDB	0.000140619	6.61069e+07	4.95179e+07	6.24216e+07	8.42624e+07	9.8304e+07	6.18535e+07	3.83756e+07	4.31396e+07	6.57846e+06	8.10099e+06	8.97347e+06	6.99798e+06
M361T569	Secoisolariciresinol	361.172	569.119	362.173	17.7687	C20H26O6	C18167	[M-H]-	MoNA	5.54262e-08	2.3278e+07	1.80175e+07	1.62307e+07	2.39812e+07	2.65156e+07	1.22158e+07	6.61088e+06	6.64657e+06	7.81149e+06	7.31969e+06	4.90764e+06	7.01475e+06
M388T515	Secologanin	388.146	515.263	388.137	23.6952	C17H24O10	C01852	[M]-	MetaDNA	0.0397533	1.5793e+08	5.59614e+07	8.74e+07	8.06244e+07	4.00972e+07	4.89626e+07	3.0421e+07	2.38113e+07	4.81203e+07	4.58072e+06	3.86164e+07	5.8834e+06
M289T81	Sedoheptulose 7-phosphate	289.039	80.8133	290.04	19.611	C7H15O10P	C05382	[M-H]-	MetaDNA	0.0352686	7.9997e+07	2.92379e+08	9.77245e+07	9.64199e+07	9.07367e+07	1.12272e+08	1.04272e+08	1.55919e+08	2.59776e+08	8.11397e+07	1.54901e+08	7.16148e+07
M237T413	Sepiapterin	237.086	413.12	237.086	1.20682	C9H11N5O3	C00835	[M]+	BioDeepDB	4.44308e-28	7.61706e+08	4.20965e+08	6.99176e+08	7.75041e+08	5.85131e+08	3.05674e+08	6.32818e+07	9.0539e+07	2.20424e+08	7.21331e+07	1.07906e+08	7.74032e+07
M306T482	Sertraline	306.083	482.087	305.074	7.26015	C17H17Cl2N	C07246	[M+H]+	BioDeepDB	3.33474e-07	3.22703e+07	2.86198e+07	7.12384e+07	3.26454e+07	3.16228e+07	1.64666e+07	1.72885e+07	1.73838e+07	8.726e+06	5.12954e+07	2.73077e+07	5.11093e+07
M317T539	Sexangularetin	317.061	539.356	316.058	15.1028	C16H12O7	C10185	[M+H]+	MetaDNA	0.00997327	3.91925e+08	3.81952e+08	4.52041e+08	5.06315e+08	4.41346e+08	4.84549e+08	5.26116e+08	1.42792e+08	5.40099e+08	4.11665e+08	5.17316e+08	5.06923e+08
M173T82	Shikimic acid	173.048	82.3215	174.053	15.103	C7H10O5	C00493	[M-H]-	BioDeepDB	1.95041e-05	5.67005e+08	4.65407e+08	4.35158e+08	6.28655e+08	6.83667e+08	4.82873e+08	2.53534e+08	2.76342e+08	2.87983e+08	2.27745e+08	3.30278e+08	2.18982e+08
M465T640	Silibinin	465.116	639.856	482.121	4.47955	C25H22O10	C07610	[M+H-H2O]+	BioDeepDB	3.93534e-06	1.02331e+08	8.5526e+07	2.52076e+07	6.79452e+07	8.0269e+07	3.65917e+07	2.43849e+06	2.77152e+06	3.14519e+06	7.55645e+06	5.51042e+06	9.4987e+06
M373T740	Sinensetin	373.127	739.521	372.121	2.84617	C20H20O7	C10186	[M+H]+	BioDeepDB	7.8967e-09	7.25942e+07	8.74826e+07	5.60201e+07	5.72895e+07	6.68369e+06	4.94125e+07	2.92491e+07	5.20381e+06	4.86649e+06	3.98136e+06	3.92865e+06	4.02872e+06
M415T796_1	Sodium deoxycholate	415.208	795.914	414.275	4.83916	C24H39O4. Na	C11171	[M+H]+	BioDeepDB	1.23312e-05	1.257e+09	7.32397e+08	4.98632e+08	5.45649e+08	5.76305e+08	3.79229e+08	7.7627e+08	8.61285e+08	8.82153e+08	3.96962e+08	2.82118e+08	3.2302e+08
M181T148	Sorbitol	181.071	147.707	182.079	2.55302	C6H14O6	C00794	[M-H]-	BioDeepDB	2.05816e-11	5.46044e+08	5.84871e+08	7.71277e+08	1.38403e+08	1.14909e+09	7.8334e+08	1.16246e+09	1.41425e+09	9.2367e+08	4.47211e+09	6.12941e+08	1.21877e+09
M302T764	Sphinganine	302.304	763.859	301.298	1.21114	C18H39NO2	C00836	[M+H]+	BioDeepDB	4.75203e-08	6.07521e+07	7.94575e+07	5.91688e+07	1.38909e+08	1.11108e+08	1.49405e+08	6.74852e+07	7.55434e+07	7.25524e+07	1.3305e+08	1.0968e+08	2.07117e+08
M381T790	Sphinganine 1-phosphate	381.26	789.703	381.264	12.3196	C18H40NO5P	C01120	[M]+	BioDeepDB	2.63609e-09	3.18688e+08	2.4539e+08	2.93601e+08	2.58809e+08	3.74322e+08	2.18852e+08	2.8399e+06	1.06013e+07	1.16427e+07	1.26834e+06	4.72814e+06	293181
M282T839	Sphingosine	282.278	839.263	299.282	3.07308	C18H37NO2	C00319	[M+H-H2O]+	BioDeepDB	0.000850311	1.48963e+08	2.40996e+08	1.48309e+08	0	0	2.44789e+08	1.81037e+08	1.81802e+08	9.91231e+07	7.45535e+07	0	0
M665T98_3	Stachyose	665.226	98.4263	666.222	17.0364	C24H42O21	C01613	[M-H]-	BioDeepDB	7.75311e-09	2.46664e+07	1.24164e+07	5.82623e+06	1.62306e+07	1.52964e+07	5.58193e+06	5.94945e+06	6.04067e+06	4.37098e+06	7.82904e+06	5.08209e+06	4.77311e+06
M283T760	Stearic acid	283.27	760.233	284.272	21.203	C18H36O2	C01530	[M-H]-	MoNA	0.000804006	5.41439e+07	1.63109e+08	1.56926e+08	9.46855e+07	2.4127e+08	2.62139e+08	1.04925e+08	5.87194e+06	3.35311e+07	4.80983e+06	2.59328e+07	4.962e+06
M277T824	Stearidonic acid	277.215	823.538	276.209	1.76088	C18H28O2	C16300	[M+H]+	BioDeepDB	1.88902e-14	8.88182e+09	7.85372e+09	5.97489e+09	1.43324e+10	1.35403e+10	6.66836e+09	1.49701e+09	1.52981e+09	1.23832e+09	1.5608e+09	1.60361e+09	1.19783e+09
M395T839	Stigmasterol	395.366	839.262	412.37	4.90932	C29H48O	C05442	[M+H-H2O]+	BioDeepDB	1.22594e-05	2.50484e+07	2.94458e+07	2.09687e+07	1.63216e+07	3.02987e+07	1.99192e+07	3.26112e+07	5.01245e+07	8.86992e+07	1.94941e+07	1.37508e+07	1.23884e+07
M120T339	Styrene Oxide	120.045	339.196	120.058	6.74568	C8H8O	C02083	[M]+	BioDeepDB	3.91504e-05	5.71722e+08	3.8694e+08	6.49543e+08	4.76701e+08	4.25146e+08	4.25687e+08	8.93752e+07	9.25133e+07	1.80117e+08	4.84281e+07	1.71831e+08	1.36062e+08
M173T99_3	Suberic acid	173.085	98.5163	174.089	18.8621	C8H14O4	C08278	[M-H]-	BioDeepDB	0.0943651	5.58292e+07	6.45246e+07	4.08452e+07	7.81533e+07	6.3603e+07	4.9131e+07	5.66046e+07	8.38618e+07	1.72851e+08	5.61533e+07	1.2874e+08	4.46171e+07
M117T80	Succinic acid	117.021	79.5589	118.027	10.1723	C4H6O4	C00042	[M-H]-	BioDeepDB	8.03712e-18	3.50674e+09	2.68132e+09	3.23131e+09	4.09831e+09	4.33741e+09	2.78984e+09	1.77084e+09	1.27703e+09	1.49603e+09	1.40172e+09	1.22283e+09	1.89082e+09
M101T748	Succinic acid semialdehyde	101.024	748.305	102.032	0.188108	C4H6O3	C00232	[M-H]-	MetaDNA	0.000733804	1.02573e+10	6.24232e+09	1.03298e+10	9.2924e+09	2.21282e+09	5.04007e+09	1.05188e+10	8.71991e+09	1.57501e+09	6.05171e+09	6.6105e+08	3.45579e+09
M343T732_2	Sucrose	343.295	731.551	342.116	0.390557	C12H22O11	C00089	[M+H]+	BioDeepDB	4.49331e-05	1.43783e+07	1.38142e+07	2.81404e+07	3.9741e+07	6.72712e+07	1.57044e+07	3.3992e+07	1.69712e+07	9.55924e+06	1.37172e+07	2.6776e+07	1.63589e+07
M261T125_1	Suprofen	261.057	125.163	260.051	3.09344	C14H12O3S	C07320	[M+H]+	BioDeepDB	1.79706e-05	3.1581e+07	2.38251e+07	2.6743e+07	4.2705e+07	2.32934e+07	3.68991e+07	7.69916e+07	5.92882e+07	1.34945e+07	1.80918e+07	1.26185e+07	1.35179e+07
M372T764	Tamoxifen	372.241	764.194	371.225	23.8573	C26H29NO	C07108	[M+H]+	BioDeepDB	1.30121e-05	7.47271e+06	4.79175e+06	1.90113e+07	2.05919e+07	9.57429e+06	888556	8.32345e+06	4.39213e+06	3.70409e+06	5.12403e+06	3.69713e+06	3.72681e+06
M373T790	Tangeritin	373.126	790.256	372.121	6.80146	C20H20O7	C10190	[M+H]+	BioDeepDB	4.9779e-10	1.58956e+08	2.16102e+08	1.33029e+08	6.28395e+07	6.42559e+07	7.33994e+07	1.27625e+08	6.28226e+07	3.98342e+07	5.06977e+07	4.53601e+07	5.3506e+07
M427T839	Taraxerol	427.353	839.26	426.386	8.82321	C30H50O	C08637	[M+H]+	BioDeepDB	1.80153e-07	1.74409e+07	1.94772e+07	1.8733e+07	2.82977e+07	2.97393e+07	3.48682e+07	0	0	0	0	0	0
M124T527	Taurine	124.041	526.941	125.015	18.833	C2H7NO3S	C00245	[M-H]-	BioDeepDB	0.0074993	6.19171e+08	8.92265e+08	6.10574e+08	9.97313e+08	6.77452e+08	1.25763e+09	3.45671e+09	6.68249e+08	1.4378e+09	6.35542e+08	5.57766e+08	6.03227e+08
M305T567	Taxifolin	305.07	567.234	304.058	13.5239	C15H12O7	C01617	[M+H]+	mzCloud	0.01179	8.2057e+06	7.73103e+06	1.14136e+07	8.16014e+06	9.0548e+06	1.30662e+07	8.08829e+06	1.18678e+07	8.19718e+06	6.44384e+06	7.40919e+06	4.44775e+06
M301T76	Temazepam	301.072	76.4809	300.067	4.94933	C16H13ClN2O2	C07125	[M+H]+	mzCloud	0.000190918	1.07172e+07	6.83681e+06	8.56542e+06	7.40316e+06	6.50125e+06	1.05868e+07	7.45065e+06	4.11855e+06	1.59711e+06	4.24156e+06	4.53236e+06	5.58514e+06
M415T536	Tentoxin	415.229	536.255	414.227	12.6256	C22H30N4O4	C08441	[M+H]+	mzCloud	0.000215082	1.00388e+08	5.00312e+07	4.36879e+07	1.06825e+08	6.14777e+07	5.54194e+07	5.51757e+07	6.26707e+07	2.81556e+07	5.41672e+07	4.37932e+07	3.13146e+07
M165T406	Terephthalic acid	165.022	406.349	166.027	18.0502	C8H6O4	C06337	[M-H]-	BioDeepDB	0.000408166	8.50776e+07	5.7878e+07	5.28833e+07	1.04601e+08	9.50249e+07	5.76333e+07	3.85997e+07	4.5996e+07	3.03406e+07	7.17607e+07	2.76442e+07	2.88894e+07
M289T694	Testosterone	289.091	693.576	288.209	1.53815	C19H28O2	C00535	[M+H]+	BioDeepDB	0.0605574	8.53016e+07	5.38092e+07	5.98925e+07	9.65776e+07	1.01149e+08	2.51499e+07	1.05639e+08	5.82858e+07	4.26867e+07	5.93039e+07	5.47912e+07	6.66615e+07
M409T525	Tetracenomycin E	409.09	525.019	408.084	4.15975	C22H16O8	C12370	[M+H]+	BioDeepDB	0.0785921	8.27534e+06	4.79194e+07	1.53032e+07	6.84918e+06	2.81717e+07	1.68919e+06	1.78957e+07	171699	75509.6	1.73356e+07	1.61983e+06	1.13564e+06
M367T475	Tetracenomycin F2	367.078	475.077	384.084	1.38449	C20H16O8	C12366	[M+H-H2O]+	BioDeepDB	0.124053	5.23458e+07	3.64851e+07	2.29202e+07	4.0699e+07	8.42967e+07	8.97944e+06	4.09728e+06	9.78313e+06	5.7069e+06	1.34988e+07	3.16757e+06	9.51524e+06
M445T433	Tetracycline	445.158	433.149	444.153	5.14569	C22H24N2O8	C06570	[M+H]+	BioDeepDB	5.19444e-05	5.8456e+07	6.91798e+07	6.46969e+07	1.05057e+08	8.66112e+07	9.95172e+07	5.77115e+07	5.94797e+07	3.24987e+07	7.14554e+07	4.34562e+07	4.10537e+07
M365T781	Tetrahydrocortisone	365.229	781.419	364.225	7.90773	C21H32O5	C05470	[M+H]+	MetaDNA	0.0192071	1.30463e+08	4.45795e+07	1.52809e+08	2.72563e+08	9.0564e+07	4.89511e+07	1.82959e+07	8.83996e+07	1.45421e+07	1.59082e+07	8.91842e+07	6.48924e+07
M171T225	Tetrahydrodipicolinate	171.063	224.834	171.053	0.0374444	C7H9NO4	C03972	[M]+	BioDeepDB	0.0397669	2.98773e+08	2.14787e+08	2.23697e+08	4.3248e+08	3.97535e+08	1.75273e+08	1.18679e+07	1.18791e+07	1.04156e+07	1.0159e+07	1.05619e+07	1.24963e+07
M265T85	Thiamine	265.113	85.2773	265.112	4.07673	C12H17N4OS	C00378	[M]+	BioDeepDB	0.329724	1.47311e+08	2.60469e+08	2.37374e+08	1.12858e+08	8.03533e+07	1.68826e+08	1.10871e+09	7.61056e+08	8.24028e+08	8.39466e+08	2.72405e+08	4.95719e+08
M273T563	Thienamycin	273.096	562.69	272.083	19.5934	C11H16N2O4S	C06664	[M+H]+	BioDeepDB	0.00121562	6.74689e+07	6.01738e+07	4.94208e+07	7.22719e+07	7.5575e+07	6.09857e+07	4.37277e+07	4.65314e+07	2.91885e+07	5.78896e+07	3.53486e+07	6.00933e+07
M242T578	Thymidine	242.181	578.057	242.09	22.6525	C10H14N2O5	C00214	[M]-	BioDeepDB	8.86094e-09	5.01095e+07	8.67186e+07	5.92269e+07	5.18498e+07	3.01492e+07	4.54525e+07	1.02806e+08	8.32942e+07	7.23658e+07	8.10946e+07	8.63787e+07	8.88489e+07
M151T822	Thymol	151.111	822.48	150.105	1.74443	C10H14O	C09908	[M+H]+	MoNA	3.73948e-06	3.68344e+08	2.32118e+08	2.18173e+08	1.41209e+08	2.98542e+08	2.24168e+08	6.74975e+07	1.05384e+08	1.05878e+08	8.03142e+07	1.08319e+08	7.79613e+07
M327T356	trans-beta-D-Glucosyl-2-hydroxycinnamate	327.105	356.157	326.1	6.18037	C15H18O8	C05158	[M+H]+	MetaDNA	0.0403028	2.33523e+06	1.89198e+06	1.51889e+06	9.1397e+06	8.51213e+06	1.5156e+06	2.73925e+06	5.09685e+06	2.05113e+06	8.65503e+06	3.87814e+06	6.40258e+06
M131T564	trans-Cinnamate	131.049	563.514	148.052	1.36204	C9H8O2	C00423	[M+H-H2O]+	BioDeepDB	1.41156e-06	3.45048e+08	3.66975e+08	1.7164e+08	2.27859e+08	3.48842e+08	1.87741e+08	3.1431e+08	2.90721e+08	1.82415e+08	1.18424e+08	7.67298e+07	1.41706e+08
M193T355_1	trans-Ferulic acid	193.054	355.001	194.058	17.6193	C10H10O4	C01494	[M-H]-	BioDeepDB	2.43693e-12	1.81514e+09	1.14504e+09	1.29007e+09	1.90288e+09	1.88695e+09	1.15694e+09	5.98833e+08	6.5545e+08	6.65459e+08	7.49042e+08	1.24349e+09	9.26954e+08
M209T483	trans-Isoasarone	209.117	483.497	208.11	0.0386486	C12H16O3	C17846	[M+H]+	BioDeepDB	2.69924e-05	4.62797e+08	2.65637e+08	2.26382e+08	5.40471e+08	6.48965e+08	2.97497e+08	1.21134e+08	1.18101e+08	1.23751e+08	1.34585e+08	1.4798e+08	1.47302e+08
M389T539	trans-Piceid	389.131	538.552	390.132	17.7845	C20H22O8	C10275	[M-H]-	MoNA	2.90029e-06	3.32791e+07	2.25105e+07	1.09759e+07	3.30247e+07	3.85578e+07	1.65204e+07	1.25851e+06	4.32162e+06	778245	7.03804e+06	5.91677e+06	5.109e+06
M382T350_2	trans-Zeatin-7-beta-D-glucoside	382.169	350.363	381.165	7.55802	C16H23N5O6	C16443	[M+H]+	mzCloud	0.017862	2.82114e+07	1.59837e+07	1.6215e+07	5.18165e+07	3.59544e+07	1.39776e+07	1.31465e+07	1.1377e+07	7.11985e+06	1.995e+07	1.30931e+07	1.72108e+07
M229T718	Traumatic Acid	229.141	718.21	228.136	8.36977	C12H20O4	C16308	[M+H]+	BioDeepDB	0.102836	1.59765e+07	7.19017e+07	6.69271e+07	2.29263e+07	8.59892e+07	2.18026e+08	7.00276e+07	7.15093e+07	6.49098e+07	7.18625e+07	7.38709e+07	6.50149e+07
M421T320	Trehalose 6-phosphate	421.069	319.64	422.082	13.8278	C12H23O14P	C00689	[M-H]-	MetaDNA	0.000408403	1.24201e+07	1.80364e+07	1.66513e+07	1.17988e+07	1.12926e+07	1.21599e+07	1.15985e+07	1.05399e+07	9.2424e+06	1.24288e+07	1.05384e+07	9.86685e+06
M127T443	Triacetate lactone	127.04	442.89	126.032	5.47774	C6H6O3	C02752	[M+H]+	mzCloud	2.46206e-07	1.85442e+09	1.2002e+09	2.75001e+08	9.89982e+08	1.01342e+09	1.64301e+09	3.04097e+08	3.24798e+08	1.99415e+09	1.3271e+09	3.18916e+08	1.08342e+09
M303T720	Tricetin	303.049	720.273	302.043	3.99812	C15H10O7	C10192	[M+H]+	MoNA	2.03742e-07	6.37678e+07	1.74487e+08	4.65179e+07	2.87695e+08	7.88268e+08	3.04365e+08	1.65248e+07	1.61397e+07	3.88408e+07	8.02651e+07	5.75226e+07	2.15382e+07
M298T779	Tridemorph	298.309	779.353	297.303	4.89783	C19H39NO	C11285	[M+H]+	mzCloud	1.28423e-08	6.36845e+07	8.0297e+07	2.24463e+08	1.29387e+08	1.29749e+08	1.07764e+08	6.80795e+07	1.88282e+08	7.46904e+07	6.49685e+07	6.24705e+07	9.30924e+07
M138T432	Trigonelline	138.055	431.928	137.048	1.03732	C7H7NO2	C01004	[M+H]+	MoNA	2.30203e-06	3.33174e+08	2.0397e+08	3.98953e+08	5.51527e+08	4.11057e+08	2.95893e+08	1.09788e+08	1.3468e+08	1.66958e+08	2.08751e+08	1.27987e+08	1.29161e+08
M312T768	Trilostane	312.194	768.111	329.199	8.78226	C20H27NO3	C12580	[M+H-H2O]+	mzCloud	0.152902	3.14959e+07	2.07211e+07	2.05362e+07	3.87824e+07	3.04941e+07	9.47553e+06	6.61505e+06	8.06277e+06	8.34192e+06	4.06404e+06	4.4717e+06	4.22043e+06
M389T388	Trimethobenzamide	389.201	387.833	388.2	15.5968	C21H28N2O5	C07178	[M+H]+	BioDeepDB	0.000669759	5.58971e+06	1.77599e+07	1.82007e+07	4.91168e+06	1.53903e+07	7.27409e+06	3.32522e+07	2.71174e+07	1.02799e+07	2.06025e+07	2.80522e+07	2.18119e+07
M228T170	Trioxsalen	228.084	170.092	228.079	13.735	C14H12O3	C09314	[M]+	BioDeepDB	0.000675802	8.48615e+07	5.10116e+07	6.85178e+07	1.12884e+08	1.10608e+08	5.86097e+07	5.90348e+07	4.93872e+07	4.0181e+07	5.31958e+07	2.39771e+07	5.71594e+07
M203T98_2	Tryptophanamide	203.107	98.2001	203.106	6.62254	C11H13N3O	C00977	[M]-	MetaDNA	0.0299403	6.35939e+08	4.98739e+08	5.21799e+08	6.42775e+08	6.93395e+08	5.06361e+08	3.10889e+08	3.84597e+08	2.65252e+08	3.51898e+08	2.54881e+08	3.23511e+08
M144T390_2	Tryptophanol	144.08	390.151	161.084	26.5545	C10H11NO	C00955	[M+H-H2O]+	BioDeepDB	0.00607338	1.07624e+10	8.30665e+09	7.12693e+09	1.31826e+10	1.0248e+10	7.58372e+09	4.16356e+09	5.84186e+09	4.21978e+09	4.28197e+09	4.77146e+09	3.30124e+09
M121T336_2	Tyrosol	121.065	335.587	138.068	3.41441	C8H10O2	C06044	[M+H-H2O]+	BioDeepDB	1.00593e-08	2.75355e+08	2.34661e+08	1.68657e+08	3.76628e+08	2.61109e+08	2.33234e+08	1.73821e+08	1.84951e+08	1.25567e+08	2.33841e+08	8.67359e+07	2.39635e+08
M369T400	U50488	369.15	400.033	368.142	1.1133	C19H26Cl2N2O	C11796	[M+H]+	mzCloud	0.00010417	5.52612e+07	3.93751e+07	1.37676e+07	9.43427e+07	3.93061e+07	5.96368e+07	1.43108e+06	1.71949e+06	1.07328e+06	7.39324e+06	1.21574e+07	4.60955e+06
M251T732	Ubiquinone-1	251.125	731.852	250.121	1.36343	C14H18O4	C00399	[M+H]+	BioDeepDB	0.0277986	6.86201e+07	3.81403e+07	1.93728e+07	2.47938e+07	6.73293e+07	2.25204e+07	4.79348e+06	6.70471e+06	2.47668e+06	3.75893e+06	1.20703e+07	1.62371e+06
M323T124	UMP	323.036	124.041	324.036	22.0847	C9H13N2O9P	C00105	[M-H]-	BioDeepDB	1.64916e-06	33048.7	6.75201e+07	1.62208e+06	4.83446e+07	0	1.17556e+08	2.16351e+07	1.98867e+07	1.27506e+07	1.69984e+07	1.51668e+07	2.45551e+07
M113T149	Uracil	113.034	149.117	112.027	3.27202	C4H4N2O2	C00106	[M+H]+	BioDeepDB	1.55533e-24	1.08071e+09	1.39913e+09	6.20753e+09	2.47755e+09	2.86778e+09	2.74599e+09	2.97698e+09	1.54198e+09	1.01867e+09	2.45659e+09	1.23709e+09	7.98428e+08
M169T153	Uric acid	169.035	153.036	168.028	1.56035	C5H4N4O3	C00366	[M+H]+	MoNA	2.38195e-06	5.1791e+07	3.5891e+07	2.29207e+07	5.47107e+07	5.11231e+07	2.71232e+07	6.26554e+06	4.19561e+07	1.72828e+07	1.75451e+08	3.23033e+07	6.68678e+07
M243T209_2	Uridine	243.068	208.517	244.07	22.7127	C9H12N2O6	C00299	[M-H]-	BioDeepDB	1.74657e-05	3.64047e+09	3.19988e+09	3.25739e+09	4.99264e+09	4.73819e+09	3.64309e+09	2.08712e+09	1.73983e+09	1.54543e+09	1.59395e+09	1.82429e+09	2.17433e+09
M139T184	Urocanic acid	139.05	183.605	138.043	0.0812435	C6H6N2O2	C00785	[M+H]+	BioDeepDB	0.0787387	3.61265e+07	4.07622e+07	4.23978e+07	5.14178e+07	5.2547e+07	4.71331e+07	4.84739e+07	4.79042e+07	5.36032e+07	4.86445e+07	5.09673e+07	5.31386e+07
M265T772	Vaccenic acid	265.252	771.909	282.256	13.8908	C18H34O2	C08367	[M+H-H2O]+	MetaDNA	3.61655e-05	1.87707e+08	2.5847e+08	5.10887e+08	1.1088e+08	2.50825e+08	5.49856e+08	2.46144e+08	4.71517e+08	1.66461e+08	9.52229e+07	7.00786e+07	6.24986e+07
M167T235	Vanillate	167.038	235.164	168.042	17.0074	C8H8O4	C06672	[M-H]-	mzCloud	0.00112184	4.48988e+07	3.99771e+07	2.9792e+08	1.28811e+06	2.47053e+07	9.77332e+07	2.44272e+07	2.93029e+07	2.91837e+06	2.45472e+07	2.27659e+07	3.15384e+07
M197T746_2	Vanillylmandelic acid	197.122	745.65	198.053	21.9089	C9H10O5	C05584	[M-H]-	BioDeepDB	0.167014	1.60945e+08	1.00834e+08	1.20686e+08	2.29432e+08	2.45913e+08	1.25063e+08	4.74364e+07	5.3639e+07	3.9762e+07	4.19814e+07	2.40529e+07	4.03591e+07
M165T541	Vanylglycol	165.058	540.802	184.074	18.1411	C9H12O4	C05594	[M-H2O-H]-	BioDeepDB	3.64686e-08	5.47514e+08	7.36755e+08	3.55005e+08	3.4508e+08	3.91025e+08	8.77589e+08	7.10671e+08	5.8076e+08	2.53531e+08	4.20138e+08	3.32807e+08	3.95227e+08
M415T537	Vitexin	415.1	537.434	432.106	3.71375	C21H20O10	C01460	[M+H-H2O]+	BioDeepDB	1.70846e-06	2.51102e+07	2.48845e+07	2.36155e+07	3.25876e+07	3.783e+07	3.17e+07	1.81335e+07	2.12912e+07	1.10378e+07	2.04747e+07	1.76489e+07	2.55946e+07
M340T794	Vulgaxanthin I	340.116	794.307	339.107	6.70544	C14H17N3O7	C08568	[M+H]+	MoNA	0.013974	6.3327e+07	1.2545e+08	3.77889e+07	2.44839e+07	2.44975e+07	1.82335e+07	1.26445e+07	1.00445e+07	1.36486e+07	7.47195e+06	2.86971e+06	3.05239e+06
M309T654	Warfarin	309.112	654.49	308.105	0.0444685	C19H16O4	C01541	[M+H]+	BioDeepDB	0.173301	1.73152e+07	1.20673e+07	3.61199e+06	1.92483e+07	9.94211e+06	7.02317e+06	1.73639e+07	1.79823e+07	1.22062e+07	1.09875e+07	5.83233e+06	7.69548e+06
M429T549	Wortmannin	429.149	548.937	428.147	6.18529	C23H24O8	C15181	[M+H]+	BioDeepDB	2.5701e-05	8.70436e+06	1.17837e+07	4.16316e+06	1.65962e+07	1.20889e+07	6.79248e+06	1.2974e+07	2.93053e+07	8.34295e+06	3.63772e+07	5.32962e+07	2.92843e+07
M153T190	Xanthine	153.041	189.919	152.033	0.131208	C5H4N4O2	C00385	[M+H]+	BioDeepDB	3.23326e-05	7.74159e+08	6.10036e+08	6.55057e+08	8.85358e+08	9.71759e+08	5.00723e+08	1.83605e+08	2.57745e+08	1.53379e+08	2.73824e+08	1.7219e+08	2.46004e+08
M284T174	Xanthosine	284.073	173.998	284.076	8.34841	C10H12N4O6	C01762	[M]+	MetaDNA	0.00731322	1.44762e+07	1.4511e+07	6.97786e+06	3.17468e+07	2.29847e+07	7.34996e+06	1.53233e+06	4.49578e+06	2.33351e+06	4.52258e+06	559956	5.31026e+06
M267T808	Xanthoxic acid	267.16	808.368	266.152	2.26136	C15H22O4	C13454	[M+H]+	BioDeepDB	5.98736e-07	4.99751e+07	9.21221e+07	2.13827e+07	1.7103e+07	2.15216e+07	5.5081e+07	5.8898e+07	1.36464e+08	2.24962e+08	1.52673e+08	7.05299e+07	1.86147e+08
M251T571	Xanthoxin	251.164	571.091	250.157	1.8037	C15H22O3	C13453	[M+H]+	BioDeepDB	4.39636e-06	6.38133e+06	1.47627e+07	1.78751e+07	3.7052e+07	3.57601e+07	2.44686e+07	6.21348e+06	4.64695e+06	1.02951e+06	5.70791e+06	1.96583e+06	4.47667e+06
M204T305	Xanthurenic acid	204.034	305.193	205.037	18.3761	C10H7NO4	C02470	[M-H]-	BioDeepDB	1.70322e-06	1.33215e+08	6.20122e+07	3.28721e+07	1.70636e+08	1.05423e+08	5.12273e+07	1.3243e+07	3.2063e+07	2.13306e+07	2.17268e+07	6.78094e+07	1.54627e+07
M347T247	Xanthylic acid	347.027	246.837	364.042	20.989	C10H13N4O9P	C00655	[M+H-H2O]+	MetaDNA	0.000196454	5.27241e+06	4.18396e+06	3.53857e+06	4.58184e+06	1.36046e+06	4.65883e+06	135109	297824	149568	54489.2	117241	1.68294e+06
M335T407	Yohimbine	335.179	407.007	354.194	8.52359	C21H26N2O3	C09256	[M-H2O-H]-	BioDeepDB	0.00600388	4.82179e+07	2.72849e+07	1.66345e+07	7.81563e+07	5.36381e+07	1.60055e+07	339894	1.73324e+06	262370	3.95497e+06	3.1754e+06	2.81534e+06
M193T314	Zingerone	193.091	314.284	194.094	19.3506	C11H14O3	C17497	[M-H]-	BioDeepDB	0.62308	5.12895e+07	4.78334e+07	5.14093e+07	5.90067e+07	4.50714e+07	3.9571e+07	2.9461e+07	3.00308e+07	2.47131e+07	2.03301e+07	2.11649e+07	1.95776e+07
