# Supplementary material for: Integrated Transcriptome and Metabolome Analysis of Color Change and Low-Temperature Response during Flowering of Prunus mume
Source: Int J Mol Sci. 2022 Oct 24;23(21):12831. doi: 10.3390/ijms232112831 (PMC9658476; doi:10.3390/ijms232112831)
Supplement: Supplementary file 1 [file ijms-23-12831-s001.zip › Table S7 Differentially accumulated metabolites.xlsx]

## Sheet: C vs T
	VIP	mean_C	sd_C	mean_T	sd_T	Fold Change_C/T	log2(FC_C/T)	p.value	FDR
3-Methyl-1-(2,4,6-trihydroxyphenyl)-1-butanone	1.41517	26.9688	0	5.59523e+07	2.95502e+07	4.82e-07	-20.984	0.00277843	0.0147269
3beta-Fluoro-5beta-pregnan-20-one	1.23835	26.9688	0	2.15213e+08	1.59291e+08	1.2531e-07	-22.928	0.00277843	0.0147269
12-Keto-leukotriene B4	1.21056	26.9688	0	1.1018e+07	8.54259e+06	2.4477e-06	-18.64	0.00277843	0.0147269
Chelirubine	1.0505	26.9688	0	9.076e+07	9.05358e+07	2.9714e-07	-21.682	0.00277843	0.0147269
3,4-Dihydrospheroidene	1.13707	26.9688	0	9.36973e+07	8.17592e+07	2.8783e-07	-21.728	0.00277843	0.0147269
10E,12Z-Octadecadienoic acid	1.53046	824857	2.02041e+06	3.68231e+07	1.38647e+07	0.022401	-5.4803	0.00366455	0.0147269
2-Methylpropanal	1.5614	3.35938e+08	1.00906e+08	7.30609e+09	2.43248e+09	0.045981	-4.4428	0.00507487	0.0147269
N-Methyl-2-pyrrolidinone	1.36379	3.5349e+06	2.45945e+06	8.021e+07	4.50604e+07	0.044071	-4.504	0.00507487	0.0147269
2-Phenylethanol	1.46806	4.5126e+08	2.69696e+08	2.18978e+09	7.63099e+08	0.20608	-2.2788	0.00507487	0.0147269
Cytosine	1.59129	7.92254e+08	1.92707e+08	2.5934e+09	5.21038e+08	0.30549	-1.7108	0.00507487	0.0147269
Uracil	1.12182	8.89396e+07	7.01485e+07	5.41118e+08	3.97974e+08	0.16436	-2.605	0.00507487	0.0147269
Ketoleucine	1.59225	5.53537e+08	1.27158e+08	1.47229e+09	2.51849e+08	0.37597	-1.4113	0.00507487	0.0147269
Guanidoacetic acid	1.23942	8.33971e+06	5.60184e+06	1.43119e+08	9.94194e+07	0.058271	-4.1011	0.00507487	0.0147269
Styrene Oxide	1.26645	9.12393e+06	3.93746e+06	2.08665e+08	1.40683e+08	0.043725	-4.5154	0.00507487	0.0147269
Tyrosol	1.30466	1.88716e+07	8.08674e+06	1.17448e+08	6.44449e+07	0.16068	-2.6377	0.00507487	0.0147269
Benzamide	1.31731	1.18364e+08	4.87027e+07	8.90038e+08	4.9434e+08	0.13299	-2.9106	0.00507487	0.0147269
5-Hydroxypyrazinamide	1.37491	4.24677e+09	1.17634e+09	1.04777e+10	3.38715e+09	0.40531	-1.3029	0.00507487	0.0147269
Niacinamide	1.04967	1.94292e+07	1.14177e+07	2.11481e+08	1.91478e+08	0.091872	-3.4442	0.00507487	0.0147269
Phosphonoacetate	1.37354	4.0052e+07	1.75706e+07	1.71836e+08	7.39909e+07	0.23308	-2.1011	0.00507487	0.0147269
Quinoline	1.04141	9.41041e+06	6.1614e+06	7.28582e+07	6.38772e+07	0.12916	-2.9528	0.00507487	0.0147269
Pipecolic acid	1.00423	1.06531e+08	6.90906e+07	1.30463e+09	1.2804e+09	0.081656	-3.6143	0.00507487	0.0147269
3-Methylindole	1.50719	6.92489e+08	2.22299e+08	2.63454e+09	7.81108e+08	0.26285	-1.9277	0.00507487	0.0147269
D-Cathinone	1.3347	3.23132e+07	1.33615e+07	2.19413e+08	1.1579e+08	0.14727	-2.7635	0.00507487	0.0147269
Oxalureate	1.17791	2.61311e+08	1.56254e+08	6.86047e+07	2.03844e+07	3.8089	1.9294	0.00507487	0.0147269
1,3-Dihydro-(2H)-indol-2-one	1.10417	2.71568e+06	1.51393e+06	7.6957e+07	6.81787e+07	0.035288	-4.8247	0.00507487	0.0147269
Phenylacetone	1.52238	1.66025e+06	565624	2.5729e+08	1.02088e+08	0.0064528	-7.2759	0.00507487	0.0147269
Perillyl alcohol	1.2456	4.02072e+07	2.34365e+07	4.07482e+08	2.67492e+08	0.098672	-3.3412	0.00507487	0.0147269
2-Phenylacetamide	1.23227	6.85661e+07	4.74592e+07	7.72433e+08	5.24204e+08	0.088766	-3.4938	0.00507487	0.0147269
Dopamine	1.43578	2.04824e+08	1.1626e+08	1.6078e+09	6.97267e+08	0.12739	-2.9726	0.00507487	0.0147269
4-Hydroxyphenylacetaldehyde	1.05553	1.77564e+06	1.46129e+06	6.31155e+07	6.07026e+07	0.028133	-5.1516	0.00507487	0.0147269
Trigonelline	1.4821	2.33315e+07	6.79912e+06	1.83657e+08	7.16159e+07	0.12704	-2.9767	0.00507487	0.0147269
Urocanic acid	1.3391	3.44016e+06	1.12173e+06	1.45215e+07	6.75302e+06	0.2369	-2.0776	0.00507487	0.0147269
N-methyl-L-glutamic Acid	1.48708	2.4706e+07	2.05131e+07	2.40234e+08	9.31815e+07	0.10284	-3.2815	0.00507487	0.0147269
Tryptophanol	1.51617	2.13673e+09	6.29973e+08	7.45408e+09	2.07093e+09	0.28665	-1.8026	0.00507487	0.0147269
2-Dehydropantoate	1.43794	2.42782e+08	1.50728e+08	1.90562e+09	8.1984e+08	0.1274	-2.9725	0.00507487	0.0147269
4-Guanidinobutanoic acid	1.35554	1.76669e+07	5.93758e+06	1.04187e+08	5.14224e+07	0.16957	-2.5601	0.00507487	0.0147269
m-Coumaric acid	1.25247	4.80586e+08	2.46252e+08	3.05168e+09	1.84139e+09	0.15748	-2.6667	0.00507487	0.0147269
Formylanthranilic acid	1.60689	6.67506e+07	3.14513e+07	3.67726e+08	8.00728e+07	0.18152	-2.4618	0.00507487	0.0147269
3-Methyloxindole	1.49862	8.95249e+07	2.86938e+07	3.36914e+08	1.02094e+08	0.26572	-1.912	0.00507487	0.0147269
Estragole	1.36926	9.97796e+06	6.84305e+06	9.82052e+07	5.08997e+07	0.1016	-3.299	0.00507487	0.0147269
Anethole	1.46206	3.05378e+07	1.55748e+07	1.3392e+08	4.63216e+07	0.22803	-2.1327	0.00507487	0.0147269
2-Methoxy-4-vinylphenol	1.1715	2.29955e+07	9.8033e+06	7.57816e+07	4.24945e+07	0.30344	-1.7205	0.00507487	0.0147269
4,5-Dihydroorotic acid	1.05412	2.37324e+07	1.39784e+07	2.85658e+08	2.59462e+08	0.08308	-3.5894	0.00507487	0.0147269
1,5-Naphthalenediamine	1.49066	7.23754e+08	2.79636e+08	3.21804e+09	1.05701e+09	0.22491	-2.1526	0.00507487	0.0147269
Indoleacetaldehyde	1.45062	3.34892e+07	1.09724e+07	1.4302e+08	5.21227e+07	0.23416	-2.0945	0.00507487	0.0147269
L-Carnitine	1.21796	4.53567e+06	4.33013e+06	7.58874e+07	5.44761e+07	0.059768	-4.0645	0.00507487	0.0147269
Methyl cinnamate	1.38599	6.26876e+07	3.04422e+07	3.66278e+08	1.68011e+08	0.17115	-2.5467	0.00507487	0.0147269
2-Hydroxycinnamic acid	1.38804	5.91215e+07	3.01545e+07	3.93329e+08	1.84715e+08	0.15031	-2.734	0.00507487	0.0147269
Jasmone	1.47199	1.85768e+07	4.8665e+06	1.77297e+08	7.29819e+07	0.10478	-3.2546	0.00507487	0.0147269
L-4-Hydroxyphenylglycine	1.24115	4.18757e+08	1.53194e+08	1.23398e+09	5.80677e+08	0.33935	-1.5591	0.00507487	0.0147269
3,4-Dimethoxybenzaldehyde	1.64414	1.45551e+08	3.56464e+07	8.43324e+08	1.53751e+08	0.17259	-2.5346	0.00507487	0.0147269
Norepinephrine	1.18215	6.67138e+07	1.43534e+07	1.84179e+08	9.43111e+07	0.36222	-1.465	0.00507487	0.0147269
(2S,5S)-trans-Carboxymethylproline	1.61963	3.59095e+08	6.31961e+07	7.11865e+08	6.96009e+07	0.50444	-0.98724	0.00507487	0.0147269
Indoleacetic acid	1.43275	1.31865e+08	3.01701e+07	6.46924e+08	2.59607e+08	0.20383	-2.2945	0.00507487	0.0147269
2-Oxo-4-phenylbutyric acid	1.53109	1.16911e+08	5.343e+07	5.60199e+08	1.63684e+08	0.2087	-2.2605	0.00507487	0.0147269
D-Fructose	1.48222	3.47206e+08	1.0073e+08	4.2154e+09	1.73217e+09	0.082366	-3.6018	0.00507487	0.0147269
Caffeic acid	1.4184	1.55104e+08	4.5205e+07	5.74062e+08	2.14971e+08	0.27019	-1.888	0.00507487	0.0147269
Normetanephrine	1.4344	1.61528e+07	4.70252e+06	1.24235e+08	5.44307e+07	0.13002	-2.9432	0.00507487	0.0147269
(2S,4S)-4-Hydroxy-2,3,4,5-tetrahydrodipicolinate	1.24196	1.57778e+06	914929	2.00008e+07	1.35218e+07	0.078885	-3.6641	0.00507487	0.0147269
5-Guanidino-3-methyl-2-oxopentanoate	1.62728	1.02839e+07	3.96772e+06	7.91372e+07	1.70618e+07	0.12995	-2.944	0.00507487	0.0147269
2-Keto-6-acetamidocaproate	1.29509	4.95444e+06	6.09645e+06	4.71641e+07	2.76339e+07	0.10505	-3.2509	0.00507487	0.0147269
L-2-Amino-6-oxoheptanedioate	1.23337	1.29239e+06	527944	1.90225e+07	1.32234e+07	0.06794	-3.8796	0.00507487	0.0147269
N-Acetylglutamic acid	1.44208	6.56726e+06	2.79279e+06	8.27749e+07	3.77272e+07	0.079339	-3.6558	0.00507487	0.0147269
Diaminopimelic acid	1.39113	5.68402e+07	1.00101e+07	1.29208e+08	3.9e+07	0.43991	-1.1847	0.00507487	0.0147269
Neocnidilide	1.45741	1.10356e+07	5.67987e+06	2.04583e+08	9.23884e+07	0.053942	-4.2125	0.00507487	0.0147269
L-Dopa	1.06662	545476	214016	5.29443e+07	5.09963e+07	0.010303	-6.6008	0.00507487	0.0147269
O-Acetylcarnitine	1.41726	1.36269e+07	7.43671e+06	1.51726e+08	7.22119e+07	0.089813	-3.4769	0.00507487	0.0147269
L-Tryptophan	1.44897	1.42255e+10	5.71046e+09	5.04182e+10	1.67231e+10	0.28215	-1.8255	0.00507487	0.0147269
Methyl jasmonate	1.50233	1.35647e+07	7.3962e+06	1.08029e+08	3.93782e+07	0.12557	-2.9935	0.00507487	0.0147269
trans-Isoasarone	1.41086	2.48612e+07	5.17869e+06	2.25237e+08	1.06714e+08	0.11038	-3.1795	0.00507487	0.0147269
D-Ribulose 5-phosphate	1.4225	5.53531e+06	3.50411e+06	3.57893e+07	1.53215e+07	0.15466	-2.6928	0.00507487	0.0147269
Dodecanedioic acid	1.30984	1.12428e+07	3.6491e+06	1.11752e+08	6.54966e+07	0.1006	-3.3132	0.00507487	0.0147269
Dethiobiotin	1.40236	1.8275e+07	8.18255e+06	1.65808e+08	7.97193e+07	0.11022	-3.1816	0.00507487	0.0147269
gamma-Glutamylalanine	1.47916	3.94179e+07	1.28285e+07	3.1152e+08	1.22385e+08	0.12653	-2.9824	0.00507487	0.0147269
Pantothenic acid	1.48936	8.81202e+08	2.30342e+08	5.68838e+09	2.10222e+09	0.15491	-2.6905	0.00507487	0.0147269
5-Hydroxytryptophan	1.54472	7.55886e+07	2.51046e+07	4.3338e+08	1.30364e+08	0.17442	-2.5194	0.00507487	0.0147269
L-Arogenate	1.18282	843893	538080	2.95832e+07	2.33088e+07	0.028526	-5.1316	0.00507487	0.0147269
Trioxsalen	1.37981	7.2939e+06	3.4945e+06	4.05509e+07	1.86209e+07	0.17987	-2.475	0.00507487	0.0147269
Melatonin	1.34377	4.55042e+06	2.17553e+06	2.31516e+07	1.11781e+07	0.19655	-2.347	0.00507487	0.0147269
Isoalantolactone	1.42726	377475	214426	1.47088e+07	7.36178e+06	0.025663	-5.2842	0.00507487	0.0147269
Procaine	1.3828	9.25862e+06	6.81142e+06	6.13585e+07	2.87006e+07	0.15089	-2.7284	0.00507487	0.0147269
Sepiapterin	1.38664	2.13239e+07	1.29802e+07	3.65804e+08	1.93045e+08	0.058293	-4.1005	0.00507487	0.0147269
Capsidiol	1.44907	370348	276847	6.51411e+06	2.98619e+06	0.056853	-4.1366	0.00507487	0.0147269
Dihydrobiopterin	1.13656	7516.45	3182.42	1.42394e+06	1.23695e+06	0.0052786	-7.5656	0.00507487	0.0147269
L-Cystine	1.46124	3.37728e+06	1.00573e+06	1.62675e+07	6.02246e+06	0.20761	-2.2681	0.00507487	0.0147269
Ethoprophos	1.15697	505335	227485	6.4297e+06	5.00433e+06	0.078594	-3.6694	0.00507487	0.0147269
3,3-Dimethoxybenzidine	1.13806	324419	189062	4.69765e+06	3.80543e+06	0.06906	-3.856	0.00507487	0.0147269
Xanthoxin	1.52705	420767	290815	5.99421e+06	2.17382e+06	0.070196	-3.8325	0.00507487	0.0147269
2-Deoxyadenosine	1.23677	1.68451e+07	8.02757e+06	1.19275e+08	7.55923e+07	0.14123	-2.8239	0.00507487	0.0147269
D-Glucosaminate-6-phosphate	1.33018	3.73575e+06	5.61239e+06	5.48445e+07	3.16197e+07	0.068115	-3.8759	0.00507487	0.0147269
Linatine	1.57279	1.16299e+07	3.73585e+06	6.12184e+07	1.61381e+07	0.18997	-2.3961	0.00507487	0.0147269
Glucosamine 6-phosphate	1.43903	2.04428e+06	728448	9.86813e+06	3.84361e+06	0.20716	-2.2712	0.00507487	0.0147269
Mannitol 1-phosphate	1.27805	361527	372732	3.92946e+07	2.69042e+07	0.0092004	-6.7641	0.00507487	0.0147269
Acetyl-N-formyl-5-methoxykynurenamine	1.11636	163035	80379.8	4.5205e+06	3.92671e+06	0.036066	-4.7932	0.00507487	0.0147269
Juvenile hormone III	1.19539	1.09314e+06	269306	1.34112e+07	9.78752e+06	0.081509	-3.6169	0.00507487	0.0147269
Adenosine	1.40499	2.47449e+07	8.93902e+06	3.13862e+08	1.55894e+08	0.07884	-3.6649	0.00507487	0.0147269
Formononetin	1.08453	848318	551480	1.68528e+07	1.51437e+07	0.050337	-4.3122	0.00507487	0.0147269
Emodin	1.35838	521679	463896	3.4555e+06	1.68265e+06	0.15097	-2.7277	0.00507487	0.0147269
Genistein	1.16746	2.38273e+06	806313	8.00694e+06	4.60672e+06	0.29758	-1.7486	0.00507487	0.0147269
Argininosuccinic acid	1.121	696597	372395	7.85779e+06	6.39729e+06	0.088651	-3.4957	0.00507487	0.0147269
(2R,3R)-3-Methylglutamyl-5-semialdehyde-N6-lysine	1.40504	3.64191e+06	2.51703e+06	3.50094e+07	1.67515e+07	0.10403	-3.265	0.00507487	0.0147269
Nandrolone	1.40441	4.18116e+07	2.77402e+07	1.21888e+09	6.35925e+08	0.034303	-4.8655	0.00507487	0.0147269
Saccharopine	1.45422	4.86427e+07	2.37223e+07	2.3761e+08	8.79453e+07	0.20472	-2.2883	0.00507487	0.0147269
Aspartame	1.34902	2.03397e+06	988149	4.80892e+07	2.78918e+07	0.042296	-4.5633	0.00507487	0.0147269
Stearidonic acid	1.53557	4.16533e+08	1.36035e+08	6.89189e+09	2.47467e+09	0.060438	-4.0484	0.00507487	0.0147269
Isohelenol	1.46347	9.43508e+06	3.3271e+06	4.94489e+07	1.85516e+07	0.1908	-2.3898	0.00507487	0.0147269
2-O-Methyladenosine	1.65518	1.66071e+07	5.71002e+06	1.77299e+08	3.26334e+07	0.093667	-3.4163	0.00507487	0.0147269
Sphingosine	1.21685	1.6464e+07	1.03808e+07	8.2031e+07	4.9227e+07	0.20071	-2.3168	0.00507487	0.0147269
Xanthosine	1.33144	1.33695e+06	762491	1.29657e+07	7.24945e+06	0.10311	-3.2777	0.00507487	0.0147269
Glycitein	1.42459	6.96112e+06	2.19865e+06	2.01948e+07	6.47958e+06	0.3447	-1.5366	0.00507487	0.0147269
Enterodiol	1.2847	1.64783e+06	498889	2.80149e+07	1.8002e+07	0.05882	-4.0876	0.00507487	0.0147269
Luteolin	1.51958	5.56276e+06	3.40081e+06	4.42266e+07	1.51998e+07	0.12578	-2.991	0.00507487	0.0147269
Kaempferol	1.53838	9.98451e+06	2.0249e+06	3.88765e+07	1.07662e+07	0.25683	-1.9611	0.00507487	0.0147269
Piperine	1.51008	2.49756e+06	1.1308e+06	2.26735e+07	8.28855e+06	0.11015	-3.1824	0.00507487	0.0147269
Dehydroepiandrosterone	1.29212	1.63166e+06	1.63894e+06	2.34668e+07	1.46257e+07	0.069531	-3.8462	0.00507487	0.0147269
Catechin	1.09516	3.29111e+07	2.23142e+07	1.06992e+09	9.65667e+08	0.03076	-5.0228	0.00507487	0.0147269
1-Dehydro-[6]-gingerdione	1.40301	1.78584e+06	600894	1.95281e+07	9.60502e+06	0.09145	-3.4509	0.00507487	0.0147269
9(S)-HPOT	1.54357	9.95441e+07	4.46905e+07	4.70926e+09	1.7167e+09	0.021138	-5.564	0.00507487	0.0147269
(2E,4Z,8E)-Colneleic acid	1.65929	3.31441e+07	1.64014e+07	2.95908e+08	4.94572e+07	0.11201	-3.1583	0.00507487	0.0147269
9-OxoODE	1.1061	1.39132e+06	1.26682e+06	1.29308e+08	1.17141e+08	0.01076	-6.5382	0.00507487	0.0147269
7,8-Dihydropteroic acid	1.43823	768130	675214	1.58039e+07	7.50198e+06	0.048604	-4.3628	0.00507487	0.0147269
12,13-DHOME	1.58395	6.04307e+06	1.98548e+06	1.06888e+08	3.20806e+07	0.056537	-4.1447	0.00507487	0.0147269
(S)-Norreticuline	1.54971	2.91601e+06	1.11345e+06	2.12327e+07	6.58477e+06	0.13734	-2.8642	0.00507487	0.0147269
D-4-Phosphopantothenate	1.33475	2.23331e+06	760697	2.73251e+07	1.56114e+07	0.081731	-3.613	0.00507487	0.0147269
3-Dehydrosphinganine	1.29955	9.89265e+06	5.90514e+06	1.41403e+08	8.7259e+07	0.069961	-3.8373	0.00507487	0.0147269
Chrysoeriol	1.40314	1.51035e+06	1.97901e+06	5.11134e+07	2.68251e+07	0.029549	-5.0807	0.00507487	0.0147269
Quercetin	1.10187	575433	222648	1.18351e+07	1.03772e+07	0.048621	-4.3623	0.00507487	0.0147269
Fenoxycarb	1.30572	1.21075e+06	580886	2.04469e+07	1.26364e+07	0.059214	-4.0779	0.00507487	0.0147269
Tricetin	1.30347	1.70565e+06	979310	4.64412e+07	2.95232e+07	0.036727	-4.767	0.00507487	0.0147269
Hesperetin	1.49978	9.80368e+07	3.75558e+07	4.66142e+08	1.52727e+08	0.21032	-2.2494	0.00507487	0.0147269
Nopaline	1.43248	977787	277055	2.49266e+07	1.21566e+07	0.039227	-4.672	0.00507487	0.0147269
8,11,14-Eicosatrienoic acid	1.36608	1.17839e+06	1.2251e+06	6.26048e+07	3.59656e+07	0.018823	-5.7314	0.00507487	0.0147269
Glutathione	1.2897	1.34624e+06	1.00384e+06	5.62307e+07	3.71402e+07	0.023941	-5.3843	0.00507487	0.0147269
p-Coumaroyl-D-glucose	1.50815	1.15572e+09	3.39364e+08	5.87082e+09	1.93665e+09	0.19686	-2.3448	0.00507487	0.0147269
N,N-Dimethylsphing-4-enine	1.02247	777558	546822	2.2357e+07	2.24578e+07	0.034779	-4.8456	0.00507487	0.0147269
Aflatoxin G	1.43356	770203	390706	6.97565e+06	3.11854e+06	0.11041	-3.179	0.00507487	0.0147269
(S)-Norlaudanine	1.49772	1.12732e+07	5.50025e+06	5.05127e+07	1.59418e+07	0.22318	-2.1637	0.00507487	0.0147269
Trilostane	1.41756	2.48418e+06	1.05342e+06	1.70248e+07	7.56543e+06	0.14591	-2.7768	0.00507487	0.0147269
5-O-beta-D-Glucosylpyridoxine	1.01503	23261.6	21479.5	901988	924917	0.025789	-5.2771	0.00507487	0.0147269
N-Acetylthienamycin	1.44065	1.91596e+07	2.63012e+07	2.13672e+08	9.32487e+07	0.089668	-3.4793	0.00507487	0.0147269
Isorhamnetin	1.00488	836351	343319	1.7601e+07	1.79214e+07	0.047517	-4.3954	0.00507487	0.0147269
9,10-Dihydroxystearate	1.37197	1.07575e+06	225251	5.06058e+07	2.86727e+07	0.021257	-5.5559	0.00507487	0.0147269
Phytosphingosine	1.40624	5.17863e+08	7.36718e+07	3.18128e+09	1.43271e+09	0.16278	-2.619	0.00507487	0.0147269
Alloepipregnanolone	1.48643	117020	46114.6	9.72846e+06	4.26222e+06	0.012029	-6.3774	0.00507487	0.0147269
4-Coumaroylshikimate	1.48224	1.54178e+07	6.84383e+06	5.48652e+07	1.63161e+07	0.28101	-1.8313	0.00507487	0.0147269
5,6-EET	1.11533	57350.6	77125.5	3.94096e+06	3.50519e+06	0.014552	-6.1026	0.00507487	0.0147269
Docosahexaenoic acid	1.22244	3.13699e+06	1.33812e+06	4.34133e+07	3.05889e+07	0.072259	-3.7907	0.00507487	0.0147269
Cyclic AMP	1.21088	4.37113e+07	9.09604e+06	2.78605e+08	1.81797e+08	0.15689	-2.6721	0.00507487	0.0147269
Salutaridinol	1.17222	473310	216012	1.84361e+07	1.48219e+07	0.025673	-5.2836	0.00507487	0.0147269
Sanguinarine	1.18967	2.26844e+06	2.37886e+06	4.45625e+07	3.38494e+07	0.050905	-4.2961	0.00507487	0.0147269
4-Methylumbelliferone glucuronide	1.24613	2.75574e+07	8.06593e+06	8.18572e+07	3.88341e+07	0.33665	-1.5707	0.00507487	0.0147269
Prostaglandin-c2	1.56564	4.58014e+07	2.00595e+07	5.70622e+08	1.79235e+08	0.080266	-3.6391	0.00507487	0.0147269
Prostaglandin D2	1.27755	3.54721e+07	1.22388e+07	5.39394e+08	3.4836e+08	0.065763	-3.9266	0.00507487	0.0147269
Isopentenyl adenosine	1.51148	4.12696e+06	1.39756e+06	2.79178e+07	9.72322e+06	0.14783	-2.758	0.00507487	0.0147269
Dattelic acid	1.47688	6.26689e+06	5.80989e+06	6.15695e+07	2.44817e+07	0.10179	-3.2964	0.00507487	0.0147269
5(S)-HpETE	1.52001	1.56315e+06	997396	1.5963e+07	5.70686e+06	0.097923	-3.3522	0.00507487	0.0147269
Indole-3-acetyl-beta-1-D-glucoside	1.4411	2.50946e+06	1.52861e+06	5.03058e+07	2.3733e+07	0.049884	-4.3253	0.00507487	0.0147269
Erucic acid	1.13177	1.34413e+09	8.22592e+08	1.3487e+10	1.06526e+10	0.099661	-3.3268	0.00507487	0.0147269
Aesculin	1.23195	1.16176e+06	987120	2.41987e+07	1.72079e+07	0.048009	-4.3805	0.00507487	0.0147269
(-)-Matairesinol	1.3754	2.23484e+06	754842	1.08369e+07	4.88717e+06	0.20622	-2.2777	0.00507487	0.0147269
Guanosine 2,3-cyclic phosphate	1.16394	1.70017e+07	4.02919e+06	2.57147e+08	2.00776e+08	0.066117	-3.9188	0.00507487	0.0147269
(3S,4S)-3-Hydroxytetradecane-1,3,4-tricarboxylate	1.23426	1.52431e+06	997970	2.84599e+07	2.005e+07	0.05356	-4.2227	0.00507487	0.0147269
Xanthylic acid	1.40334	62289.8	75772	2.19344e+06	1.15266e+06	0.028398	-5.1381	0.00507487	0.0147269
Pirenzepine	1.47414	1.69795e+06	547735	2.41641e+07	1.02809e+07	0.070268	-3.831	0.00507487	0.0147269
6-Ketoprostaglandin E1	1.67653	1.18455e+07	5.09502e+06	6.6559e+07	7.25237e+06	0.17797	-2.4903	0.00507487	0.0147269
Prostaglandin G2	1.58188	1.53315e+08	7.05321e+07	4.79693e+09	1.49174e+09	0.031961	-4.9675	0.00507487	0.0147269
9S-hydroxy-11,15-dioxo-5Z,13E-prostadienoic acid	1.53801	4.55181e+06	2.01116e+06	3.02356e+07	9.54098e+06	0.15054	-2.7317	0.00507487	0.0147269
Misoprostol	1.19789	2.64893e+07	1.24896e+07	2.28761e+08	1.59636e+08	0.11579	-3.1104	0.00507487	0.0147269
Lipoxin B4	1.42576	2.1473e+06	1.42031e+06	5.33648e+07	2.63729e+07	0.040238	-4.6353	0.00507487	0.0147269
(13E)-11a-Hydroxy-9,15-dioxoprost-13-enoic acid	1.2192	164167	56871.9	9.06701e+07	6.91746e+07	0.0018106	-9.1093	0.00507487	0.0147269
8-Isoprostane	1.54612	72121.7	48778.9	2.81131e+07	1.03541e+07	0.0025654	-8.6066	0.00507487	0.0147269
Nalbuphine	1.17718	8047.95	7202	2.93879e+06	2.3993e+06	0.0027385	-8.5124	0.00507487	0.0147269
Fenofibrate	1.22102	103602	129532	2.91475e+06	2.13818e+06	0.035544	-4.8142	0.00507487	0.0147269
Cortisol	1.17197	1.58304e+06	678698	3.20272e+07	2.51243e+07	0.049428	-4.3385	0.00507487	0.0147269
N-Acetylbialaphos	1.61335	4.93157e+06	2.16352e+06	6.73965e+07	1.71131e+07	0.073172	-3.7726	0.00507487	0.0147269
Quinestrol	1.46828	1.20945e+06	751054	2.5304e+07	1.11855e+07	0.047797	-4.3869	0.00507487	0.0147269
Tetracenomycin F2	1.23394	830762	426523	1.8445e+07	1.31278e+07	0.04504	-4.4727	0.00507487	0.0147269
U50488	1.34296	658569	525088	2.36672e+07	1.40985e+07	0.027826	-5.1674	0.00507487	0.0147269
11-Dehydro-thromboxane B2	1.62944	3.20474e+06	2.44055e+06	3.70476e+07	8.13387e+06	0.086503	-3.5311	0.00507487	0.0147269
Bufalin	1.37264	29043.2	29258.8	6.86639e+06	3.95272e+06	0.0042298	-7.8852	0.00507487	0.0147269
Riboflavin reduced	1.18224	59571.2	44116.9	1.11674e+06	857312	0.053344	-4.2285	0.00507487	0.0147269
1-Arachidonoylglycerol	1.36951	3.7641e+06	1.65829e+06	2.36899e+07	1.14738e+07	0.15889	-2.6539	0.00507487	0.0147269
Sphinganine 1-phosphate	1.43151	715178	694230	1.3504e+08	6.83526e+07	0.005296	-7.5609	0.00507487	0.0147269
N-Acetyllactosamine	1.34614	1.11792e+07	4.73547e+06	4.44434e+07	1.97106e+07	0.25154	-1.9912	0.00507487	0.0147269
Mesoridazine	1.49881	1.94386e+06	740897	1.21897e+07	4.32673e+06	0.15947	-2.6487	0.00507487	0.0147269
5-Dehydroavenasterol	1.39214	2.76158e+07	1.13835e+07	1.34973e+08	5.85071e+07	0.2046	-2.2891	0.00507487	0.0147269
Aloesin	1.6107	887040	378496	1.75172e+07	4.64337e+06	0.050638	-4.3036	0.00507487	0.0147269
Allocholic acid	1.31536	197102	118190	1.13277e+06	592816	0.174	-2.5228	0.00507487	0.0147269
Fluvastatin	1.46683	217180	203805	3.87683e+06	1.69692e+06	0.05602	-4.1579	0.00507487	0.0147269
GF 109203X	1.60301	1.34896e+07	4.97792e+06	1.18429e+08	3.0188e+07	0.1139	-3.1341	0.00507487	0.0147269
Vitexin	1.5668	3.38225e+06	1.03641e+06	1.41502e+07	3.53495e+06	0.23903	-2.0648	0.00507487	0.0147269
Sarsasapogenin	1.45496	78332.6	40160	1.05132e+07	5.02058e+06	0.0074509	-7.0684	0.00507487	0.0147269
Leukotriene E4	1.25746	281302	617000	1.81998e+07	1.28217e+07	0.015456	-6.0157	0.00507487	0.0147269
Arabidiol	1.24969	7.42931e+07	3.7629e+07	2.13879e+07	7.70729e+06	3.4736	1.7964	0.00507487	0.0147269
5,10-Methenyltetrahydrofolic acid	1.26171	687089	410658	1.0675e+07	7.09098e+06	0.064364	-3.9576	0.00507487	0.0147269
Peonidin-3-glucoside	1.45052	1.44355e+06	739540	1.58517e+07	6.96927e+06	0.091066	-3.4569	0.00507487	0.0147269
Limonin	1.05329	966005	534930	1.49949e+07	1.39244e+07	0.064422	-3.9563	0.00507487	0.0147269
Folinic acid	1.37547	3.81153e+07	1.31479e+07	1.11144e+08	3.98636e+07	0.34294	-1.544	0.00507487	0.0147269
Retinoyl b-glucuronide	1.22293	5.71179e+07	2.91309e+07	5.92014e+08	4.05255e+08	0.096481	-3.3736	0.00507487	0.0147269
Antibiotic JI-20A	1.33004	389194	347497	1.62253e+07	9.9471e+06	0.023987	-5.3816	0.00507487	0.0147269
Panose	1.2422	180682	72431.1	2.28641e+06	1.54674e+06	0.079024	-3.6616	0.00507487	0.0147269
beta-Cryptoxanthin	1.2728	1.26724e+06	894549	2.06713e+08	1.433e+08	0.0061304	-7.3498	0.00507487	0.0147269
N-Acetyl-O-demethylpuromycin-5-phosphate	1.31185	358980	114984	4.57344e+06	2.738e+06	0.078492	-3.6713	0.00507487	0.0147269
Diosmin	1.06136	877637	396375	1.34604e+08	1.312e+08	0.0065201	-7.2609	0.00507487	0.0147269
Cyanidin 3-O-rutinoside 5-O-beta-D-glucoside	1.17605	246165	143485	1.13272e+07	9.08713e+06	0.021732	-5.524	0.00507487	0.0147269
Benzaldehyde	1.35924	6.89915e+07	2.17057e+07	1.9824e+08	7.36312e+07	0.34802	-1.5228	0.00823902	0.0210584
3,4-Dihydroxybenzaldehyde	1.17117	1.68804e+07	6.20382e+06	1.19306e+08	8.44388e+07	0.14149	-2.8212	0.00823902	0.0210584
4-Hydroxy-2-quinolone	1.42611	1.13287e+10	3.64512e+09	2.73573e+10	7.41091e+09	0.4141	-1.2719	0.00823902	0.0210584
Methylisoeugenol	1.2446	2.25469e+07	1.69583e+07	8.60176e+07	4.3279e+07	0.26212	-1.9317	0.00823902	0.0210584
N-Alpha-acetyllysine	1.35528	8.62936e+07	2.72123e+07	1.96085e+08	5.98214e+07	0.44008	-1.1842	0.00823902	0.0210584
Scopoletin	1.31667	1.34344e+07	1.1604e+07	5.91266e+07	2.70645e+07	0.22721	-2.1379	0.00823902	0.0210584
Caryophyllene alpha-oxide	1.35985	1.48149e+08	6.57405e+07	4.162e+08	1.44781e+08	0.35596	-1.4902	0.00823902	0.0210584
N-Acetyl-L-2-amino-6-oxopimelate	1.36339	2.52124e+07	1.05996e+07	6.64534e+07	2.18576e+07	0.3794	-1.3982	0.00823902	0.0210584
Naringenin	1.07376	5.6384e+06	4.09432e+06	7.6434e+07	6.80282e+07	0.073768	-3.7609	0.00823902	0.0210584
Bitertanol	1.11883	183132	146669	1.59864e+06	1.26245e+06	0.11456	-3.1259	0.00823902	0.0210584
Oxybutynin	1.31107	2.35034e+06	4.38988e+06	1.40569e+07	6.23216e+06	0.1672	-2.5803	0.00823902	0.0210584
(10S)-Juvenile hormone III diol phosphate	1.3188	703906	368962	3.77142e+06	1.93423e+06	0.18664	-2.4217	0.00823902	0.0210584
Tetrahydrocortisone	1.03306	1.23891e+06	1.02471e+06	2.47281e+07	2.40399e+07	0.050101	-4.319	0.00823902	0.0210584
Sinensetin	1.20394	1.45042e+06	2.16767e+06	2.64384e+07	1.94661e+07	0.05486	-4.1881	0.00823902	0.0210584
HC-toxin	1.20397	2.22994e+06	1.32423e+06	1.06813e+07	6.49033e+06	0.20877	-2.26	0.00823902	0.0210584
Astragalin	1.02093	3.80879e+08	2.23858e+08	5.73321e+09	5.58039e+09	0.066434	-3.9119	0.00823902	0.0210584
Asiatic acid	1.12608	6.25353e+06	6.68097e+06	5.50197e+07	4.27745e+07	0.11366	-3.1372	0.00823902	0.0210584
Alizarin	1.06573	26.9688	0	6.46904e+08	6.30459e+08	4.1689e-08	-24.516	0.00962172	0.0229143
(S)-Pinocembrin	1.01184	26.9688	0	1.56231e+07	1.65285e+07	1.7262e-06	-19.144	0.00962172	0.0229143
Nordiazepam	1.31245	26.9688	0	1.85352e+07	1.2039e+07	1.455e-06	-19.391	0.00962172	0.0229143
Gamma-Linolenic acid	1.01368	26.9688	0	1.29967e+08	1.37115e+08	2.075e-07	-22.2	0.00962172	0.0229143
(S)-Norlaudanosoline	1.07873	26.9688	0	4.03439e+07	3.85418e+07	6.6847e-07	-20.513	0.00962172	0.0229143
4-(beta-D-Ribofuranosyl)phenol 5-phosphate	1.05215	26.9688	0	5.13252e+08	5.10693e+08	5.2545e-08	-24.182	0.00962172	0.0229143
alpha-Tocopherol	1.28235	26.9688	0	1.9964e+08	1.36927e+08	1.3509e-07	-22.82	0.00962172	0.0229143
Chlortetracycline	1.03677	26.9688	0	2.82916e+07	2.88181e+07	9.5324e-07	-20.001	0.00962172	0.0229143
cis-4-Hydroxy-D-proline	1.25897	3.82339e+08	1.17906e+08	7.18021e+08	2.08872e+08	0.53249	-0.90917	0.0130652	0.0284814
Adenine	1.32828	1.07343e+08	4.10837e+07	2.43997e+08	7.57511e+07	0.43994	-1.1846	0.0130652	0.0284814
Dimethylbenzimidazole	1.1461	4.12405e+07	2.08387e+07	1.28759e+08	7.23479e+07	0.32029	-1.6425	0.0130652	0.0284814
5-Methoxyindoleacetate	1.12527	2.70932e+07	1.42514e+07	8.9659e+07	5.37572e+07	0.30218	-1.7265	0.0130652	0.0284814
Oxybenzone	1.20601	2.5267e+06	1.32976e+06	1.46628e+07	9.38656e+06	0.17232	-2.5368	0.0130652	0.0284814
Daidzein	1.08646	8.10181e+07	5.37771e+07	3.98671e+08	2.95017e+08	0.20322	-2.2989	0.0130652	0.0284814
Purpurin	1.10895	260455	275197	1.82937e+07	1.64399e+07	0.014237	-6.1342	0.0130652	0.0284814
6-Phosphonoglucono-D-lactone	1.26879	1.27686e+06	1.09096e+06	5.19969e+06	2.53039e+06	0.24556	-2.0258	0.0130652	0.0284814
Myclobutanil	1.24949	1.14131e+07	5.80201e+06	3.46951e+07	1.58823e+07	0.32895	-1.604	0.0130652	0.0284814
3-Methylthiopropyl-desulfoglucosinolate	1.10877	2.83812e+06	2.46655e+06	2.9314e+07	2.40208e+07	0.096818	-3.3686	0.0130652	0.0284814
Bursehernin	1.07384	1.5084e+06	594598	8.93436e+06	7.12293e+06	0.16883	-2.5663	0.0130652	0.0284814
S-Glutathionyl-L-cysteine	1.09976	1.23525e+06	1.37559e+06	2.20789e+07	1.92283e+07	0.055947	-4.1598	0.0130652	0.0284814
Naringenin 7-O-beta-D-glucoside	1.2752	2.27561e+07	1.32113e+07	7.71385e+07	3.53878e+07	0.295	-1.7612	0.0130652	0.0284814
Asparagoside A	1.00619	3.89945e+06	2.15208e+06	1.53155e+07	1.199e+07	0.25461	-1.9737	0.0130652	0.0284814
Clomipramine	1.30256	9.34967e+06	1.72969e+07	4.5642e+07	1.66438e+07	0.20485	-2.2874	0.0181009	0.0393652
1-Methylnicotinamide	1.23089	133930	91846.7	1.18127e+06	779627	0.11338	-3.1408	0.0202406	0.0416052
L-Lysine	1.32173	3.10584e+08	1.97109e+08	8.0769e+08	2.4873e+08	0.38453	-1.3788	0.0202406	0.0416052
4-Hydroxyphenylpyruvic acid	1.29513	7.98162e+06	4.41175e+06	3.23362e+07	1.57192e+07	0.24683	-2.0184	0.0202406	0.0416052
Citrinin	1.13157	1.98027e+06	1.08032e+06	1.13749e+07	8.19787e+06	0.17409	-2.5221	0.0202406	0.0416052
Glucose 6-phosphate	1.2452	1.75326e+07	1.31512e+07	4.04512e+07	1.04013e+07	0.43343	-1.2061	0.0202406	0.0416052
Suprofen	1.00239	1.39257e+06	1.62613e+06	6.74454e+06	5.50896e+06	0.20647	-2.276	0.0202406	0.0416052
(4Z,7Z,10Z,13Z,16Z,19Z)-Docosahexaenoic acid ethyl ester	1.10017	6.48662e+06	4.77675e+06	1.99012e+07	1.14416e+07	0.32594	-1.6173	0.0202406	0.0416052
Tangeritin	1.0523	7.01882e+06	6.15197e+06	5.14549e+07	4.37745e+07	0.13641	-2.874	0.0202406	0.0416052
alpha-Mangostin	1.13587	2.33413e+07	1.56589e+07	5.10433e+07	1.8475e+07	0.45728	-1.1288	0.0202406	0.0416052
Lupenone	1.04127	665162	661374	3.60966e+06	2.9045e+06	0.18427	-2.4401	0.0202406	0.0416052
1-palmitoylglycerophosphocholine	1.20699	1.26598e+07	1.25095e+07	5.07051e+07	2.6906e+07	0.24968	-2.0019	0.0202406	0.0416052
Confertifolin	1.16894	9.78603e+06	2.39707e+07	4.98691e+07	2.30458e+07	0.19623	-2.3494	0.0249921	0.0512811
Acetoacetic acid	1.05452	26.9688	0	1.0315e+10	1.02266e+10	2.6145e-09	-28.511	0.0284407	0.0535595
2-Furancarboxaldehyde	1.12566	26.9688	0	5.85493e+09	5.20124e+09	4.6062e-09	-27.694	0.0284407	0.0535595
Isochavicol	1.06624	26.9688	0	4.93038e+09	4.80128e+09	5.4699e-09	-27.446	0.0284407	0.0535595
Phosphorylcholine	1.04438	26.9688	0	3.59891e+09	3.62365e+09	7.4936e-09	-26.992	0.0284407	0.0535595
Thiamine	1.13952	26.9688	0	2.0636e+08	1.79375e+08	1.3069e-07	-22.867	0.0284407	0.0535595
2,3-Dinor-8-iso prostaglandin F2alpha	1.10476	26.9688	0	8.78718e+07	8.06415e+07	3.0691e-07	-21.636	0.0284407	0.0535595
4-Aminophenol	1.10237	2.21408e+08	7.7598e+07	4.33642e+08	1.79433e+08	0.51058	-0.9698	0.030639	0.0553047
Epsilon-caprolactam	1.05899	3.97286e+08	9.0103e+07	5.68894e+08	1.42952e+08	0.69835	-0.51798	0.030639	0.0553047
Phthalic acid	1.20014	1.17595e+08	6.93391e+07	2.81566e+07	1.29769e+07	4.1765	2.0623	0.030639	0.0553047
Homovanillic acid	1.00656	1.04649e+07	1.11239e+07	7.57411e+07	6.87205e+07	0.13817	-2.8555	0.030639	0.0553047
Homocitric acid	1.06004	3.95781e+06	1.16343e+06	8.32428e+06	4.13195e+06	0.47545	-1.0726	0.030639	0.0553047
Carbamazepine	1.18438	3.54293e+07	1.81148e+07	9.14225e+07	4.15317e+07	0.38753	-1.3676	0.030639	0.0553047
Bupivacaine	1.17741	4.69969e+06	3.79079e+06	1.80115e+07	1.02131e+07	0.26093	-1.9383	0.030639	0.0553047
CMP	1.08563	2.55883e+06	1.20476e+06	2.1602e+07	1.79601e+07	0.11845	-3.0776	0.030639	0.0553047
Cyclic GMP	1.00879	7.41115e+06	2.65746e+06	2.4033e+07	1.74657e+07	0.30837	-1.6972	0.030639	0.0553047
Palmitoyl-L-carnitine	1.26992	4.56736e+06	3.90482e+06	3.22545e+07	1.90134e+07	0.1416	-2.8201	0.030639	0.0553047
24,25-Dihydrolanosterol	1.12794	2.52914e+07	9.83635e+06	7.41673e+07	4.2131e+07	0.341	-1.5521	0.030639	0.0553047
Delphinidin 3-O-beta-D-sambubioside	1.10229	9.15075e+06	1.70253e+07	3.21639e+07	1.26339e+07	0.2845	-1.8135	0.0415959	0.0748495
Mevalonic acid-5P	1.15327	1.23879e+07	6.26399e+06	2.42039e+07	7.85923e+06	0.51181	-0.96631	0.0453276	0.0790342
5-Deoxyadenosine	1.02228	1.70314e+08	7.05879e+07	2.54441e+08	5.18792e+07	0.66937	-0.57913	0.0453276	0.0790342
Niflumic Acid	1.20419	2.50855e+06	1.02587e+06	6.14186e+06	2.65546e+06	0.40843	-1.2918	0.0453276	0.0790342
Ethylmethylacetic acid	1.219	1.54924e+09	1.14178e+09	472.618	0	3278000	21.644	0.00277843	0.0164287
Phenylethylamine	1.33526	3.83178e+09	2.27582e+09	472.618	0	8107600	22.951	0.00277843	0.0164287
Itaconic acid	1.51203	2.82314e+08	1.06763e+08	472.618	0	597340	19.188	0.00277843	0.0164287
L-Leucine	1.25918	3.78709e+08	2.60008e+08	472.618	0	801300	19.612	0.00277843	0.0164287
Protocatechuic acid	1.62861	1.44903e+08	2.91401e+07	472.618	0	306600	18.226	0.00277843	0.0164287
L-beta-Phenylalanine	1.64323	1.34441e+09	2.29333e+08	472.618	0	2844600	21.44	0.00277843	0.0164287
L-Galactono-1,5-lactone	1.49466	2.08981e+08	8.3692e+07	472.618	0	442180	18.754	0.00277843	0.0164287
D-Altronate	1.39257	2.4097e+08	1.26583e+08	472.618	0	509860	18.96	0.00277843	0.0164287
D-Galactose	1.42524	472.618	0	4.26013e+08	2.07068e+08	1.1094e-06	-19.782	0.00277843	0.0164287
D-Mannose	1.23696	3.14066e+08	2.24332e+08	472.618	0	664520	19.342	0.00277843	0.0164287
D-Glucose	1.22654	472.618	0	1.38409e+08	1.00683e+08	3.4147e-06	-18.16	0.00277843	0.0164287
Sorbitol	1.00977	1.72756e+09	1.78365e+09	472.618	0	3655300	21.802	0.00277843	0.0164287
Azelaic acid	1.2681	2.46463e+07	1.66493e+07	472.618	0	52149	15.67	0.00277843	0.0164287
4-(2-Aminophenyl)-2,4-dioxobutanoic acid	1.0541	2.73324e+08	2.63414e+08	472.618	0	578320	19.142	0.00277843	0.0164287
16alpha-Hydroxyestrone	1.20069	3.1387e+07	2.38681e+07	472.618	0	66411	16.019	0.00277843	0.0164287
Aspartylglycosamine	1.49626	2.38207e+07	9.49087e+06	472.618	0	50402	15.621	0.00277843	0.0164287
1-O-Vanilloyl-beta-D-glucose	1.39658	6.29026e+06	3.27389e+06	472.618	0	13309	13.7	0.00277843	0.0164287
10-Deoxygeniposide tetraacetate	1.04595	5.10046e+06	4.978e+06	472.618	0	10792	13.398	0.00277843	0.0164287
6-Phosphogluconic acid	1.50822	3.48062e+07	1.16747e+07	1.92976e+06	4.72578e+06	18.037	4.1728	0.00366455	0.0164287
Glyceric acid	1.40482	8.96625e+08	1.98812e+08	3.29158e+09	1.20669e+09	0.2724	-1.8762	0.00507487	0.0164287
alpha-Ketoisovaleric acid	1.47312	5.46247e+07	4.75612e+07	6.57581e+08	2.53356e+08	0.083069	-3.5895	0.00507487	0.0164287
L-Valine	1.28438	1.26336e+09	3.10946e+08	2.44511e+09	7.09556e+08	0.51669	-0.95263	0.00507487	0.0164287
L-Threonine	1.54356	1.87236e+09	2.31304e+08	3.40149e+09	4.58967e+08	0.55045	-0.86131	0.00507487	0.0164287
3-Methylthiopropionic acid	1.47965	7.32136e+07	1.24704e+07	3.9557e+08	1.34615e+08	0.18508	-2.4337	0.00507487	0.0164287
Erythritol	1.2476	9.16209e+09	2.87169e+09	2.6439e+10	1.17652e+10	0.34654	-1.5289	0.00507487	0.0164287
Citramalic acid	1.25682	4.58417e+08	4.90505e+07	1.05761e+09	4.10217e+08	0.43344	-1.2061	0.00507487	0.0164287
Aminocaproic acid	1.19495	1.84594e+07	1.29702e+07	1.08693e+09	8.20358e+08	0.016983	-5.8798	0.00507487	0.0164287
Beta-Leucine	1.40189	4.07532e+08	1.81132e+08	4.90442e+07	3.41096e+07	8.3095	3.0548	0.00507487	0.0164287
L-Malic acid	1.36777	1.06154e+08	6.22323e+07	5.70197e+08	2.49907e+08	0.18617	-2.4253	0.00507487	0.0164287
Phenylacetic acid	1.26082	4.98922e+08	1.6813e+08	1.85373e+09	9.1204e+08	0.26914	-1.8935	0.00507487	0.0164287
6-Hydroxynicotinic acid	1.54847	5.71093e+08	4.50276e+08	2.87588e+09	6.1103e+08	0.19858	-2.3322	0.00507487	0.0164287
Aminoadipic acid	1.23982	2.19487e+08	4.78889e+07	4.29532e+08	1.41388e+08	0.51099	-0.96863	0.00507487	0.0164287
1H-Indole-3-carboxaldehyde	1.28918	1.26701e+09	5.9182e+08	5.16294e+09	2.46099e+09	0.2454	-2.0268	0.00507487	0.0164287
Oxoglutaric acid	1.58387	1.3362e+08	7.68961e+07	6.04399e+08	1.05747e+08	0.22108	-2.1774	0.00507487	0.0164287
Phenyllactate	1.4205	3.76934e+07	2.06814e+07	1.21074e+08	3.54073e+07	0.31132	-1.6835	0.00507487	0.0164287
D-Ribose	1.54461	2.23077e+09	2.96944e+08	5.83802e+09	1.17008e+09	0.38211	-1.3879	0.00507487	0.0164287
Guanine	1.40285	5.44922e+08	8.35803e+07	1.56188e+09	5.14949e+08	0.34889	-1.5192	0.00507487	0.0164287
p-Hydroxyphenylacetic acid	1.24948	2.76007e+07	5.29618e+06	4.61072e+09	3.20186e+09	0.0059862	-7.3841	0.00507487	0.0164287
3-Hydroxyanthranilate	1.55334	1.83335e+08	1.76839e+08	9.48305e+08	1.72032e+08	0.19333	-2.3709	0.00507487	0.0164287
4-Hydroxycinnamic acid	1.35986	3.26345e+08	1.22954e+08	1.83408e+09	8.4211e+08	0.17793	-2.4906	0.00507487	0.0164287
L-Phenylalanine	1.61454	1.25653e+09	3.05837e+08	3.91935e+09	5.22228e+08	0.3206	-1.6412	0.00507487	0.0164287
6-Methylmercaptopurine	1.30039	4.93137e+07	9.72315e+06	2.46934e+08	1.25317e+08	0.1997	-2.3241	0.00507487	0.0164287
Terephthalic acid	1.30205	3.79097e+07	1.64326e+07	1.05472e+08	3.95587e+07	0.35943	-1.4762	0.00507487	0.0164287
3,4-Dihydroxybenzeneacetic acid	1.37542	3.87732e+08	3.53762e+07	8.33045e+08	2.40481e+08	0.46544	-1.1033	0.00507487	0.0164287
Gallic acid	1.50413	9.37874e+07	3.38367e+07	2.33931e+08	4.26333e+07	0.40092	-1.3186	0.00507487	0.0164287
Beta-Glycerophosphoric acid	1.63012	4.11754e+08	4.31144e+07	1.45244e+08	3.04902e+07	2.8349	1.5033	0.00507487	0.0164287
N-Acetylleucine	1.36428	1.71869e+06	327821	9.16553e+07	5.02882e+07	0.018752	-5.7368	0.00507487	0.0164287
1H-Indole-3-acetamide	1.55581	1.03765e+08	2.98292e+07	1.0273e+09	2.93121e+08	0.10101	-3.3075	0.00507487	0.0164287
4-Methylumbelliferone	1.44628	2.73458e+08	6.32929e+07	8.78952e+08	2.71578e+08	0.31112	-1.6845	0.00507487	0.0164287
Aesculetin	1.31764	4.58458e+08	1.39629e+08	3.77887e+09	2.03777e+09	0.12132	-3.0431	0.00507487	0.0164287
(4S,5R)-4,5,6-Trihydroxy-2-iminohexanoate	1.33818	4.16122e+07	1.23055e+07	9.58983e+07	2.95955e+07	0.43392	-1.2045	0.00507487	0.0164287
2,4-Dinitrophenol	1.45137	3.17041e+07	2.15208e+07	1.22968e+08	3.54416e+07	0.25782	-1.9555	0.00507487	0.0164287
(E)-3-(Methoxycarbonyl)pent-2-enedioate	1.26856	586220	236170	1.84555e+08	1.24173e+08	0.0031764	-8.2984	0.00507487	0.0164287
Glycylleucine	1.47655	1.54838e+07	6.31069e+06	5.06952e+07	1.35016e+07	0.30543	-1.7111	0.00507487	0.0164287
Quinate	1.4071	2.23906e+10	3.86319e+09	4.38887e+10	1.02126e+10	0.51017	-0.97096	0.00507487	0.0164287
5-Hydroxyindoleacetic acid	1.33231	2.18032e+08	1.45209e+08	1.0374e+09	4.67528e+08	0.21017	-2.2504	0.00507487	0.0164287
trans-Ferulic acid	1.31906	6.85364e+08	1.27342e+08	9.77791e+09	5.57625e+09	0.070093	-3.8346	0.00507487	0.0164287
Zingerone	1.56098	2.33355e+07	3.19883e+06	4.81041e+07	7.02579e+06	0.4851	-1.0436	0.00507487	0.0164287
Vanillylmandelic acid	1.39013	4.68733e+07	1.24368e+07	2.41143e+08	1.01864e+08	0.19438	-2.3631	0.00507487	0.0164287
Tryptophanamide	1.55868	2.79624e+08	4.45389e+07	6.05831e+08	9.25845e+07	0.46155	-1.1154	0.00507487	0.0164287
Indolelactic acid	1.23744	3.01444e+07	3.98792e+06	5.77812e+07	1.93168e+07	0.5217	-0.93871	0.00507487	0.0164287
Genipin	1.49317	4.83793e+07	7.47664e+06	1.68364e+08	4.76946e+07	0.28735	-1.7991	0.00507487	0.0164287
L-Kynurenine	1.55864	3.13364e+07	1.20045e+07	9.62949e+07	1.65715e+07	0.32542	-1.6196	0.00507487	0.0164287
Jasmonic acid	1.26735	1.16733e+08	4.10119e+07	5.32917e+07	1.26412e+07	2.1905	1.1312	0.00507487	0.0164287
4-Methylumbelliferyl acetate	1.29993	9.39256e+06	2.82159e+06	3.06569e+08	1.89158e+08	0.030638	-5.0285	0.00507487	0.0164287
beta-N-Acetylglucosamine	1.28605	1.8564e+08	7.8598e+07	6.49649e+08	2.92869e+08	0.28575	-1.8072	0.00507487	0.0164287
6-Acetyl-D-glucose	1.45106	1.62072e+08	5.52228e+07	4.55184e+08	1.21303e+08	0.35606	-1.4898	0.00507487	0.0164287
3-Hydroxyflavone	1.60649	3.44057e+06	986384	1.83614e+07	3.46193e+06	0.18738	-2.416	0.00507487	0.0164287
5-Methyl-2-deoxycytidine	1.01927	8.38237e+06	5.56948e+06	2.88498e+06	511557	2.9055	1.5388	0.00507487	0.0164287
D-Myo-inositol 4-phosphate	1.61269	4.808e+06	939219	2.03696e+07	3.46246e+06	0.23604	-2.0829	0.00507487	0.0164287
Uridine	1.48587	1.98678e+09	2.40798e+08	4.47489e+09	9.95348e+08	0.44398	-1.1714	0.00507487	0.0164287
Biotin	1.10535	4.40555e+06	2.59429e+06	3.7531e+07	2.93342e+07	0.11738	-3.0907	0.00507487	0.0164287
Piceatannol	1.39134	640858	348882	7.425e+06	3.55674e+06	0.086311	-3.5343	0.00507487	0.0164287
Alternariol	1.44082	3.52581e+06	2.2505e+06	1.62459e+07	5.50018e+06	0.21703	-2.2041	0.00507487	0.0164287
S-Ribosyl-L-homocysteine	1.38002	3.38706e+06	737938	1.46571e+07	6.04472e+06	0.23109	-2.1135	0.00507487	0.0164287
Inosine	1.28757	9.18355e+06	3.1646e+06	6.46163e+07	3.59841e+07	0.14212	-2.8148	0.00507487	0.0164287
16-Hydroxy hexadecanoic acid	1.39935	5.46765e+06	2.44142e+06	2.54158e+07	1.00241e+07	0.21513	-2.2167	0.00507487	0.0164287
Guanosine	1.40246	3.18757e+08	2.26025e+08	3.32178e+09	1.5253e+09	0.09596	-3.3814	0.00507487	0.0164287
Rhein	1.52568	1.17555e+08	4.01654e+07	5.25994e+08	1.41546e+08	0.22349	-2.1617	0.00507487	0.0164287
Biochanin A	1.40907	3.70694e+06	740587	1.17882e+07	4.01769e+06	0.31446	-1.669	0.00507487	0.0164287
Oxazepam	1.48282	1.51101e+08	3.50195e+07	3.203e+08	6.09429e+07	0.47175	-1.0839	0.00507487	0.0164287
Salicin	1.28717	4.38307e+06	1.78072e+06	1.49792e+07	6.67678e+06	0.29261	-1.7729	0.00507487	0.0164287
Hexadecanedioate	1.34132	6.90271e+07	3.28888e+07	3.54855e+08	1.64428e+08	0.19452	-2.362	0.00507487	0.0164287
N-Acetylneuraminic acid	1.24865	2.25837e+07	8.96157e+06	1.55754e+08	9.27419e+07	0.145	-2.7859	0.00507487	0.0164287
13-L-Hydroperoxylinoleic acid	1.30768	9.64108e+07	1.79286e+07	3.17498e+08	1.375e+08	0.30366	-1.7195	0.00507487	0.0164287
Prunasin	1.34064	2.12672e+07	1.60414e+07	2.30227e+08	1.21707e+08	0.092375	-3.4364	0.00507487	0.0164287
Alpha-dimorphecolic acid	1.44263	5.54997e+09	9.32713e+08	5.0753e+10	2.09983e+10	0.10935	-3.1929	0.00507487	0.0164287
4-(beta-D-Glucosyloxy)benzoate	1.27087	1.51801e+07	7.58435e+06	1.35302e+08	8.03803e+07	0.11219	-3.1559	0.00507487	0.0164287
all-trans-Retinoic acid	1.61478	391752	153617	3.12265e+06	600171	0.12546	-2.9948	0.00507487	0.0164287
Cocaine	1.35517	8.2956e+06	7.77918e+06	4.60428e+07	2.0063e+07	0.18017	-2.4726	0.00507487	0.0164287
8(R)-Hydroperoxylinoleic acid	1.19466	4.3539e+07	2.31767e+07	8.35013e+08	6.07613e+08	0.052142	-4.2614	0.00507487	0.0164287
3-O-Methylquercetin	1.33739	6.08422e+07	2.15926e+07	2.82662e+08	1.2939e+08	0.21525	-2.2159	0.00507487	0.0164287
15-Deoxy-d-12,14-PGJ2	1.43785	738057	375620	7.01881e+06	2.93302e+06	0.10515	-3.2494	0.00507487	0.0164287
5-KETE	1.41676	3.02005e+06	1.24367e+06	3.33151e+07	1.49834e+07	0.090651	-3.4635	0.00507487	0.0164287
19(S)-HETE	1.42234	827527	812114	1.0875e+07	4.85138e+06	0.076094	-3.7161	0.00507487	0.0164287
Methyl-2-alpha-L-fucopyranosyl-beta-D-galactoside	1.38215	3.87606e+06	2.2201e+06	1.5526e+07	5.85856e+06	0.24965	-2.002	0.00507487	0.0164287
Alpha-Lactose	1.38724	2.41527e+07	2.92266e+06	5.67917e+07	1.71062e+07	0.42529	-1.2335	0.00507487	0.0164287
4-O-beta-D-Glucosyl-4-hydroxycinnamate	1.23246	3.74381e+07	2.07142e+07	8.00001e+08	5.4862e+08	0.046798	-4.4174	0.00507487	0.0164287
Docosapentaenoic acid (22n-3)	1.36436	2.20731e+07	8.52665e+06	1.21847e+08	5.51248e+07	0.18115	-2.4647	0.00507487	0.0164287
Yohimbine	1.29509	2.0969e+06	1.55294e+06	3.92172e+07	2.37986e+07	0.053469	-4.2252	0.00507487	0.0164287
Acebutolol	1.20077	4.91806e+06	3.74327e+06	2.31135e+07	1.33191e+07	0.21278	-2.2326	0.00507487	0.0164287
p-Coumaroyl quinic acid	1.38785	5.16613e+09	6.81233e+08	1.05887e+10	2.79743e+09	0.48789	-1.0354	0.00507487	0.0164287
Coniferin	1.56157	1.10761e+07	7.79626e+06	2.24843e+08	6.59872e+07	0.049262	-4.3434	0.00507487	0.0164287
Ginkgoic acid	1.33749	4.53466e+06	2.13435e+06	1.89323e+08	1.09236e+08	0.023952	-5.3837	0.00507487	0.0164287
AMP	1.55542	2.33146e+07	5.87613e+06	1.08793e+08	2.66782e+07	0.2143	-2.2223	0.00507487	0.0164287
Gibberellin A53	1.32398	1.62725e+07	5.47248e+06	4.98327e+07	1.96398e+07	0.32654	-1.6147	0.00507487	0.0164287
Chlorogenic acid	1.44837	1.0304e+07	4.97186e+06	3.50015e+07	1.01602e+07	0.29439	-1.7642	0.00507487	0.0164287
Loganate	1.15427	1.7011e+08	5.46666e+07	1.98635e+09	1.49117e+09	0.085639	-3.5456	0.00507487	0.0164287
Secoisolariciresinol	1.505	6.12404e+06	891982	2.80573e+07	8.44683e+06	0.21827	-2.1958	0.00507487	0.0164287
Acetyl-maltose	1.43449	4.2189e+06	1.42803e+06	1.15456e+07	3.17271e+06	0.36541	-1.4524	0.00507487	0.0164287
S-Adenosylhomocysteine	1.51511	6.87457e+06	3.3341e+06	3.00405e+07	8.00074e+06	0.22884	-2.1276	0.00507487	0.0164287
trans-Piceid	1.39673	3.85777e+06	2.42499e+06	2.30711e+07	9.69876e+06	0.16721	-2.5802	0.00507487	0.0164287
25-Hydroxycholesterol	1.2905	3.46912e+07	9.21931e+06	1.96856e+07	3.09425e+06	1.7623	0.81743	0.00507487	0.0164287
Rutarin	1.41703	867566	114816	7.0582e+06	3.06813e+06	0.12292	-3.0243	0.00507487	0.0164287
Kaempferol 3-O-beta-D-xyloside	1.04818	712209	275511	1.44777e+07	1.33867e+07	0.049193	-4.3454	0.00507487	0.0164287
Kaempferol-3-O-galactoside	1.30007	1.02332e+07	2.2111e+06	2.3872e+07	8.39366e+06	0.42867	-1.2221	0.00507487	0.0164287
Afzelin	1.54072	1.27939e+07	3.19976e+06	4.58346e+07	1.07681e+07	0.27913	-1.841	0.00507487	0.0164287
Piperaduncin B	1.12921	1.32824e+06	1.55495e+06	2.7511e+07	2.23501e+07	0.04828	-4.3724	0.00507487	0.0164287
Raffinose	1.22494	5.15157e+06	1.31543e+06	3.39868e+07	2.09928e+07	0.15158	-2.7219	0.00507487	0.0164287
1,5-Dicaffeoylquinic acid	1.15834	3.94046e+07	1.69198e+07	1.58813e+09	1.2638e+09	0.024812	-5.3328	0.00507487	0.0164287
Hesperetin 7-neohesperidoside	1.48519	1.59125e+07	6.62354e+06	7.05495e+07	2.15388e+07	0.22555	-2.1485	0.00507487	0.0164287
Stachyose	1.2987	3.40564e+06	895050	1.71675e+07	8.73561e+06	0.19838	-2.3337	0.00507487	0.0164287
Resveratrol	1.19115	4.55478e+08	3.37565e+08	1.58119e+07	3.87299e+07	28.806	4.8483	0.00615061	0.0198474
Pelargonic acid	1.39484	1.01543e+08	2.12478e+07	2.03952e+08	4.91198e+07	0.49788	-1.0061	0.00823902	0.0232838
4-Pyridoxic acid	1.33304	5.96303e+07	1.38648e+07	1.11013e+08	2.73405e+07	0.53715	-0.89661	0.00823902	0.0232838
D-Glycero-D-galacto-heptitol	1.0751	5.87603e+08	1.79676e+08	2.5083e+09	1.78212e+09	0.23426	-2.0938	0.00823902	0.0232838
Sebacic acid	1.13173	2.19076e+07	1.27623e+07	6.7957e+06	1.72537e+06	3.2237	1.6887	0.00823902	0.0232838
Xanthurenic acid	1.15091	3.24286e+07	2.35413e+07	1.40008e+08	8.56965e+07	0.23162	-2.1102	0.00823902	0.0232838
Cytidine	1.3678	2.39115e+07	9.0207e+06	5.45951e+07	1.44422e+07	0.43798	-1.1911	0.00823902	0.0232838
1-palmitoyl-dihydroxyacetone-phosphate	1.19873	9.57176e+06	5.48757e+06	4.88098e+07	2.9431e+07	0.1961	-2.3503	0.00823902	0.0232838
Genistin	1.39088	8.68654e+06	1.82671e+06	3.68357e+06	1.90357e+06	2.3582	1.2377	0.00823902	0.0232838
beta-1,2-Mannotriose	1.20873	1.67719e+07	8.14242e+06	4.75556e+07	2.16081e+07	0.35268	-1.5036	0.00823902	0.0232838
Quercetin 3-O-[beta-D-xylosyl-(1->2)-beta-D-glucoside]	1.44347	9.18845e+07	6.66504e+07	2.56541e+08	3.7335e+07	0.35817	-1.4813	0.00823902	0.0232838
Rutin	1.03953	1.19726e+07	1.11596e+07	1.27505e+08	1.13354e+08	0.093899	-3.4127	0.00823902	0.0232838
Quercetin 3-O-beta-D-glucosyl-(1->2)-beta-D-glucoside	1.10727	1.69567e+07	1.03977e+07	8.39223e+07	5.84326e+07	0.20205	-2.3072	0.00823902	0.0232838
Succinic acid semialdehyde	1.05798	472.618	0	1.40445e+11	1.34535e+11	3.3651e-09	-28.147	0.00962172	0.0265063
alpha-Cellobiose	1.07441	6.99655e+06	6.53129e+06	472.618	0	14804	13.854	0.00962172	0.0265063
Cellopentaose	1.32859	485141	291749	472.618	0	1026.5	10.004	0.00962172	0.0265063
Stearic acid	1.30525	6.02213e+06	1.475e+07	4.67393e+07	2.09942e+07	0.12885	-2.9563	0.0100646	0.0276704
1D-Myo-inositol 1,4-bisphosphate	1.22561	4.95915e+07	2.74747e+07	7.62204e+06	1.34245e+07	6.5063	2.7018	0.0115189	0.0316275
L-3-Cyanoalanine	1.34042	2.11773e+09	2.26666e+08	1.42935e+09	3.3513e+08	1.4816	0.56716	0.0130652	0.0321732
L-Asparagine	1.33982	2.21272e+10	2.46397e+09	1.4984e+10	3.40562e+09	1.4767	0.5624	0.0130652	0.0321732
Shikimic acid	1.34256	2.98242e+08	8.25373e+07	4.99301e+08	8.3846e+07	0.59732	-0.74343	0.0130652	0.0321732
Ribose 1-phosphate	1.17532	7.98911e+07	1.46905e+07	5.57196e+07	1.2333e+07	1.4338	0.51985	0.0130652	0.0321732
Phloretin	1.12382	2.97342e+06	1.50804e+06	1.07145e+07	6.50914e+06	0.27751	-1.8494	0.0130652	0.0321732
Adrenic acid	1.30299	1.86547e+06	2.7988e+06	7.83701e+06	2.53965e+06	0.23803	-2.0708	0.0130652	0.0321732
(S)-4,5,7-Trihydroxy-6-prenylflavanone	1.10832	1.87034e+06	2.24952e+06	1.33002e+07	9.85986e+06	0.14062	-2.8301	0.0130652	0.0321732
Guanosine 3-phosphate	1.26042	1.06404e+08	3.77122e+07	3.19023e+08	1.40684e+08	0.33353	-1.5841	0.0130652	0.0321732
Capecitabine	1.22461	5.14286e+06	5.22812e+06	2.60924e+07	1.4369e+07	0.1971	-2.343	0.0130652	0.0321732
Phlorizin	1.17505	2.12926e+06	744990	5.66579e+06	2.70701e+06	0.37581	-1.4119	0.0130652	0.0321732
Raucaffricine	1.0902	3.63283e+06	2.10823e+06	9.95811e+06	5.3602e+06	0.36481	-1.4548	0.0130652	0.0321732
7-Epiloganin tetraacetate	1.27162	1.70991e+07	3.54764e+06	2.57397e+07	4.58798e+06	0.66431	-0.59008	0.0130652	0.0321732
(-)-Epigallocatechin	1.21963	1.80231e+06	4.41358e+06	1.16094e+07	5.71381e+06	0.15525	-2.6874	0.0160593	0.0394581
Phenylacetaldehyde	1.23116	2.57472e+07	9.36927e+06	1.5898e+08	9.56819e+07	0.16195	-2.6264	0.0202406	0.0455064
Glycerol 3-phosphate	1.09059	2.96456e+08	1.57426e+08	6.5685e+08	2.87731e+08	0.45133	-1.1477	0.0202406	0.0455064
6-Tuliposide B	1.18291	6.76025e+07	2.43412e+07	3.37016e+07	1.06368e+07	2.0059	1.0043	0.0202406	0.0455064
Geniposidic acid	1.14184	4.34118e+06	2.87072e+06	1.73138e+07	1.04903e+07	0.25074	-1.9958	0.0202406	0.0455064
Abscisic acid glucose ester	1.15695	823916	473528	2.02336e+06	859269	0.4072	-1.2962	0.0202406	0.0455064
Astilbin	1.15789	3.02641e+07	1.59442e+07	8.25383e+06	8.30143e+06	3.6667	1.8745	0.0202406	0.0455064
Isoquercitrin	1.08959	4.42564e+07	1.15839e+07	9.14838e+07	4.14603e+07	0.48376	-1.0476	0.0202406	0.0455064
L-Glutamine	1.20293	3.56833e+08	1.75237e+08	5.97901e+08	5.14237e+07	0.59681	-0.74466	0.030639	0.0629954
D-Glucose 1-phosphate	1.15267	3.75626e+08	1.15202e+08	1.8277e+08	1.09383e+08	2.0552	1.0393	0.030639	0.0629954
(+)-Syringaresinol	1.13308	1.99659e+07	2.27332e+07	7.64176e+07	4.22801e+07	0.26127	-1.9364	0.030639	0.0629954
Kaempferitrin	1.17277	4.49536e+06	1.76906e+06	1.7472e+07	1.01888e+07	0.25729	-1.9585	0.030639	0.0629954
Arachidonate	1.13205	428214	862463	4.16908e+07	3.51354e+07	0.010271	-6.6053	0.0340869	0.0700783
2-Ketobutyric acid	1.22368	3.68221e+09	6.48365e+08	6.88263e+09	2.24804e+09	0.535	-0.90239	0.0453276	0.0866983
L-Histidine	1.09647	3.80768e+09	5.85057e+08	2.7216e+09	7.85254e+08	1.3991	0.48446	0.0453276	0.0866983
3-Methylxanthine	1.05461	5.64869e+07	4.11345e+07	1.13588e+08	3.64891e+07	0.4973	-1.0078	0.0453276	0.0866983
Acetosyringone	1.09861	7.38231e+07	2.53659e+07	1.12681e+08	2.39943e+07	0.65515	-0.6101	0.0453276	0.0866983
Pseudouridine	1.2873	3.49071e+07	6.80531e+06	9.84367e+07	4.08567e+07	0.35461	-1.4957	0.0453276	0.0866983
Norizalpinin	1.05284	1.47852e+07	6.74335e+06	2.84835e+07	1.13797e+07	0.51908	-0.94597	0.0453276	0.0866983
9,10-12,13-Diepoxyoctadecanoate	1.08114	2.87606e+07	1.8611e+07	1.45731e+08	1.06435e+08	0.19735	-2.3411	0.0453276	0.0866983
Hyperin	1.03405	9.67399e+08	8.70806e+08	9.08841e+07	3.56688e+07	10.644	3.412	0.0453276	0.0866983

## Sheet: ALL_DEM
	ID	name	mz	rt	exact_mass	ppm	formula	KEGG	type	library	identify.pvalue	posneg
1	M284T174	Xanthosine	284.073	173.998	284.0757	8.34841	C10H12N4O6	C01762	[M]+	MetaDNA	0.00731322	pos
2	M176T529	Indoleacetic acid	176.07	528.514	175.0633	2.21643	C10H9NO2	C00954	[M+H]+	MetaDNA	5.38027e-05	pos
3	M286T684	Kaempferol	286.046	683.566	286.0477	5.24271	C15H10O6	C05903	[M]+	BioDeepDB	3.43039e-19	pos
4	M188T584	N-Alpha-acetyllysine	188.07	583.874	188.1161	5.64876	C8H16N2O3	C12989	[M]+	BioDeepDB	0.000826695	pos
5	M268T268	Adenosine	268.104	267.524	267.0968	0.948714	C10H13N5O4	C00212	[M+H]+	BioDeepDB	6.32657e-23	pos
6	M286T608	Luteolin	286.046	607.543	286.0477	5.12261	C15H10O6	C01514	[M]+	BioDeepDB	1.46242e-12	pos
7	M205T390_2	L-Tryptophan	205.097	389.948	204.0899	2.554	C11H12N2O2	C00078	[M+H]+	BioDeepDB	3.32164e-05	pos
8	M130T155	Pipecolic acid	130.049	154.947	129.079	10.3903	C6H11NO2	C00408	[M+H]+	BioDeepDB	1.37959e-17	pos
9	M113T149	Uracil	113.034	149.117	112.0273	3.27202	C4H4N2O2	C00106	[M+H]+	BioDeepDB	1.55533e-24	pos
10	M220T352_2	Pantothenic acid	220.117	352.478	219.1107	1.29741	C9H17NO5	C00864	[M+H]+	BioDeepDB	5.60841e-20	pos
11	M113T376	Ketoleucine	113.06	375.928	130.063	0.835979	C6H10O3	C00233	[M+H-H2O]+	BioDeepDB	6.91233e-06	pos
12	M132T390_2	3-Methylindole	132.081	390.151	131.0735	1.2825	C9H9N	C08313	[M+H]+	BioDeepDB	2.29682e-09	pos
13	M302T575	Quercetin	302.041	575.069	302.043	5.93282	C15H10O7	C00389	[M]+	BioDeepDB	8.57416e-19	pos
14	M207T795	Methyl jasmonate	207.138	794.827	224.1412	18.6131	C13H20O3	C11512	[M+H-H2O]+	BioDeepDB	0.0797635	pos
15	M279T781	Gamma-Linolenic acid	279.231	781.053	278.2246	3.97059	C18H30O2	C06426	[M+H]+	MoNA	9.02182e-05	pos
16	M303T731	Hesperetin	303.085	730.679	302.079	5.13914	C16H14O6	C01709	[M+H]+	BioDeepDB	1.20463e-08	pos
17	M198T228	L-Dopa	198.074	228.341	197.0688	12.7259	C9H11NO4	C00355	[M+H]+	MoNA	0.0036266	pos
18	M308T373	Glutathione	308.089	372.798	307.0838	4.72586	C10H17N3O6S	C00051	[M+H]+	BioDeepDB	0.000451036	pos
19	M252T293	2-Deoxyadenosine	252.108	292.732	251.102	3.70891	C10H13N5O3	C00559	[M+H]+	BioDeepDB	5.00894e-11	pos
20	M139T184	Urocanic acid	139.05	183.605	138.0429	0.0812435	C6H6N2O2	C00785	[M+H]+	BioDeepDB	0.0787387	pos
21	M295T791	9-OxoODE	295.226	791.328	294.2195	2.36779	C18H30O3	C14766	[M+H]+	mzCloud	1.46813e-05	pos
22	M181T380	Caffeic acid	181.05	379.944	180.0423	0.0374199	C9H8O4	C01197	[M+H]+	BioDeepDB	7.32011e-14	pos
23	M160T325	Indoleacetaldehyde	160.075	325.334	159.0684	0.243587	C10H9NO	C00637	[M+H]+	BioDeepDB	2.2344e-10	pos
24	M341T394_1	Aesculin	341.086	393.899	340.0794	1.07177	C15H16O9	C09264	[M+H]+	BioDeepDB	7.12358e-05	pos
25	M213T750_3	Dodecanedioic acid	213.148	750.471	230.1518	6.93661	C12H22O4	C02678	[M+H-H2O]+	BioDeepDB	1.86366e-06	pos
26	M609T421_2	Diosmin	609.177	420.731	608.1741	7.94916	C28H32O15	C10039	[M+H]+	BioDeepDB	4.04106e-07	pos
27	M273T765	Naringenin	273.075	764.595	272.0685	1.04892	C15H12O5	C00509	[M+H]+	BioDeepDB	2.22662e-05	pos
28	M190T195	N-Acetylglutamic acid	190.071	195.371	189.0637	2.0532	C7H11NO5	C00624	[M+H]+	BioDeepDB	2.13008e-06	pos
29	M281T811	10E,12Z-Octadecadienoic acid	281.247	811.345	280.240230268	2.21666	C18H32O2	C04056	[M+H]+	BioDeepDB	2.68716e-12	pos
30	M289T795_2	Dehydroepiandrosterone	289.216	795.212	288.2089	2.22163	C19H28O2	C01227	[M+H]+	BioDeepDB	1.17933e-05	pos
31	M311T583	Aflatoxin G	311.054	582.582	328.0583	9.378	C17H12O7	C16755	[M+H-H2O]+	MoNA	0.0537384	pos
32	M269T769	Formononetin	269.08	769.126	268.0736	4.38708	C16H12O4	C00858	[M+H]+	MoNA	0.00364753	pos
33	M337T615	Dattelic acid	337.09	615.257	336.0845	4.49335	C16H16O8	C10434	[M+H]+	BioDeepDB	1.26703e-22	pos
34	M149T617	Phthalic acid	149.023	616.537	166.0266	26.2025	C8H6O4	C01606	[M+H-H2O]+	MoNA	1.24546e-06	pos
35	M303T720	Tricetin	303.049	720.273	302.0427	3.99812	C15H10O7	C10192	[M+H]+	MoNA	2.03742e-07	pos
36	M136T378	Adenine	136.062	377.824	135.0545	1.91774	C5H5N5	C00147	[M+H]+	mzCloud	4.24925e-14	pos
37	M165T196	2-Hydroxycinnamic acid	165.055	195.945	164.0473	0.0066703	C9H8O3	C01772	[M+H]+	BioDeepDB	6.86908e-10	pos
38	M139T422	3,4-Dihydroxybenzaldehyde	139.039	422.409	138.0317	0.707139	C7H6O3	C16700	[M+H]+	mzCloud	1.24027e-22	pos
39	M297T798	12,13-DHOME	297.241	797.76	314.2457	9.90351	C18H34O4	C14829	[M+H-H2O]+	mzCloud	5.53445e-12	pos
40	M193T534	Scopoletin	193.049	533.849	192.0423	3.09583	C10H8O4	C01752	[M+H]+	mzCloud	3.38894e-12	pos
41	M277T824	Stearidonic acid	277.215	823.538	276.2089	1.76088	C18H28O2	C16300	[M+H]+	BioDeepDB	1.88902e-14	pos
42	M306T179	CMP	306.048	179.042	323.0519	4.64059	C9H14N3O8P	C00055	[M+H-H2O]+	BioDeepDB	0.00132239	pos
43	M346T267	Guanosine 2,3-cyclic phosphate	346.053	266.899	345.0474	5.01768	C10H12N5O7P	C06194	[M+H]+	BioDeepDB	9.54019e-14	pos
44	M120T339	Styrene Oxide	120.045	339.196	120.0575	6.74568	C8H8O	C02083	[M]+	BioDeepDB	3.91504e-05	pos
45	M309T443	p-Coumaroyl-D-glucose	309.096	442.967	326.1002	10.0903	C15H18O8	C16827	[M+H-H2O]+	MetaDNA	0.0261922	pos
46	M260T329_1	Glucosamine 6-phosphate	260.054	328.971	259.0457	5.8489	C6H14NO8P	C00352	[M+H]+	MetaDNA	0.000107646	pos
47	M259T318	6-Phosphonoglucono-D-lactone	259.021	317.519	258.0141	0.456195	C6H11O9P	C01236	[M+H]+	MetaDNA	0.00162464	pos
48	M435T641	Naringenin 7-O-beta-D-glucoside	435.127	640.775	434.1213	3.40159	C21H22O10	C09099	[M+H]+	MetaDNA	0.0154559	pos
49	M287T142	(S)-Norlaudanosoline	287.109	142.167	287.1158	22.9629	C16H17NO4	C02916	[M]+	MetaDNA	0.103025	pos
50	M347T247	Xanthylic acid	347.027	246.837	364.042	20.989	C10H13N4O9P	C00655	[M+H-H2O]+	MetaDNA	0.000196454	pos
51	M561T807	Asparagoside A	561.378	807.258	578.3819	6.65999	C33H54O8	C08886	[M+H-H2O]+	MetaDNA	0.0406252	pos
52	M346T438	(3S,4S)-3-Hydroxytetradecane-1,3,4-tricarboxylate	346.196	437.693	346.1992	9.08499	C17H30O7	C04529	[M]+	MetaDNA	0.0108349	pos
53	M384T95	N-Acetyllactosamine	384.148	95.1473	383.1428	4.43294	C14H25NO11	C00611	[M+H]+	MetaDNA	0.000354055	pos
54	M239T794	Dihydrobiopterin	239.106	794.305	239.1018	17.0815	C9H13N5O3	C02953	[M]+	MetaDNA	0.000731126	pos
55	M298T359	(S)-Norreticuline	298.148	359.021	315.1471	28.1779	C18H21NO4	C06520	[M+H-H2O]+	MetaDNA	0.0521356	pos
56	M333T530	Sanguinarine	333.093	530.302	332.0923	21.1917	C20H14NO4	C06162	[M+H]+	MetaDNA	0.000203407	pos
57	M295T750	(2E,4Z,8E)-Colneleic acid	295.226	750.342	294.2195	2.09156	C18H30O3	C19827	[M+H]+	MetaDNA	0.00065492	pos
58	M365T719	(10S)-Juvenile hormone III diol phosphate	365.171	718.727	364.1651	3.23616	C16H29O7P	C16507	[M+H]+	MetaDNA	0.0536786	pos
59	M338T463	Indole-3-acetyl-beta-1-D-glucoside	338.121	462.985	337.1162	5.97774	C16H19NO7	C04197	[M+H]+	MetaDNA	0.0466014	pos
60	M258T548	D-Glucosaminate-6-phosphate	258.027	548.168	275.0406	22.6597	C6H14NO9P	C20589	[M+H-H2O]+	MetaDNA	0.191622	pos
61	M597T419_2	Delphinidin 3-O-beta-D-sambubioside	597.146	418.759	597.1456	0.273176	C26H29O16	C20491	[M]+	MetaDNA	0.015631	pos
62	M505T661	Panose	505.164	661.458	504.169	24.068	C18H32O16	C00713	[M+H]+	MetaDNA	0.00100875	pos
63	M279T406	Isohelenol	279.122	406.478	278.1154	3.60337	C15H18O5	C09485	[M+H]+	MetaDNA	0.0149187	pos
64	M321T567	5,6-EET	321.241	566.858	320.2351	3.88468	C20H32O3	C14768	[M+H]+	MetaDNA	0.000568539	pos
65	M357T718	Nalbuphine	357.188	718.344	357.194	16.1419	C21H27NO4	C07251	[M]+	MetaDNA	0.00112684	pos
66	M365T781	Tetrahydrocortisone	365.229	781.419	364.225	7.90773	C21H32O5	C05470	[M+H]+	MetaDNA	0.0192071	pos
67	M320T770	3beta-Fluoro-5beta-pregnan-20-one	320.257	769.887	320.2515	17.9961	C21H33FO	C14981	[M]+	MetaDNA	0.0213667	pos
68	M449T516_1	Astragalin	449.104	515.958	448.1006	8.47104	C21H20O11	C12249	[M+H]+	BioDeepDB	0.000173311	pos
69	M338T832	Erucic acid	338.34	832.048	338.3185	1.33597	C22H42O2	C08316	[M]+	BioDeepDB	1.57448e-20	pos
70	M183T790_1	Homovanillic acid	182.985	789.73	182.0579	0.0381977	C9H10O4	C05582	[M+H]+	BioDeepDB	0.000260325	pos
71	M144T390_2	Tryptophanol	144.08	390.151	161.0841	26.5545	C10H11NO	C00955	[M+H-H2O]+	BioDeepDB	0.00607338	pos
72	M87T88	2-Methylpropanal	87.0438	87.8444	87.0684	8.93794	C4H9NO	C03219	[M]+	BioDeepDB	0.314085	pos
73	M180T91	D-Fructose	180.086	90.8135	180.0634	2.40548	C6H12O6	C00095	[M]+	BioDeepDB	0.000340355	pos
74	M129T251	Quinoline	129.054	250.512	129.0578	0.523847	C9H7N	C06413	[M]+	BioDeepDB	0.0024764	pos
75	M112T98_1	Cytosine	112.051	98.2027	111.0433	1.14038	C4H5N3O	C00380	[M+H]+	BioDeepDB	6.50805e-23	pos
76	M123T450_1	Phosphonoacetate	123.08	450.325	139.9875	6.02739	C2H5O5P	C05682	[M+H-H2O]+	BioDeepDB	0.000430155	pos
77	M167T46	L-4-Hydroxyphenylglycine	167.013	45.6781	167.0582	0.335798	C8H9NO3	C12323	[M]+	BioDeepDB	8.12797e-05	pos
78	M162T385	L-Carnitine	162.055	384.817	161.1052	17.3969	C7H15NO3	C00318	[M+H]+	BioDeepDB	0.00108758	pos
79	M147T77	L-Lysine	147.112	76.5387	146.1055	1.99303	C6H14N2O2	C00047	[M+H]+	BioDeepDB	6.7485e-25	pos
80	M132T87_2	cis-4-Hydroxy-D-proline	132.065	87.1406	131.0582	0.576096	C5H9NO3	C03440	[M+H]+	BioDeepDB	8.4873e-09	pos
81	M148T404	3-Methyloxindole	148.075	403.983	147.0684	0.796795	C9H9NO	C02366	[M+H]+	BioDeepDB	4.33912e-05	pos
82	M271T763	Genistein	271.187	762.648	270.0528	26.0716	C15H10O5	C06563	[M+H]+	BioDeepDB	4.97106e-08	pos
83	M330T191	Cyclic AMP	330.058	190.827	329.0525	4.25664	C10H12N5O6P	C00575	[M+H]+	BioDeepDB	4.32093e-05	pos
84	M159T59	4,5-Dihydroorotic acid	158.961	59.4309	158.0328	1.12677	C5H6N2O4	C00337	[M+H]+	BioDeepDB	3.96735e-07	pos
85	M241T125	L-Cystine	241.028	124.992	240.0238	11.7151	C6H12N2O4S2	C00491	[M+H]+	BioDeepDB	1.6267e-06	pos
86	M291T423	Catechin	291.085	422.603	290.079	4.44042	C15H14O6	C06562	[M+H]+	BioDeepDB	3.3751e-06	pos
87	M118T574	Guanidoacetic acid	118.064	573.646	117.0538	24.8808	C3H7N3O2	C00581	[M+H]+	BioDeepDB	9.39989e-05	pos
88	M307T811	8,11,14-Eicosatrienoic acid	307.262	810.929	306.2559	4.14327	C20H34O2	C03242	[M+H]+	BioDeepDB	1.19075e-06	pos
89	M135T482	Perillyl alcohol	135.117	482.363	152.1201	5.6493	C10H16O	C02452	[M+H-H2O]+	BioDeepDB	1.67406e-08	pos
90	M170T361	Norepinephrine	170.081	360.995	169.0739	0.200128	C8H11NO3	C00547	[M+H]+	BioDeepDB	3.71104e-05	pos
91	M121T336_2	Tyrosol	121.065	335.587	138.0681	3.41441	C8H10O2	C06044	[M+H-H2O]+	BioDeepDB	1.00593e-08	pos
92	M415T537	Vitexin	415.1	537.434	432.1056	3.71375	C21H20O10	C01460	[M+H-H2O]+	BioDeepDB	1.70846e-06	pos
93	M430T525	alpha-Tocopherol	430.241	524.581	430.3811	3.69403	C29H50O2	C02477	[M]+	BioDeepDB	1.34344e-08	pos
94	M147T457	m-Coumaric acid	147.043	456.702	164.0473	19.5448	C9H8O3	C12621	[M+H-H2O]+	BioDeepDB	4.20956e-07	pos
95	M317T645	Isorhamnetin	317.065	644.963	316.0583	2.06332	C16H12O7	C10084	[M+H]+	BioDeepDB	5.10226e-09	pos
96	M373T790	Tangeritin	373.126	790.256	372.1209	6.80146	C20H20O7	C10190	[M+H]+	BioDeepDB	4.9779e-10	pos
97	M134T719	1,3-Dihydro-(2H)-indol-2-one	134.06	718.727	133.0528	3.11645	C8H7NO	C12312	[M+H]+	BioDeepDB	1.03091e-07	pos
98	M219T98	gamma-Glutamylalanine	219.097	98.0702	NULL	2.34134	C7H11N2O5R	C03740	[M+H]+	BioDeepDB	0.00129198	pos
99	M110T164	4-Aminophenol	110.06	163.965	109.0528	1.88101	C6H7NO	C02372	[M+H]+	BioDeepDB	3.92975e-06	pos
100	M373T740	Sinensetin	373.127	739.521	372.1209	2.84617	C20H20O7	C10186	[M+H]+	BioDeepDB	7.8967e-09	pos
101	M136T187	Dopamine	136.076	187.286	153.079	29.723	C8H11NO2	C03758	[M+H-H2O]+	BioDeepDB	6.26526e-06	pos
102	M123T187_1	Niacinamide	123.044	186.684	122.048	1.75099	C6H6N2O	C00153	[M+H]+	BioDeepDB	4.01515e-05	pos
103	M107T781	Benzaldehyde	107.049	781.179	106.0419	0.717264	C7H6O	C00261	[M+H]+	BioDeepDB	8.68842e-11	pos
104	M237T507	Carbamazepine	237.101	507.084	236.095	4.61521	C15H12N2O	C06868	[M+H]+	BioDeepDB	4.07049e-07	pos
105	M203T792	Caryophyllene alpha-oxide	203.179	791.855	220.1827	19.3742	C15H24O	C16908	[M+H-H2O]+	BioDeepDB	1.19216e-07	pos
106	M277T398	Aspartame	277.117	397.654	294.1216	10.0112	C14H18N2O5	C11045	[M+H-H2O]+	BioDeepDB	0.000218372	pos
107	M289T612	Bupivacaine	289.236	612.431	288.2202	29.3249	C18H28N2O	C07529	[M+H]+	BioDeepDB	5.03262e-05	pos
108	M114T413	Epsilon-caprolactam	114.091	413.036	113.0841	1.71357	C6H11NO	C06593	[M+H]+	BioDeepDB	3.93498e-09	pos
109	M265T396	Acetyl-N-formyl-5-methoxykynurenamine	265.117	396.349	264.111	3.93854	C13H16N2O4	C05642	[M+H]+	BioDeepDB	0.0290971	pos
110	M144T161	N-methyl-L-glutamic Acid	144.065	160.943	161.0688	28.5637	C6H11NO4	C01046	[M+H-H2O]+	MoNA	0.0801788	pos
111	M276T95	Saccharopine	276.118	95.3186	276.1321	4.12015	C11H20N2O6	C00449	[M]+	BioDeepDB	3.63352e-05	pos
112	M273T484	Argininosuccinic acid	273.122	484.184	290.1226	25.5382	C10H18N4O6	C03406	[M+H-H2O]+	MoNA	0.0515255	pos
113	M411T383	alpha-Mangostin	411.173	382.93	410.1729	16.9769	C24H26O6	C10080	[M+H]+	BioDeepDB	0.023895	pos
114	M261T125_1	Suprofen	261.057	125.163	260.0507	3.09344	C14H12O3S	C07320	[M+H]+	BioDeepDB	1.79706e-05	pos
115	M184T352	Normetanephrine	184.097	352.478	183.0895	1.47527	C9H13NO3	C05589	[M+H]+	BioDeepDB	0.0449276	pos
116	M353T741	(13E)-11a-Hydroxy-9,15-dioxoprost-13-enoic acid	353.228	741.269	352.225	11.0899	C20H32O5	C04654	[M+H]+	BioDeepDB	5.72959e-08	pos
117	M282T320	2-O-Methyladenosine	282.118	319.69	NULL	5.35637	C11H16N5O7P(C5H8O6PR)n(C5H8O6PR)n	C04779	[M+H]+	BioDeepDB	9.31676e-16	pos
118	M328T779	Docosahexaenoic acid	328.247	779.299	328.2402	20.2011	C22H32O2	C06429	[M]+	BioDeepDB	1.83698e-07	pos
119	M334T709	12-Keto-leukotriene B4	334.221	708.979	334.2144	20.6789	C20H30O4	C05949	[M]+	BioDeepDB	0.108025	pos
120	M148T339	Formylanthranilic acid	148.039	339.313	165.0426	26.0171	C8H7NO3	C05653	[M+H-H2O]+	BioDeepDB	0.115792	pos
121	M412T363	Fluvastatin	412.194	363.313	411.1846	5.11168	C24H26FNO4	C07014	[M+H]+	BioDeepDB	0.183864	pos
122	M474T371	Folinic acid	474.171	370.853	473.1659	5.50454	C20H23N7O7	C03479	[M+H]+	BioDeepDB	0.00532169	pos
123	M346T555	Cyclic GMP	346.061	555.383	345.0474	18.6909	C10H12N5O7P	C00942	[M+H]+	BioDeepDB	7.53992e-07	pos
124	M257T764	(S)-Pinocembrin	257.08	764.282	256.0736	3.45957	C15H12O4	C09827	[M+H]+	BioDeepDB	4.34065e-05	pos
125	M300T791	3-Dehydrosphinganine	300.289	791.353	299.2824	2.85351	C18H37NO2	C02934	[M+H]+	BioDeepDB	1.10552e-08	pos
126	M206T361	5-Methoxyindoleacetate	206.081	360.658	205.0739	0.646198	C11H11NO3	C05660	[M+H]+	BioDeepDB	8.7924e-07	pos
127	M251T726	Citrinin	251.09	725.687	250.0841	3.50535	C13H14O5	C16765	[M+H]+	BioDeepDB	0.0123878	pos
128	M132T610	D-Cathinone	132.081	610.308	149.0841	29.2515	C9H11NO	C08301	[M+H-H2O]+	mzCloud	0.00162184	pos
129	M167T542	3,4-Dimethoxybenzaldehyde	167.07	541.826	166.063	0.00814637	C9H10O3	C02201	[M+H]+	BioDeepDB	0.0050515	pos
130	M471T809	Limonin	471.213	809.164	470.1941	25.4734	C26H30O8	C03514	[M+H]+	BioDeepDB	0.00504365	pos
131	M138T432	Trigonelline	138.055	431.928	137.0477	1.03732	C7H7NO2	C01004	[M+H]+	MoNA	2.30203e-06	pos
132	M360T567	Fenofibrate	360.103	566.76	360.1128	26.9872	C20H21ClO4	C07586	[M]+	BioDeepDB	0.00434238	pos
133	M351T808	6-Ketoprostaglandin E1	351.213	807.74	368.2199	0.99761	C20H32O6	C05962	[M+H-H2O]+	BioDeepDB	4.20641e-05	pos
134	M496T823	1-palmitoylglycerophosphocholine	496.338	823.299	496.3403	4.33236	C24H51NO7P	C04102	[M+H]+	BioDeepDB	2.24204e-11	pos
135	M270T523	Nordiazepam	270.06	523.037	270.056	15.1267	C15H11ClN2O	C07486	[M]+	BioDeepDB	0.000551758	pos
136	M283T606	Niflumic Acid	283.068	606.091	282.0616	4.01405	C13H9F3N2O2	C13698	[M+H]+	BioDeepDB	2.88014e-07	pos
137	M233T664	Isoalantolactone	233.153	664.135	232.1463	3.0333	C15H20O2	C09484	[M+H]+	BioDeepDB	5.40201e-17	pos
138	M351T402	Pirenzepine	351.164	402.454	351.1695	16.7139	C19H21N5O2	C07508	[M]+	BioDeepDB	0.234559	pos
139	M213T171	D-Ribulose 5-phosphate	213.016	170.975	230.0192	18.0155	C5H11O8P	C00199	[M+H-H2O]+	BioDeepDB	1.26007e-07	pos
140	M233T426	Melatonin	233.128	425.833	232.1212	3.31616	C13H16N2O2	C01598	[M+H]+	BioDeepDB	7.73796e-07	pos
141	M417T801	Sarsasapogenin	417.332	800.867	416.329	9.10122	C27H44O3	C03963	[M+H]+	BioDeepDB	5.22808e-06	pos
142	M286T319	Piperine	286.139	318.666	285.1365	16.0229	C17H19NO3	C03882	[M+H]+	BioDeepDB	0.844099	pos
143	M413T418	GF 109203X	413.188	417.548	412.1899	22.181	C25H24N4O2	C11238	[M+H]+	BioDeepDB	0.276618	pos
144	M235T565	Confertifolin	235.168	565.081	234.162	2.51402	C15H22O2	C09376	[M+H]+	BioDeepDB	0.000687317	pos
145	M229T829	Oxybenzone	229.085	829.079	228.0786	3.33306	C14H12O3	C14285	[M+H]+	MoNA	3.99796e-05	pos
146	M363T751	Cortisol	363.213	750.599	362.2093	10.7291	C21H30O5	C00735	[M+H]+	MoNA	0.0184884	pos
147	M302T398	Fenoxycarb	302.138	397.981	301.1314	2.42578	C17H19NO4	C11078	[M+H]+	BioDeepDB	0.162703	pos
148	M146T287	4-Guanidinobutanoic acid	146.081	287.002	145.0851	1.30471	C5H11N3O2	C01035	[M+H]+	BioDeepDB	7.05484e-06	pos
149	M204T326	O-Acetylcarnitine	204.123	326.413	204.1236	3.13493	C9H18NO4	C02571	[M]+	mzCloud	0.099752	pos
150	M275T838	Nandrolone	275.2	838.298	274.1933	2.31056	C18H26O2	C07254	[M+H]+	MoNA	6.5173e-11	pos
151	M353T787	Lipoxin B4	353.227	787.288	352.225	15.8751	C20H32O5	C06315	[M+H]+	BioDeepDB	0.00631578	pos
152	M211T564	3-Methyl-1-(2,4,6-trihydroxyphenyl)-1-butanone	211.096	563.514	210.0892	3.1777	C11H14O4	C07350	[M+H]+	GNPS	0.165891	pos
153	M312T768	Trilostane	312.194	768.111	329.1991	8.78226	C20H27NO3	C12580	[M+H-H2O]+	mzCloud	0.152902	pos
154	M190T323	Diaminopimelic acid	190.107	322.885	190.0954	0.21625	C7H14N2O4	C00666	[M]+	BioDeepDB	2.82446e-05	pos
155	M136T219	2-Phenylacetamide	136.076	218.78	135.0684	0.0185428	C8H9NO	C02505	[M+H]+	MoNA	1.86951e-05	pos
156	M318T762	Phytosphingosine	318.299	762.114	317.293	3.64499	C18H39NO3	C12144	[M+H]+	MoNA	3.34151e-06	pos
157	M255T690	Daidzein	255.064	689.996	254.0579	3.43815	C15H10O4	C10208	[M+H]+	MoNA	0.049054	pos
158	M252T376	5-Deoxyadenosine	252.107	376.032	251.1018	9.33866	C10H13N5O3	C05198	[M+H]+	MoNA	0.195953	pos
159	M262T83	Mannitol 1-phosphate	262.067	83.3107	262.0454	2.60749	C6H15O9P	C00644	[M-H2O+NH4]+	BioDeepDB	7.99018e-06	pos
160	M285T820	Enterodiol	285.147	820.274	302.1518	8.49548	C18H22O4	C18166	[M+H-H2O]+	MoNA	0.244507	pos
161	M301T701	Chrysoeriol	301.069	700.537	300.0634	4.40347	C16H12O6	C04293	[M+H]+	MoNA	3.78878e-10	pos
162	M285T698	Glycitein	285.075	697.982	284.0685	2.81437	C16H12O5	C14536	[M+H]+	MoNA	0.0111765	pos
163	M314T359	Clomipramine	314.158	359.221	314.155	9.56322	C19H23ClN2	C06918	[M]+	MoNA	0.265343	pos
164	M271T590	Emodin	271.06	590.369	270.0528	1.49577	C15H10O5	C10343	[M+H]+	MoNA	0.00075958	pos
165	M408T826_2	Allocholic acid	408.287	825.784	408.2876	0.901325	C24H40O5	C00695	[M]+	MoNA	1.72478e-05	pos
166	M162T408	4-Hydroxy-2-quinolone	162.054	408.319	161.0477	3.94221	C9H7NO2	C16716	[M+H]+	mzCloud	0.000832839	pos
167	M395T142	Aloesin	395.139	142.199	394.1264	13.5939	C19H22O9	C08994	[M+H]+	mzCloud	0.186039	pos
168	M159T390	1,5-Naphthalenediamine	159.091	390.132	158.0844	1.80525	C10H10N2	C19463	[M+H]+	mzCloud	3.2058e-05	pos
169	M221T204	5-Hydroxytryptophan	221.092	204.467	220.0848	2.37838	C11H12N2O3	C01017	[M+H]+	mzCloud	0.166539	pos
170	M479T229	Chlortetracycline	479.133	228.915	478.1143	24.1048	C22H23ClN2O8	C06571	[M+H]+	mzCloud	0.00309883	pos
171	M100T342_2	N-Methyl-2-pyrrolidinone	100.075	341.657	99.0684	2.22496	C5H9NO	C11118	[M+H]+	mzCloud	1.56732e-05	pos
172	M149T508	Anethole	149.096	508.062	148.0888	0.919663	C10H12O	C10428	[M+H]+	mzCloud	0.0135203	pos
173	M135T428	Phenylacetone	135.08	427.503	134.0732	0.353428	C9H10O	C15512	[M+H]+	mzCloud	0.00142505	pos
174	M489T825	Asiatic acid	489.356	824.838	488.3502	3.55603	C30H48O5	C08617	[M+H]+	mzCloud	2.42939e-05	pos
175	M369T400	U50488	369.15	400.033	368.1422	1.1133	C19H26Cl2N2O	C11796	[M+H]+	mzCloud	0.00010417	pos
176	M165T709	Jasmone	165.127	708.602	164.1201	0.216705	C11H16O	C08490	[M+H]+	mzCloud	0.0148266	pos
177	M257T397	Purpurin	257.043	397.305	256.0372	4.42847	C14H8O5	C10395	[M+H]+	mzCloud	1.40624e-05	pos
178	M335T543	4-Methylumbelliferone glucuronide	335.076	543.036	352.0794	12.1252	C16H16O9	C11584	[M+H-H2O]+	mzCloud	0.153929	pos
179	M387T504	Mesoridazine	387.162	504.359	386.1487	16.1684	C21H26N2OS2	C07143	[M+H]+	mzCloud	0.000146111	pos
180	M282T839	Sphingosine	282.278	839.263	299.2824	3.07308	C18H37NO2	C00319	[M+H-H2O]+	BioDeepDB	0.000850311	pos
181	M245T319	3,3-Dimethoxybenzidine	245.135	318.855	244.1212	28.4772	C14H16N2O2	C19231	[M+H]+	mzCloud	0.00699341	pos
182	M228T170	Trioxsalen	228.084	170.092	228.0786	13.735	C14H12O3	C09314	[M]+	BioDeepDB	0.000675802	pos
183	M357T824	(4Z,7Z,10Z,13Z,16Z,19Z)-Docosahexaenoic acid ethyl ester	357.277	823.986	356.2715	5.07535	C24H36O2	C16185	[M+H]+	mzCloud	1.29471e-07	pos
184	M310T789	N,N-Dimethylsphing-4-enine	310.309	789.07	327.3137	10.308	C20H41NO2	C13914	[M+H-H2O]+	mzCloud	1.89657e-05	pos
185	M338T706	Bitertanol	338.195	705.59	337.179	25.7871	C20H23N3O2	C11258	[M+H]+	mzCloud	7.16196e-07	pos
186	M123T73_4	5-Hydroxypyrazinamide	123.04	73.1689	123.0433	17.6486	C5H5N3O	C01956	[M]+	BioDeepDB	0.466908	pos
187	M85T91	Acetoacetic acid	85.0287	90.8743	102.0317	1.53353	C4H6O3	C00164	[M+H-H2O]+	BioDeepDB	8.84295e-14	pos
188	M184T86	Phosphorylcholine	184.073	85.6131	184.0739	0.540545	C5H15NO4P	C00588	[M+H]+	BioDeepDB	3.19504e-06	pos
189	M97T91	2-Furancarboxaldehyde	97.0282	91.0094	96.0211	1.68418	C5H4O2	C14279	[M+H]+	BioDeepDB	9.53448e-34	pos
190	M351T665_3	Prostaglandin G2	351.213	664.545	368.2199	1.27694	C20H32O6	C05956	[M+H-H2O]+	BioDeepDB	3.1461e-08	pos
191	M137T313	4-Hydroxyphenylacetaldehyde	137.059	313.087	136.0524	2.62078	C8H8O2	C03765	[M+H]+	BioDeepDB	0.00102715	pos
192	M293T665	9(S)-HPOT	293.21	664.636	310.2144	3.11571	C18H30O4	C16321	[M+H-H2O]+	BioDeepDB	3.87599e-07	pos
193	M134T93	Isochavicol	134.081	92.9724	134.0732	1.8699	C9H10O	C20464	[M]+	BioDeepDB	9.23931e-05	pos
194	M105T374	2-Phenylethanol	105.069	373.88	122.0732	4.718	C8H10O	C05853	[M+H-H2O]+	BioDeepDB	2.71851e-25	pos
195	M209T483	trans-Isoasarone	209.117	483.497	208.1099	0.0386486	C12H16O3	C17846	[M+H]+	BioDeepDB	2.69924e-05	pos
196	M757T540_2	Cyanidin 3-O-rutinoside 5-O-beta-D-glucoside	757.205	540.254	757.2191	16.2587	C33H41O20	C12646	[M]+	BioDeepDB	0.0575782	pos
197	M476T787_1	Retinoyl b-glucuronide	476.275	787.209	476.241	1.42434	C26H36O8	C11061	[M]+	BioDeepDB	2.75157e-09	pos
198	M146T574	2-Dehydropantoate	146.06	573.617	146.0579	0.594598	C6H10O4	C00966	[M]+	BioDeepDB	8.98629e-15	pos
199	M335T801	Prostaglandin D2	335.219	801.113	352.225	0.848929	C20H32O5	C00696	[M+H-H2O]+	BioDeepDB	2.51652e-13	pos
200	M439T742	Leukotriene E4	439.229	741.51	439.2392	23.11	C23H37NO5S	C05952	[M]+	BioDeepDB	0.00853245	pos
201	M335T780	Prostaglandin-c2	335.219	779.796	334.2144	0.0715116	C20H30O4	C05955	[M+H]+	BioDeepDB	3.4141e-08	pos
202	M122T416	Benzamide	122.06	416.404	121.0528	2.66011	C7H7NO	C09815	[M+H]+	BioDeepDB	0.221798	pos
203	M195T750	Neocnidilide	195.137	750.348	194.1307	0.834552	C12H18O2	C17002	[M+H]+	BioDeepDB	0.000162103	pos
204	M174T140_1	(2S,5S)-trans-Carboxymethylproline	174.074	139.908	173.0688	9.99824	C7H11NO4	C17366	[M+H]+	BioDeepDB	0.212309	pos
205	M179T541	Methylisoeugenol	179.106	540.679	178.0994	0.549794	C11H14O2	C10478	[M+H]+	BioDeepDB	0.0671894	pos
206	M149T450_1	Estragole	149.096	449.729	148.0888	0.753958	C10H12O	C10452	[M+H]+	BioDeepDB	5.00939e-20	pos
207	M180T655	4-Hydroxyphenylpyruvic acid	180.044	654.677	180.0423	1.60444	C9H8O4	C01179	[M]+	BioDeepDB	5.16999e-05	pos
208	M307T444_2	4-(beta-D-Ribofuranosyl)phenol 5-phosphate	307.079	443.996	306.0505	7.8219	C11H15O8P	C21107	[M+H]+	BioDeepDB	0.282953	pos
209	M179T582	2-Oxo-4-phenylbutyric acid	179.07	582.369	178.063	2.44032	C10H10O3	C20327	[M+H]+	BioDeepDB	0.273317	pos
210	M215T156	Dethiobiotin	215.138	156.319	214.1317	1.65383	C10H18N2O3	C01909	[M+H]+	BioDeepDB	3.4221e-05	pos
211	M241T129	Alizarin	241.042	128.701	240.0423	29.7266	C14H8O4	C01474	[M+H]+	BioDeepDB	0.00569826	pos
212	M553T823_2	beta-Cryptoxanthin	553.427	823.402	552.4331	23.7707	C40H56O	C08591	[M+H]+	BioDeepDB	2.55238e-07	pos
213	M188T293	2-Keto-6-acetamidocaproate	188.092	292.978	187.0845	0.0887049	C8H13NO4	C05548	[M+H]+	BioDeepDB	3.64849e-05	pos
214	M304T303	Nopaline	304.149	302.812	304.1383	2.64531	C11H20N4O6	C01682	[M]+	BioDeepDB	0.29212	pos
215	M265T85	Thiamine	265.113	85.2773	265.1123	4.07673	C12H17N4OS	C00378	[M]+	BioDeepDB	0.329724	pos
216	M351T783	9S-hydroxy-11,15-dioxo-5Z,13E-prostadienoic acid	351.217	782.933	350.2093	0.640613	C20H30O5	C04758	[M+H]+	BioDeepDB	5.80627e-05	pos
217	M163T434	Methyl cinnamate	163.075	434.288	162.0681	1.13701	C10H10O2	C06358	[M+H]+	BioDeepDB	1.89429e-15	pos
218	M237T413	Sepiapterin	237.086	413.12	237.0862	1.20682	C9H11N5O3	C00835	[M]+	BioDeepDB	4.44308e-28	pos
219	M267T784	Juvenile hormone III	267.194	784.185	266.1882	4.4951	C16H26O3	C09694	[M+H]+	BioDeepDB	1.3286e-11	pos
220	M309T775	2,3-Dinor-8-iso prostaglandin F2alpha	309.206	774.67	326.2093	0.0779681	C18H30O5	C14794	[M+H-H2O]+	BioDeepDB	1.78957e-05	pos
221	M351T797	Misoprostol	351.252	797.115	368.256274262	1.54856	C21H36O5	C07227	[M+H-H2O]+	BioDeepDB	2.38512e-05	pos
222	M437T808	HC-toxin	437.228	808.054	436.2322	16.7326	C21H32N4O6	C15676	[M+H]+	BioDeepDB	0.00150074	pos
223	M327T443	3-Methylthiopropyl-desulfoglucosinolate	327.085	443.491	327.081	4.89455	C11H21NO6S2	C17244	[M]+	BioDeepDB	0.0127529	pos
224	M393T792	5-Dehydroavenasterol	393.35	791.859	410.3549	5.34386	C29H46O	C15783	[M+H-H2O]+	BioDeepDB	0.0688172	pos
225	M481T776	Antibiotic JI-20A	481.274	776.083	481.2748	2.19775	C19H39N5O9	C17704	[M]+	BioDeepDB	0.0395203	pos
226	M229T324	Mevalonic acid-5P	229.031	324.344	228.0399	2.80622	C6H13O7P	C01107	[M+H]+	BioDeepDB	0.0460693	pos
227	M378T440_2	Riboflavin reduced	378.189	439.612	378.1539	6.63133	C17H22N4O6	C01007	[M]+	BioDeepDB	0.0512915	pos
228	M133T147	Oxalureate	133.031	147.188	132.0171	3.68093	C3H4N2O4	C00802	[M+H]+	BioDeepDB	4.20656e-06	pos
229	M428T814	24,25-Dihydrolanosterol	428.371	814.143	428.4018	5.16298	C30H52O	C05109	[M]+	BioDeepDB	0.0127952	pos
230	M367T475	Tetracenomycin F2	367.078	475.077	384.0845	1.38449	C20H16O8	C12366	[M+H-H2O]+	BioDeepDB	0.124053	pos
231	M147T399	Dimethylbenzimidazole	147.091	399.387	146.0844	0.00242066	C9H10N2	C03114	[M+H]+	BioDeepDB	0.00415469	pos
232	M314T193	5-O-beta-D-Glucosylpyridoxine	314.122	193.25	331.1267	9.22824	C14H21NO8	C03996	[M+H-H2O]+	BioDeepDB	0.000130263	pos
233	M187T160	(2S,4S)-4-Hydroxy-2,3,4,5-tetrahydrodipicolinate	187.06	160.412	187.0481	12.6052	C7H9NO5	C20258	[M]+	BioDeepDB	0.041841	pos
234	M299T313	D-4-Phosphopantothenate	299.082	313.1	299.077	0.0320393	C9H18NO8P	C03492	[M]+	BioDeepDB	6.04263e-17	pos
235	M381T790	Sphinganine 1-phosphate	381.26	789.703	381.2644	12.3196	C18H40NO5P	C01120	[M]+	BioDeepDB	2.63609e-09	pos
236	M315T392	N-Acetylthienamycin	315.106	391.805	314.0936	16.3319	C13H18N2O5S	C17377	[M+H]+	BioDeepDB	0.163478	pos
237	M151T347	2-Methoxy-4-vinylphenol	151.075	346.711	150.0681	0.00737737	C9H10O2	C17883	[M+H]+	BioDeepDB	0.325682	pos
238	M259T187	Linatine	259.128	186.69	259.1168	3.70746	C10H17N3O5	C05939	[M]+	BioDeepDB	0.00287374	pos
239	M341T458	(-)-Matairesinol	341.137	457.686	358.1416	7.21743	C20H22O6	C10682	[M+H-H2O]+	BioDeepDB	0.14381	pos
240	M207T380	Homocitric acid	207.044	379.962	206.0427	28.7432	C7H10O7	C01251	[M+H]+	BioDeepDB	0.401334	pos
241	M409T532	S-Glutathionyl-L-cysteine	409.089	532.32	426.0879	21.9366	C13H22N4O8S2	C05526	[M+H-H2O]+	BioDeepDB	0.522861	pos
242	M243T142	Ethoprophos	243.061	142.176	242.0564	1.74547	C8H19O2PS2	C18687	[M+H]+	BioDeepDB	0.188863	pos
243	M312T416	(S)-Norlaudanine	312.163	416.049	329.1627	25.7791	C19H23NO4	C21630	[M+H-H2O]+	BioDeepDB	0.000972913	pos
244	M365T779	N-Acetylbialaphos	365.138	778.89	365.1352	7.77662	C13H24N3O7P	C17951	[M]+	BioDeepDB	5.48037e-10	pos
245	M231T149	N-Acetyl-L-2-amino-6-oxopimelate	231.097	149.249	231.0743	0.398202	C9H13NO6	C05539	[M]+	BioDeepDB	4.24579e-05	pos
246	M457T538	5,10-Methenyltetrahydrofolic acid	457.144	537.672	456.1632	8.1141	C20H22N7O6	C00445	[M+H]+	BioDeepDB	0.00569785	pos
247	M236T98	Procaine	236.148	98.1599	236.1525	19.5119	C13H20N2O2	C07375	[M]+	BioDeepDB	0.281919	pos
248	M321T457	4-Coumaroylshikimate	321.096	456.702	320.0896	2.68074	C16H16O7	C02947	[M+H]+	BioDeepDB	4.06855e-05	pos
249	M227T303	L-Arogenate	227.067	303.467	227.0794	3.44737	C10H13NO5	C00826	[M]+	BioDeepDB	0.224077	pos
250	M187T387	5-Guanidino-3-methyl-2-oxopentanoate	187.107	386.878	187.0957	1.23923	C7H13N3O3	C20234	[M]+	BioDeepDB	0.429974	pos
251	M330T138	Salutaridinol	330.138	138.375	329.1627	4.10623	C19H23NO4	C05220	[M+H]+	BioDeepDB	7.663e-06	pos
252	M579T560	N-Acetyl-O-demethylpuromycin-5-phosphate	579.164	559.585	579.1843	10.6416	C23H30N7O9P	C07030	[M]+	BioDeepDB	0.0205581	pos
253	M251T571	Xanthoxin	251.164	571.091	250.1569	1.8037	C15H22O3	C13453	[M+H]+	BioDeepDB	4.39636e-06	pos
254	M261T142	Glucose 6-phosphate	261.037	141.681	260.0297	0.00801255	C6H13O9P	C00092	[M+H]+	BioDeepDB	8.79263e-12	pos
255	M369T560	11-Dehydro-thromboxane B2	369.223	559.596	368.2199	1.62172	C20H32O6	C05964	[M+H]+	BioDeepDB	3.21543e-07	pos
256	M289T323	Myclobutanil	289.125	323.128	288.1142	0.0347034	C15H17ClN4	C18477	[M+H]+	BioDeepDB	0.00183275	pos
257	M274T95	(2R,3R)-3-Methylglutamyl-5-semialdehyde-N6-lysine	274.186	95.0905	273.1689	5.00952	C12H23N3O4	C20279	[M+H]+	BioDeepDB	8.71472e-10	pos
258	M297T210	7,8-Dihydropteroic acid	297.107	209.809	314.1127	4.24244	C14H14N6O3	C00921	[M+H-H2O]+	BioDeepDB	2.11152e-05	pos
259	M317T811	9,10-Dihydroxystearate	317.267	811.316	316.2614	5.5299	C18H36O4	C19622	[M+H]+	BioDeepDB	0.00651653	pos
260	M190T349	L-2-Amino-6-oxoheptanedioate	190.071	348.611	189.0637	1.65203	C7H11NO5	C03871	[M+H]+	BioDeepDB	6.02094e-05	pos
261	M291T421	1-Dehydro-[6]-gingerdione	291.178	420.774	290.1518	11.1634	C17H22O4	C17746	[M+H]+	BioDeepDB	3.25774e-08	pos
262	M371T582	Bursehernin	371.147	582.241	370.1416	3.49432	C21H22O6	C21183	[M+H]+	BioDeepDB	0.11787	pos
263	M362T299	Chelirubine	362.083	299.036	362.1028	7.47409	C21H16NO5	C06327	[M]+	BioDeepDB	0.00012799	pos
264	M365T817	Quinestrol	365.246	817.385	364.2402	2.22156	C25H32O2	C07619	[M+H]+	BioDeepDB	8.43784e-07	pos
265	M237T719	Capsidiol	237.184	718.952	236.1776	1.84799	C15H24O2	C09627	[M+H]+	BioDeepDB	0.0100355	pos
266	M571T823	3,4-Dihydrospheroidene	571.434	823.335	570.4801	2.95044	C41H62O	C15895	[M+H]+	BioDeepDB	5.23473e-13	pos
267	M463T540	Peonidin-3-glucoside	463.122	539.501	463.124	2.44336	C22H23O11	C12141	[M+H]+	BioDeepDB	4.09906e-31	pos
268	M137T57	1-Methylnicotinamide	137.071	56.74	137.0715	0.404215	C7H9N2O	C02918	[M+H]+	BioDeepDB	0.00405072	pos
269	M337T747	5(S)-HpETE	337.236	747.33	336.230059512	4.82596	C20H32O4	C05356	[M+H]+	BioDeepDB	1.97838e-06	pos
270	M336T508_1	Isopentenyl adenosine	336.165	508.43	335.1594	3.22654	C15H21N5O4	C16427	[M+H]+	BioDeepDB	9.42826e-06	pos
271	M400T807	Palmitoyl-L-carnitine	400.339	806.573	399.334858933	6.39967	C23H45NO4	C02990	[M+H]+	BioDeepDB	7.80562e-06	pos
272	M378T766	1-Arachidonoylglycerol	378.283	765.589	378.277	15.0349	C23H38O4	C13857	[M]+	BioDeepDB	3.12057e-05	pos
273	M355T747	8-Isoprostane	355.246	746.569	354.2406	5.38067	C20H34O5	C13809	[M+H]+	BioDeepDB	0.00021232	pos
274	M369T835	Bufalin	369.241	835.033	386.2457	7.22034	C24H34O4	C16922	[M+H-H2O]+	BioDeepDB	1.80103e-05	pos
275	M358T787	Oxybutynin	358.234	786.534	357.2304	0.663743	C22H31NO3	C07360	[M+H]+	BioDeepDB	0.00310086	pos
276	M425T839	Lupenone	425.376	839.263	424.3705	2.09728	C30H48O	C16990	[M+H]+	BioDeepDB	6.9397e-05	pos
277	M445T839	Arabidiol	445.365	839.26	444.3967	2.05244	C30H52O2	C19828	[M+H]+	BioDeepDB	4.93494e-05	pos
278	M319T825	Alloepipregnanolone	319.262	824.943	318.2559	4.12248	C21H34O2	C15484	[M+H]+	BioDeepDB	5.52381e-05	pos
279	M417T428	Kaempferol 3-O-beta-D-xyloside	417.091	427.966	418.09	20.841	C20H18O10	C20727	[M-H]-	MetaDNA	0.0176721	neg
280	M325T248	4-O-beta-D-Glucosyl-4-hydroxycinnamate	325.099	248.21	326.1002	19.0524	C15H18O8	C04415	[M-H]-	MetaDNA	0.00752826	neg
281	M113T85_2	L-3-Cyanoalanine	113.038	85.2624	114.0429	17.3653	C4H6N2O2	C02512	[M-H]-	BioDeepDB	9.61009e-07	neg
282	M116T99	L-Valine	116.073	99.4266	117.079	13.4061	C5H11NO2	C00183	[M-H]-	BioDeepDB	6.62722e-13	neg
283	M130T643	L-Leucine	130.088	643.309	131.0946	6.50521	C6H13NO2	C00123	[M-H]-	BioDeepDB	2.30658e-05	neg
284	M127T87	L-Glutamine	127.053	86.962	146.0691	19.116	C5H10N2O3	C00064	[M-H2O-H]-	BioDeepDB	4.37959e-09	neg
285	M191T710	5-Hydroxyindoleacetic acid	191.056	710.354	191.0582	9.47169	C10H9NO3	C05635	[M]-	BioDeepDB	1.41417e-07	neg
286	M207T314	L-Kynurenine	207.081	314.013	208.0848	18.7643	C10H12N2O3	C00328	[M-H]-	MoNA	0.000210794	neg
287	M193T355_1	trans-Ferulic acid	193.054	355.001	194.0579	17.6193	C10H10O4	C01494	[M-H]-	BioDeepDB	2.43693e-12	neg
288	M101T92	2-Ketobutyric acid	101.025	92.2238	102.0317	2.35508	C4H6O3	C00109	[M-H]-	BioDeepDB	1.13289e-07	neg
289	M142T99	Aminoadipic acid	142.053	98.6491	161.0688	20.6891	C6H11NO4	C00956	[M-H2O-H]-	BioDeepDB	3.21866e-08	neg
290	M121T376	Phenylethylamine	121.03	375.658	121.0891	10.6897	C8H11N	C05332	[M]-	BioDeepDB	5.35092e-17	neg
291	M282T299	Guanosine	282.09	299.462	283.0917	21.4071	C10H13N5O5	C00387	[M-H]-	BioDeepDB	1.12213e-09	neg
292	M181T148	Sorbitol	181.071	147.707	182.079	2.55302	C6H14O6	C00794	[M-H]-	BioDeepDB	2.05816e-11	neg
293	M174T528	1H-Indole-3-acetamide	174.059	527.799	174.0793	21.7386	C10H10N2O	C02693	[M]-	BioDeepDB	0.000130774	neg
294	M191T82_1	Quinate	191.059	82.3582	192.0634	12.756	C7H12O6	C00296	[M-H]-	BioDeepDB	1.42523e-07	neg
295	M135T320_1	Phenylacetic acid	135.048	319.567	136.0524	20.6401	C8H8O2	C07086	[M-H]-	BioDeepDB	0.00562237	neg
296	M383T309	S-Adenosylhomocysteine	383.123	309.277	384.1216	21.386	C14H20N6O5S	C00021	[M-H]-	BioDeepDB	3.99786e-09	neg
297	M257T834_2	6-Phosphogluconic acid	257.217	834.049	276.0246	21.0726	C6H13O10P	C00345	[M-H2O-H]-	BioDeepDB	4.07356e-05	neg
298	M157T251	Pelargonic acid	157.08	251.366	158.1307	23.056	C9H18O2	C01601	[M-H]-	BioDeepDB	7.64634e-05	neg
299	M299T591	all-trans-Retinoic acid	299.192	590.699	300.2089	21.1368	C20H28O2	C00777	[M-H]-	BioDeepDB	0.00329821	neg
300	M145T79	Oxoglutaric acid	145.016	79.2418	146.0215	14.9374	C5H6O5	C00026	[M-H]-	BioDeepDB	5.40251e-06	neg
301	M150T172_2	Guanine	150.045	171.696	151.0494	16.7226	C5H5N5O	C00242	[M-H]-	MoNA	4.3228e-10	neg
302	M346T99_1	AMP	346.063	99.0534	347.0631	19.464	C10H14N5O7P	C00020	[M-H]-	MetaDNA	5.03603e-05	neg
303	M204T383	Indolelactic acid	204.071	382.535	205.0739	20.0209	C11H11NO3	C02043	[M-H]-	BioDeepDB	1.25976e-06	neg
304	M293T738	13-L-Hydroperoxylinoleic acid	293.218	738.016	312.2301	22.6512	C18H32O4	C04717	[M-H2O-H]-	BioDeepDB	5.23989e-07	neg
305	M243T209_2	Uridine	243.068	208.517	244.0695	22.7127	C9H12N2O6	C00299	[M-H]-	BioDeepDB	1.74657e-05	neg
306	M271T698	16-Hydroxy hexadecanoic acid	271.234	698.439	272.2351	21.6214	C16H32O3	C18218	[M-H]-	BioDeepDB	2.11425e-06	neg
307	M303T662	Arachidonate	303.224	661.948	304.2402	29.6368	C20H32O2	C00219	[M-H]-	mzCloud	6.24496e-05	neg
308	M285T579	Oxazepam	285.046	578.908	286.0509	9.8108	C15H11ClN2O2	C07359	[M-H]-	BioDeepDB	1.78061e-09	neg
309	M204T305	Xanthurenic acid	204.034	305.193	205.0375	18.3761	C10H7NO4	C02470	[M-H]-	BioDeepDB	1.70322e-06	neg
310	M153T406	Protocatechuic acid	153.023	406.245	154.0266	24.2939	C7H6O4	C00230	[M-H]-	BioDeepDB	2.54875e-08	neg
311	M323T97	Alpha-Lactose	323.104	97.3739	342.1162	20.6916	C12H22O11	C00243	[M-H2O-H]-	BioDeepDB	1.11396e-09	neg
312	M445T587	Isoquercitrin	445.087	586.572	464.0955	21.6823	C21H20O12	C05623	[M-H2O-H]-	BioDeepDB	2.24067e-07	neg
313	M169T310	Gallic acid	169.017	309.638	170.0215	18.7608	C7H6O5	C01424	[M-H]-	BioDeepDB	2.71132e-07	neg
314	M187T220	Glycylleucine	187.113	219.779	188.1161	19.8764	C8H16N2O3	C02155	[M-H]-	MoNA	1.10744e-09	neg
315	M243T394	Biotin	243.083	393.629	244.0882	7.86885	C10H16N2O3S	C00120	[M-H]-	BioDeepDB	0.483326	neg
316	M463T526	Hyperin	463.098	525.957	464.0955	20.4949	C21H20O12	C10073	[M-H]-	MoNA	0.00208002	neg
317	M302T759	Cocaine	302.146	758.684	303.1471	19.4119	C17H21NO4	C01416	[M-H]-	MetaDNA	0.0012815	neg
318	M503T142	Raffinose	503.172	142.304	504.169	20.9206	C18H32O16	C00492	[M-H]-	BioDeepDB	5.23777e-07	neg
319	M177T454	Aesculetin	177.022	453.618	178.0266	17.0807	C9H6O4	C09263	[M-H]-	MoNA	3.62431e-05	neg
320	M431T489	Afzelin	431.106	489.291	432.1056	17.8093	C21H20O10	C16911	[M-H]-	mzCloud	1.48536e-05	neg
321	M315T692	3-O-Methylquercetin	315.057	691.699	316.0583	20.1276	C16H12O7	C04443	[M-H]-	mzCloud	1.05192e-05	neg
322	M154T93_3	L-Histidine	154.064	93.2447	155.0695	13.8533	C6H9N3O2	C00135	[M-H]-	BioDeepDB	9.47011e-05	neg
323	M163T300_2	4-Hydroxycinnamic acid	163.041	300.033	164.0473	7.27627	C9H8O3	C00811	[M-H]-	BioDeepDB	1.07691e-11	neg
324	M353T546	Chlorogenic acid	353.096	545.961	354.0951	21.8241	C16H18O9	C00852	[M-H]-	MoNA	2.89141e-07	neg
325	M152T693	3-Hydroxyanthranilate	152.038	692.682	153.0426	15.1118	C7H7NO3	C00632	[M-H]-	mzCloud	7.11366e-10	neg
326	M207T774	4-(2-Aminophenyl)-2,4-dioxobutanoic acid	207.051	774.115	207.0532	11.578	C10H9NO4	C01252	[M]-	MetaDNA	2.8972e-05	neg
327	M147T370	Phenyllactate	147.047	370.488	166.063	18.6505	C9H10O3	C05607	[M-H2O-H]-	mzCloud	2.2758e-05	neg
328	M201T410	Sebacic acid	201.117	409.698	202.1205	19.8536	C10H18O4	C08277	[M-H]-	BioDeepDB	0.000140619	neg
329	M290T92	N-Acetylneuraminic acid	290.094	91.6611	309.106	22.6279	C11H19NO9	C19910	[M-H2O-H]-	BioDeepDB	0.0764661	neg
330	M625T397_2	Quercetin 3-O-beta-D-glucosyl-(1->2)-beta-D-glucoside	625.154	397.103	626.1483	20.1169	C27H30O17	C12667	[M-H]-	MetaDNA	0.109942	neg
331	M209T484	Jasmonic acid	209.122	483.709	210.1256	18.7506	C12H18O3	C08491	[M-H]-	BioDeepDB	8.50886e-06	neg
332	M267T591	Inosine	267.072	590.669	268.0808	3.74292	C10H12N4O5	C00294	[M-H]-	BioDeepDB	0.298817	neg
333	M285T756_2	Hexadecanedioate	285.214	755.887	286.2144	23.193	C16H30O4	C19615	[M-H]-	mzCloud	3.50932e-05	neg
334	M131T85_2	L-Asparagine	131.048	85.1021	132.0535	15.4693	C4H8N2O3	C00152	[M-H]-	BioDeepDB	7.61543e-14	neg
335	M609T588	Rutin	609.138	588.211	610.153	12.2517	C27H30O16	C05625	[M-H]-	BioDeepDB	7.7896e-05	neg
336	M164T315_3	L-Phenylalanine	164.074	315.077	165.079	14.1254	C9H11NO2	C00079	[M-H]-	BioDeepDB	6.79284e-11	neg
337	M665T98_3	Stachyose	665.226	98.4263	666.222	17.0364	C24H42O21	C01613	[M-H]-	BioDeepDB	7.75311e-09	neg
338	M133T171	L-Malic acid	133.015	170.606	134.0215	4.14685	C4H6O5	C00149	[M-H]-	BioDeepDB	1.25392e-12	neg
339	M242T103	Cytidine	242.083	102.647	243.0855	20.9421	C9H13N3O5	C00475	[M-H]-	BioDeepDB	3.47971e-06	neg
340	M337T359_4	p-Coumaroyl quinic acid	337.101	358.835	338.1002	22.7257	C16H18O8	C12208	[M-H]-	MetaDNA	0.0444528	neg
341	M101T748	Succinic acid semialdehyde	101.024	748.305	102.0317	0.188108	C4H6O3	C00232	[M-H]-	MetaDNA	0.000733804	neg
342	M164T203	L-beta-Phenylalanine	164.074	202.631	165.079	13.4228	C9H11NO2	C20487	[M-H]-	MetaDNA	0.0125769	neg
343	M115T269	alpha-Ketoisovaleric acid	115.042	269.346	116.0473	19.7162	C5H8O3	C00141	[M-H]-	MetaDNA	0.00106033	neg
344	M344T214	Guanosine 3-phosphate	344.047	213.534	363.058	21.2074	C10H14N5O8P	C06193	[M-H2O-H]-	MetaDNA	0.0234565	neg
345	M203T98_2	Tryptophanamide	203.107	98.2001	203.1059	6.62254	C11H13N3O	C00977	[M]-	MetaDNA	0.0299403	neg
346	M329T142	1-O-Vanilloyl-beta-D-glucose	329.095	141.578	330.0951	20.5955	C14H18O9	C20470	[M-H]-	MetaDNA	0.0227096	neg
347	M321T317	Methyl-2-alpha-L-fucopyranosyl-beta-D-galactoside	321.125	317.368	340.1369	20.6092	C13H24O10	C04698	[M-H2O-H]-	MetaDNA	0.0389496	neg
348	M266T343	S-Ribosyl-L-homocysteine	266.072	342.925	267.0777	6.50333	C9H17NO6S	C03539	[M-H]-	MetaDNA	0.0183109	neg
349	M299T276	4-(beta-D-Glucosyloxy)benzoate	299.084	275.945	300.0845	23.3256	C13H16O8	C03993	[M-H]-	MetaDNA	0.0161762	neg
350	M595T490	Quercetin 3-O-[beta-D-xylosyl-(1->2)-beta-D-glucoside]	595.14	490.284	596.1377	16.4484	C26H28O16	C12637	[M-H]-	MetaDNA	0.0250949	neg
351	M407T789	1-palmitoyl-dihydroxyacetone-phosphate	407.228	788.705	408.2277	19.3264	C19H37O7P	C01192	[M-H]-	MetaDNA	2.46274e-05	neg
352	M241T190	D-Myo-inositol 4-phosphate	241.018	190.245	260.0297	25.7773	C6H13O9P	C03546	[M-H2O-H]-	MetaDNA	0.00170887	neg
353	M316T327	Aspartylglycosamine	316.11	327.284	335.1329	13.4695	C12H21N3O8	C04540	[M-H2O-H]-	MetaDNA	0.000623325	neg
354	M295T99	Prunasin	295.109	98.67	295.1056	11.1067	C14H17NO6	C00844	[M]-	MetaDNA	8.18423e-05	neg
355	M221T95	6-Acetyl-D-glucose	221.071	94.6794	222.074	19.4771	C8H14O7	C02655	[M-H]-	MetaDNA	0.0256412	neg
356	M293T536	6-Tuliposide B	293.094	535.876	294.0951	20.1929	C11H18O9	C21186	[M-H]-	MetaDNA	0.0374805	neg
357	M511T563	Raucaffricine	511.218	563.225	512.2159	17.8262	C27H32N2O8	C02074	[M-H]-	MetaDNA	0.0178839	neg
358	M407T468	Abscisic acid glucose ester	407.164	467.511	426.189	15.0254	C21H30O9	C15970	[M-H2O-H]-	MetaDNA	0.0504903	neg
359	M503T486_1	beta-1,2-Mannotriose	503.164	486.127	504.169	3.80989	C18H32O16	C21454	[M-H]-	MetaDNA	0.0523725	neg
360	M129T133	Itaconic acid	129.021	132.831	130.0266	14.6063	C5H6O4	C00490	[M-H]-	MetaDNA	0.000361824	neg
361	M827T296_1	Cellopentaose	827.275	296.019	828.2747	9.07269	C30H52O26	C06218	[M-H]-	MetaDNA	0.053008	neg
362	M365T567	Acetyl-maltose	365.116	566.678	384.1268	20.4756	C14H24O12	C02130	[M-H2O-H]-	MetaDNA	0.049216	neg
363	M187T253	(E)-3-(Methoxycarbonyl)pent-2-enedioate	187.028	253.292	188.0321	17.7424	C7H8O6	C11514	[M-H]-	MetaDNA	0.0245141	neg
364	M177T542	L-Galactono-1,5-lactone	177.042	541.941	178.0477	6.51026	C6H10O6	C21955	[M-H]-	MetaDNA	0.0290979	neg
365	M177T411	(4S,5R)-4,5,6-Trihydroxy-2-iminohexanoate	177.059	410.776	177.0637	26.9377	C6H11NO5	C20845	[M]-	MetaDNA	0.0587715	neg
366	M311T836	8(R)-Hydroperoxylinoleic acid	311.23	836.272	312.2301	22.9708	C18H32O4	C14831	[M-H]-	MetaDNA	4.99879e-05	neg
367	M357T410	Loganate	357.127	409.776	376.1369	22.7143	C16H24O10	C01512	[M-H2O-H]-	MetaDNA	0.0527169	neg
368	M177T565	D-Altronate	177.042	564.588	196.0583	9.81275	C6H12O7	C00817	[M-H2O-H]-	MetaDNA	0.0110258	neg
369	M323T86	alpha-Cellobiose	323.104	86.2825	342.1162	20.2527	C12H22O11	C06421	[M-H2O-H]-	MetaDNA	0.0759983	neg
370	M487T715	Piperaduncin B	487.182	715.303	506.1941	11.9376	C29H30O8	C09829	[M-H2O-H]-	MetaDNA	0.052458	neg
371	M311T709_2	9,10-12,13-Diepoxyoctadecanoate	311.23	708.756	312.2301	22.6083	C18H32O4	C14836	[M-H]-	MetaDNA	0.0196499	neg
372	M557T511	7-Epiloganin tetraacetate	557.187	510.885	558.1949	1.25982	C25H34O14	C11662	[M-H]-	MetaDNA	0.0664038	neg
373	M521T472	10-Deoxygeniposide tetraacetate	521.175	472.101	540.1843	16.8475	C25H32O13	C11664	[M-H2O-H]-	MetaDNA	0.062536	neg
374	M432T100	Genistin	432.104	100.154	432.1056	2.61657	C21H20O10	C09126	[M]-	BioDeepDB	0.379871	neg
375	M121T325	Erythritol	121.031	324.95	122.0579	20.3607	C4H10O4	C00503	[M-H]-	BioDeepDB	2.67427e-11	neg
376	M149T87	D-Ribose	149.048	86.507	150.0528	14.5791	C5H10O5	C00121	[M-H]-	BioDeepDB	8.69681e-05	neg
377	M101T372	Ethylmethylacetic acid	101.024	371.817	102.0681	11.2029	C5H10O2	C18319	[M-H]-	BioDeepDB	0.302454	neg
378	M118T87	L-Threonine	118.053	87.4699	119.0582	20.7297	C4H9NO3	C00188	[M-H]-	BioDeepDB	4.38001e-11	neg
379	M166T729	3-Methylxanthine	166.053	728.514	166.0491	25.9835	C6H6N4O2	C16357	[M]-	BioDeepDB	0.187722	neg
380	M287T437	(-)-Epigallocatechin	287.062	437.043	306.074	22.5611	C15H14O7	C12136	[M-H2O-H]-	MoNA	0.000549768	neg
381	M172T343	N-Acetylleucine	172.101	343.14	173.1052	17.4495	C8H15NO3	C02710	[M-H]-	BioDeepDB	6.55749e-12	neg
382	M179T150	D-Mannose	179.056	150.264	180.0634	0.952282	C6H12O6	C00159	[M-H]-	BioDeepDB	7.77205e-14	neg
383	M105T82	Glyceric acid	105.02	82.4503	106.0266	5.79754	C3H6O4	C00258	[M-H]-	BioDeepDB	7.02108e-07	neg
384	M179T128	D-Galactose	179.056	127.528	180.0634	1.47555	C6H12O6	C00124	[M-H]-	BioDeepDB	8.96859e-14	neg
385	M173T82	Shikimic acid	173.048	82.3215	174.0528	15.103	C7H10O5	C00493	[M-H]-	BioDeepDB	1.95041e-05	neg
386	M119T248	Phenylacetaldehyde	119.052	248.362	120.0575	18.6332	C8H8O	C00601	[M-H]-	BioDeepDB	0.000168836	neg
387	M165T543_3	6-Methylmercaptopurine	165.022	542.74	166.0313	4.65917	C6H6N4S	C16614	[M-H]-	BioDeepDB	1.67184e-05	neg
388	M119T742	3-Methylthiopropionic acid	119.052	741.505	120.0245	0.166325	C4H8O2S	C08276	[M-H]-	BioDeepDB	8.76826e-06	neg
389	M283T760	Stearic acid	283.27	760.233	284.2715	21.203	C18H36O2	C01530	[M-H]-	MoNA	0.000804006	neg
390	M283T663_1	Biochanin A	283.067	663.386	284.0685	20.9687	C16H12O5	C00814	[M-H]-	MoNA	0.00109179	neg
391	M197T746_2	Vanillylmandelic acid	197.122	745.65	198.0528	21.9089	C9H10O5	C05584	[M-H]-	BioDeepDB	0.167014	neg
392	M187T295	Azelaic acid	187.101	295.275	188.1049	1.93415	C9H16O4	C08261	[M-H]-	BioDeepDB	0.00597497	neg
393	M167T520	3,4-Dihydroxybenzeneacetic acid	167.038	519.701	168.0423	17.1153	C8H8O4	C01161	[M-H]-	MoNA	1.66364e-07	neg
394	M401T538	25-Hydroxycholesterol	401.095	538.049	402.3498	19.8842	C27H46O2	C15519	[M-H]-	BioDeepDB	0.000126769	neg
395	M295T831_4	Alpha-dimorphecolic acid	295.233	830.911	296.2351	18.5533	C18H32O3	C14767	[M-H]-	BioDeepDB	6.1577e-09	neg
396	M515T453_2	1,5-Dicaffeoylquinic acid	515.133	452.678	516.1268	25.3515	C25H24O12	C10445	[M-H]-	BioDeepDB	4.7831e-07	neg
397	M283T684	Rhein	283.031	684.5	284.0321	20.3968	C15H8O6	C10401	[M-H]-	BioDeepDB	9.34448e-07	neg
398	M138T607	6-Hydroxynicotinic acid	138.022	606.873	139.0269	13.1376	C6H5NO3	C01020	[M-H]-	BioDeepDB	9.91239e-08	neg
399	M130T254	Aminocaproic acid	130.088	253.952	131.0946	1.91991	C6H13NO2	C02378	[M-H]-	BioDeepDB	0.0135256	neg
400	M228T831	Resveratrol	228.084	831.052	228.0786	21.8296	C14H12O3	C03582	[M]-	mzCloud	0.230016	neg
401	M130T703	Beta-Leucine	130.088	703.372	131.0946	5.64628	C6H13NO2	C02486	[M-H]-	BioDeepDB	0.0015841	neg
402	M435T366	Phlorizin	435.138	365.761	436.1369	19.2153	C21H24O10	C01604	[M-H]-	MoNA	0.139051	neg
403	M151T197_3	p-Hydroxyphenylacetic acid	151.042	196.995	152.0473	15.9325	C8H8O3	C00642	[M-H]-	MoNA	5.06325e-05	neg
404	M345T611	Ginkgoic acid	345.235	611.418	346.2508	24.9858	C22H34O3	C10794	[M-H]-	BioDeepDB	4.9855e-06	neg
405	M329T748	Docosapentaenoic acid (22n-3)	329.24	747.925	330.2559	24.8693	C22H34O2	C16513	[M-H]-	BioDeepDB	0.000950677	neg
406	M609T529_1	Hesperetin 7-neohesperidoside	609.196	528.871	610.1898	21.5325	C28H34O15	C09806	[M-H]-	BioDeepDB	1.53594e-06	neg
407	M207T679	Genipin	207.071	678.622	226.0841	23.2925	C11H14O5	C09780	[M-H2O-H]-	BioDeepDB	0.0132883	neg
408	M182T340	4-Pyridoxic acid	182.049	339.551	183.0532	18.7527	C8H9NO4	C00847	[M-H]-	BioDeepDB	7.22289e-08	neg
409	M229T79	Ribose 1-phosphate	229.017	78.9026	230.0192	20.6252	C5H11O8P	C00620	[M-H]-	BioDeepDB	3.20559e-05	neg
410	M257T681	Alternariol	257.051	680.989	258.0528	22.8783	C14H10O5	C16838	[M-H]-	BioDeepDB	2.16413e-05	neg
411	M165T406	Terephthalic acid	165.022	406.349	166.0266	18.0502	C8H6O4	C06337	[M-H]-	BioDeepDB	0.000408166	neg
412	M335T407	Yohimbine	335.179	407.007	354.1943	8.52359	C21H26N2O3	C09256	[M-H2O-H]-	BioDeepDB	0.00600388	neg
413	M193T314	Zingerone	193.091	314.284	194.0943	19.3506	C11H14O3	C17497	[M-H]-	BioDeepDB	0.62308	neg
414	M358T579	Capecitabine	358.149	579.426	359.1493	18.2245	C15H22FN3O6	C12650	[M-H]-	MoNA	5.67764e-05	neg
415	M339T71	1D-Myo-inositol 1,4-bisphosphate	338.995	70.5695	339.996	18.2632	C6H14O12P2	C01220	[M-H]-	BioDeepDB	0.00016696	neg
416	M237T528	3-Hydroxyflavone	237.057	528.049	238.063	4.29796	C15H10O3	C01495	[M-H]-	MoNA	0.0218017	neg
417	M315T738	15-Deoxy-d-12,14-PGJ2	315.201	738.047	316.2038	15.0939	C20H28O3	C14717	[M-H]-	BioDeepDB	1.45031e-05	neg
418	M273T664	Phloretin	273.083	663.529	274.0841	22.2951	C15H14O5	C00774	[M-H]-	BioDeepDB	7.35274e-06	neg
419	M319T839	19(S)-HETE	319.235	839.389	320.2351	23.4688	C20H32O3	C14749	[M-H]-	BioDeepDB	0.000448135	neg
420	M331T733_2	Adrenic acid	331.255	733.114	332.2715	27.2405	C22H36O2	C16527	[M-H]-	BioDeepDB	0.000125878	neg
421	M220T87	beta-N-Acetylglucosamine	220.087	87.4962	221.0899	19.5948	C8H15NO6	C03878	[M-H]-	BioDeepDB	0.0368015	neg
422	M431T495_1	Astilbin	431.087	494.714	450.1162	25.2232	C21H22O11	C17449	[M-H2O-H]-	mzCloud	0.485468	neg
423	M144T573	1H-Indole-3-carboxaldehyde	144.047	572.935	145.0528	10.1222	C9H7NO	C08493	[M-H]-	MoNA	2.73674e-05	neg
424	M374T461	Geniposidic acid	374.117	461.002	374.1213	11.6495	C16H22O10	C11673	[M]-	MoNA	0.000140933	neg
425	M129T99_1	Citramalic acid	129.02	98.9126	148.0372	11.1815	C5H8O5	C00815	[M-H2O-H]-	MoNA	0.225949	neg
426	M175T440	4-Methylumbelliferone	175.043	439.536	176.0473	17.4258	C10H8O3	C03081	[M-H]-	MoNA	0.0464496	neg
427	M153T784	Glycerol 3-phosphate	152.998	783.505	172.0137	20.1838	C3H9O6P	C00093	[M-H2O-H]-	MoNA	0.0657282	neg
428	M217T594	4-Methylumbelliferyl acetate	217.054	594.107	218.0579	15.8614	C12H10O4	C03837	[M-H]-	MoNA	0.0623904	neg
429	M193T89	D-Glycero-D-galacto-heptitol	193.076	88.5599	212.0896	26.2626	C7H16O7	C08255	[M-H2O-H]-	MoNA	0.0320859	neg
430	M179T242	D-Glucose	179.056	242.315	180.0634	1.32922	C6H12O6	C00031	[M-H]-	MoNA	1.14337e-11	neg
431	M171T80	Beta-Glycerophosphoric acid	171.009	79.701	172.0137	16.4815	C3H9O6P	C02979	[M-H]-	MoNA	0.00175767	neg
432	M243T99	Pseudouridine	243.068	99.056	244.0695	22.227	C9H12N2O6	C02067	[M-H]-	MoNA	5.24496e-09	neg
433	M389T539	trans-Piceid	389.131	538.552	390.1315	17.7845	C20H22O8	C10275	[M-H]-	MoNA	2.90029e-06	neg
434	M341T369	Coniferin	341.13	368.786	342.1315	17.7662	C16H22O8	C00761	[M-H]-	MoNA	0.00274846	neg
435	M285T331	Salicin	285.104	331.156	286.1053	20.8642	C13H18O7	C01451	[M-H]-	MoNA	0.130625	neg
436	M347T425_2	Gibberellin A53	347.178	425.271	348.1937	24.1084	C20H28O5	C06094	[M-H]-	MoNA	0.000134235	neg
437	M270T371	Norizalpinin	270.05	370.983	270.0528	10.5231	C15H10O5	C10044	[M]-	MoNA	0.250951	neg
438	M317T404	5-KETE	317.203	403.983	318.2195	27.511	C20H30O3	C14732	[M-H]-	MoNA	0.000289036	neg
439	M335T728	Acebutolol	335.194	728.339	336.2049	11.3502	C18H28N2O4	C06803	[M-H]-	MoNA	0.119426	neg
440	M361T569	Secoisolariciresinol	361.172	569.119	362.1729	17.7687	C20H26O6	C18167	[M-H]-	MoNA	5.54262e-08	neg
441	M339T808	(S)-4,5,7-Trihydroxy-6-prenylflavanone	339.13	807.591	340.1311	19.6631	C20H20O5	C09832	[M-H]-	MoNA	1.65126e-06	neg
442	M405T416	Rutarin	405.126	416.026	424.1369	19.0574	C20H24O10	C09309	[M-H2O-H]-	MoNA	0.0688666	neg
443	M183T462	2,4-Dinitrophenol	183.008	462.221	184.012	18.9091	C6H4N2O5	C02496	[M-H]-	mzCloud	1.36107e-05	neg
444	M241T81	D-Glucose 1-phosphate	241.016	80.7985	260.0297	21.4955	C6H13O9P	C00103	[M-H2O-H]-	mzCloud	1.27004e-05	neg
445	M429T578	Kaempferol-3-O-galactoside	429.091	577.979	448.1006	19.7356	C21H20O11	C12626	[M-H2O-H]-	mzCloud	0.000103411	neg
446	M285T662	16alpha-Hydroxyestrone	285.144	662.486	286.1569	21.0696	C18H22O3	C05300	[M-H]-	mzCloud	0.00139613	neg
447	M195T451	Acetosyringone	195.07	451.217	196.0736	18.9212	C10H12O4	C10664	[M-H]-	mzCloud	0.000140066	neg
448	M240T37	5-Methyl-2-deoxycytidine	240.093	36.8939	241.1063	25.1903	C10H15N3O4	C03592	[M-H]-	mzCloud	0.0507178	neg
449	M244T773	Piceatannol	244.066	773.087	244.0736	29.699	C14H12O4	C05901	[M]-	mzCloud	0.214146	neg
450	M417T560	(+)-Syringaresinol	417.148	559.745	418.1628	16.977	C22H26O8	C10889	[M-H]-	mzCloud	0.0427868	neg
451	M577T623	Kaempferitrin	577.145	622.543	578.1636	19.0751	C27H30O14	C16981	[M-H]-	mzCloud	0.00287876	neg
