# Supplementary material for: Integrated Transcriptome and Metabolome Analysis of Color Change and Low-Temperature Response during Flowering of Prunus mume
Source: Int J Mol Sci. 2022 Oct 24;23(21):12831. doi: 10.3390/ijms232112831 (PMC9658476; doi:10.3390/ijms232112831)
Supplement: Supplementary file 1 [file ijms-23-12831-s001.zip › Table S8 KEGG pathways of differentially accumulated metabolites.xlsx]

## Sheet: Table S8 KEGG pathways of diffe
	Total	Hits		Raw p	-log(p)	Holm adjust	FDR	Impact	compounds	pathway	links
ABC transporters	138	29	0.210145	0.0015507	6.4691	0.16127	0.05479	0.21014	C00031;C00047;C00051;C00064;C00079;C00093;C00095;C00120;C00121;C00123;C00135;C00159;C00183;C00188;C00212;C00243;C00294;C00299;C00378;C00387;C00475;C00491;C00492;C00503;C00559;C00794;C01606;C01682;C01762	ath02010	http://www.kegg.jp/pathway/ath02010+C00031%09blue+C00047%09blue+C00051%09blue+C00064%09blue+C00079%09blue+C00093%09blue+C00095%09blue+C00120%09blue+C00121%09blue+C00123%09red+C00135%09red+C00159%09red+C00183%09blue+C00188%09blue+C00212%09blue+C00243%09blue+C00294%09blue+C00299%09blue+C00378%09blue+C00387%09blue+C00475%09blue+C00491%09blue+C00492%09blue+C00503%09blue+C00559%09blue+C00794%09red+C01…
Flavonoid biosynthesis	74	19	0.256757	0.00086138	7.057	0.091306	0.053301	0.21212	C00389;C00509;C00774;C00852;C01460;C01514;C01604;C01709;C02947;C05903;C06562;C09099;C09806;C09827;C10044;C10192;C10434;C12136;C12208	ath00941	http://www.kegg.jp/pathway/ath00941+C00389%09blue+C00509%09blue+C00774%09blue+C00852%09blue+C01460%09blue+C01514%09blue+C01604%09blue+C01709%09blue+C02947%09blue+C05903%09blue+C06562%09blue+C09099%09blue+C09806%09blue+C09827%09blue+C10044%09blue+C10192%09blue+C10434%09blue+C12136%09blue+C12208%09blue
Purine metabolism	95	16	0.168421	0.10023	2.3003	1	0.6939	0.21452	C00020;C00064;C00147;C00212;C00242;C00294;C00387;C00559;C00575;C00620;C00655;C00802;C00942;C01762;C06193;C06194	ath00230	http://www.kegg.jp/pathway/ath00230+C00020%09blue+C00064%09blue+C00147%09blue+C00212%09blue+C00242%09blue+C00294%09blue+C00387%09blue+C00559%09blue+C00575%09blue+C00620%09red+C00655%09blue+C00802%09red+C00942%09blue+C01762%09blue+C06193%09blue+C06194%09blue
Arachidonic acid metabolism	75	16	0.213333	0.01464	4.224	1	0.22169	0.19355	C00219;C00696;C05356;C05949;C05952;C05955;C05956;C05962;C05964;C06315;C13809;C14717;C14732;C14749;C14768;C14794	ath00590	http://www.kegg.jp/pathway/ath00590+C00219%09blue+C00696%09blue+C05356%09blue+C05949%09blue+C05952%09blue+C05955%09blue+C05956%09blue+C05962%09blue+C05964%09blue+C06315%09blue+C13809%09blue+C14717%09blue+C14732%09blue+C14749%09blue+C14768%09blue+C14794%09blue
Tryptophan metabolism	83	15	0.180723	0.067283	2.6988	1	0.64837	0.2349	C00078;C00328;C00632;C00637;C00954;C00955;C01252;C01598;C02470;C02693;C05635;C05642;C05653;C05660;C08313	ath00380	http://www.kegg.jp/pathway/ath00380+C00078%09blue+C00328%09blue+C00632%09blue+C00637%09blue+C00954%09blue+C00955%09blue+C01252%09red+C01598%09blue+C02470%09blue+C02693%09blue+C05635%09blue+C05642%09blue+C05653%09blue+C05660%09blue+C08313%09blue
Phenylpropanoid biosynthesis	68	15	0.220588	0.013183	4.3288	1	0.22169	0.11813	C00079;C00761;C00811;C00852;C01197;C01494;C01752;C01772;C02947;C10428;C10434;C10452;C10478;C12208;C20464	ath00940	http://www.kegg.jp/pathway/ath00940+C00079%09blue+C00761%09blue+C00811%09blue+C00852%09blue+C01197%09blue+C01494%09blue+C01752%09blue+C01772%09blue+C02947%09blue+C10428%09blue+C10434%09blue+C10452%09blue+C10478%09blue+C12208%09blue+C20464%09blue
Tyrosine metabolism	78	14	0.179487	0.078991	2.5384	1	0.6939	0.23188	C00164;C00232;C00355;C00547;C00642;C00811;C01161;C01179;C03758;C03765;C05582;C05584;C05589;C06044	ath00350	http://www.kegg.jp/pathway/ath00350+C00164%09blue+C00232%09blue+C00355%09blue+C00547%09blue+C00642%09blue+C00811%09blue+C01161%09blue+C01179%09blue+C03758%09blue+C03765%09blue+C05582%09blue+C05584%09blue+C05589%09blue+C06044%09blue
Flavone and flavonol biosynthesis	51	13	0.254902	0.0059094	5.1312	0.60867	0.13714	0.35211	C00389;C01460;C01514;C04293;C04443;C05623;C05625;C05903;C12249;C12626;C12637;C12667;C16911	ath00944	http://www.kegg.jp/pathway/ath00944+C00389%09blue+C01460%09blue+C01514%09blue+C04293%09blue+C04443%09blue+C05623%09blue+C05625%09blue+C05903%09blue+C12249%09blue+C12626%09blue+C12637%09blue+C12667%09blue+C16911%09blue
Isoquinoline alkaloid biosynthesis	122	12	0.0983607	0.81407	0.20571	1	1	0.15	C00355;C00811;C01179;C02916;C03758;C03765;C05220;C06162;C06327;C06520;C16700;C21630	ath00950	http://www.kegg.jp/pathway/ath00950+C00355%09blue+C00811%09blue+C01179%09blue+C02916%09blue+C03758%09blue+C03765%09blue+C05220%09blue+C06162%09blue+C06327%09blue+C06520%09blue+C16700%09blue+C21630%09blue
Phenylalanine metabolism	60	11	0.183333	0.098987	2.3128	1	0.6939	0.24419	C00079;C00601;C00642;C01772;C02505;C05332;C05607;C05853;C07086;C08301;C12621	ath00360	http://www.kegg.jp/pathway/ath00360+C00079%09blue+C00601%09blue+C00642%09blue+C01772%09blue+C02505%09blue+C05332%09red+C05607%09blue+C05853%09blue+C07086%09blue+C08301%09blue+C12621%09blue
Lysine biosynthesis	35	10	0.285714	0.0064688	5.0408	0.65981	0.13714	0.34667	C00026;C00047;C00449;C00666;C00956;C01251;C03871;C05539;C20258;C20279	ath00300	http://www.kegg.jp/pathway/ath00300+C00026%09blue+C00047%09blue+C00449%09blue+C00666%09blue+C00956%09blue+C01251%09blue+C03871%09blue+C05539%09blue+C20258%09blue+C20279%09blue
Linoleic acid metabolism	28	10	0.357143	0.0010057	6.9021	0.1056	0.053301	0.29545	C00219;C03242;C04056;C04717;C06426;C14766;C14767;C14829;C14831;C14836	ath00591	http://www.kegg.jp/pathway/ath00591+C00219%09blue+C03242%09blue+C04056%09blue+C04717%09blue+C06426%09blue+C14766%09blue+C14767%09blue+C14829%09blue+C14831%09blue+C14836%09blue
Biosynthesis of various secondary metabolites - part 2	81	9	0.111111	0.65322	0.42584	1	1	0.11828	C00078;C00079;C00092;C00811;C01179;C07030;C10682;C18167;C21183	ath00998	http://www.kegg.jp/pathway/ath00998+C00078%09blue+C00079%09blue+C00092%09blue+C00811%09blue+C01179%09blue+C07030%09blue+C10682%09blue+C18167%09blue+C21183%09blue
Aminoacyl-tRNA biosynthesis	52	9	0.173077	0.16585	1.7967	1	0.92527	0.16364	C00047;C00064;C00078;C00079;C00123;C00135;C00152;C00183;C00188	ath00970	http://www.kegg.jp/pathway/ath00970+C00047%09blue+C00064%09blue+C00078%09blue+C00079%09blue+C00123%09red+C00135%09red+C00152%09red+C00183%09blue+C00188%09blue
Galactose metabolism	46	9	0.195652	0.093429	2.3706	1	0.6939	0.23846	C00031;C00095;C00103;C00124;C00159;C00243;C00492;C00794;C01613	ath00052	http://www.kegg.jp/pathway/ath00052+C00031%09blue+C00095%09blue+C00103%09red+C00124%09blue+C00159%09red+C00243%09blue+C00492%09blue+C00794%09red+C01613%09blue
Glucosinolate biosynthesis	77	8	0.103896	0.72459	0.32215	1	1	0.090909	C00078;C00079;C00123;C00141;C00183;C00233;C03219;C17244	ath00966	http://www.kegg.jp/pathway/ath00966+C00078%09blue+C00079%09blue+C00123%09red+C00141%09blue+C00183%09blue+C00233%09blue+C03219%09blue+C17244%09blue
Biosynthesis of unsaturated fatty acids	74	8	0.108108	0.68145	0.38353	1	1	0.13542	C00219;C01530;C03242;C06426;C06429;C08316;C16513;C16527	ath01040	http://www.kegg.jp/pathway/ath01040+C00219%09blue+C01530%09blue+C03242%09blue+C06426%09blue+C06429%09blue+C08316%09blue+C16513%09blue+C16527%09blue
Pyrimidine metabolism	65	8	0.123077	0.53002	0.63485	1	1	0.23667	C00055;C00064;C00106;C00299;C00337;C00380;C00475;C02067	ath00240	http://www.kegg.jp/pathway/ath00240+C00055%09blue+C00064%09blue+C00106%09blue+C00299%09blue+C00337%09blue+C00380%09blue+C00475%09blue+C02067%09blue
Pentose phosphate pathway	35	8	0.228571	0.051611	2.964	1	0.54708	0.21965	C00031;C00121;C00199;C00258;C00345;C00620;C01236;C20589	ath00030	http://www.kegg.jp/pathway/ath00030+C00031%09blue+C00121%09blue+C00199%09blue+C00258%09blue+C00345%09red+C00620%09red+C01236%09blue+C20589%09blue
Cysteine and methionine metabolism	63	7	0.111111	0.64803	0.43382	1	1	0.092385	C00021;C00051;C00109;C00491;C03539;C05526;C08276	ath00270	http://www.kegg.jp/pathway/ath00270+C00021%09blue+C00051%09blue+C00109%09blue+C00491%09blue+C03539%09blue+C05526%09blue+C08276%09blue
Lysine degradation	50	7	0.14	0.39591	0.92656	1	1	0.22449	C00026;C00047;C00164;C00408;C00449;C00956;C05548	ath00310	http://www.kegg.jp/pathway/ath00310+C00026%09blue+C00047%09blue+C00164%09blue+C00408%09blue+C00449%09blue+C00956%09blue+C05548%09blue
Phenylalanine, tyrosine and tryptophan biosynthesis	34	7	0.205882	0.10567	2.2474	1	0.6939	0.16935	C00078;C00079;C00296;C00493;C00826;C01179;C20327	ath00400	http://www.kegg.jp/pathway/ath00400+C00078%09blue+C00079%09blue+C00296%09blue+C00493%09blue+C00826%09blue+C01179%09blue+C20327%09blue
Stilbenoid, diarylheptanoid and gingerol biosynthesis	25	7	0.28	0.024152	3.7234	1	0.32001	0.31429	C00852;C02947;C03582;C05901;C10434;C12208;C17746	ath00945	http://www.kegg.jp/pathway/ath00945+C00852%09blue+C02947%09blue+C03582%09red+C05901%09blue+C10434%09blue+C12208%09blue+C17746%09blue
Tropane, piperidine and pyridine alkaloid biosynthesis	68	6	0.0882353	0.84427	0.16928	1	1	0.092105	C00047;C00079;C00408;C01416;C03882;C05607	ath00960	http://www.kegg.jp/pathway/ath00960+C00047%09blue+C00079%09blue+C00408%09blue+C01416%09blue+C03882%09blue+C05607%09blue
Cyanoamino acid metabolism	45	6	0.133333	0.46101	0.77433	1	1	0.24786	C00079;C00152;C00183;C00844;C02512;C03219	ath00460	http://www.kegg.jp/pathway/ath00460+C00079%09blue+C00152%09red+C00183%09blue+C00844%09blue+C02512%09red+C03219%09blue
Pantothenate and CoA biosynthesis	30	6	0.2	0.14347	1.9416	1	0.84489	0.27206	C00106;C00141;C00183;C00864;C00966;C03492	ath00770	http://www.kegg.jp/pathway/ath00770+C00106%09blue+C00141%09blue+C00183%09blue+C00864%09blue+C00966%09blue+C03492%09blue
Alanine, aspartate and glutamate metabolism	28	6	0.214286	0.11129	2.1956	1	0.6939	0.22327	C00026;C00064;C00152;C00232;C00352;C03406	ath00250	http://www.kegg.jp/pathway/ath00250+C00026%09blue+C00064%09blue+C00152%09red+C00232%09blue+C00352%09blue+C03406%09blue
Valine, leucine and isoleucine biosynthesis	23	6	0.26087	0.049602	3.0037	1	0.54708	0.25234	C00109;C00123;C00141;C00183;C00188;C00233	ath00290	http://www.kegg.jp/pathway/ath00290+C00109%09blue+C00123%09red+C00141%09blue+C00183%09blue+C00188%09blue+C00233%09blue
Arginine and proline metabolism	78	5	0.0641026	0.96669	0.033876	1	1	0.023622	C00581;C01035;C01682;C03440;C05939	ath00330	http://www.kegg.jp/pathway/ath00330+C00581%09blue+C01035%09blue+C01682%09blue+C03440%09blue+C05939%09blue
Nicotinate and nicotinamide metabolism	55	5	0.0909091	0.80879	0.21222	1	1	0.078261	C00153;C00232;C01004;C01020;C02918	ath00760	http://www.kegg.jp/pathway/ath00760+C00153%09blue+C00232%09blue+C01004%09blue+C01020%09blue+C02918%09blue
Glycine, serine and threonine metabolism	50	5	0.1	0.73589	0.30668	1	1	0.082305	C00078;C00109;C00188;C00258;C00581	ath00260	http://www.kegg.jp/pathway/ath00260+C00078%09blue+C00109%09blue+C00188%09blue+C00258%09blue+C00581%09blue
Monobactam biosynthesis	45	5	0.111111	0.64469	0.43899	1	1	0.14035	C00188;C01179;C05539;C12323;C20258	ath00261	http://www.kegg.jp/pathway/ath00261+C00188%09blue+C01179%09blue+C05539%09blue+C12323%09blue+C20258%09blue
Valine, leucine and isoleucine degradation	42	5	0.119048	0.58144	0.54224	1	1	0.14537	C00123;C00141;C00164;C00183;C00233	ath00280	http://www.kegg.jp/pathway/ath00280+C00123%09red+C00141%09blue+C00164%09blue+C00183%09blue+C00233%09blue
Carotenoid biosynthesis	115	4	0.0347826	0.99974	0.00026256	1	1	0.015515	C08591;C13453;C15895;C15970	ath00906	http://www.kegg.jp/pathway/ath00906+C08591%09blue+C13453%09blue+C15895%09blue+C15970%09blue
Amino sugar and nucleotide sugar metabolism	108	4	0.037037	0.99945	0.00055219	1	1	0.09697	C00031;C00103;C00159;C00352	ath00520	http://www.kegg.jp/pathway/ath00520+C00031%09blue+C00103%09red+C00159%09red+C00352%09blue
Ubiquinone and other terpenoid-quinone biosynthesis	92	4	0.0434783	0.99713	0.0028742	1	1	0.030675	C00811;C01179;C02477;C03993	ath00130	http://www.kegg.jp/pathway/ath00130+C00811%09blue+C01179%09blue+C02477%09blue+C03993%09blue
Glyoxylate and dicarboxylate metabolism	62	4	0.0645161	0.95124	0.049987	1	1	0.087452	C00026;C00064;C00149;C00258	ath00630	http://www.kegg.jp/pathway/ath00630+C00026%09blue+C00064%09blue+C00149%09blue+C00258%09blue
Folate biosynthesis	58	4	0.0689655	0.93134	0.071128	1	1	0.12291	C00835;C00921;C02953;C21107	ath00790	http://www.kegg.jp/pathway/ath00790+C00835%09blue+C00921%09blue+C02953%09blue+C21107%09blue
Pentose and glucuronate interconversions	56	4	0.0714286	0.91886	0.084619	1	1	0.088235	C00026;C00103;C00199;C00817	ath00040	http://www.kegg.jp/pathway/ath00040+C00026%09blue+C00103%09red+C00199%09blue+C00817%09red
Fructose and mannose metabolism	54	4	0.0740741	0.90439	0.10049	1	1	0.10145	C00095;C00159;C00644;C00794	ath00051	http://www.kegg.jp/pathway/ath00051+C00095%09blue+C00159%09red+C00644%09blue+C00794%09red
alpha-Linolenic acid metabolism	44	4	0.0909091	0.79344	0.23138	1	1	0.12791	C08491;C11512;C16300;C16321	ath00592	http://www.kegg.jp/pathway/ath00592+C08491%09red+C11512%09blue+C16300%09blue+C16321%09blue
Starch and sucrose metabolism	37	4	0.108108	0.66657	0.40561	1	1	0.41808	C00031;C00092;C00095;C00103	ath00500	http://www.kegg.jp/pathway/ath00500+C00031%09blue+C00092%09blue+C00095%09blue+C00103%09red
beta-Alanine metabolism	32	4	0.125	0.54835	0.60085	1	1	0.066667	C00106;C00135;C00864;C03492	ath00410	http://www.kegg.jp/pathway/ath00410+C00106%09blue+C00135%09red+C00864%09blue+C03492%09blue
Sphingolipid metabolism	25	4	0.16	0.35416	1.038	1	1	0.26415	C00319;C01120;C02934;C12144	ath00600	http://www.kegg.jp/pathway/ath00600+C00319%09blue+C01120%09blue+C02934%09blue+C12144%09blue
Arginine biosynthesis	23	4	0.173913	0.29669	1.2151	1	1	0.12836	C00026;C00064;C00624;C03406	ath00220	http://www.kegg.jp/pathway/ath00220+C00026%09blue+C00064%09blue+C00624%09blue+C03406%09blue
Indole alkaloid biosynthesis	70	3	0.0428571	0.99329	0.0067276	1	1	0.069767	C00031;C00078;C02074	ath00901	http://www.kegg.jp/pathway/ath00901+C00031%09blue+C00078%09blue+C02074%09blue
Anthocyanin biosynthesis	66	3	0.0454545	0.98985	0.0102	1	1	0.047619	C12141;C12646;C20491	ath00942	http://www.kegg.jp/pathway/ath00942+C12141%09blue+C12646%09blue+C20491%09blue
Monoterpenoid biosynthesis	59	3	0.0508475	0.97937	0.020847	1	1	0.043478	C01512;C02452;C11673	ath00902	http://www.kegg.jp/pathway/ath00902+C01512%09blue+C02452%09blue+C11673%09blue
Inositol phosphate metabolism	47	3	0.0638298	0.93429	0.067963	1	1	0.044164	C00092;C01220;C03546	ath00562	http://www.kegg.jp/pathway/ath00562+C00092%09blue+C01220%09red+C03546%09blue
Histidine metabolism	47	3	0.0638298	0.93429	0.067963	1	1	0.073593	C00026;C00135;C00785	ath00340	http://www.kegg.jp/pathway/ath00340+C00026%09blue+C00135%09red+C00785%09blue
Butanoate metabolism	42	3	0.0714286	0.8964	0.10937	1	1	0.18182	C00026;C00164;C00232	ath00650	http://www.kegg.jp/pathway/ath00650+C00026%09blue+C00164%09blue+C00232%09blue
Zeatin biosynthesis	39	3	0.0769231	0.86514	0.14486	1	1	0.081301	C00020;C00147;C16427	ath00908	http://www.kegg.jp/pathway/ath00908+C00020%09blue+C00147%09blue+C16427%09blue
Glycerolipid metabolism	38	3	0.0789474	0.85301	0.15898	1	1	0.081579	C00093;C00103;C00258	ath00561	http://www.kegg.jp/pathway/ath00561+C00093%09blue+C00103%09red+C00258%09blue
C5-Branched dibasic acid metabolism	34	3	0.0882353	0.7946	0.22991	1	1	0.095238	C00026;C00109;C00490	ath00660	http://www.kegg.jp/pathway/ath00660+C00026%09blue+C00109%09blue+C00490%09red
Glycolysis / Gluconeogenesis	31	3	0.0967742	0.73904	0.3024	1	1	0.021944	C00031;C00103;C01451	ath00010	http://www.kegg.jp/pathway/ath00010+C00031%09blue+C00103%09red+C01451%09blue
Vitamin B6 metabolism	29	3	0.103448	0.69579	0.3627	1	1	0.068493	C00064;C00232;C00847	ath00750	http://www.kegg.jp/pathway/ath00750+C00064%09blue+C00232%09blue+C00847%09blue
Biotin metabolism	28	3	0.107143	0.67223	0.39716	1	1	0.031746	C00047;C00120;C01909	ath00780	http://www.kegg.jp/pathway/ath00780+C00047%09blue+C00120%09blue+C01909%09blue
Cutin, suberine and wax biosynthesis	27	3	0.111111	0.64734	0.43488	1	1	0.17544	C18218;C19615;C19622	ath00073	http://www.kegg.jp/pathway/ath00073+C18218%09blue+C19615%09blue+C19622%09blue
Riboflavin metabolism	20	3	0.15	0.43876	0.82381	1	1	0.04	C00199;C01007;C03114	ath00740	http://www.kegg.jp/pathway/ath00740+C00199%09blue+C01007%09blue+C03114%09blue
Porphyrin and chlorophyll metabolism	142	2	0.0140845	1	1.82e-07	1	1	0.0037037	C00188;C03114	ath00860	http://www.kegg.jp/pathway/ath00860+C00188%09blue+C03114%09blue
Sesquiterpenoid and triterpenoid biosynthesis	88	2	0.0227273	0.99985	0.00014644	1	1	0.022727	C09627;C19828	ath00909	http://www.kegg.jp/pathway/ath00909+C09627%09blue+C19828%09red
Steroid biosynthesis	58	2	0.0344828	0.99496	0.005055	1	1	0.040541	C05109;C15783	ath00100	http://www.kegg.jp/pathway/ath00100+C05109%09blue+C15783%09blue
Phosphonate and phosphinate metabolism	56	2	0.0357143	0.99366	0.0063588	1	1	0.030303	C05682;C17951	ath00440	http://www.kegg.jp/pathway/ath00440+C05682%09blue+C17951%09blue
Glycerophospholipid metabolism	52	2	0.0384615	0.99002	0.010032	1	1	0.12006	C00093;C00588	ath00564	http://www.kegg.jp/pathway/ath00564+C00093%09blue+C00588%09blue
Ascorbate and aldarate metabolism	50	2	0.04	0.9875	0.012582	1	1	0.025424	C00026;C21955	ath00053	http://www.kegg.jp/pathway/ath00053+C00026%09blue+C21955%09red
Propanoate metabolism	48	2	0.0416667	0.98436	0.015763	1	1	0.061538	C00109;C00164	ath00640	http://www.kegg.jp/pathway/ath00640+C00109%09blue+C00164%09blue
Glutathione metabolism	38	2	0.0526316	0.95325	0.047878	1	1	0.31	C00051;C03740	ath00480	http://www.kegg.jp/pathway/ath00480+C00051%09blue+C03740%09blue
Pyruvate metabolism	31	2	0.0645161	0.9024	0.1027	1	1	0.033113	C00149;C01251	ath00620	http://www.kegg.jp/pathway/ath00620+C00149%09blue+C01251%09blue
Phosphatidylinositol signaling system	29	2	0.0689655	0.88027	0.12753	1	1	0.042254	C01220;C03546	ath04070	http://www.kegg.jp/pathway/ath04070+C01220%09red+C03546%09blue
Betalain biosynthesis	24	2	0.0833333	0.80338	0.21893	1	1	0.17857	C00355;C03758	ath00965	http://www.kegg.jp/pathway/ath00965+C00355%09blue+C03758%09blue
Carbon fixation in photosynthetic organisms	23	2	0.0869565	0.78351	0.24397	1	1	0.060086	C00149;C00199	ath00710	http://www.kegg.jp/pathway/ath00710+C00149%09blue+C00199%09blue
Caffeine metabolism	22	2	0.0909091	0.7619	0.27194	1	1	0.0625	C01762;C16357	ath00232	http://www.kegg.jp/pathway/ath00232+C01762%09blue+C16357%09blue
Citrate cycle (TCA cycle)	20	2	0.1	0.71305	0.33821	1	1	0.088889	C00026;C00149	ath00020	http://www.kegg.jp/pathway/ath00020+C00026%09blue+C00149%09blue
Plant hormone signal transduction	12	2	0.166667	0.43292	0.8372	1	1	0.16667	C00954;C08491	ath04075	http://www.kegg.jp/pathway/ath04075+C00954%09blue+C08491%09red
One carbon pool by folate	9	2	0.222222	0.29615	1.2169	1	1	0.20513	C00445;C03479	ath00670	http://www.kegg.jp/pathway/ath00670+C00445%09blue+C03479%09blue
Diterpenoid biosynthesis	122	1	0.00819672	1	1.23e-07	1	1	0.0075758	C06094	ath00904	http://www.kegg.jp/pathway/ath00904+C06094%09blue
Limonene and pinene degradation	64	1	0.015625	0.99975	0.0002542	1	1	0.014286	C02452	ath00903	http://www.kegg.jp/pathway/ath00903+C02452%09blue
Fatty acid biosynthesis	58	1	0.0172414	0.99944	0.00055602	1	1	0.0052395	C01530	ath00061	http://www.kegg.jp/pathway/ath00061+C01530%09blue
Fatty acid degradation	50	1	0.02	0.99843	0.0015758	1	1	0.003125	C02990	ath00071	http://www.kegg.jp/pathway/ath00071+C02990%09blue
Terpenoid backbone biosynthesis	45	1	0.0222222	0.99699	0.0030194	1	1	0.035242	C01107	ath00900	http://www.kegg.jp/pathway/ath00900+C01107%09blue
Sulfur metabolism	33	1	0.030303	0.98572	0.01438	1	1	0.0052356	C08276	ath00920	http://www.kegg.jp/pathway/ath00920+C08276%09blue
Thiamine metabolism	31	1	0.0322581	0.98151	0.018665	1	1	0.042553	C00378	ath00730	http://www.kegg.jp/pathway/ath00730+C00378%09blue
Taurine and hypotaurine metabolism	22	1	0.0454545	0.94088	0.060935	1	1	0.035714	C00026	ath00430	http://www.kegg.jp/pathway/ath00430+C00026%09blue
Nitrogen metabolism	19	1	0.0526316	0.91297	0.091048	1	1	0.040404	C00064	ath00910	http://www.kegg.jp/pathway/ath00910+C00064%09blue
Sulfur relay system	11	1	0.0909091	0.75632	0.27929	1	1	0.066667	C00378	ath04122	http://www.kegg.jp/pathway/ath04122+C00378%09blue
Synthesis and degradation of ketone bodies	6	1	0.166667	0.53679	0.62214	1	1	0.21429	C00164	ath00072	http://www.kegg.jp/pathway/ath00072+C00164%09blue
